# Supplementary material for: Transcriptional Basis for Differential Thermosensitivity of Seedlings of Various Tomato Genotypes
Source: Genes (Basel). 2020 Jun 16;11(6):655. doi: 10.3390/genes11060655 (PMC7349527; doi:10.3390/genes11060655)
Supplement: Supplementary file 1 [file genes-11-00655-s001.zip]

Archive with 13 entries (12 files):
- Supplements/
- Supplements/Hu 2020 FINAL MDPI Genes Supp.pdf
- Supplements/Table S10.xlsx
- Supplements/Table S11.xlsx
- Supplements/Table S12.xlsx
- Supplements/Table S13.xlsx
- Supplements/Table S3.xlsx
- Supplements/Table S4.xlsx
- Supplements/Table S5.xlsx
- Supplements/Table S6.xlsx
- Supplements/Table S7.xlsx
- Supplements/Table S8.xlsx
- Supplements/Table S9.xlsx
