# Supplementary material for: Transcriptional Basis for Differential Thermosensitivity of Seedlings of Various Tomato Genotypes
Source: Genes (Basel). 2020 Jun 16;11(6):655. doi: 10.3390/genes11060655 (PMC7349527; doi:10.3390/genes11060655)
Supplement: Supplementary file 1 [file genes-11-00655-s001.zip › Supplements/Table S10.xlsx]

## Sheet: Tabelle1
Table S10. Genes involved in DNA based regulation contributing to PC1 and PC2 while analyzing the temperature dependent profile. As information the accession number, the classification according to the functional category, the gene of A. thaliana showing the highest similarity, and the assignment of a putative function is given. Subsequently, the average value of the expression as log10 for each …
Accesion number	Classification	Similarity	Function	LA1994	25°C	39°C	45°C	LA2661	25°C	39°C	45°C	Money Maker	25°C	39°C	45°C	Red Setter	25°C	39°C	45°C	class
Solyc01g073970	DNA.synthesis/chromatin structure.histone	similar to AT4G40030	histone H3.2		1.4009	1.1634	1.1281		0.1964	-0.4474	-0.3611		0.001714	-0.0681	-0.4439		-0.734	-0.7691	-0.5869
Solyc01g086800	DNA.synthesis/chromatin structure.histone	similar to AT4G40030	histone H3.2		1.4729	1.2863	1.3226		1.7053	1.3439	1.3777		1.707	1.3936	1.2844		-0.1464	-0.6005	0.4559
Solyc04g049470	DNA.synthesis/chromatin structure.histone	similar to AT4G40030	histone H3.2		-0.8096	-1	-1		0.7189	0.4143	0.6399		-1	-1	-1		-0.819	-1	-0.7687
Solyc02g037640	DNA.unspecified	similar to loc_os02g26500	Helitron helicase-like protein		0.1035	0.3162	0.1635		-0.793	-1	-1		-1	-1	-1		-0.734	-0.8315	-0.7687
Solyc06g076270	DNA.synthesis/chromatin structure	similar to AT1G07540	telomere-binding protein (AtTRFL2)		0.4229	0.2869	0.4917		0.3672	0.1046	0.2349		-0.0542	-0.0391	-0.2613		-0.2727	-0.5817	-0.5326
Solyc09g090890	DNA.repair	similar to AT3G24320	MUTL PROTEIN HOMOLOG 1		0.7215	0.5067	0.7263		0.2659	0.0099201	0.285		-0.235	-0.4255	-0.3058		-0.2249	-0.2414	-0.0897
Solyc01g091450	DNA.synthesis/chromatin structure	similar to AT1G01970	pentatricopeptide (PPR) repeat-containing protein		-0.196	-0.4832	-0.126		-0.4418	-0.2326	-0.2746		-0.7557	-0.3037	-0.4439		-1	-0.4188	-0.5184
Solyc02g005530	DNA.unspecified	similar to loc_os01g44200	Helitron helicase-like protein		-1	-1	-0.7135		-0.636	-0.5651	-0.7693		-1	-0.7284	-0.6394		-0.7217	-0.0010798	-0.5869
Solyc02g086850	DNA.unspecified	similar to AT3G27970	Exonuclease family protein		-0.7097	-0.4258	-0.126		-1	-1	-1		-1	-1	-1		-1	-1	-1
Solyc02g091620	DNA.repair		DNA mismatch repair protein-like		0.1056	0.1693	0.0254		-0.793	-0.4474	-0.1789		-0.3745	-0.6238	-0.2613		-0.819	-0.4912	0.0038885
Solyc03g006420	DNA.synthesis/chromatin structure	similar to AT4G14700	ORIGIN RECOGNITION COMPLEX 1		-0.0794	-0.4832	-0.1676		-0.1305	0.0361	0.1201		0.0571	0.1885	0.0286		-0.1456	0.1827	-0.2234
Solyc03g120190	DNA.synthesis/chromatin structure	similar to AT1G79960	OVATE FAMILY PROTEIN 14		-0.3054	-0.7343	-1		-0.4418	-1	-0.345		-0.6649	-1	-1		-0.3376	-0.7691	-1
Solyc04g005260	DNA.repair	similar to AT1G13635	methyladenine glycosylase family protein		-0.2971	-0.0341	-0.2926		-0.793	-1	-0.7898		-0.6436	-0.7995	-0.4346		-0.3887	-0.8315	-0.5184
Solyc04g007510	DNA.synthesis/chromatin structure	nearly identical AT2G01130	ATP-dependent RNA helicase A		0.1271	-0.0182	0.5806		-0.3783	-0.293	-0.1203		-0.4206	-0.3562	0.0286		-0.6037	-0.2598	-0.1692
Solyc05g008030	DNA.unspecified	similar to AT2G01440	ATP-dependent DNA helicase		-0.7156	-0.0909	-0.8126		-0.636	-0.5077	-0.148		-0.5819	-0.4978	-0.6219		-0.4557	-0.0805	-0.7687
Solyc06g072400	DNA.synthesis/chromatin structure	similar to AT2G01900	Type IV inositol polyphosphate phosphatidylinositol 5-phosphatase 9		-0.7156	0.0717	0.0649		-0.1033	-0.0918	0.0936		-0.4866	-0.0318	-0.6917		-1	-0.5474	-0.6365
Solyc07g065430	DNA.synthesis/chromatin structure	similar to AT3G13170	subunit A of type-IIb:TOPO-VI meiotic DNA topoisomerase complex (AtSPO11-1)		-0.2382	-0.6184	-0.5709		-0.1775	-0.344	0.084		-0.4866	-0.3562	-0.4439		-0.306	-0.4912	-0.5326
Solyc10g079730	DNA.synthesis/chromatin structure	nearly identical AT3G57060	regulatory component of condensin I complex (AtCap-D2A)		0.0271	-0.7343	-0.1553		-0.0866	-0.0918	-0.0709		0.1091	-0.0551	0.00027548		0.0597	0.0060949	0.1666
Solyc11g018510	DNA.repair	similar to AT1G21710	8-OXOGUANINE-DNA GLYCOSYLASE 1		-0.8096	-0.6434	-0.3603		-0.3718	-0.5651	-0.2526		-0.3745	-0.6238	-0.2086		-1	-0.7377	-0.6593
Solyc11g040170	DNA.synthesis/chromatin structure	similar to AT3G09100	mRNA capping enzyme family protein		-0.3572	0.0731	0.6192		-1	-0.0505	0.3405		-0.8262	0.1357	0.5304		-0.2727	0.0988	0.5328
Solyc12g005750	DNA.unspecified	similar to AT4G15248	putative B-box zinc finger transcription factor		0.3348	-0.2034	-0.0363		-0.25	-0.8204	-0.6146		0.4957	-0.1338	-0.1662		0.3883	-0.0117	0.0665
