# Supplementary material for: Transcriptional Basis for Differential Thermosensitivity of Seedlings of Various Tomato Genotypes
Source: Genes (Basel). 2020 Jun 16;11(6):655. doi: 10.3390/genes11060655 (PMC7349527; doi:10.3390/genes11060655)
Supplement: Supplementary file 1 [file genes-11-00655-s001.zip › Supplements/Table S11.xlsx]

## Sheet: Tabelle1
Table S11. Genes involved in photosynthetic processes contributing to PC1 and PC2 while analyzing the temperature dependent profile. As information the accession number, the classification according to the functional category, the gene of A. thaliana showing the highest similarity in A. thaliana, the gene name either of the tomato gene or of the similar A. thaliana gene and the assignment to the …
Accession number	Classification	Similarity	Gene name	Complex assignment	LA1994	25°C	39°C	45°C	LA2661	25°C	39°C	45°C	Money Maker	25°C	39°C	45°C	Red Setter	25°C	39°C	45°C
Solyc10g044550	PS.lightreaction.ATP synthase.subunit C	similar to ATCG00140	ATPH	ATP synthase		-1	-0.5448	-1		-0.843	-0.2547	-0.345		-0.8262	-0.8242	-1		-0.7217	-0.5068	-1
Solyc12g005630	PS.lightreaction.cytochrome b6/f.iron sulfur subunit	similar to AT4G03280	PETC	Cytochrome b6f		1.1349	1.5967	1.5711		1.071	1.6955	1.0139		1.0749	1.4087	0.6219		0.9654	1.4922	0.7888
Solyc04g082010	PS.lightreaction.other electron carrier (ox/red).plastocyanin	similar to AT1G20340	PETE2	Cytochrome b6f		1.8282	2.0757	2.1967		1.8006	2.3336	1.6198		1.8791	1.8703	1.3119		1.5053	1.8624	1.4038
Solyc01g109040	PS.misc	functional_description:Plastoquinol-plastocyanin reductase	petM	Cytochrome b6f		1.3293	1.5441	1.691		1.1629	1.8903	1.0344		1.2848	1.5335	0.7989		0.9981	1.5068	0.8261
Solyc08g013670	PS.lightreaction.photosystem I.PSI polypeptide subunits	similar to AT5G64040	PsaN	PSI		1.4953	1.9616	2.0067		1.7617	2.18	1.5047		1.6222	1.7837	0.8805		1.477	1.741	1.0178
Solyc12g044280	PS.lightreaction.photosystem I.PSI polypeptide subunits	similar to AT3G16140	PsaH	PSI		0.6366	1.2082	1.1206		0.3254	1.4676	-0.2438		0.3614	0.8531	0.1229		0.0996	0.5962	0.0338
Solyc05g056070	PS.lightreaction.photosystem II.LHC-II	similar to AT3G54890	LHCA	PSI		1.8443	2.2439	2.2514		2.132	2.5251	1.9081		1.899	2.1421	1.3912		1.899	2.1037	1.4683
Solyc03g115900	PS.lightreaction.photosystem II.LHC-II	similar to AT3G47470	LHCA	PSI		1.6253	2.2847	2.1664		2.2723	2.5759	1.9846		1.7774	2.0349	1.2903		1.8501	2.0736	1.4376
Solyc07g022900	PS.lightreaction.photosystem II.LHC-II	similar to AT1G45474	LHCA	PSI		1.2038	1.2768	1.5883		0.8066	1.5007	0.6442		1.119	1.2722	0.9557		1.1085	1.3218	1.0925
Solyc05g056050	PS.lightreaction.photosystem II.LHC-II	similar to AT3G54890	LHCA	PSI		1.0604	1.6556	1.5473		0.8906	1.8525	0.4892		0.8532	1.4587	0.2003		0.5808	0.9947	0.3522
Solyc12g009200	PS.lightreaction.photosystem II.LHC-II	similar to AT1G19150	LHCA	PSI		0.3605	0.5555	0.5629		0.1842	0.9029	-0.2215		0.3045	0.6595	-0.6219		-0.5427	-0.4686	-0.5869
Solyc08g083360	PS.lightreaction.other electron carrier (ox/red).ferredoxin	similar to AT3G16250	NDF4	NDH-PSI supercomplex		0.9513	1.0068	1.3591		-0.0311	1.1719	-0.1047		0.385	0.7376	-0.3311		0.0907	0.489	-0.3297
Solyc04g057980	PS.lightreaction.NADH DH	similar to AT4G37925	NDHM	NDH complex		0.6889	0.8219	1.1163		0.2203	1.0049	0.2775		0.5378	0.6995	-0.122		0.1227	0.46	-0.0897
Solyc12g036170	PS.misc	similar to AT1G18730	NDF6	NDH-PSI supercomplex		0.6145	0.592	1.0554		-0.2592	0.7963	-0.5876		0.0887	0.4106	-0.7952		-0.437	0.1268	-0.4532
Solyc03g062720	PS.misc	similar to AT1G64770	NDF2	NDH-PSI supercomplex		0.412	0.5929	0.8091		0.00041459	0.7234	-0.1433		0.1781	0.4546	-0.6917		-0.2727	0.1149	-0.5869
Solyc11g006020	PS.lightreaction.NADH DH	similar to AT1G74880	NDHO	NDH complex		0.1673	0.3379	0.7437		-0.4418	0.4117	-0.5591		-0.1371	0.2161	-0.3741		-0.3397	-0.2414	-0.5869
Solyc02g066920	PS.misc	similar to AT5G39210	CRR7	NDH assemblierung		-0.4558	-0.0724	0.113		-0.636	0.0611	-0.685		-0.2977	-0.1867	-1		-1	-0.8315	-1
Solyc02g080280	PS.lightreaction.cyclic electron flow-chlororespiration	similar to ATCG01100	NDHA	NDH complex		-1	-1	-0.8126		-1	-0.8204	-0.0524		-1	-1	-0.7952		-1	-1	-0.7687
Solyc02g091560	PS.photorespiration.serine hydroxymethyltransferase	similar to AT4G37930	SHM1	photorespiration		1.5995	1.7541	2.0513		1.0142	1.8916	1.0118		1.3647	1.5138	0.9644		0.779	1.2339	0.9577
Solyc07g056540	PS.photorespiration.glycolate oxydase	similar to AT3G14420	GXO	photorespiration		1.4454	1.7101	1.8139		0.9632	1.9063	0.7846		1.1146	1.4278	0.6757		0.7372	1.069	0.7839
Solyc01g111630	PS.photorespiration.hydroxypyruvate reductase	similar to AT1G68010	HPR	photorespiration		1.39	1.628	1.7493		1.175	1.7935	1.0824		1.3749	1.5474	0.8262		1.166	1.5376	0.936
Solyc08g007040	PS.photorespiration.glycine cleavage.H protein	similar to AT2G35370	GDC	photorespiration		1.3266	1.4917	1.7967		0.548	1.6199	0.3912		0.706	1.2087	0.1916		0.2569	1.0682	0.5464
Solyc03g122140	PS.photorespiration.glycolate oxydase	similar to AT3G14150	GXO	photorespiration		-0.1984	-0.0612	0.228		-0.6189	-0.4184	-1		-1	-1	-1		-1	-0.8315	-1
Solyc02g085950	PS.calvin cycle.rubisco small subunit	similar to AT5G38410	RBCS-3B	Calvin Cycle		2.4156	2.5562	2.8142		1.5414	2.7377	1.2723		1.9332	2.3036	1.2322		1.4276	1.9686	1.6074
Solyc02g084440	PS.calvin cycle.aldolase	similar to AT4G38970	FBA	Calvin Cycle		2.2375	2.3542	2.6947		1.8325	2.4854	1.6922		2.0567	2.1004	1.4265		1.7252	2.0474	1.7613
Solyc01g110360	PS.calvin cycle.aldolase	similar to AT4G38970	FBA	Calvin Cycle		1.899	1.9982	2.4012		1.092	2.0437	0.9749		1.365	1.6511	0.6336		0.6068	1.2165	0.9651
Solyc04g009030	PS.calvin cycle.GAP	similar to AT3G26650	G3Pdh	Calvin Cycle		1.6387	1.8948	2.0991		1.5155	2.1603	1.3144		1.5908	1.7522	1.0713		1.1084	1.6896	1.1971
Solyc10g086580	PS.calvin cycle.rubisco interacting	similar to AT2G39730	RCA	Calvin Cycle		1.5389	1.7341	1.977		1.2656	1.975	1.0689		1.3977	1.4643	0.8506		1.0405	1.2736	1.0838
Solyc02g062340	PS.calvin cycle.aldolase	similar to AT4G38970	FBA	Calvin Cycle		1.4126	1.5795	1.8569		0.3696	1.6993	-0.2215		0.7139	1.2487	0.0994		0.2398	0.7856	0.2069
Solyc10g018300	PS.calvin cycle.transketolase	similar to AT3G60750	TKL	Calvin Cycle		1.0224	1.2643	1.4271		1.0423	1.4931	0.8786		0.9385	1.1257	0.5146		0.824	1.2343	0.7213
Solyc12g094640	PS.calvin cycle.GAP	similar to AT1G42970	G3Pdh	Calvin Cycle		0.8606	1.0248	1.1735		-0.1448	1.1009	-0.3232		0.1198	0.7572	-0.2789		-0.553	-0.0282	-0.2234
Solyc09g011810	PS.calvin cycle.FBPase	similar to AT3G54050	FBPase	Calvin Cycle		0.7231	0.9895	1.2889		0.126	1.2756	0.1207		0.4426	0.7889	-0.1585		-0.1417	0.7299	-0.0075644
Solyc02g020940	PS.calvin cycle.GAP	similar to AT1G12900	G3Pdh	Calvin Cycle		0.6524	0.7293	1.026		-0.0901	0.8615	-0.3839		0.1041	0.4853	-0.6917		-0.3376	0.1827	-0.5869
Solyc10g054870	PS.calvin cycle.TPI	similar to AT2G21170	TPI	Calvin Cycle		0.2116	0.1909	0.5039		-0.843	-0.0334	-1		-0.1076	-0.1981	-0.7952		-0.5427	-0.2869	-1
Solyc01g018020	PS.calvin cycle.transketolase	similar to AT3G60750	TKL	Calvin Cycle		0.1889	-0.2787	-0.1676		-0.3933	-0.8416	-0.7693		-0.301	-0.4109	-0.3741		-0.819	-0.8315	-0.3312
Solyc01g007330	PS.calvin cycle.rubisco large subunit	similar to ATCG00490	LSU	Calvin Cycle		0.0536	0.2688	0.8761		0.2002	0.6386	1.2495		-0.1801	-0.1867	0.4847		0.0862	-0.1347	1.0178
Solyc10g044520	PS.lightreaction.other electron carrier (ox/red).ferredoxin	similar to AT1G60950	ATFD2	PSII - Ferredoxin		2.2074	2.3865	2.6365		2.0253	2.5818	1.9358		2.2461	2.3111	1.5521		2.0338	2.267	1.7668
Solyc10g075160	PS.lightreaction.other electron carrier (ox/red).ferredoxin	similar to AT1G60950	ATFD2	PSII - Ferredoxin		0.9792	1.1304	1.5363		0.5855	1.2382	0.3932		0.998	1.0014	0.0317		0.5119	0.9518	0.3959
Solyc03g116690	PS.misc	similar to AT5G20230				-0.2896	-1	-0.1993		0.2659	-0.4184	-0.3309		0.2613	-0.0382	-0.0374		0.3882	-0.0805	-0.0862
Solyc06g060340	PS.lightreaction.photosystem II.PSII polypeptide subunits	similar to AT1G44575	PsbS	PSII		1.6835	2.0409	2.1018		1.4315	2.0354	1.4016		1.9825	1.9207	0.8347		1.7901	1.8157	0.659
Solyc06g084050	PS.lightreaction.photosystem II.PSII polypeptide subunits	similar to AT2G30570	PSBW	PSII		1.1904	1.4017	1.4373		1.1588	1.6632	0.7694		1.1909	1.2559	0.3772		0.7068	1.256	0.567
Solyc05g007780	PS.lightreaction.photosystem II.PSII polypeptide subunits	similar to AT1G14150	PsbQ	PSII		0.4784	0.7368	0.7744		-0.3189	0.4749	-0.5876		-0.2324	0.2787	-0.7522		-0.819	0.0417	-1
Solyc04g064670	PS.lightreaction.photosystem II.PSII polypeptide subunits	similar to AT1G77090	PsbP	PSII		0.4447	0.5054	0.751		0.2861	0.696	0.0266		0.6017	0.476	-0.4346		0.3254	0.3742	-0.0942
Solyc04g009420	PS.lightreaction.photosystem II.PSII polypeptide subunits	similar to AT2G28605	PsbP	PSII		0.3127	0.176	0.5298		0.0815	0.4788	0.2929		0.1683	0.4331	-0.3741		-0.0463	0.4579	-0.1493
Solyc10g006530	PS.lightreaction.photosystem II.PSII polypeptide subunits	similar to AT3G01440	PsbQ	PSII		-0.0529	0.3162	0.5073		-0.689	0.4578	-0.3232		-0.0069511	0.3211	-1		-1	-0.1622	-0.7687
Solyc12g094720	PS.lightreaction.photosystem II.PSII polypeptide subunits	similar to AT1G76450	PsbP	PSII		-0.6481	-0.2241	0.2686		-0.7529	-0.0855	-0.7898		-0.7557	-0.452	-1		-0.734	-0.5068	-1
Solyc11g050770	PS.lightreaction.photosystem II.PSII polypeptide subunits	similar to PSBZ	PsbZ	PSII		-0.8096	-1	0.1176		-0.793	-0.0483	0.7718		-0.7557	-1	-0.6917		-0.819	-0.7691	0.0716
Solyc11g045260	PS.lightreaction.photosystem II.PSII polypeptide subunits	similar to ATCG00280	PsbC	PSII		-0.8143	-1	-0.1273		-1	-0.1282	0.6418		-1	-1	-1		-1	-0.7377	0.3788
Solyc01g102770	PS.misc	functional_description:Photosystem II reaction center protein Z	PsbZ	PSII		-0.8096	-0.2935	0.1975		-0.793	-0.0176	0.9055		-0.8262	-0.6971	-0.1662		-1	-0.3974	0.3915
Solyc01g048590	PS.lightreaction.photosystem II.PSII polypeptide subunits	similar to ATCG00020	PsbA	PSII		-1	-1	-0.7583		-1	-0.6567	-0.14		-1	-1	-1		-1	-1	-0.7497
Solyc03g005760	PS.lightreaction.photosystem II.LHC-II	similar to AT1G29930	LHCB	PSII		2.3782	2.7837	2.7065		2.6399	2.9463	2.2579		2.5414	2.6678	1.5479		2.5992	2.5749	1.5023
Solyc02g071030	PS.lightreaction.photosystem II.LHC-II	similar to AT2G34430	LHCB	PSII		2.3107	2.584	2.6089		2.6215	2.7344	1.9831		2.4224	2.3298	1.6294		2.3178	2.1581	1.6218
Solyc12g011450	PS.lightreaction.photosystem II.LHC-II	similar to AT5G54270	LHCB	PSII		1.7188	2.2517	2.326		1.9657	2.5609	1.7104		1.9172	2.1477	0.9828		1.8566	2.0254	1.102
Solyc02g070940	PS.lightreaction.photosystem II.LHC-II	similar to AT2G34430	LHCB	PSII		1.5651	2.1294	2.023		1.9568	2.3454	1.5093		1.73	1.9521	1.0447		1.7685	1.6922	1.0965
Solyc03g005770	PS.lightreaction.photosystem II.LHC-II	similar to AT1G29930	LHCB	PSII		1.2921	1.9696	1.8778		1.6276	2.5091	1.0187		1.3545	1.8031	0.5032		1.7003	1.8424	0.6184
Solyc12g006140	PS.lightreaction.photosystem II.LHC-II	similar to AT3G27690	LHCB	PSII		0.8171	1.1197	1.246		1.1559	1.3705	0.8309		1.2106	0.9803	0.4369		0.7002	0.696	0.1078
Solyc07g063600	PS.lightreaction.photosystem II.LHC-II	similar to AT5G54270	LHCB	PSII		0.7854	1.6927	1.4286		1.009	2.0576	0.634		0.7769	1.6214	0.2883		0.5586	1.1485	0.099
Solyc02g070950	PS.lightreaction.photosystem II.LHC-II	similar to AT2G34430	LHCB	PSII		0.6594	1.2683	1.0795		0.489	1.3259	0.0135		0.1601	0.746	0.2103		0.6082	0.3825	0.145
Solyc02g070990	PS.lightreaction.photosystem II.LHC-II	similar to AT2G34430	LHCB	PSII		0.1167	1.0068	0.3622		0.4294	1.3208	-0.3839		-0.0454	0.2675	-0.0313		0.1542	0.1726	0.1511
Solyc02g070970	PS.lightreaction.photosystem II.LHC-II	similar to AT2G34430	LHCB	PSII		-0.3054	1.112	0.5736		0.4697	1.3416	-0.0516		0.0557	0.6404	-0.0871		0.1227	0.1106	-0.2958
Solyc03g005780	PS.lightreaction.photosystem II.LHC-II	similar to AT1G29930	LHCB	PSII		-0.3572	-0.0986	-0.0713		1.765	2.1508	1.1479		-0.5819	-0.2329	0.7425		1.6234	1.4826	0.9144
Solyc02g070980	PS.lightreaction.photosystem II.LHC-II	similar to AT2G34430	LHCB	PSII		-0.4062	0.6971	0.3335		0.1994	0.9732	-0.1492		-0.1826	0.2837	-0.1411		0.1542	0.0299	-0.2218
Solyc08g067330	PS.lightreaction.photosystem II.LHC-II	similar toAT1G29920	LHCB	PSII		-0.5252	-0.3494	-0.6468		-0.2892	-0.0736	-0.5876		-0.7309	-0.3037	-1		-0.553	-1	-0.7687
Solyc03g005790	PS.lightreaction.photosystem II.LHC-II	similar to AT2G34430	LHCB	PSII		-0.8096	-0.6434	-1		0.3758	1.097	-0.095		0.578	1.0286	-0.7952		-0.1416	0.1664	-1
