# Supplementary material for: Transcriptional Basis for Differential Thermosensitivity of Seedlings of Various Tomato Genotypes
Source: Genes (Basel). 2020 Jun 16;11(6):655. doi: 10.3390/genes11060655 (PMC7349527; doi:10.3390/genes11060655)
Supplement: Supplementary file 1 [file genes-11-00655-s001.zip › Supplements/Table S12.xlsx]

## Sheet: 25°C
Table S12. Genes differential regulated between heat sensitive and tolerant genotypes. All selected according to the method section 2.8 for the indicated temperature is shown. Indicated is whether the genes is selected as differentially regulated at 25°C (column 1), 39°C (column 2) or 45°C column 3). The column 4 shows the accession number. Column 5-12 show the log2 value and the p-value for the …
				MM/LA1994		MM/LA2661		RS/LA1994		RS/L2661		CLASS	ABBREV.	FUNCTION	CATEGORY
identified at the following T			ACC	log2	padj	log2	padj	log2	padj	log2	padj
25			Solyc03g113970	-4.2172	0.00010424	-4.5941	2.7445e-05	-3.2198	0.00055458	-3.5968	8.1208e-05			calmodulin-binding protein	signalling
25	39		Solyc08g082980	-3.8859	5.5779e-22	-3.8012	1.2563e-20	-3.3672	2.8961e-18	-3.2826	6.1052e-17	13	WNK8	WITH NO LYSINE (K) KINASE 8	protein
25			Solyc10g008720	-1.8728	0.0022006	-2.0161	0.0017215	-1.3924	0.0494	-1.5358	0.0322			GDSL-motif lipase	misc
25	39		Solyc08g081470	-2.2066	1.1749e-05	-1.7092	0.0051832	-1.9943	0.00012897	-1.4969	0.0194			Nitrilase-associated protein	misc
25	39		Solyc01g112080	-1.2296	0.00038492	-1.6011	1.2385e-06	-1.0479	0.004981	-1.4193	2.6233e-05	45°C down level 2	LYM2-l	LYSM DOMAIN GPI-ANCHORED PROTEIN 2 LIKE	signalling
25	39		Solyc03g116760	-1.3144	5.5887e-09	-1.0772	1.1567e-05	-0.9728	5.7862e-05	-0.7356	0.0118	13		protein kinase, putative	protein
25	39		Solyc03g117770	0.3572	0.0267	0.5948	1.9327e-05	0.6054	5.2935e-06	0.8431	1.443e-11			serine and sphingolipid biosynthesis protein	development
25			Solyc03g117900	0.888	0.006532	0.8585	0.0226	0.8846	0.009173	0.8551	0.0198	13		Cytochrome c oxidase assembly protein	mitochondrial electron transport / ATP synthesis
25			Solyc06g076970	1.2423	3.4918e-08	0.9875	8.934e-05	1.1555	5.6581e-07	0.9006	0.00046634		CYP5	CYCLOPHILIN 5	cell
25			Solyc04g010190	1.093	0.0055575	1.0222	0.0284	1.1109	0.0057734	1.0401	0.0193			Chlorophyll a-b binding protein, chloroplastic	PS
25	39		Solyc02g075610	0.736	0.0415	0.949	0.00888	1.0139	0.0014636	1.2269	5.9693e-05	13	GC6-l	golgin candidate 6 like	cell
25			Solyc05g006650	1.1418	7.7372e-06	0.8376	0.0070914	1.5603	4.7001e-11	1.2562	4.0959e-07		ZCW32	bHLH family protein	RNA
25			Solyc02g084400	1.186	0.0292	1.4317	0.0115	1.2907	0.0166	1.5364	0.0035713	13	ABC1-l	ABC1 family protein like	transport
25			Solyc06g054650	1.2433	0.00027883	1.3228	0.00017714	1.4751	5.5294e-06	1.5545	1.4148e-06	13	Solyc06g054650	unknown protein	not assigned
25	39		Solyc08g006780	0.7299	0.0129	1.2047	5.1136e-06	1.0943	1.5252e-05	1.5691	6.5847e-11			unknown protein	not assigned
25			Solyc12g098500	1.548	0.0241	1.5793	0.0493	1.5494	0.029	1.5808	0.0385		MEE58	MATERNAL EFFECT EMBRYO ARREST 58	development
25			Solyc06g007310	1.8566	0.00010923	2.0405	3.2563e-05	1.6806	0.00093805	1.8646	0.00025834	13	TatD	tatD-related deoxyribonuclease family protein	DNA
25			Solyc01g087260	1.4162	0.0022891	1.9882	7.0227e-06	1.3406	0.00592	1.9127	1.5953e-05		CCD1	CAROTENOID CLEAVAGE DIOXYGENASE 1	hormone metabolism
25			Solyc10g008040	3.1447	3.9271e-06	2.5134	0.00036753	2.7787	0.00010791	2.1474	0.0049188		SBP65	Seed biotin-containing protein	development
25	39		Solyc08g074910	4.2858	1.9889e-09	2.08	0.00012852	4.5762	6.9219e-11	2.3704	2.221e-06	13		F-box family protein	not assigned
25	39		Solyc12g005000	6.3697	1.8764e-06	2.7521	1.0573e-05	6.7674	2.5506e-07	3.1499	7.0278e-08			unknown protein	not assigned
25			Solyc11g011080	2.606	0.00901	2.2428	0.0497	3.57	4.1747e-05	3.2067	0.00014838	13	RGA2	putative disease resistance protein (TIR-NBS-LRR class)	stress
25			Solyc06g071830	2.7002	0.0103	3.0255	0.0080904	3.3075	0.00073429	3.6329	0.00025759		BT1	E3 ubiquitin-protein ligase complex protein	protein
25	39		Solyc08g077630	2.1336	0.0098479	3.7556	8.6701e-06	2.4589	0.0018428	4.0809	3.9611e-07	13		Nodulation receptor kinase	proteiin
25	39		Solyc04g017650	4.6315	7.3359e-12	4.6334	2.0196e-12	4.2218	1.1576e-09	4.2237	3.5369e-10	13		N-acetyltransferase	misc
25		45	Solyc09g005480	2.7186	0.0025041	3.1642	0.001493	4.3993	5.2434e-09	4.8449	1.2837e-09	13		F-box family protein	not assigned
25	39		Solyc08g074890	5.6986	3.6979e-21	5.3666	5.623e-24	5.8034	5.9378e-22	5.4713	2.8474e-25	13		unknown protein	not assigned
25	39		Solyc03g093340	6.1367	0.004898	6.2418	0.0103	5.8257	0.0118	5.9308	0.0164			transmembrane protein	not assigned.unknown
25	39		Solyc07g042850	6.9777	0.00073311	7.0828	0.0013617	6.5483	0.0023043	6.6534	0.0031112			unknown protein	not assigned
25			Solyc08g016440	6.5579	0.0037606	6.663	0.0080904	6.8592	0.0023516	6.9643	0.0031986			unknown protein	not assigned
25	39		Solyc03g093350	7.0196	0.00058344	7.1247	0.0010917	7.1667	0.00042715	7.2718	0.00052447	13		splicing factor-related	hormone metabolism
25	39		Solyc04g082910	7.7602	7.86e-05	9.3074	1.6845e-06	7.7479	8.2346e-05	9.2951	9.5911e-07	13		unknown protein	not assigned

## Sheet: 39°C
Table S12. Genes differential regulated between heat sensitive and tolerant genotypes. All selected according to the method section 2.8 for the indicated temperature is shown. Indicated is whether the genes is selected as differentially regulated at 25°C (column 1), 39°C (column 2) or 45°C column 3). The column 4 shows the accession number. Column 5-12 show the log2 value and the p-value for the …
				MM/LA1994		MM/LA2661		RS/LA1994		RS/L2661		CLASS	ABBREV.	FUNCTION	CATEGORY
identified at the following T			ACC	log2	padj	log2	padj	log2	padj	log2	padj
25	39		Solyc08g082980	-3.932	3.2931e-19	-4.0587	2.237e-20	-3.9584	7.6119e-19	-4.0852	7.5774e-20	13	WNK8	WITH NO LYSINE (K) KINASE 8	protein
	39		Solyc06g072840	-3.6111	0.0016549	-3.4512	0.0058112	-2.7122	0.0124	-2.5524	0.0396	13		seed specific protein	development
25	39		Solyc08g081470	-2.2343	4.7119e-05	-1.6961	0.014	-2.8911	1.0439e-07	-2.3529	8.8225e-05			Nitrilase-associated protein	misc
25	39		Solyc01g112080	-0.9546	0.0313	-0.9867	0.0345	-1.6155	4.395e-06	-1.6476	3.0455e-06	45°C down level 2	LYM2-l	LYSM DOMAIN GPI-ANCHORED PROTEIN 2 LIKE	signalling
	39		Solyc03g116530	-1.5353	1.3723e-05	-1.0572	0.0221	-1.6791	1.0369e-06	-1.201	0.0041475	13		lactoylglutathione lyase family protein	Biodegradation of Xenobiotics
25	39		Solyc03g116760	-0.9005	0.00063325	-0.8033	0.0068962	-0.9943	7.4335e-05	-0.8971	0.00084365	13		protein kinase, putative	protein
25	39		Solyc08g006780	0.8949	0.0010789	0.9372	0.00074229	0.6842	0.033	0.7264	0.0286			unknown protein	not assigned
	39		Solyc08g008350	0.8752	0.0015414	0.7295	0.0251	0.9141	0.00056746	0.7684	0.0119			ribosome maturation factor	protein
25	39		Solyc02g075610	1.1968	0.00017094	1.029	0.0039341	1.0862	0.00091615	0.9185	0.0167	13	GC6-l	golgin candidate 6 like	cell
25	39		Solyc03g117770	0.6962	1.0927e-07	0.8834	1.4355e-12	0.8633	2.5231e-12	1.0504	1.5996e-18			serine and sphingolipid biosynthesis protein	development
	39		Solyc00g085070	1.002	0.0282	1.0523	0.0235	1.0524	0.0127	1.1026	0.0118	13	SQE3	squalene epoxidase 3	hormone metabolism
	39		Solyc03g006490	1.0918	0.0455	1.5654	0.00062523	1.064	0.049	1.5376	0.00051437			Uncharacterized protein	hormone metabolism
25	39		Solyc08g074910	4.2594	4.2615e-10	2.3431	5.4326e-06	4.2035	6.381e-10	2.2872	6.9028e-06	13		F-box family protein	not assigned
	39		Solyc11g018800	3.7107	1.9695e-05	3.0364	0.0016315	3.1117	0.00077712	2.4374	0.0295	45°C down level 2	LePrx26	peroxidase	stress
25	39		Solyc12g005000	7.1183	0.00045049	2.4512	0.0122	7.8249	4.0992e-05	3.1577	5.6147e-05			unknown protein	not assigned
25	39		Solyc03g093340	6.2029	3.2651e-05	4.8556	3.4584e-06	5.9495	7.4561e-05	4.6022	9.0991e-06			transmembrane protein	not assigned.unknown
25	39		Solyc08g077630	2.4512	0.0067428	4.6791	4.0392e-06	2.4621	0.0049939	4.6899	1.8876e-06	13		Nodulation receptor kinase	protein
25	39		Solyc08g074890	5.302	6.9928e-20	4.892	7.4119e-24	5.3108	3.0711e-20	4.9009	6.9797e-24	13		unknown protein	not assigned
25	39		Solyc04g017650	5.2276	2.1307e-08	5.1413	1.8164e-09	5.0391	6.3153e-08	4.9528	5.7461e-09	13		N-acetyltransferase	misc
25	39		Solyc03g093350	5.2417	0.0421	5.475	0.0436	5.0936	0.0471	5.3269	0.0472	13		splicing factor-related	hormone metabolism
25	39		Solyc07g042850	4.1609	0.0314	6.8299	0.0032619	4.6928	0.005872	7.3618	0.00049937			unknown protein	not assigned
25	39		Solyc04g082910	6.4983	9.6509e-06	7.727	0.00023736	6.7947	1.7256e-06	8.0235	5.686e-05	13		unknown protein	not assigned

## Sheet: 45°C
Table S12. Genes differential regulated between heat sensitive and tolerant genotypes. All selected according to the method section 2.8 for the indicated temperature is shown. Indicated is whether the genes is selected as differentially regulated at 25°C (column 1), 39°C (column 2) or 45°C column 3). The column 4 shows the accession number. Column 5-12 show the log2 value and the p-value for the …
				MM/LA1994		MM/LA2661		RS/LA1994		RS/L2661		CLASS	ABBREV.	FUNCTION	CATEGORY
identified at the following T			ACC	log2	padj	log2	padj	log2	padj	log2	padj
		45	Solyc01g066630	6.681	0.0203	6.5372	0.0737	8.39	0.0017267	8.2462	0.0057816			unknown	not assigned.
		45	Solyc01g081250	4.22	1.442e-07	3.069	0.0011251	5.2517	5.3946e-12	4.1008	7.7192e-07	39°C up	HSP26A	glutathione S-transferase	stress
		45	Solyc02g022880	3.7835	0.1282	6.0718	0.0677	4.9384	0.0256	7.2268	0.0096644			unknown	not assigned.
		45	Solyc03g116820	-0.343	0.6986	-0.263	0.9467	-1.8447	0.00046136	-1.7647	0.0026932			PX domain containing protein	misc
		45	Solyc04g009910	-0.4177	0.6779	-1.4014	0.0492	-1.4573	0.0355	-2.441	9.9108e-05		PPCK1	PHOSPHOENOLPYRUVATE CARBOXYLASE KINASE	metabolism
		45	Solyc04g016440	0.5679	0.4739	0.8247	0.5083	1.7308	0.00048983	1.9876	0.00016801	13		unknown	not assigned.
		45	Solyc04g018080	-0.9959	0.2047	-0.9342	0.5331	-4.5945	0.0012666	-4.5328	0.0041429	13		transcription factor APFI-like	RNA
		45	Solyc04g056510	6.2941	0.0447	6.1503	0.1524	7.9354	0.0062165	7.7916	0.0183	13		BZIP family transcription factor	RNA
		45	Solyc04g071960	-1.0092	0.1756	-1.4938	0.0577	-2.568	0.00044097	-3.0527	3.1305e-05	39°C up	ABA2	ABA DEFICIENT 2	signaling
		45	Solyc04g074440	1.8375	0.061	0.9598	0.7452	3.9579	2.967e-07	3.0803	0.00016909	13	EXO	EXORDIUM, putative phi-1-like phosphate-induced prot.	signaling
		45	Solyc04g079050	-1.8953	0.0334	-2.1492	0.0363	-3.1997	0.0115	-3.4535	0.0131			Anthocyanidin 3-O-glucosyltransferase	secondary metabolism
		45	Solyc05g013970	-0.5113	0.6443	-0.5943	0.8438	-1.893	0.0265	-1.976	0.0486	13		NA recognition motif (RRM)-containing protein	RNA
		45	Solyc05g050790	-0.972	0.1081	-0.8243	0.4743	-2.5072	2.329e-05	-2.3596	0.00023215		ERF13	etyhlen responsive factor 13	RNA
		45	Solyc06g008760	-2.0622	0.0024503	-1.5888	0.1051	-3.425	0.00013738	-2.9516	0.0045763	13		putative glutaredoxin	redox
		45	Solyc06g035940	5.6447	0.0177	5.5519	0.0763	7.8114	0.00030768	7.7186	0.001626		ANL2	ANTHOCYANINLESS 2	RNA
		45	Solyc09g005420	9.9674	1.8754e-06	8.2409	1.0708e-06	11.2027	2.8928e-08	9.4761	4.1914e-09		MLP28	MLP-LIKE PROTEIN 28	stress
25		45	Solyc09g005480	2.355	0.0142	2.54	0.0377	3.5055	3.0484e-05	3.6905	0.00010759	13		F-box family protein	not assigned
		45	Solyc09g005580	-0.0714	0.9482	-0.3655	0.8743	-1.0935	0.0312	-1.3876	0.0086097			SelT-like protein	not assigned
		45	Solyc09g005590	-0.0869	0.9309	-0.2299	0.9439	-1.1263	0.0097677	-1.2693	0.0070361			SelT-like protein	not assigned
		45	Solyc09g008730	1.5784	0.1185	1.9179	0.1617	2.6556	0.0013555	2.9951	0.0012835	13		GTP-binding protein	development
		45	Solyc11g008420	-0.936	0.5657	-1.0455	0.8036	-2.8127	0.0096194	-2.9222	0.016		ASK4	ARABIDOPSIS SKP1-LIKE 4	protein
		45	Solyc11g010660	0.4645	0.6756	0.4807	0.8903	1.96	0.001581	1.9762	0.0037972	2		unknown	not assigned.
		45	Solyc11g010790	3.8368	0.0521	6.7723	0.017	6.0246	0.00041778	8.96	0.00016582		PETHY	Anthocyanidin 3-O-glucosyltransferase	secondary metabolism
		45	Solyc11g011010	1.8047	0.00018868	1.2939	0.032	3.0656	2.9341e-13	2.5548	2.8723e-09			Necrosis-inducing virulence protein	stress
		45	Solyc11g020200	3.2321	0.0137	2.8391	0.0921	4.5057	0.00014616	4.1127	0.0011317			nuclear pore complex protein-related	protein
		45	Solyc11g030380	-0.2589	0.8659	-0.4067	0.9429	-1.9355	0.008863	-2.0833	0.0104			MADS box interactor-like	RNA
