# Supplementary material for: Transcriptional Basis for Differential Thermosensitivity of Seedlings of Various Tomato Genotypes
Source: Genes (Basel). 2020 Jun 16;11(6):655. doi: 10.3390/genes11060655 (PMC7349527; doi:10.3390/genes11060655)
Supplement: Supplementary file 1 [file genes-11-00655-s001.zip › Supplements/Table S13.xlsx]

## Sheet: Tabelle1
Table S13. Genes involved in hormone synthesis and hormone based signaling contributing to PC1 and PC2 while analyzing the temperature dependent profile. As information the hormone to which the gene is functionally assigned, the accession number and the number of the functional category. Subsequently, the average value of the expression as log10 for each temperature and each genotype is listed.
Hormone	Accession number	LA1994	25°C	39°C	45°C	LA2661	25°C	39°C	45°C	Money Maker	25°C	39°C	45°C	Red Setter	25°C	39°C	45°C
JA / SA	Solyc00g033460		0.3792	0.244	0.2725		-0.4824	-0.5077	-0.5616		0.4196	0.2526	0.1356		0.0093184	-0.5068	-0.3366
GA	Solyc01g006580		0.9772	0.5757	0.8711		2.0366	1.9245	2.1325		-0.37	-0.0631	0.1443		1.8902	2.1101	1.9082
GA	Solyc01g006610		0.0774	-0.0638	-0.5709		-1	-1	-1		1.0249	0.6649	0.92		-1	-1	-0.7687
AUX	Solyc01g066110		-1	-0.8288	-1		-0.793	-0.8204	-0.6599		0.9236	1.0561	0.9994		-1	-0.8315	0.0424
JA	Solyc01g066620		0.0118	-0.1389	-0.2194		0.0764	-0.1624	-0.2215		1.2075	0.8563	0.646		0.1498	-0.8315	-0.1258
CK	Solyc01g080150		-0.1617	-0.3828	-0.1644		-0.1854	-0.6057	-0.0524		-0.7557	-0.5279	-1		-0.6037	-0.5068	-0.5184
JA	Solyc01g099160		-0.2378	-0.2295	0.1021		0.2659	0.2468	-0.1433		1.0716	0.9323	1.0084		0.426	0.6041	0.1143
JA	Solyc01g099170		-0.2896	-0.1359	0.1021		0.2519	0.2468	-0.1433		0.9843	0.6784	0.9084		0.4393	0.5946	0.1143
CK	Solyc01g105350		0.1248	-0.3828	0.0638		0.8811	0.3716	0.5699		0.844	0.8433	0.4962		0.0957	-0.4415	-0.2029
JA	Solyc01g109150		-0.2498	-0.8145	-1		-0.0776	-0.2584	-0.5591		0.3265	-0.2261	0.1829		-0.2963	-0.4188	-0.239
ETH	Solyc01g110460		0.5233	0.2332	0.4829		0.8122	0.6474	0.6027		1.5807	1.3958	1.5048		0.8985	0.9167	0.7854
AUX	Solyc01g110710		0.1889	0.1619	0.1985		0.0807	-0.2171	-0.2726		1.192	1.1052	1.2159		0.2181	-0.0249	0.4207
AUX / GA	Solyc02g062490		0.3618	0.2828	0.2725		0.8402	0.5225	0.9111		-1	-1	-0.5268		-0.1156	-0.3646	0.0704
AUX	Solyc02g064830		-0.524	-0.059	-0.0062661		-0.4418	-0.2326	-0.2882		1.1378	1.0221	0.7493		-0.2963	-0.7377	-1
AUX	Solyc02g092820		0.3017	0.1566	0.5705		0.0539	-0.2547	-0.4021		-0.258	-0.5213	-0.2435		-0.1644	-0.1148	-0.4222
SA	Solyc02g094310		-0.4558	-0.3847	-0.0329		-0.4418	-0.8204	-0.2215		1.1927	1.0585	1.1083		-0.734	-0.5474	-1
CK	Solyc02g094860		-0.0293	-0.5489	-0.5942		0.0613	0.2509	0.0627		-1	-1	-1		-1	-1	-1
AUX	Solyc03g005860		1.0244	0.7305	0.2899		0.4885	0.2817	-0.7898		0.299	0.2662	-0.1003		1.0172	0.5208	0.202
AUX	Solyc03g112010		-0.7156	-0.716	-0.8126		0.2542	-0.2179	-1		-1	-0.6238	0.3926		0.322	0.5848	-0.2218
ABA	Solyc03g113250		-0.5898	0.201	0.0086614		-0.532	0.5122	-0.7693		-1	-1	-1		-0.6179	0.2635	-0.2234
ETH	Solyc04g008910		-0.8143	-1	-1		-0.5115	-0.3616	-0.2726		1.336	1.3756	1.1243		0.0597	-0.4415	-0.4052
ABA	Solyc04g014420		-0.4576	-0.0612	-0.8126		-0.4091	-0.6621	-0.148		0.8372	0.9394	0.8044		-0.2727	-0.0876	-0.6593
AUX	Solyc04g052960		0.4947	0.4107	-1		0.3715	0.3009	-0.3232		-0.2301	-0.6278	-1		0.7765	0.522	0.1784
AUX	Solyc04g052980		0.5964	0.7504	-0.5176		0.7833	0.7049	0.795		-1	-1	-1		0.9069	0.8375	1.1324
AUX	Solyc04g053010		0.6511	0.8003	-0.5942		0.7668	0.798	0.8824		0.6533	0.3545	0.4691		0.9064	0.7501	1.2306
AUX	Solyc04g053020		0.5481	0.5794	-0.3525		0.4697	0.6327	0.6682		-1	-1	-1		0.8068	0.5104	0.8357
AUX	Solyc04g053030		0.7801	0.6265	-0.1553		0.6883	0.7696	0.7264		0.7085	0.4499	0.6159		0.8949	0.7704	0.9743
SA	Solyc04g055260		-0.4558	-0.3171	-0.7135		-1	-1	-1		0.8297	0.3732	0.6563		-1	-1	-1
ABA	Solyc04g070970		-0.4253	-0.716	-1		-0.1033	0.2859	-0.6599		0.5419	0.359	0.266		-0.3397	-0.1347	-1
CK	Solyc04g074340		-0.1864	-0.6184	-0.4594		-0.4824	-0.8416	-1		-1	-1	-1		0.2456	-0.0043815	-0.3312
CK	Solyc04g074350		-0.1271	-0.0638	0.5358		-0.4091	0.3128	-1		0.443	0.8055	0.584		-0.6179	-0.4918	-0.5869
GA	Solyc04g078200		0.9131	1.236	0.7684		1.3533	1.3239	1.1326		0.5355	0.2315	0.6134		1.4954	1.8989	1.4675
ABA	Solyc04g078900		0.8061	1.6928	1.1178		0.1015	1.4146	0.6892		1.4403	1.0672	0.8095		-0.1464	1.4764	0.6142
JA	Solyc04g079730		0.2449	1.0009	1.3363		1.0059	1.0981	1.82		-1	-1	-1		0.9983	1.0492	1.606
AUX	Solyc05g009260		-0.2286	-0.162	0.0102		-0.4001	0.00499	-1		1.3198	1.1418	0.7246		-0.0049782	0.0994	-0.5184
SA	Solyc05g010780		-0.8096	-0.4832	-0.2513		-0.636	-0.6621	0.1665		2.1719	2.1181	2.2061		-0.7217	-0.7691	-0.7687
ETH	Solyc05g018130		1.1401	0.7679	1.0658		1.4416	1.1611	1.3372		0.2498	0.361	-0.0736		0.7168	0.3643	0.9567
AUX	Solyc05g041870		-0.0331	-0.6484	-1		0.0319	-0.7235	-1		1.4735	1.602	1.2321		-0.5623	-0.2414	-0.1667
??	Solyc05g051750		0.4354	0.1358	0.5946		-0.793	-0.1785	-1		1.8586	1.6377	1.7164		-1	-0.4284	-0.7687
AUX	Solyc05g056440		-0.3578	-0.3474	-0.3603		-0.024	-0.2509	-0.3232		1.2098	1.2023	1.2538		-0.819	-0.1114	-0.1258
ETH	Solyc06g066840		0.3594	0.2684	0.5335		-0.5236	-0.4184	-1		0.4434	0.6142	0.4618		-1	-0.5178	-0.7687
ABA	Solyc06g072680		-0.2647	-0.4773	-0.3314		-1	-0.1916	-0.6146		-0.7557	-0.2392	-0.3608		-0.306	-0.4912	-0.7687
ETH	Solyc06g083910		0.2676	-0.0073416	0.1821		0.0632	-0.2012	0.2234		0.8557	0.9989	0.9585		-0.3618	-0.8315	-0.3951
GA	Solyc06g084240		-0.0381	0.022	-0.3109		-0.0677	-0.2025	0.1489		0.9571	2.0007	0.8678		-0.2645	-0.1148	-0.6593
AUX	Solyc06g084490		-0.2378	-0.8288	-0.4611		0.0087215	-0.0107	-0.2215		-0.1826	-0.8242	-1		-0.2727	-0.5817	-0.4052
AUX	Solyc07g006900		0.6215	0.2062	-1		0.00041459	-0.6621	-1		2.03	1.8948	2.0112		0.2439	-0.2414	-0.5625
ABA	Solyc07g021540		0.7647	0.9717	0.9718		1.7751	1.7186	1.8094		0.0688	-0.6278	0.1089		1.7111	1.7977	1.8304
ETH	Solyc07g026650		-0.8096	-0.8288	-0.7583		-1	0.4725	-1		0.6361	0.7588	0.1257		-0.819	-0.2097	-0.0503
AUX	Solyc07g048060		-0.7097	-1	-1		0.2855	-0.0345	-0.345		0.5252	0.3944	0.9688		0.3114	0.402	-0.2234
JA	Solyc07g054580		0.0291	-0.4503	-0.2926		0.0188	-1	-0.0524		0.7862	0.826	1.3816		-0.0404	-0.0372	-0.4052
ABA	Solyc07g056570		0.1248	0.3528	0.0437		0.0632	0.1615	-0.6599		-0.258	-0.3562	-0.2613		0.064	0.3855	-0.1228
GA	Solyc07g061720		0.1673	-0.2592	-0.4719		0.5877	-0.0378	0.5735		0.9448	0.8031	1.0458		0.5563	0.1027	0.2443
JA	Solyc08g068390		1.1142	0.6701	1.1087		1.3034	1.1963	1.3674		1.2537	1.2122	1.2226		0.1832	-0.1636	0.6907
ABA	Solyc08g075320		-0.8096	-0.2592	-0.4594		-0.793	-0.8204	-0.3774		-1	-1	-0.3741		-0.5623	-1	-0.7687
AUX	Solyc08g079150		0.4341	-0.0638	0.4871		-0.2554	-0.8416	-0.2215		-1	-0.3698	-0.6394		0.2993	-0.1051	0.1666
ETH	Solyc08g080040		-0.6481	0.0565	-1		-0.532	0.6405	-1		0.3551	-0.1456	-0.4439		-0.734	-0.2275	-0.7497
ETH	Solyc08g080870		0.4217	-0.3494	-0.2926		-0.3303	-0.4108	-0.2726		1.69	1.5641	1.6384		-0.4977	-0.6597	-0.4052
AUX / Ja	Solyc09g010050		-0.2286	0.0719	-0.0062661		-0.2592	-0.751	-0.2882		0.9608	1.2071	0.9126		-0.3397	-0.3914	-0.2218
AUX	Solyc09g011860		1.3612	1.0164	0.8061		1.2262	0.7737	0.462		0.3536	0.4056	0.3772		1.1426	1.037	1.235
SA	Solyc09g061760		-0.8143	0.1564	-0.5709		-0.793	-0.6873	-0.2746		0.6427	1.5354	1.4852		-1	0.3337	0.2614
ETH	Solyc09g066310		-0.0535	-0.4773	-0.2877		-0.6894	-1	-0.6146		0.7898	0.86	0.7875		-0.1464	-0.6725	0.0447
ETH	Solyc09g066350		-0.7156	-1	-0.3603		0.1112	-0.2707	-0.2706		1.4546	1.3698	1.3599		-0.2963	-0.7691	-0.1667
SA	Solyc09g083110		-0.4558	-0.3847	-0.6468		-0.4418	-0.344	-0.148		-1	-1	-0.7952		-0.1975	-0.8315	-0.6593
ETH	Solyc09g089580		0.8565	1.3532	1.0443		-0.6403	-0.4745	-0.6146		1.817	1.145	0.9387		0.8504	1.1446	0.7664
ETH	Solyc09g089610		-0.172	0.0423	-0.8126		-0.843	-0.7235	-0.685		-0.4206	-0.7284	-0.5474		0.0651	-0.2414	-0.7687
ETH	Solyc09g089730		-0.524	-0.0986	-0.4387		-0.843	-0.2179	-1		1.2376	1.0143	1.2295		-1	-0.7691	-1
ETH	Solyc09g089810		-0.6481	-0.8288	-1		-0.3292	0.0896	-0.1065		0.1157	0.1357	-0.7522		-1	-1	-0.7687
AUX	Solyc09g091090		-1	-0.7343	-1		-0.2592	-0.6621	-0.5591		-1	-1	-1		-0.3376	-0.325	-1
ETH	Solyc09g091530		0.226	0.4256	-0.0713		0.6954	0.858	0.6296		1.3942	1.1472	1.2262		0.7484	1.0094	-0.0157
AUX	Solyc09g098000		-0.2997	-0.716	-0.0911		0.2368	-0.0378	0.0432		-1	-1	-0.5474		0.2877	0.1583	0.4325
ETH	Solyc10g005120		-1	-1	-0.5709		-1	-1	-1		0.1091	1.3143	1.0435		-1	-1	-0.2152
ETH	Solyc10g005360		-0.6238	-0.8288	-0.8126		-0.636	-0.4999	-0.4498		-0.1826	-0.1981	0.2134		-0.7217	0.0988	-0.5184
ETH	Solyc10g018190		-0.172	-0.4329	0.1858		-1	-1	-0.7898		0.7323	1.1181	0.8715		-1	-0.6725	-1
ABA	Solyc10g019270		0.0118	-0.1916	-0.1343		-1	-1	-1		2.4773	2.3128	2.4687		-1	-1	-1
AUX	Solyc10g052550		0.0684	0.0363	-0.7135		-0.2285	-0.7235	-1		1.5653	1.4922	0.9774		0.1279	0.266	-0.4532
AUX	Solyc10g052580		-1	-1	-1		-1	-1	-1		1.4591	0.8558	0.9387		0.0965	-0.0353	-0.409
ABA	Solyc10g079860		-0.2498	-0.3171	-0.8126		-0.024	-0.2584	-0.7898		-1	-1	-1		-0.5276	-1	-0.5625
AUX	Solyc10g085050		-1	-0.8145	-0.7583		-1	-1	0.073		0.6749	0.4443	0.369		-1	-0.8315	-0.5326
ABA	Solyc11g010440		-0.247	0.4176	0.4688		-0.3595	-0.3215	0.1781		1.5342	1.5536	1.4172		-0.2216	0.384	0.3367
GA	Solyc11g011210		0.1893	0.2083	0.3583		0.7082	0.2567	0.7932		1.3464	1.1163	1.2808		0.2069	0.1572	0.2986
GA	Solyc11g011260		-0.1044	-0.3313	0.1002		0.2207	-0.4984	0.084		0.8372	0.6379	1.0453		-0.0049782	-0.1121	0.3578
AUX	Solyc11g011630		0.0471	0.8298	-0.4875		0.3477	0.4515	0.7443		0.4358	0.2598	0.4802		0.5691	0.7637	1.0092
AUX	Solyc11g011640		-0.1484	0.3758	-1		-0.2554	-0.1699	-0.7898		1.1675	1.061	1.083		-0.0404	-0.0353	-0.0157
AUX	Solyc11g011660		0.1483	0.4351	-0.8126		0.1842	0.1355	-0.519		-0.8262	-1	-1		0.2993	0.6131	0.4773
AUX	Solyc11g011670		0.1035	0.8355	-0.5942		0.4559	0.6509	0.8081		-1	-1	-0.7952		0.8017	0.9247	0.9664
AUX	Solyc11g011690		-0.2378	0.1936	-1		0.6855	0.9727	0.6027		1.3014	0.6906	1.1274		1.0699	1.0229	0.8539
AUX	Solyc11g011710		-0.0029557	0.4525	-0.5942		-0.1663	0.1534	0.0936		0.2175	-0.3353	0.065		0.3516	0.4113	0.3066
AUX	Solyc11g011730		0.3997	0.8456	-0.6458		0.3122	0.5921	0.4429		0.8663	0.8163	0.7081		0.638	0.4916	0.6578
ETH	Solyc11g011750		-0.1309	-0.0401	-0.6458		0.5382	0.4547	0.6072		-1	-1	-1		0.5002	0.1366	0.0665
ETH	Solyc11g062100		-0.2647	0.3059	0.3225		-0.636	-0.3567	0.3568		1.018	1.0261	0.8247		-0.553	-0.6597	-0.5184
AUX / ABA	Solyc11g071590		0.1483	-1	0.079		0.3127	-0.2247	0.1439		0.3612	0.2223	0.4249		0.1548	-0.0353	0.1884
JA	Solyc12g011040		-0.5252	-0.6434	-1		-1	-1	-0.2726		0.5273	0.3659	0.561		-1	-0.6597	-1
AUX	Solyc12g013700		1.0251	0.4805	0.7692		0.4529	0.3455	0.2338		-1	-1	-0.7952		0.6759	0.7709	0.8912
ETH	Solyc12g038450		-0.8143	-1	-1		-1	-0.8204	-0.345		-1	-1	-1		-1	-1	-1
GA	Solyc12g042520		-1	-1	-0.7583		-0.6003	-0.6873	-0.6599		-1	-0.7995	-1		-0.1276	-0.8315	-0.239
ETH	Solyc12g042980		0.4427	-0.4832	0.1954		0.7565	0.3815	0.7294		-0.0858	0.1522	-0.6394		0.1839	-0.1775	0.1666
ABA	Solyc12g056710		-1	-1	-1		-0.6894	-0.8416	-0.3839		1.5738	1.4399	1.6715		0.0665	-0.5817	-0.409
GA	Solyc12g056880		-1	-1	-1		-0.4091	-0.1916	-0.2022		0.7775	0.9265	0.3019		-0.1051	-0.1914	-0.1258
AUX	Solyc12g096570		1.4649	1.139	0.9362		0.5046	0.5508	0.5761		-1	-1	-1		0.6106	0.7622	0.9393
AUX / ABA	Solyc12g098210		1.216	0.5354	0.8239		1.8945	1.3214	1.5142		-1	-1	-1		1.7889	1.201	1.6303
AUX / ABA	Solyc12g100180		0.3232	0.1742	0.0202		-0.3292	-0.2209	-0.5591		0.4507	0.3821	0.6284		0.3202	-0.0349	-0.2958
