# Supplementary material for: Transcriptional Basis for Differential Thermosensitivity of Seedlings of Various Tomato Genotypes
Source: Genes (Basel). 2020 Jun 16;11(6):655. doi: 10.3390/genes11060655 (PMC7349527; doi:10.3390/genes11060655)
Supplement: Supplementary file 1 [file genes-11-00655-s001.zip › Supplements/Table S3.xlsx]

## Sheet: Tabelle1
Table S3. Contribution of the individual PCs to the variance in the tested combinations. The principal components of the variation between genotypes and/or conditions were calculated using the mean of the replicates for one genotype at one condition (A and B) or the values for all individual samples (C and D). A and C contain the PCs obtained while analyzing the variance at all different temperat…
A	PCA analysis (Cultivar mean of replicates)	B	PCA analysis (Temperature mean of replicates)
	ALL		25°C	39°C	45°C	Acc. Avg.
PC1	0.3429		0.3943	0.3826	0.5141	43±7%
PC2	0.2298		0.3253	0.3271	0.2841	74±2%
PC3	0.1169		0.2804	0.2903	0.2018	99±3%
PC4	0.07253		0	0	0	100±1%
PC5	0.06159
C	PCA analysis (Cultivar individual replicates)	D	PCA analysis (Temperature individual replicates)
	ALL		25°C	39°C	45°C	Acc. Avg.
PC1	0.2584		0.2299	0.2234	0.2858	25±4%
PC2	0.175		0.1914	0.1903	0.1634	43±2%
PC3	0.0885		0.1681	0.1682	0.1464	59±2%
PC4	0.0546		0.1239	0.1284	0.122	71±1%
PC5	0.0487		0.1208	0.1094	0.0989	81±2%
PC6	0.0364		0.0962	0.0951	0.0955	91±1%
PC7	0.0349		0.0697	0.0852	0.088	100±1%
PC8	0.0301
PC9	0.026
PC10	0.0242
