# Supplementary material for: Transcriptional Basis for Differential Thermosensitivity of Seedlings of Various Tomato Genotypes
Source: Genes (Basel). 2020 Jun 16;11(6):655. doi: 10.3390/genes11060655 (PMC7349527; doi:10.3390/genes11060655)
Supplement: Supplementary file 1 [file genes-11-00655-s001.zip › Supplements/Table S4.xlsx]

## Sheet: Table S4a
Table S4a. The contribution of individual genes to PC1 – PC5 in the global PCA. The contribution of each gene to each individual PC for each cultivar was calculated as described in Materials and Methods and is given as fraction to 1. Shown are the results for LA1994.
Accession number	PC1	PC2	PC3	PC4	PC5
Solyc01g105450	0.000655464	0.0063628	0.0103092	0.00514399	0.0263326
Solyc08g082720	0.015825	0.0166267	0.0583898	0.00484926	0.00668055
Solyc12g098100	0.000488557	0.0220696	0.00278084	0.0141026	0.00703174
Solyc08g006460	4.36191e-05	1.51672e-05	0.000132811	0.000515566	0.000220882
Solyc05g050810	8.69456e-05	0.00144394	0.0249288	0.000852621	0.0268124
Solyc07g032140	2.4497e-05	0.018904	0.00487011	0.00804699	0.00994533
Solyc12g099850	0.00324028	0.00138203	0.0052882	0.00149816	0.00667363
Solyc05g010140	0.00288703	0.000834912	0.00117221	0.000223041	0.00148788
Solyc04g014670	0.00211697	0.00298595	4.32085e-11	0.000173724	0.000441222
Solyc11g069040	3.33165e-06	0.00254582	2.62888e-06	1.72099e-08	1.13813e-06
Solyc05g012430	0.00135997	0.000193004	0.000688875	0.0105892	0.000499077
Solyc06g008240	0.00142173	0.000488015	0.00674772	0.00811215	0.0253305
Solyc01g110590	0.000524438	0.0057686	0.00149111	0.000540957	0.0185152
Solyc01g080160	0.00580823	0.000757852	0.000326597	0.000542389	0.000533668
Solyc09g030450	0.00414954	0.000660422	3.19187e-05	0.00026292	0.00012305
Solyc02g070630	0.000143934	0.000393434	0.000132508	0.000141505	0.000951844
Solyc01g100210	0.00102308	0.00443979	0.00270565	0.00207011	0.00498927
Solyc10g078150	3.00995e-05	0.00200564	0.000379347	1.99669e-06	3.40864e-05
Solyc06g066540	0.00207481	0.00142039	0.00266426	0.00188535	0.00503503
Solyc12g014490	0.000145779	0.00349785	0.000729203	0.000844618	0.00566727
Solyc10g079200	0.000758108	2.20317e-07	7.15754e-05	0.000474618	0.000243746
Solyc01g106900	0.000134737	0.000347648	1.34031e-05	3.15608e-05	7.69753e-06
Solyc11g072990	0.0295984	0.0132261	0.0100182	3.53649e-08	0.00101318
Solyc12g049440	9.51665e-05	0.00950814	0.00182807	3.27894e-05	0.0370077
Solyc03g044020	0.00213324	0.00118813	0.00142842	0.000828254	0.00913021
Solyc12g099270	0.00147817	0.0084831	5.44378e-06	0.00560607	2.90987e-05
Solyc08g007730	0.00114278	0.0111574	0.000355123	0.000254506	0.00417518
Solyc12g057130	0	0	0	0	0
Solyc05g055660	0.00163645	2.42396e-05	0.00201571	0.00763887	6.45471e-06
Solyc01g098610	0.000211032	0.00492903	3.11361e-05	2.95084e-05	0.000922915
Solyc05g006850	9.82415e-05	0.00156274	0.00172687	0.00158017	0.000964171
Solyc09g018230	0.00659966	0.00573137	0.00271194	0.000111306	0.00213763
Solyc08g022080	0.000283696	0.00279519	0.000248834	1.39641e-05	0.000368219
Solyc09g007970	0.00147031	0.00144241	0.00591257	0.00241021	0.00211513
Solyc05g026230	0.00143405	0.000711291	0.0223273	3.62534e-06	0.000129037
Solyc06g005850	0.00394812	0.0039556	0.0067576	0.00735131	0.03379
Solyc03g120840	0.00654111	0.000594629	0.00339257	0.0068978	0.00937357
Solyc02g079010	0.0122372	0.00160832	4.46244e-05	0.00426521	0.000166681
Solyc06g007980	0.000576589	0.00276093	0.000118833	0.00011222	1.04901e-05
Solyc04g080610	0.000699543	0.00164043	1.37757e-05	2.85468e-05	0.00153166
Solyc01g104460	4.54863e-07	0.000386274	0.000251544	0.000379771	0.00178299
Solyc11g065100	2.24444e-05	0.00288303	3.85292e-06	0.000254406	0.000881542
Solyc06g009110	0.0181551	0.00486481	8.73656e-05	0.00276015	0.00151245
Solyc03g115570	0.000337259	0.000219183	0.00919872	0.00130305	0.0217382
Solyc02g091480	0.0133075	0.0356449	0.00824578	0.00585872	0.00091969
Solyc02g064760	0.000781033	0.000805931	0.00020496	0.0151574	0.00916562
Solyc09g061620	2.08079e-05	5.20897e-05	7.49256e-05	8.26077e-05	0.000117029
Solyc12g013610	7.11571e-06	0.0218043	0.0151342	0.00112079	0.00149511
Solyc06g050300	0.000815329	0.000971307	0.00383078	1.24753e-05	0.000200367
Solyc09g007450	4.341e-05	2.20929e-06	0.00030401	0.000539899	0.000158177
Solyc05g055080	0	0	0	0	0
Solyc04g015200	0.00253139	0.00579725	0.000174761	0.00125366	0.000179504
Solyc11g068870	0.000867482	0.000773749	4.26611e-05	0.000173504	1.78867e-06
Solyc03g093340	0.00450415	0.000962903	0.00403511	0.000151796	0.0292291
Solyc06g063390	0.00125013	6.52635e-05	7.96677e-06	0.0250574	0.0202972
Solyc08g005460	1.61917e-06	0.000460198	0.0115787	0.0291436	0.00220648
Solyc05g009500	0.00181125	0.00291283	0.0121687	0.0565522	0.00702983
Solyc12g055790	0.00743712	0.000114188	0.00506178	0.000229502	0.00162501
Solyc03g113160	0	0	0	0	0
Solyc12g021170	0.000351416	0.00319334	0.00199252	0.000760277	0.000526277
Solyc05g007030	2.31404e-05	0.0030948	6.24099e-05	3.00424e-06	0.00123408
Solyc04g049470	0.00135997	0.000193004	0.000688875	0.0105892	0.000499077
Solyc01g105330	0.00267305	0.0059237	0.00643712	0.00964318	0.000929081
Solyc09g075120	0.0101718	0.00227907	0.000338676	0.000677142	0.000259306
Solyc02g069060	0.000668166	0.0152824	3.44543e-07	0.00758742	0.00811829
Solyc06g063020	0.000532269	0.00261997	0.000835239	0.00338783	0.000828282
Solyc03g096830	0.00203293	2.11214e-06	0.00256022	0.00833457	0.00045195
Solyc07g009550	0.04619	0.0375296	0.00248566	0.0207687	0.00112978
Solyc07g008600	0.0120956	0.000592756	0.00215132	0.010383	0.0133452
Solyc08g080370	1.90462e-05	0.000640116	2.11906e-05	8.46526e-08	0.00101159
Solyc01g087230	6.05619e-05	7.98539e-05	0.000129274	1.42256e-05	9.39751e-07
Solyc10g081910	0.00303116	0.00593812	0.00286491	0.00123557	0.000474681
Solyc04g081250	0.0012667	0.00467703	0.0144839	0.00301053	0.00307232
Solyc10g074510	9.37936e-06	0.00487538	0.0073469	7.4748e-06	0.00233327
Solyc08g005280	0.0207575	0.00101578	0.00330563	0.00108526	0.00156613
Solyc10g080060	0.000217673	0.00239431	0.0006189	0.00022453	0.00768492
Solyc09g089640	0.000589046	0.00169085	0.000124909	0.000182601	1.06738e-06
Solyc04g082500	4.00787e-06	0.0072505	0.00815794	0.00403897	0.00140856
Solyc09g083420	1.80122e-05	0.000349269	0.000459346	1.10664e-06	2.72296e-06
Solyc10g085740	0.00363072	0.00352698	0.0113627	0.029664	8.38671e-05
Solyc01g087580	0.0303811	0.0077066	0.0272962	0.000182874	0.0196727
Solyc08g067270	0.00136338	1.01887e-05	3.94914e-05	8.68273e-05	0.000806796
Solyc02g069680	1.14554e-05	0.00304512	0.000636161	0.000562562	0.000946914
Solyc01g057430	0.000217673	0.00239431	0.0006189	0.00022453	0.00768492
Solyc06g034120	0.000873891	0.00116593	7.27414e-05	0.000580407	0.000891015
Solyc10g084290	0.00019081	0.00591672	0.00818505	0.000793288	0.0502223
Solyc11g069830	0.0017692	0.00201746	0.000761401	0.00110965	0.00348293
Solyc04g054250	0.00280167	0.00935807	0.000117662	0.00729415	1.97484e-05
Solyc01g009190	0.00356248	0.00379931	0.00420391	0.000852446	1.15601e-05
Solyc09g042710	7.64873e-05	0.00840484	0.000184415	0.000285981	0.00520985
Solyc02g067300	0.00195473	0.00201786	0.0104321	0.00126587	0.00121763
Solyc06g064550	2.01037e-06	0.00319222	0.000690152	0.00191146	0.000694236
Solyc01g108020	2.62348e-05	0.000508557	0.00208749	0.0010249	0.000519791
Solyc08g080240	5.91487e-05	0.000328495	0.0014232	4.42659e-05	0.000224234
Solyc03g098690	0.000311318	0.00183377	0.00697021	0.00199807	0.000799796
Solyc03g119130	0.000608898	0.000997761	1.95619e-05	0.000302517	0.000605538
Solyc11g030700	0.00195473	0.00201786	0.0104321	0.00126587	0.00121763
Solyc10g047060	0.0250818	2.75405e-06	0.00279763	0.00271286	0.00415141
Solyc12g010350	0.000361136	0.000268731	0.00102669	9.98912e-06	8.02702e-07
Solyc10g007440	0.00214373	0.000722851	0.000643344	0.000145199	0.0015121
Solyc01g106170	9.82477e-06	0.0337208	0.0109197	0.000654761	0.00412221
Solyc04g051830	1.64847e-05	0.00442393	0.000285784	1.08712e-05	6.11733e-05
Solyc03g097870	3.03018e-06	0.00168037	0.0014552	4.38933e-05	0.000189218
Solyc07g042300	0.0039241	0.0108285	0.00974596	0.00189554	0.00542375
Solyc02g014500	3.79808e-08	3.1763e-05	0.00415477	0.0155699	0.0490662
Solyc09g092080	0.000809192	0.000342338	0.000431823	8.02116e-05	0.000285832
Solyc08g081130	2.84852e-05	0.00201786	3.65764e-05	2.28879e-06	0.000133253
Solyc02g083050	0.00691144	0.0327402	0.000402493	6.15353e-06	0.000459206
Solyc06g035490	0.00339914	0.00733246	0.00435277	0.000288058	0.0149108
Solyc09g082770	0.00417891	0.000662482	0.000213211	9.6964e-06	0.000485948
Solyc08g069130	0.0153011	0.00109884	0.00637463	1.29368e-05	0.0126169
Solyc03g059490	0.00352398	0.00462446	0.00115891	0.00150248	0.00104515
Solyc02g021230	0.00336803	3.9984e-05	0.000180425	0.00311719	0.00942566
Solyc10g039190	0.000821648	0.000783287	0.000516846	0.00230955	6.42486e-06
Solyc12g098840	0.0124297	0.0238632	0.00336728	0.00203291	0.0421578
Solyc12g089220	0.000251227	0.00291827	0.000605329	0.000462588	0.000472452
Solyc04g076510	0.00484198	0.00643361	0.00292106	0.00102381	0.000902872
Solyc10g083740	0.000944075	7.23572e-05	0.00114895	0.000365465	0.000485208
Solyc05g016120	0.00417558	0.00431043	0.0222843	0.00270407	0.00260102
Solyc01g095560	0.000260067	0.0035495	0.0025716	0.0020045	0.000220321
Solyc04g007140	0.00391588	0.00090696	3.87819e-05	2.69092e-07	0.0126662
Solyc06g084550	0.000126609	0.00026346	1.26828e-06	0.00232562	0.000352353
Solyc11g044340	4.05575e-05	0.00301494	0.000284409	8.13503e-07	0.000337111
Solyc02g092110	0.000383159	0.00390142	0.00101356	0.000484379	2.92928e-07
Solyc11g066900	0.00110385	0.000296865	0.00106746	0.00041949	0.00181873
Solyc03g051790	0.000362716	2.88381e-07	0.00813668	0.00132167	3.92959e-06
Solyc10g006310	0.0101626	0.00444051	0.00146592	0.000159453	0.000709111
Solyc01g107220	0.00908055	0.00471323	0.00558782	0.11144	0.0241336
Solyc06g076240	0	0	0	0	0
Solyc04g071980	0.000241418	1.36719e-05	0.000409747	0.000381057	0.000700922
Solyc01g109040	0.00555075	0.000538177	0.00801676	0.0179285	0.00546211
Solyc11g071850	0.000753165	0.00171142	0.0179792	0.00217101	4.93022e-05
Solyc10g008400	0.000205467	0.0103234	0.000393135	0.00759989	0.000451391
Solyc09g008450	0.000348761	0.00100593	0.0031519	0.0020848	0.000438989
Solyc08g082440	0.00270505	2.31208e-05	0.000375873	3.20925e-05	0.000125993
Solyc03g096050	0.00166155	0.000587389	0.00190384	0.00328118	0.000954892
Solyc08g008160	0.000625728	0.000119074	0.00139309	0.000388721	0.000173049
Solyc11g070100	9.5241e-05	0.000199575	2.15734e-05	0.000224831	0.000320046
Solyc01g097350	0.00135156	0.00563395	0.000585109	0.000695876	2.35757e-05
Solyc01g081320	0.00174102	0.000273203	0.0232566	0.00694129	0.00197425
Solyc03g026330	0.000567438	0.000227095	0.0220158	0.00944577	0.00873097
Solyc08g042040	0.0027539	0.000844331	0.0219969	8.30618e-06	0.000272185
Solyc06g076790	0.00143219	0.00098717	0.0050697	0.00768666	0.00199791
Solyc06g073540	0.000603703	0.00617612	0.00102257	0.0034835	7.25564e-05
Solyc05g045950	5.37232e-05	0.00292248	0.0353368	0.00926142	0.00290762
Solyc06g069890	2.03902e-05	0.00251118	4.47247e-06	0.000330779	5.82075e-05
Solyc10g005750	9.36989e-05	0.00158991	0.000235272	0.00010207	3.08725e-06
Solyc06g072490	0.000168356	0.00304008	6.32233e-07	6.89129e-05	4.1347e-05
Solyc01g073670	0.00988687	0.000401918	0.000337798	0.000188342	0.000505822
Solyc09g065330	0.000150743	0.00149456	0.000260182	0.000387547	0.000513008
Solyc02g082860	0.000168787	0.0009799	1.21004e-06	0.00181795	0.00398745
Solyc02g081980	0.000801379	0.000783472	0.00073027	5.05759e-05	0.00282749
Solyc10g082030	0.00316492	0.00136866	0.00288893	0.00590529	2.26237e-05
Solyc01g006560	0	0	0	0	0
Solyc12g088680	0.000163818	0.00234096	0.000559844	0.000662405	0.00292182
Solyc04g080930	0.00180152	0.000928801	0.000642067	0.000734981	0.0016617
Solyc04g007850	0.000127974	0.000187097	1.63907e-05	0.000397178	6.94084e-05
Solyc02g092800	0.0045567	0.000510029	0.000477499	6.66641e-06	0.000366578
Solyc11g066270	0.0139491	0.00171767	3.10077e-05	0.0030159	0.000517387
Solyc01g080740	0.00172564	0.00456	0.00050604	1.07955e-06	0.0174831
Solyc07g065710	4.88694e-05	0.00119452	0.00141998	0.000103603	1.78793e-06
Solyc06g048640	0.0127398	0.0334019	0.00624683	0.00493378	0.000693776
Solyc10g086620	0.00014034	7.05661e-05	0.00152934	0.00458132	0.00243823
Solyc09g050050	0.0147534	0.0013632	0.0194495	0.0068118	0.000396494
Solyc01g079580	5.83557e-05	0.000124412	0.000813893	0.00296289	0.000644193
Solyc01g005200	0.000369928	0.00321661	0.0120416	0.0033877	3.52911e-05
Solyc07g062940	0.00014957	0.00356291	0.00116373	1.20623e-05	6.80371e-06
Solyc02g077620	0.00163645	2.42396e-05	0.00201571	0.00763887	6.45471e-06
Solyc06g075260	0.000308087	0.00504497	3.94601e-05	0.0122454	0.0192131
Solyc01g086960	0.00141184	0.000262425	3.27283e-07	0.000178397	0.000630837
Solyc01g096440	0	0	0	0	0
Solyc02g081360	0.000342792	0.00151847	0.000286374	0.000153781	0.0032351
Solyc06g074790	0.00292947	0.00458836	4.47955e-05	0.000467955	4.91771e-05
Solyc03g119960	0.00550761	0.00522534	0.000905055	0.102503	0.00434012
Solyc03g115630	0.000119885	0.0013073	0.000165188	0.00014624	9.84792e-08
Solyc12g096470	0.00030571	0.00228813	0.000509285	0.000429732	0.000142395
Solyc09g090590	0	0	0	0	0
Solyc04g008500	0.000380824	1.86652e-05	0.00392717	0.000186013	0.00482184
Solyc04g005560	0.000386274	0.000817767	0.00142451	0.00130837	0.000258343
Solyc03g119510	0.000215448	0.00214823	0.00390715	0.0249363	0.00963679
Solyc07g064040	3.38115e-05	0.00121479	4.04979e-05	1.02892e-05	7.73689e-05
Solyc02g084850	0.0168716	0.000229238	0.000230285	0.00112617	0.0235407
Solyc04g009450	0.000249664	9.84158e-05	0.0229634	0.0380858	0.00725081
Solyc02g083800	0.00111198	0.00201697	0.00283635	0.000358322	1.03765e-05
Solyc08g077710	9.03915e-05	0.00306723	0.000385658	4.84479e-05	0.000362767
Solyc11g056620	0.00293951	0.00244186	0.0011698	0.0148399	0.00087516
Solyc03g115140	6.64627e-05	0.000402735	0.00253668	0.000344358	0.000207845
Solyc10g081070	0.000743572	0.00122265	0.0037977	3.92871e-05	0.0543209
Solyc11g012980	0.00965718	0.00439913	0.00957612	0.00148877	0.000582904
Solyc05g018170	0	0	0	0	0
Solyc07g043170	0.00111758	0.00486168	1.36502e-05	0.00113651	0.000397037
Solyc10g080300	0.00287723	0.00959739	0.00851998	0.00369256	2.87819e-07
Solyc03g082960	0.00200622	0.00108859	0.000906993	0.0036582	0.000944259
Solyc06g074130	0.00020274	0.00315998	0.000167799	0.000347444	1.08188e-07
Solyc10g050990	0.00135997	0.000193004	0.000688875	0.0105892	0.000499077
Solyc06g060620	0.00451609	0.00865659	0.00298609	0.0028082	0.00025857
Solyc05g005960	0.0107599	0.00519109	0.00333826	4.61289e-05	0.00139436
Solyc06g071560	0.000438442	6.68109e-07	8.72451e-05	0.000307368	0.00395641
Solyc10g051020	0.000266063	0.000922847	0.0178086	0.000548043	0.00106977
Solyc01g100800	0.00170806	0.00234166	0.00929979	0.00155806	0.00344502
Solyc08g045660	0	0	0	0	0
Solyc01g102660	9.22549e-05	0.0018687	0.000117153	0.000243241	0.000173981
Solyc06g068010	0.000252745	0.00165507	0.002384	0.00347214	4.81577e-05
Solyc12g043160	1.04685e-05	0.000896701	2.68536e-06	0.00063789	7.9164e-06
Solyc06g069700	0.000439022	0.00366437	0.00359422	0.00559413	8.20358e-05
Solyc09g013130	0.00185538	0.000135554	0.00118866	4.30199e-05	0.000120035
Solyc07g063710	0.00408094	4.97742e-06	1.61157e-05	0.00518396	0.000334097
Solyc11g007840	0.00637811	0.0207115	0.000499024	4.46062e-05	0.0378086
Solyc07g052750	0.000464085	0.000384824	0.00048163	0.00246812	0.000134127
Solyc12g044220	0.00037867	0.000111669	0.00561009	0.00131395	0.0005403
Solyc03g043850	0.0126134	0.0340244	0.00124265	0.000535052	0.00453001
Solyc11g011860	0.000572466	0.00466099	0.000960767	0.00612728	0.0471016
Solyc11g069880	0	0	0	0	0
Solyc02g080570	0.000423888	0.00201543	0.000974207	0.00150416	0.00105885
Solyc11g006460	6.83321e-10	0.00034987	1.27826e-05	0.000223525	1.23172e-05
Solyc04g057890	0.00189089	0.00703779	7.19234e-05	2.44585e-06	0.000117061
Solyc07g054750	0.00111243	0.00655264	0.0249067	0.00713971	0.00285792
Solyc02g087030	0.00508318	0.0073049	0.00590231	0.0127279	0.000867919
Solyc02g082040	5.9597e-05	0.000211634	0.00343109	0.0280798	0.000247184
Solyc11g007590	0.00510518	0.00677036	0.00067253	0.000758695	0.000559712
Solyc04g082260	0.000277174	0.00216355	8.31557e-05	5.63466e-05	3.46284e-05
Solyc05g005340	0.002169	0.0302242	0.00138389	6.04672e-06	0.000214478
Solyc09g009260	9.37155e-05	0.00148413	0.00167024	0.000730513	7.98778e-07
Solyc10g078310	0.000740919	0.00181687	0.00083142	6.03555e-05	0.000423395
Solyc06g066700	0	0	0	0	0
Solyc08g066810	0.0132591	5.99365e-06	3.80611e-05	6.71534e-05	1.49699e-05
Solyc10g079040	0.012704	0.0135554	0.014922	0.00318078	4.34791e-05
Solyc05g012140	0.000226016	2.73471e-05	5.2628e-05	0.00156743	0.000918826
Solyc04g076890	0.000187191	0.000893964	0.000602358	0.000711129	0.000738897
Solyc03g032080	0.00186185	0.00201769	0.000229935	0.000184785	0.00332847
Solyc12g010720	0.00163645	2.42396e-05	0.00201571	0.00763887	6.45471e-06
Solyc07g066530	0.000911613	0.00115803	0.00208221	0.00799332	0.00317433
Solyc11g008480	0.00398716	0.000430386	0.0095369	1.29532e-06	0.0446123
Solyc09g074430	0.00179288	0.00212478	0.00399463	0.00136387	2.07458e-07
Solyc07g062440	0.00147803	0.000731716	0.0276264	0.000148627	0.0141907
Solyc01g090060	0	0	0	0	0
Solyc08g078540	0.000734757	0.000379984	0.00312225	6.30359e-06	0.00154202
Solyc07g053400	0.00163645	2.42396e-05	0.00201571	0.00763887	6.45471e-06
Solyc01g008320	0.00194612	0.00291441	0.00429738	0.000673993	7.7324e-05
Solyc02g068530	0.000443744	0.00332507	0.00126728	0.000152283	0.000471324
Solyc10g049920	0.00477726	0.000680259	0.00783866	0.00489343	0.00798874
Solyc06g061280	0.000980974	0.00700164	0.00352186	7.04894e-06	0.000591628
Solyc09g091430	0.004553	0.00623704	0.00825535	2.44735e-05	0.000203043
Solyc10g079590	1.46201e-06	0.0155393	0.000389812	0.0145111	0.0661216
Solyc01g007310	0.000195979	0.0174402	0.000806298	0.0249026	0.0177711
Solyc02g065160	0.00957712	0.000461799	0.0161237	2.24511e-05	0.00261136
Solyc09g074690	0.00926333	0.000418314	0.000727294	0.00132458	8.19091e-05
Solyc05g050340	0.00260464	0.0135547	5.05014e-05	0.00138362	0.00637705
Solyc08g074670	0.000464258	0.000453766	0.00324502	0.00355525	0.000103572
Solyc05g054840	0.0251446	0.0234386	0.000266584	0.000433371	0.000755108
Solyc11g007330	0.00338994	0.00578392	0.0025477	0.000249153	0.000141669
Solyc07g007640	0.00818324	0.00180485	0.066789	0.00209842	0.00141393
Solyc05g008610	0.000221022	0.000460074	0.000218767	0.000505733	0.000470604
Solyc02g070530	4.06066e-05	0.000227712	0.00468008	0.00749873	0.00178637
Solyc11g008730	0.00119032	0.00258931	0.000291518	0.00028532	0.00320185
Solyc01g090450	0.00030609	0.000728601	4.02676e-05	0.000969261	0.000526386
Solyc07g062190	0.00364572	0.00158187	0.00261363	0.00721817	0.000332344
Solyc09g064800	6.29072e-05	0.00100196	0.00206221	0.00280263	0.00265641
Solyc02g078700	0.00228836	0.00405593	0.000243058	9.41591e-06	0.000992978
Solyc12g096990	0.00265418	6.57297e-08	0.0074612	0.0303593	0.00103459
Solyc01g111990	0.00180665	0.00317649	3.01154e-05	0.000324177	8.67073e-06
Solyc03g083360	0.0112654	0.000689798	0.00027273	0.00120549	0.000469616
Solyc11g010800	0.0259377	0.00110909	0.000433725	0.000748415	0.0363902
Solyc04g005820	0.0316539	0.00211379	3.43601e-06	0.000118774	8.2016e-07
Solyc01g095150	0.000384088	2.507e-05	0.000495034	0.000524004	0.0013032
Solyc01g016970	2.92272e-05	0.0027625	0.0296305	0.0014914	0.0222597
Solyc02g084070	0.00135997	0.000193004	0.000688875	0.0105892	0.000499077
Solyc05g016240	0.000234552	0.000405047	0.00064752	4.56919e-05	0.000104117
Solyc08g061450	0.000462361	0.00302958	0.0141645	2.23617e-05	0.000482094
Solyc12g011450	0.0175973	0.00011831	0.0104131	0.0128486	0.00437823
Solyc07g049630	0.000297767	0.00754965	0.00294467	0.0155957	0.000681864
Solyc03g019890	0.000919251	0.000625199	0.00265156	0.00164414	0.00215767
Solyc04g064710	0.000105717	0.01295	0.00427483	0.000105113	0.00752715
Solyc02g032930	0.00315258	0.00818714	0.00121896	1.05591e-05	0.000163879
Solyc01g006040	0.00202234	0.0125123	0.00520214	0.0213428	0.0136065
Solyc08g079700	0.0623358	0.0115032	0.000199373	0.00951147	0.00452567
Solyc01g067580	0.000109025	4.73541e-06	0.000799077	6.02009e-06	0.000240089
Solyc03g080000	0.000217673	0.00239431	0.0006189	0.00022453	0.00768492
Solyc12g011180	0.00609218	0.00163159	0.00140699	0.000532114	0.0052073
Solyc12g009050	0.0208521	0.00124816	5.51173e-06	7.42149e-05	0.0359923
Solyc08g062220	0.00164427	0.000358749	0.0124841	0.00631012	0.000319756
Solyc11g073100	0	0	0	0	0
Solyc11g021230	0.000520242	0.00227968	0.00148928	0.0174505	0.00066255
Solyc03g083580	0.00034565	0.00348624	0.0024135	0.000974345	0.0003992
Solyc05g006720	0.000660452	0.00193674	0.000400757	0.0104827	0.00813681
Solyc03g034450	0.000230037	0.000272322	2.32441e-05	0.000357722	3.28914e-05
Solyc01g099810	0.0710474	0.0556929	0.000951549	0.00850424	0.00153313
Solyc08g008200	5.03357e-06	0.00953708	0.018469	0.0339298	0.00344601
Solyc07g064900	0.00319053	0.0188129	0.00147952	0.00104348	0.000132452
Solyc05g051560	0.00360102	0.0019264	0.000193707	0.000323725	0.00164833
Solyc03g046390	0	0	0	0	0
Solyc07g055930	0.000547186	0.00283208	0.00311046	6.02382e-07	0.0010812
Solyc04g072790	0.000408311	0.00057919	0.00701671	0.0471419	0.00233503
Solyc11g011040	2.5754e-05	5.47259e-05	0.000218316	0.000512986	1.68795e-05
Solyc06g006110	0	0	0	0	0
Solyc02g085300	0.00262048	0.00604015	4.27868e-05	0.00142204	0.00214351
Solyc08g066100	0.000187038	0.00419232	0.000333761	0.000957995	0.0326953
Solyc02g088560	0.00412853	0.00244099	0.00710452	1.39425e-05	0.00155535
Solyc11g010940	0.00135997	0.000193004	0.000688875	0.0105892	0.000499077
Solyc02g087790	0.0037218	0.0285986	0.0205677	0.00398695	0.00273934
Solyc12g013960	0.00132937	0.00407793	0.00246492	0.000301082	0.002363
Solyc06g008420	0	0	0	0	0
Solyc09g007320	0.00381254	0.00792741	0.00175796	3.20428e-05	0.000604497
Solyc08g067470	6.37142e-06	7.70755e-05	0.000229292	0.000162898	1.16882e-05
Solyc01g010010	0.0172526	0.0011349	0.000373655	0.00358725	0.00211061
Solyc11g018490	5.3481e-06	0.018073	3.27297e-06	0.00322263	0.00687939
Solyc02g087860	0.000209746	0.00123282	0.00235462	0.00241212	0.00047379
Solyc09g083190	0.0143125	6.83972e-05	0.00668353	0.0236798	0.000714423
Solyc02g031770	0.00176498	0.00777049	0.00164486	3.74896e-07	5.27971e-05
Solyc10g074610	0.000311318	0.00183377	0.00697021	0.00199807	0.000799796
Solyc05g056030	0.000281287	0.00011762	0.00579999	0.000132324	5.0903e-05
Solyc03g006690	0.00115536	0.000737667	0.00839158	0.000113582	0.00358137
Solyc05g012970	0.0224064	0.00133534	0.0360597	4.51521e-05	0.00195034
Solyc01g106370	2.61964e-05	0.000247256	0.000363925	0.00990893	0.0170898
Solyc00g021650	0	0	0	0	0
Solyc06g007640	2.29197e-06	0.00123143	6.42481e-05	4.91843e-05	3.49142e-06
Solyc03g117440	0.000147514	0.000596495	0.00035215	6.01369e-05	0.000233305
Solyc05g009980	0.000535777	0.00280768	5.64714e-07	1.43482e-05	0.000305784
Solyc08g015620	0.000625636	0.0027203	0.000114562	0.000314032	0.00258114
Solyc03g031970	0.00168213	0.00174841	0.000481322	0.000332852	0.0018453
Solyc10g009110	0.00952298	0.000924154	0.000573027	9.53312e-05	0.00148438
Solyc05g014480	0.00186441	0.00172453	0.00336579	0.00182234	0.00426439
Solyc03g116710	0.000786338	0.0010851	0.000167135	3.89516e-05	7.30165e-06
Solyc01g104200	0.0134153	0.00453733	0.0358929	0.00354028	0.000206063
Solyc08g081330	9.60319e-05	0.00138339	2.65258e-05	3.96238e-06	6.08151e-05
Solyc06g009770	0.000852737	0.00489975	0.000642896	0.0134123	0.00587601
Solyc09g082570	0.00816615	0.000894486	0.000372936	0.000125104	1.30097e-05
Solyc01g097570	0.00977343	0.00163496	0.0416601	0.00132909	0.00178327
Solyc03g111840	0.00213358	7.77062e-05	0.00039427	0.00146367	0.000166246
Solyc04g051580	0.000898238	0.00412263	0.000579445	0.00229954	0.00110913
Solyc10g049870	0.00135997	0.000193004	0.000688875	0.0105892	0.000499077
Solyc10g083500	6.59914e-08	0.000150246	0.00506239	0.00039273	0.000734439
Solyc03g044820	0.0168526	0.00122098	0.00180758	0.0341429	0.00653172
Solyc05g013590	0	0	0	0	0
Solyc06g060150	0.000158222	0.0015951	0.00059222	4.25539e-05	2.83366e-06
Solyc08g081480	0.0212011	0.00158208	0.00037163	1.00514e-06	0.000895307
Solyc06g009480	0.000217673	0.00239431	0.0006189	0.00022453	0.00768492
Solyc04g015460	0.0112789	0.0030372	4.71166e-05	0.000352021	0.00323283
Solyc02g091910	8.43608e-06	0.00357583	0.0053162	0.00139341	0.000143774
Solyc01g010900	0	0	0	0	0
Solyc04g055000	0.000552501	0.000143225	0.0396549	0.0120586	0.00614168
Solyc01g111560	0.000111033	0.00133727	0.000108077	0.000162354	1.41461e-05
Solyc08g067280	0.00840245	1.52997e-07	0.000155824	0.02209	0.00224941
Solyc08g014170	0.00934546	0.000681324	2.3861e-05	0.00482646	0.00133936
Solyc11g045120	0.0106328	0.0054126	0.000104901	0.00142074	0.000339173
Solyc12g055910	0.00063172	0.000382596	0.00320219	5.18844e-05	4.73273e-05
Solyc05g009320	6.18771e-05	0.0020254	0.00349556	0.0014266	0.00279942
Solyc03g005340	1.62008e-06	0.0028055	0.00144019	6.014e-06	2.66999e-05
Solyc08g079080	0.0361399	0.00831866	0.00271281	0.0027985	0.000718914
Solyc05g013620	0.000311318	0.00183377	0.00697021	0.00199807	0.000799796
Solyc10g024420	0.00019536	0.00385128	0.00420699	0.00634336	0.0250939
Solyc01g109200	0.000159497	0.000904232	0.00127988	0.00371859	0.00435778
Solyc04g012160	1.52611e-05	2.67292e-05	0.00108705	0.00119138	0.00010925
Solyc03g007270	0.00161724	0.00451051	0.000168665	0.000101639	2.35996e-05
Solyc11g068520	3.2758e-05	0.000646643	6.32973e-05	0.000191454	0.000772821
Solyc12g009830	0.000495662	0.000299131	0.000722378	0.000649685	0.00012472
Solyc01g105550	0	0	0	0	0
Solyc08g082680	0.00627146	0.00139491	0.000408187	0.00029653	0.000167441
Solyc10g079900	0	0	0	0	0
Solyc01g094000	0.000233222	0.000286297	0.000393799	0.000618879	7.12367e-06
Solyc05g054470	0.00451504	0.00243017	1.36623e-05	0.00156762	0.00958441
Solyc03g026130	0.0146666	0.00389862	4.83026e-05	0.000155331	0.000188219
Solyc05g055780	0.000746268	0.00372088	0.000108122	0.000259018	0.00111775
Solyc12g036330	0.0187174	0.00358885	5.0107e-06	0.00336571	0.000295611
Solyc01g100000	0.0026329	0.00346695	0.0106558	0.0270294	0.0101259
Solyc02g068670	0.000343273	0.00115303	0.0184031	0.00312187	1.27578e-07
Solyc01g111380	0.000582102	0.00374102	1.12719e-08	0.000369419	0.000636825
Solyc07g006480	0.00135997	0.000193004	0.000688875	0.0105892	0.000499077
Solyc03g111150	0.000137754	0.000767602	0.000406663	0.00033599	9.51506e-05
Solyc02g067910	0.000382487	0.000675061	2.80068e-05	0.000841135	0.00358993
Solyc12g098310	0.000693265	0.000782508	0.00170326	0.000690426	0.00500837
Solyc08g006690	0.000746525	0.00433265	9.17662e-05	0.000392684	0.00780598
Solyc06g008160	0.00113981	0.00103893	0.000698038	0.000373732	0.000321831
Solyc05g054780	0.0351231	0.0209956	0.00187356	0.00231422	3.70946e-07
Solyc10g005430	0.00178372	0.0254283	0.000893126	3.79165e-06	0.000123943
Solyc01g098800	0.00721114	0.0032213	0.00132903	0.000912962	0.000848208
Solyc04g081860	0.0148641	0.000220172	0.018309	0.0693852	5.86292e-05
Solyc03g114520	0.000197053	0.00381034	0.00262751	0.00284663	1.58737e-05
Solyc02g062980	0.00012118	0.000968658	0.00526694	0.020033	0.0590225
Solyc12g014350	0.00179099	0.00265152	0.00162576	0.00135054	0.00089151
Solyc01g110380	0.000272906	0.00126751	0.00602402	0.00020058	0.00207867
Solyc10g086020	0.000122668	0.000453473	0.0013295	0.000623064	3.91931e-05
Solyc01g079740	0.000998742	0.000643846	0.00250578	0.00440768	0.00154542
Solyc06g082240	0.016039	0.0128085	0.0243917	0.0257398	0.00227814
Solyc08g078020	0.00206054	0.00291961	0.00136848	0.00039051	3.21631e-05
Solyc02g093420	0.000155112	0.0176991	0.00569077	0.00518857	0.0044046
Solyc08g076020	0.000833363	0.0053882	2.73032e-05	4.68619e-06	0.00580513
Solyc02g094430	2.49973e-07	0.00262314	0.000468669	0.000118255	2.5531e-05
Solyc06g059850	0.00280231	0.00224476	0.00100806	1.19754e-06	0.00159754
Solyc08g005580	0.00913503	0.000177041	0.00155959	0.000506779	0.000863588
Solyc02g065400	0.00288176	2.41151e-05	0.0105489	0.00692084	4.39604e-06
Solyc10g007220	0	0	0	0	0
Solyc06g050610	7.97583e-05	0.00178773	0.000142325	0.000408517	0.0139422
Solyc08g083220	0.00964798	0.00126311	0.000100381	0.000638027	0.00835336
Solyc01g104780	0.00221932	0.000336649	0.000789738	0.000739377	0.00526283
Solyc01g058530	3.57236e-05	0.00105064	1.59476e-05	0.00106673	9.0414e-05
Solyc08g007560	0.000727475	0.00428509	0.0162877	0.004669	0.00186893
Solyc05g055430	0.000113866	9.3228e-05	0.000938677	0.00470342	0.000670325
Solyc00g127660	0.00393126	0.00109341	1.28746e-05	0.000397835	0.000299283
Solyc02g069180	0.00289526	0.000800238	0.000897968	2.82331e-05	0.00179775
Solyc03g114380	8.4797e-09	0.0143133	0.000733481	0.00166588	0.013379
Solyc06g060420	0.000157789	0.00219148	0.000322894	0.000228523	9.14405e-06
Solyc08g005630	0.0161752	0.00665442	0.00748498	0.00285171	0.000484632
Solyc01g021720	0.00163645	2.42396e-05	0.00201571	0.00763887	6.45471e-06
Solyc04g074090	1.98383e-05	0.00024212	0.000930884	6.14806e-05	0.00129924
Solyc03g117870	0.00010744	0.000116467	0.00271961	1.27115e-05	0.000215805
Solyc03g113550	0.00941223	0.00354557	0.00167394	5.90347e-05	0.0121845
Solyc07g039450	1.7568e-07	0.0013624	4.26001e-05	0.000294974	0.000166226
Solyc10g081270	0.00260947	0.00389372	7.7984e-05	0.000231153	0.000366082
Solyc11g019950	0.00108106	3.97549e-06	0.00202239	0.0112381	0.00113836
Solyc01g005040	0.00299155	0.000399318	0.00433579	0.00290864	4.03593e-06
Solyc11g062100	0.0147159	0.000997292	0.000168835	0.00932077	4.73577e-06
Solyc04g007720	0.00123868	0.0127477	0.00241827	0.0204292	0.00871068
Solyc06g071700	0.00243763	0.00663481	1.38927e-05	0.0779978	0.000893469
Solyc02g092770	0.00135932	0.00324036	0.00030342	0.000864226	0.00245732
Solyc03g025560	0.000256123	0.000139761	0.000328862	0.000577608	0.00084669
Solyc07g006110	0.00250575	0.000673329	0.000126302	6.79939e-05	0.000665718
Solyc10g006570	0.000217673	0.00239431	0.0006189	0.00022453	0.00768492
Solyc04g071040	0.00014985	0.000289361	0.000595678	0.000172356	0.000590958
Solyc02g091140	0.000808246	0.00495436	0.000365328	0.00575101	0.00264033
Solyc10g084310	0.000816431	0.00175801	0.000882815	6.40884e-05	0.000126312
Solyc01g009010	0.000367128	0.00139989	0.000272714	0.000345962	0.000677652
Solyc02g092480	0.00327914	5.08274e-06	0.00118441	0.00423624	0.00199789
Solyc11g020850	0.00179359	0.00121638	0.000428331	0.00729386	0.0207091
Solyc09g059380	0	0	0	0	0
Solyc02g090430	0.00229333	0.00223441	0.0134557	2.55449e-05	0.0069997
Solyc03g112600	0.00175955	0.000348122	0.0160994	0.000159148	0.00186879
Solyc09g010820	1.17861e-05	0.00029402	0.00366168	0.000338978	0.00123899
Solyc05g046110	0	0	0	0	0
Solyc01g102310	0.00130381	0.00481288	0.00114727	4.37435e-05	0.000488083
Solyc07g006300	0.00200303	0.00801498	0.00478978	0.00245281	0.00257079
Solyc02g069230	0.000402353	0.00100165	0.00223228	7.55081e-06	3.42752e-06
Solyc06g069270	0.000383564	0.000911386	0.0191093	0.0536786	0.0113783
Solyc05g041460	0.00452456	0.000376272	0.0320443	0.014457	0.0264647
Solyc03g097930	0.0030622	0.0100782	2.55083e-05	0.00805148	0.117276
Solyc09g091950	0.0018152	0.00134712	0.000978962	0.00179201	3.18841e-05
Solyc07g008410	0.0111328	8.54867e-06	0.000170471	0.0191419	0.00174332
Solyc01g099350	3.05064e-05	0.00390245	0.00325689	0.000166761	0.000131391
Solyc08g068180	0.000122392	0.000238778	0.000298871	2.50054e-05	3.81754e-05
Solyc03g098220	0.000652509	0.00179349	6.94899e-08	0.00021857	2.43981e-05
Solyc08g081810	7.51756e-05	0.000283443	0.000100006	0.000162548	4.25987e-05
Solyc01g049900	5.52868e-05	0.000933851	0.00476893	0.00229317	0.000706727
Solyc01g080120	0.00934546	0.000681324	2.3861e-05	0.00482646	0.00133936
Solyc04g008980	0.000179987	0.000189496	0.000202569	9.30857e-06	9.79372e-06
Solyc09g098570	0	0	0	0	0
Solyc02g082530	9.13456e-05	0.000239937	0.000494311	0.00583948	0.000580299
Solyc07g005760	5.07448e-05	0.000578177	0.00150106	0.000647788	0.000517171
Solyc04g082710	0.0245899	0.00796602	5.62144e-05	0.000480191	4.87169e-08
Solyc02g086220	5.07052e-06	0.000149375	4.60086e-05	2.13165e-07	1.15063e-05
Solyc08g068450	0	0	0	0	0
Solyc01g087790	0.00612892	0.00633486	0.000473673	0.00479513	0.00375685
Solyc02g093160	0.00101392	0.00244549	0.000623336	0.000478424	0.000324315
Solyc08g075700	0.000449661	0.00149898	0.000202499	1.8278e-05	0.000133045
Solyc10g006380	7.97583e-05	0.00178773	0.000142325	0.000408517	0.0139422
Solyc02g062170	0.00191785	0.00588896	0.000523678	0.00158029	0.00153307
Solyc10g007760	1.36481e-05	0.00235817	3.14367e-05	2.24351e-05	0.000222728
Solyc03g118960	0	0	0	0	0
Solyc04g076300	3.29339e-10	1.65227e-05	5.92512e-06	0.000168027	5.39086e-05
Solyc07g007940	0.000198513	0.0011994	0.000782785	0.000358292	0.00015345
Solyc03g063750	0.00603681	3.0712e-05	0.00489179	0.00099934	0.000223581
Solyc03g078540	0	0	0	0	0
Solyc03g095260	9.42173e-05	3.86302e-05	0.00288782	2.29116e-05	4.7905e-06
Solyc01g008650	0.00546653	0.000343331	0.0141326	0.00283807	0.000480011
Solyc06g084180	0.00587499	8.70222e-05	0.00723657	0.0274242	2.3173e-05
Solyc01g088310	0.00111823	0.00347863	0.00436159	7.13529e-05	0.000585944
Solyc09g011880	7.87887e-05	3.74857e-07	0.000808413	0.000395963	0.000370903
Solyc01g096950	0.0127475	5.27461e-05	0.000284155	0.000308681	0.000300366
Solyc09g009930	0.00598004	0.00035404	0.00034783	0.000240345	0.000619047
Solyc04g007260	0.00770949	5.60299e-05	0.000732064	1.6939e-05	6.75928e-05
Solyc11g071460	0.000137556	1.05412e-07	0.00184205	0.000103771	1.0403e-05
Solyc09g008080	6.17101e-06	0.00559838	0.00091737	0.00421536	0.00598181
Solyc08g082890	0.00999824	0.0012516	0.00296299	4.0216e-07	0.00556066
Solyc02g080970	0.00157497	7.12316e-06	0.000815682	0.00226765	0.00036165
Solyc06g071110	1.40801e-06	0.00139874	0.000976038	0.00564626	0.00162631
Solyc01g007550	0.00629999	0.000279629	0.0154758	0.00137021	0.0192277
Solyc01g014730	0.000311318	0.00183377	0.00697021	0.00199807	0.000799796
Solyc01g006680	0.00683575	0.0022917	0.000272759	0.00065784	3.09691e-05
Solyc04g080870	0.00191931	0.000420261	0.000105134	0.00590913	0.000156704
Solyc12g088720	2.26669e-05	0.000269663	0.000742754	0.00068093	1.44388e-05
Solyc09g092540	0.00195473	0.00201786	0.0104321	0.00126587	0.00121763
Solyc01g091490	0.00571665	0.00112428	0.0119481	0.00742041	0.0799771
Solyc04g071820	0.00906006	0.00526731	3.47094e-05	0.00400184	7.74391e-05
Solyc03g118030	0.00196525	0.00039526	9.50535e-06	0.000430458	0.000305964
Solyc09g011220	0.000248408	2.41966e-05	8.31166e-07	0.000205385	0.000241687
Solyc10g087030	0	0	0	0	0
Solyc01g007880	0.000754038	0.00111323	0.00043668	0.00255737	5.78013e-05
Solyc01g079260	0.000591533	0.000308995	0.000539579	0.000134333	0.000887677
Solyc07g063930	0.000195359	0.00228006	0.00169998	0.000131159	0.00080187
Solyc08g077030	0.000297844	0.00134986	1.13995e-05	0.00194853	7.94635e-06
Solyc06g082720	0.000118176	9.38714e-07	0.0383112	0.0187308	0.0368197
Solyc12g033000	0	0	0	0	0
Solyc06g076450	0.000419002	0.00163135	0.000234061	1.92181e-05	1.23858e-05
Solyc04g072550	0.00900005	0.000367411	0.00147714	0.000757547	0.00150158
Solyc06g072510	0.00040065	0.0057876	0.00229096	8.49709e-05	0.00488424
Solyc09g065270	0.00219536	0.00258726	0.00277268	0.00310766	6.96519e-05
Solyc03g121170	0.0154622	1.49823e-05	0.00279013	0.0044159	0.00219724
Solyc02g078980	0.000581436	0.000103087	0.000999922	5.66672e-05	0.000266286
Solyc08g014110	0	0	0	0	0
Solyc01g091720	0.0153198	0.00943099	0.00039395	0.000239086	0.00125335
Solyc01g080460	1.812e-05	9.88759e-05	0.00178716	0.000118423	0.000172191
Solyc07g065690	0.00372723	0.00190087	1.71175e-06	4.40875e-06	1.08943e-05
Solyc04g008200	0.00297881	0.000639423	0.00267789	0.000497473	8.61167e-05
Solyc06g048560	0.00135997	0.000193004	0.000688875	0.0105892	0.000499077
Solyc06g005720	8.52373e-05	0.00435602	0.000698254	5.32437e-05	0.00150177
Solyc04g064860	0.00153158	0.00501686	3.09348e-05	0.00334193	0.0139754
Solyc09g064630	0.000955841	0.00200404	0.000257299	0.000189067	0.000564252
Solyc12g010900	0.00150224	0.00223337	0.00075952	0.000181347	0.00254487
Solyc08g062970	1.80182e-06	0.00122288	0.00084993	0.00112762	0.000524122
Solyc06g071150	0.0273951	0.00173864	0.0581178	0.0255078	0.00557323
Solyc03g083910	0.00380508	0.00120281	0.000562672	3.2419e-05	0.00157233
Solyc02g085220	0.0090728	0.0032903	0.00948714	0.00539607	0.000259479
Solyc08g076340	0.000268577	0.00206173	0.000131435	0.000302079	1.27759e-07
Solyc08g041890	2.53454e-06	0.00421804	6.3942e-05	3.39513e-05	0.000138414
Solyc09g090140	0.000508454	0.00230607	1.72352e-05	8.45054e-05	0.000440808
Solyc07g065520	0.00284969	3.59324e-06	0.000820216	0.00294194	0.00192867
Solyc10g012030	0.000297662	0.00090623	0.00153546	5.73363e-07	0.000554216
Solyc02g076850	0.00299406	2.76532e-05	0.000175612	4.23453e-05	0.000596835
Solyc06g065350	0.0498321	0.00581864	0.00340641	0.0148765	0.00247226
Solyc05g014640	0.00158069	0.00260328	0.00391292	0.00020417	0.00061111
Solyc06g083090	0.00108689	0.00800215	0.000529189	8.84926e-05	0.000412442
Solyc05g008830	0.000844663	0.00192378	9.2271e-06	3.21216e-05	1.46663e-05
Solyc05g010730	0.000269402	0.00406812	0.00422075	0.00167066	1.89499e-07
Solyc02g077450	0.00114542	0.000324202	0.000310278	0.000191752	7.34055e-05
Solyc10g050540	0.00241692	0.00508824	2.36187e-06	4.97201e-05	0.000593279
Solyc04g009550	1.0007e-05	0.00136374	1.63964e-06	6.96522e-06	0.000265615
Solyc02g089940	0.000789729	0.0043151	0.00171706	8.00459e-05	0.00124369
Solyc06g083540	0.000879422	1.94254e-05	0.00019564	0.000174276	0.000207611
Solyc02g070860	3.90339e-07	0.0016666	0.00105353	0.00014186	0.000383462
Solyc01g090920	6.88707e-05	0.00464602	6.31802e-05	0.000225774	0.0419684
Solyc12g044380	0.00260035	0.0052489	0.000896382	0.000763954	0.000471669
Solyc06g068660	0.00030424	0.0287683	0.0208102	0.0169904	1.88396e-07
Solyc07g053300	0.00171936	0.000770225	0.00421065	0.0201325	0.0148158
Solyc11g028080	0.00191534	0.00023041	0.00601486	0.00117686	0.00017269
Solyc01g044370	0	0	0	0	0
Solyc02g037530	0.00045522	1.14635e-05	0.0041883	0.000570477	1.7702e-06
Solyc09g091230	0.00116856	0.00743321	0.000498077	0.000930659	0.000470857
Solyc03g025600	0.000300115	0.00143439	0.000840526	0.000477136	3.65953e-08
Solyc12g068060	0.00322519	0.00213716	0.000551035	1.07451e-06	0.00432893
Solyc02g085910	0.00804452	0.010523	0.000769499	0.00295883	0.00895801
Solyc03g007070	8.97006e-05	3.33262e-05	0.000162399	0.000267003	0.000422785
Solyc10g078290	0.000293539	0.00606919	0.00367707	0.00060064	0.00303736
Solyc05g015510	0.00788441	0.000141613	0.000544173	0.000360524	6.8733e-05
Solyc06g051910	0.00132848	0.00545868	1.69536e-05	0.00640055	0.00244018
Solyc06g054230	0	0	0	0	0
Solyc11g010300	0.0092635	0.000469295	0.000660857	0.00111064	0.000376086
Solyc04g077540	0.000665248	0.00136934	0.000507842	1.85614e-05	0.000507774
Solyc12g056250	0.000385227	0.00138187	0.00163396	2.25e-05	0.000248354
Solyc06g060450	0	0	0	0	0
Solyc04g050470	0.0008523	0.000713373	9.6551e-06	6.15299e-05	6.27775e-07
Solyc02g068470	0.0295672	0.000492347	0.0205026	0.00659202	0.0326122
Solyc06g066110	0.00684722	0.00521347	0.00562607	0.0152824	0.0204488
Solyc08g075060	0.000520242	0.00227968	0.00148928	0.0174505	0.00066255
Solyc06g069130	0.000266321	0.0227854	0.0017309	0.00835997	0.0253413
Solyc07g054650	0	0	0	0	0
Solyc05g009040	0.000161039	5.7191e-05	0.0252696	0.000999179	0.00650315
Solyc10g017510	0.0151375	0.0167863	0.00462888	0.000280951	0.00496833
Solyc06g067860	0.0037081	0.000923982	0.000177975	0.00305953	0.00232529
Solyc10g007190	2.73675e-06	0.000283243	5.10048e-05	2.58693e-06	0.00042891
Solyc03g044510	0.00261215	6.39163e-05	0.00185748	0.00158114	0.00303605
Solyc12g042600	0.000408559	0.000164558	0.00225211	0.00560704	0.000186159
Solyc07g066180	0.000311318	0.00183377	0.00697021	0.00199807	0.000799796
Solyc12g099420	0.000732174	0.00404105	0.000101444	0.0113954	0.0121334
Solyc09g009540	0.00671399	0.0102741	0.00175291	0.00218018	3.81242e-05
Solyc01g103270	0	0	0	0	0
Solyc01g111810	0.000858717	0.000233072	0.00357617	0.000790183	0.000556869
Solyc04g076630	0.000329765	0.000283624	0.00254997	0.0123055	0.00981897
Solyc03g083280	0.000576838	6.16658e-05	5.4655e-05	0.000189156	0.000241489
Solyc12g095930	3.7493e-05	0.0042022	0.000212863	0.000951007	1.7877e-05
Solyc01g094120	0.0096742	0.000621422	0.0155343	0.000258552	0.00824748
Solyc12g014590	0.00105406	0.00292421	3.75392e-05	0.00197351	0.000415733
Solyc07g048010	0.00100059	0.0045987	0.00028617	0.00133469	2.50005e-05
Solyc02g087200	0.00140381	0.000879091	0.00011163	6.82205e-05	0.00338557
Solyc01g110140	0.00193402	0.00995293	0.0193679	0.00476014	0.000816752
Solyc12g010680	0.00245954	8.61239e-06	0.000603238	0.000344874	0.00190889
Solyc11g072430	0.0349975	0.000784164	0.00185524	0.000197589	0.0169978
Solyc05g013910	0.000157934	0.00135434	1.443e-06	0.000696832	0.000344105
Solyc03g019910	0.000427623	0.000269829	0.00138069	0.000398638	1.68256e-05
Solyc03g083130	0.000311318	0.00183377	0.00697021	0.00199807	0.000799796
Solyc01g066880	0.00194809	0.00015368	0.00173835	0.000405576	0.00396848
Solyc08g066600	0.000508561	0.00256642	0.00128142	8.40671e-05	0.000317747
Solyc02g065640	0	0	0	0	0
Solyc07g021340	0.00235378	0.000649706	0.00162337	0.000356882	0.00130681
Solyc07g022920	2.83106e-06	0.000452235	0.00118398	6.5304e-05	4.93503e-05
Solyc05g008790	1.11166e-06	7.37905e-05	0.000526653	4.51038e-05	0.000437983
Solyc11g008670	1.1181e-05	0.0171753	0.00191876	2.50069e-05	0.00203442
Solyc06g060410	0.00344352	0.00228155	0.000381042	5.85503e-05	0.00243931
Solyc07g062250	0.00103599	1.77489e-05	0.000252318	5.65127e-09	0.000273969
Solyc05g055230	0.000242798	0.00242162	0.000223693	1.89686e-05	1.11826e-06
Solyc01g008510	0.0679021	0.123193	0.00354591	0.00243171	0.00225577
Solyc12g019410	0.000380602	0.000977884	0.00321581	2.94395e-05	0.00978936
Solyc06g053420	0.000790111	0.00855595	5.77421e-06	9.51394e-05	2.48758e-06
Solyc06g054430	0.00979391	0.0058265	0.00865868	0.0304342	0.0259508
Solyc05g017920	0.00163645	2.42396e-05	0.00201571	0.00763887	6.45471e-06
Solyc08g005030	0.00305868	0.00157006	0.00898377	0.00854256	0.00976722
Solyc01g099990	0.0078575	0.0207872	0.00142473	0.0123491	0.0147566
Solyc02g065390	0.000300086	0.00283044	0.000154986	0.0116276	0.0268035
Solyc04g054880	3.46801e-05	7.74678e-05	0.000255476	0.000850622	0.000131983
Solyc01g057780	0.000456658	2.49549e-05	5.21381e-05	0.000653218	1.4874e-08
Solyc09g089850	0.00063402	0.00206242	1.45499e-06	7.81413e-05	0.000355055
Solyc05g050550	0.000741751	0.0043825	0.0196833	0.000669479	0.00171339
Solyc02g070330	8.81644e-05	0.00220893	0.000334877	7.11141e-05	0.000813461
Solyc02g070820	6.83808e-06	0.00158736	4.49373e-05	0.00419134	0.0019482
Solyc01g104810	0.00463905	0.0212902	0.0121604	0.0001488	9.65418e-05
Solyc06g062740	0	0	0	0	0
Solyc01g095290	0.00380315	0.0119758	0.000189898	0.000312557	0.000178917
Solyc05g007680	0.00042803	0.000923443	0.000145647	0.000140844	0.00262743
Solyc00g240580	0.000660452	0.00193674	0.000400757	0.0104827	0.00813681
Solyc03g033490	0.000458112	0.00858709	0.00403813	0.00931637	8.38048e-05
Solyc09g018950	0.000196794	0.00376682	4.50144e-05	0.00170778	2.51773e-06
Solyc01g056780	0.00654264	0.00319748	0.0058936	0.0129536	2.44594e-05
Solyc09g066280	0.000417837	0.00335844	0.00173967	0.00066622	1.11184e-05
Solyc07g055010	0.00294256	0.00818638	0.0024491	0.00458994	0.0785907
Solyc02g077840	3.27201e-05	0.0117376	0.00262328	0.000347087	2.83274e-06
Solyc03g120340	0.000413916	1.69861e-06	0.00199844	0.000878675	0.000646125
Solyc08g023470	1.51687e-09	0.00254157	0.00069358	0.000701255	0.000431867
Solyc06g064740	1.24487e-06	0.00104482	0.0148808	0.0206703	0.0286932
Solyc03g082660	0.0026465	0.000397767	0.000227467	0.000531887	0.000247234
Solyc03g123920	0.000488378	2.32643e-05	4.94868e-06	0.000212556	3.8008e-07
Solyc11g005360	0.000826744	6.58929e-05	0.00102952	7.16109e-05	0.000284065
Solyc04g010270	0.0525665	0.0261186	0.000824858	0.000287223	0.00181078
Solyc03g005560	0.0159857	9.10228e-05	0.0200321	0.0221516	0.00948652
Solyc02g070090	0.026753	0.00973911	0.00960629	0.00368215	0.0329675
Solyc04g063350	0.00053245	0.00235941	0.0002731	5.12973e-05	0.000355226
Solyc05g049970	4.7142e-06	0.00115307	0.00487012	0.000828579	0.000203757
Solyc01g100760	0.000319385	0.00702291	0.000116509	0.000372311	0.000812534
Solyc10g085200	2.13942e-05	0.00163814	2.35403e-05	1.58861e-05	0.000559166
Solyc11g012210	0.033836	0.00579715	0.00750356	0.000685835	0.000755943
Solyc10g084150	0.000848982	0.00314733	0.00898384	0.00266183	0.000122634
Solyc11g018510	0.00614613	0.00289377	0.000307585	0.00842756	9.27085e-08
Solyc07g056090	0.00216653	0.00576014	0.0584315	0.0564669	0.00193547
Solyc03g114290	8.70293e-05	0.000997524	4.91545e-05	0.000397205	0.000303085
Solyc09g074560	0.000343611	0.00282596	0.000118278	5.94246e-05	0.000170803
Solyc11g005090	4.06911e-05	0.0147271	5.60118e-05	4.94131e-07	0.0117964
Solyc02g089200	3.22442e-05	0.000157117	0.0163069	0.0583525	0.00748236
Solyc08g079510	0.000546914	0.000670273	0.000509872	0.00230166	0.00227338
Solyc04g015980	0.00739767	0.00920471	0.0046722	0.000757088	0.00251372
Solyc05g055900	0.000781033	0.000805931	0.00020496	0.0151574	0.00916562
Solyc09g020100	0	0	0	0	0
Solyc12g038550	0.00271498	0.00483064	0.00088183	0.000953989	0.000710818
Solyc01g111660	0.0113707	0.014858	0.00580113	0.00165522	0.000519174
Solyc06g051140	0	0	0	0	0
Solyc02g069430	0.0129531	0.00607229	0.0137744	6.7203e-05	0.0140647
Solyc06g006090	0.00196495	0.0208356	0.0297442	0.0154618	0.10463
Solyc04g072050	0.00200526	0.00792737	0.000108368	0.00121037	1.10789e-06
Solyc04g078010	0.00294256	0.00818638	0.0024491	0.00458994	0.0785907
Solyc03g120580	0.00382624	0.00769887	0.00034781	8.31871e-05	4.37435e-05
Solyc11g072040	0.000140455	3.26756e-07	9.28514e-06	0.000504591	0.0109249
Solyc03g113820	0.00120696	0.000949853	0.0100169	0.00112279	0.0361182
Solyc05g009820	0.000245491	0.00178874	0.00200366	0.000952184	0.000906035
Solyc06g050430	0.00242722	0.000319526	0.00117395	0.000564575	0.00153431
Solyc03g121430	0.00196143	0.00253614	0.000217638	0.0318648	0.000594924
Solyc03g098020	0.00664526	0.00618407	0.00137802	0.00017393	0.000345269
Solyc09g007280	0.00185994	0.00293719	0.00168308	2.02889e-05	0.000101612
Solyc04g017720	0.0167282	0.00166408	0.00543702	0.0503114	0.0488188
Solyc04g051460	0.0097634	0.000459249	0.0018053	0.000955039	0.000687993
Solyc02g071870	0.00118702	0.00699642	0.00454935	0.00072352	0.000307269
Solyc09g083010	0.00065724	0.0210185	1.00491e-06	2.44557e-05	0.00350999
Solyc05g052300	0.00988181	0.00698765	0.00011089	2.35617e-06	0.000206284
Solyc03g098790	0.00163645	2.42396e-05	0.00201571	0.00763887	6.45471e-06
Solyc09g075210	0.000416511	0.00241308	0.000173884	6.58918e-05	0.000136737
Solyc09g082940	6.08445e-06	0.000150033	0.00220973	0.000340216	2.79439e-05
Solyc04g011600	0.00702502	0.000215407	0.0948646	0.0494461	0.0887065
Solyc03g006710	0	0	0	0	0
Solyc01g010200	0.00154847	0.0149677	0.000637285	0.00034609	0.00040695
Solyc05g012830	0.000311318	0.00183377	0.00697021	0.00199807	0.000799796
Solyc10g083310	6.66022e-05	0.0006209	0.000328297	0.00614174	0.000966216
Solyc04g025130	0.000217673	0.00239431	0.0006189	0.00022453	0.00768492
Solyc05g014360	0.00195473	0.00201786	0.0104321	0.00126587	0.00121763
Solyc01g112280	0.00398003	0.000776135	0.00151774	0.000167512	6.60812e-05
Solyc02g070350	1.13467e-05	0.00118182	0.00028984	0.000144088	0.00151866
Solyc08g007300	0.00555784	0.00186258	0.0110134	0.00121159	0.000769005
Solyc06g053160	0.00316128	0.00353259	0.000181506	0.000198363	0.000414739
Solyc09g025230	0.015777	0.0217038	7.04524e-05	0.000191874	0.00583891
Solyc01g106500	0	0	0	0	0
Solyc11g069570	0.00270565	3.99041e-05	0.000132716	0.00204099	0.000125963
Solyc01g068540	8.96872e-05	0.00125407	0.000262179	0.00872353	0.00672225
Solyc01g107670	0.0066529	0.000982964	0.000906331	0.000153341	0.000159665
Solyc10g009320	0.00275055	0.000165987	0.00357635	0.00523796	0.00128395
Solyc12g006350	0.00748161	0.00698687	0.00191416	0.000824033	0.0186711
Solyc08g068510	0.00048947	0.00122774	0.00261368	0.00772982	0.0121008
Solyc03g112880	0.00378715	0.00251536	0.00149861	7.5667e-05	0.00268303
Solyc03g116500	0.000380222	3.25384e-05	0.00395748	2.80764e-06	5.2276e-05
Solyc04g079820	0.0159416	0.0261789	0.00390769	0.0183641	1.3614e-07
Solyc07g041280	0.000704606	0.00171187	1.20874e-05	2.50187e-05	0.000339291
Solyc03g095720	0.000104131	0.00104842	0.000996019	4.81509e-05	8.52837e-05
Solyc06g009520	2.10913e-05	0.00154416	0.00265866	2.06697e-05	5.99372e-05
Solyc06g073000	0.00205112	5.96318e-05	0.00227763	0.00835945	5.04493e-06
Solyc01g100900	0.0104103	0.000440585	0.000731814	0.00116311	4.33113e-05
Solyc02g091890	0.000826746	0.000103457	2.66559e-09	0.00371901	2.74713e-06
Solyc11g071660	0.000570157	0.000141668	9.5291e-08	0.00030493	1.56249e-05
Solyc03g094070	0.00676719	0.0117671	0.00432852	5.33034e-05	0.000516179
Solyc12g098430	4.34083e-05	0.000152223	0.00251778	0.00122036	0.00514194
Solyc05g054620	5.36914e-06	0.00624204	0.000661406	0.000657311	3.02553e-05
Solyc12g099740	0.0130368	2.02603e-05	0.00745434	0.00538142	0.0199205
Solyc08g081690	7.08679e-05	0.0141453	0.00156038	1.92708e-05	0.0331118
Solyc01g097430	0	0	0	0	0
Solyc04g015610	0.0450658	0.00268132	2.89806e-05	0.0255656	0.0139208
Solyc01g098100	0.000573703	0.00184009	6.28828e-07	0.000181463	6.06965e-06
Solyc09g082050	0.00030062	0.00101321	0.000628458	4.52326e-05	0.00218128
Solyc02g091760	0.0272761	0.0614615	0.000334743	0.00320686	2.99297e-05
Solyc11g068480	0.000112196	0.000788477	0.00107926	0.00186046	0.00119005
Solyc05g053160	0.013719	0.00192042	0.0131713	0.00412163	0.022562
Solyc11g061760	0.00518983	0.00217299	0.00576248	0.00246704	0.00131616
Solyc10g076710	0.00320934	0.00302325	0.000323166	0.000670097	0.0024069
Solyc01g006910	7.97583e-05	0.00178773	0.000142325	0.000408517	0.0139422
Solyc01g079460	0.00165606	0.00322354	6.31457e-06	0.00667669	3.49773e-05
Solyc12g088250	0.00135997	0.000193004	0.000688875	0.0105892	0.000499077
Solyc08g077230	0.000239956	0.00400976	0.000304547	0.000106616	0.000351208
Solyc03g078830	7.70482e-06	0.000214923	0.00500071	0.00559671	0.0245861
Solyc03g115080	0.0174499	0.0146918	0.00147804	0.00224945	0.000521147
Solyc01g109410	0.00216034	1.86759e-06	4.62241e-06	0.000193105	0.000459623
Solyc07g006560	0.00322888	0.0155673	0.00264204	0.00361725	0.0083322
Solyc03g019630	0	0	0	0	0
Solyc10g075060	0.000146122	0.00875676	0.00806471	0.0114681	0.0054891
Solyc09g059990	0.000455132	8.34421e-08	0.000983451	7.32259e-07	0.000125044
Solyc01g060040	0.0018583	1.02859e-05	0.00238939	1.26849e-05	1.84285e-06
Solyc11g017010	0.00194814	0.00308059	0.000558025	8.99495e-05	0.000568382
Solyc08g006550	0.000350407	0.0158189	0.000880996	0.0111532	0.00110348
Solyc11g069680	0.00199419	0.00938785	0.000780326	0.00228852	0.0110496
Solyc02g090380	0.00344836	0.00612125	0.00266463	0.00725894	0.0308273
Solyc12g057080	0.00565143	0.00345951	0.000473953	0.000160313	0.000725727
Solyc03g005680	1.4498e-05	0.00127662	1.52102e-05	3.10669e-07	0.000118056
Solyc05g055570	0.00356248	0.00379931	0.00420391	0.000852446	1.15601e-05
Solyc10g085940	0	0	0	0	0
Solyc03g118330	0	0	0	0	0
Solyc03g093850	0	0	0	0	0
Solyc09g011140	2.98081e-08	0.000293612	0.00010755	1.14992e-05	0.00181248
Solyc08g082340	0.00180099	0.000377008	4.44936e-05	8.71397e-05	0.000199951
Solyc04g014560	0.000251522	0.000449781	0.00022681	3.00995e-05	1.75821e-05
Solyc04g008040	0.000301407	0.000714249	0.00454875	0.000210545	0.00166387
Solyc06g005520	0.000352855	0.00142279	0.000150681	0.00176042	0.00101054
Solyc04g054140	0.00018871	0.00120503	0.000725274	3.95085e-06	0.000137723
Solyc01g110460	0.000812818	0.00447117	0.00223302	0.000462545	0.00192292
Solyc03g082630	0.00539831	0.0018512	4.37769e-06	9.49814e-06	0.00101814
Solyc07g005140	0.00173412	0.00144389	0.000657822	3.06998e-05	8.86812e-05
Solyc10g006980	0.000129338	3.14646e-05	0.00164354	4.88925e-06	8.52884e-06
Solyc02g086800	4.17855e-05	6.83999e-05	0.00276957	0.000531322	0.000395545
Solyc03g118480	0.00261546	0.0112513	0.000252825	0.0018231	5.95353e-07
Solyc08g076180	0.000293386	0.00158748	3.41593e-07	0.000462135	0.00129904
Solyc10g049710	0.000548211	0.000555886	0.000434234	7.58159e-05	0.0002648
Solyc01g099760	2.95626e-05	0.00244237	9.00891e-06	0.00010276	9.32146e-05
Solyc04g025400	0.00163645	2.42396e-05	0.00201571	0.00763887	6.45471e-06
Solyc02g090030	0.00367571	2.08536e-05	0.00843135	0.00517604	0.00134206
Solyc07g015840	0	0	0	0	0
Solyc02g094600	0.000390639	0.00485349	0.000806472	0.00149472	0.000303473
Solyc02g080320	0.00382624	0.00769887	0.00034781	8.31871e-05	4.37435e-05
Solyc10g074820	0.000122842	0.00127277	0.0135285	0.00362639	0.00459998
Solyc03g079870	0.00550639	0.000832826	0.0178278	0.00570439	0.00815245
Solyc12g100250	0.000270469	0.0279965	0.00186574	0.0155003	0.00252411
Solyc09g007370	0.000813792	0.00162482	0.00237658	0.00019369	0.000597546
Solyc05g013050	7.70557e-05	0.00324148	5.06149e-08	9.64337e-05	6.62006e-06
Solyc10g080590	3.23104e-05	0.00332838	7.23674e-06	1.06656e-06	0.000280342
Solyc03g113450	0.00317128	1.95873e-05	0.000540065	0.000855139	0.000818165
Solyc06g074340	0.0123651	0.00115695	0.00176358	0.00061743	0.00545618
Solyc04g009790	0.000275131	0.00499855	0.00864918	0.00105742	0.0082727
Solyc01g104590	0.000103714	0.00185525	2.99758e-06	6.10684e-05	1.33369e-05
Solyc05g005530	0.000369928	0.00321661	0.0120416	0.0033877	3.52911e-05
Solyc01g005580	0.000300602	0.000448889	0.000237289	6.24285e-06	0.000345953
Solyc01g102290	2.43265e-06	0.00314426	6.14811e-06	0.00742664	0.00919327
Solyc06g068460	0.00048302	0.00920039	0.00574924	0.00139251	0.00333948
Solyc04g079000	0.000382744	0.000480944	9.4059e-06	0.00012854	7.15308e-05
Solyc02g069370	5.19437e-08	0.000182106	0.000161523	0.000189632	1.33881e-06
Solyc07g053140	0.0018619	0.000228505	9.43567e-06	0.000707956	0.000556786
Solyc01g103740	0.00629074	0.00586893	0.00067443	0.00911863	0.009171
Solyc08g080640	0.0141545	0.0053978	0.00290025	0.00123529	0.00208715
Solyc03g112410	0.000361697	0.010741	0.00674548	0.0211118	0.00266733
Solyc08g081990	0.0426407	0.0193267	0.0145465	0.00943744	0.00121883
Solyc10g038080	0.00277294	0.00183633	0.000623383	0.00939384	0.0118406
Solyc02g092520	0.00758769	0.0023411	0.0121948	0.0120633	0.000740901
Solyc02g081050	0.0144362	0.0185846	0.00111677	0.00186505	0.00522109
Solyc09g059460	0.010913	0.00174678	0.00351637	0.00276701	0.00851831
Solyc09g090420	2.49644e-05	0.00113085	0.0051782	2.2502e-05	0.00274803
Solyc04g082030	1.27904e-05	0.000564807	9.30085e-05	0.00073176	2.43804e-08
Solyc06g083700	0.00231269	0.00729073	0.00136262	0.0378718	0.03045
Solyc06g069330	0.000771181	0.000520774	0.00170781	8.91534e-05	0.000116046
Solyc04g078750	0.00411091	0.00368977	0.00252216	0.000687747	1.48636e-07
Solyc04g005650	0.00160534	0.00192365	7.50167e-05	0.000209032	0.000516441
Solyc07g054490	0.00549043	0.00332252	0.000900773	0.000538932	0.00140166
Solyc02g081580	0.000166298	0.00143286	4.77652e-05	0.000438748	0.000145547
Solyc02g090600	0	0	0	0	0
Solyc01g108730	0	0	0	0	0
Solyc04g071580	0.00122825	0.000360084	0.000936548	0.00167545	0.00233596
Solyc02g081680	0.000228383	1.78414e-05	0.000548069	7.27439e-05	0.000350072
Solyc09g009380	4.52818e-05	0.00216597	0.00038247	0.00278447	8.84931e-05
Solyc10g008800	0.00015503	0.00360383	2.16092e-05	0.000845728	0.000838762
Solyc08g075510	0.00387622	0.0050232	0.01087	0.000218798	0.00767151
Solyc06g084060	0.000256809	2.41556e-05	2.03624e-06	0.00410379	0.00109879
Solyc09g011920	0.000230556	0.00327409	0.00012581	2.13392e-05	6.44136e-05
Solyc00g072800	0.0475512	6.2381e-05	0.00164596	0.0124762	0.00398123
Solyc02g067720	0.000815559	0.00897081	0.00231884	0.000841248	0.0287932
Solyc04g008820	0.00110867	0.0186335	5.35083e-05	2.48897e-05	2.06072e-05
Solyc04g082690	0.0299194	0.0112208	0.00161562	0.00219736	0.00045853
Solyc11g007140	0.00360819	0.00879024	0.00615952	0.0069753	0.0116138
Solyc02g086580	0.00421929	0.000341057	0.000707568	0.00718312	0.00366787
Solyc01g087610	0.00948512	0.000923786	0.000862047	6.6171e-05	1.3536e-07
Solyc07g044710	0.0038356	5.68141e-05	0.00472453	0.0179044	1.51289e-05
Solyc02g083560	0.000184188	0.0120946	3.08011e-05	0.000114922	0.000767898
Solyc01g088500	0.0142764	0.000761694	0.00119637	0.0229644	0.0189529
Solyc09g008160	0.000135436	0.000300124	0.00190853	1.01956e-05	0.000780853
Solyc03g083730	0.0336194	0.0102538	0.00102184	0.00233394	0.00147133
Solyc08g066440	0.0125297	0.00903486	0.000498454	0.00369192	0.000258747
Solyc09g014250	0.000464755	0.00189802	0.000405142	5.0507e-05	0.000485327
Solyc12g005480	0.000193658	0.0227495	4.85548e-06	0.000326281	7.39853e-05
Solyc04g082960	0.000121272	0.000522438	5.07334e-05	0.00153334	0.00175703
Solyc11g013320	0.00163645	2.42396e-05	0.00201571	0.00763887	6.45471e-06
Solyc02g086050	0.00418809	0.00273435	1.17658e-08	0.000650317	0.000430682
Solyc02g083690	0.00206887	0.00440535	2.98872e-05	0.0182617	0.00670232
Solyc02g085590	8.92764e-06	6.86927e-05	0.0306699	0.00796506	4.80225e-05
Solyc08g036600	0.000993653	0.00139563	0.00322927	0.00451434	0.0133487
Solyc04g076170	0	0	0	0	0
Solyc11g064920	0.0153709	0.00145815	0.000478443	0.000519304	0.000105085
Solyc01g006270	0.00135997	0.000193004	0.000688875	0.0105892	0.000499077
Solyc08g077910	0.000416695	0.00186807	0.135144	0.0433222	0.0136392
Solyc10g054870	0.00258874	0.00477022	0.00329286	0.0274187	8.60145e-06
Solyc11g071340	0.00400595	0.000627086	0.00236862	0.000712728	0.00439025
Solyc11g066560	0.000829994	0.00632885	0.00121553	0.00310448	0.00149813
Solyc03g120100	0.0184131	0.00366926	0.0266143	0.00180936	0.000228429
Solyc07g065220	0.000205628	0.0102858	0.0130673	0.00211324	0.00900588
Solyc08g013930	0.00129996	0.00899921	0.0387931	0.0698252	0.101826
Solyc12g042880	0.00157306	0.00533237	0.000982246	0.00998798	0.0153446
Solyc01g090350	0.000680017	0.000433961	0.0172518	2.69974e-05	0.00794137
Solyc03g033300	0.000207201	2.94288e-08	0.000320867	0.0284227	0.00761215
Solyc06g076080	0.0130417	0.0485905	0.000508425	0.00061782	0.0142949
Solyc01g056810	8.45448e-05	0.00638078	0.000582771	0.00892671	0.0161749
Solyc11g012050	1.09473e-05	5.71233e-05	0.00012991	8.46538e-05	0.0107004
Solyc11g018750	0.0010294	1.91895e-05	0.0092775	0.0458395	0.00298589
Solyc06g075570	0.00174492	0.000124663	0.0164551	0.0121381	0.00332277
Solyc07g056250	0.000182046	0.00030264	0.000113837	0.00258165	0.00214857
Solyc10g044510	0.00317563	5.99632e-06	0.00449872	0.00210998	0.000684139
Solyc11g010560	0.000167932	0.00133163	0.00139806	0.000975711	6.59782e-05
Solyc02g081870	0	0	0	0	0
Solyc11g008260	0.00491457	0.000210558	0.00241516	0.011554	0.00894765
Solyc01g006490	9.04126e-05	0.00118282	0.000713686	0.000245114	0.00562568
Solyc01g090680	0.000326223	0.00477067	0.000939412	5.8397e-05	0.000669527
Solyc12g094430	0.000121026	0.00580696	0.00302382	2.22884e-05	0.000885352
Solyc07g052950	0.0109965	0.00267055	0.000202799	0.00245166	0.000632783
Solyc11g012580	0.00195963	0.00630793	0.00231602	0.00458619	0.00871878
Solyc04g072690	2.29537e-05	0.00668792	1.67859e-05	0.000167032	3.61585e-05
Solyc09g065750	0.00195131	0.0009917	0.00461357	0.00577083	1.09997e-06
Solyc11g010690	1.57487e-05	0.00313094	1.93402e-05	0.000115766	0.00467761
Solyc10g049640	0.000141961	0.00143596	0.00022742	0.00137593	0.0321419
Solyc11g042920	7.36996e-05	1.69879e-07	0.00189312	0.00104942	2.13762e-05
Solyc07g064570	1.50732e-05	1.68149e-05	6.89054e-05	0.000436417	0.000431232
Solyc05g013320	0.000131505	0.00209427	2.40559e-06	0.000245437	2.58073e-05
Solyc02g084340	0.000233423	0.000376978	0.00196773	0.000100043	3.80456e-05
Solyc02g071010	0.0111625	0.000502144	0.0357041	0.00624475	0.00495526
Solyc10g011790	5.94848e-05	0.000888528	0.0008473	2.67971e-05	0.000237008
Solyc01g005910	4.93825e-05	0.000452818	5.7614e-06	0.000197634	0.00430185
Solyc01g091080	0.000294885	0.00173506	0.00280815	0.000625101	0.00016869
Solyc05g056240	0.000787372	0.000238563	0.000880751	0.000905578	0.00107601
Solyc03g120390	0.000651255	0.00189678	0.00176065	0.000132811	0.00143095
Solyc10g005840	5.04715e-05	0.00144939	5.04377e-05	0.000867119	3.56392e-05
Solyc03g064010	0.00311108	0.00590891	0.00999513	0.0030137	0.00284857
Solyc10g012260	0	0	0	0	0
Solyc12g007240	0.000178789	0.00105314	0.0017351	0.00531894	0.00438098
Solyc04g051660	2.09644e-05	9.17895e-05	0.00184179	0.000262157	0.00406919
Solyc04g048950	0.00176737	0.00566886	0.000347291	0.000145545	1.76619e-05
Solyc11g008880	0.00286959	0.00288093	0.00165322	0.00297622	0.000286343
Solyc06g074620	0.00102705	0.000691436	5.44021e-07	0.000115277	8.94338e-05
Solyc10g055450	0.00175017	0.00180792	0.00415378	0.000195923	0.00245756
Solyc05g013490	0.000217881	0.00463615	0.00136835	0.000311117	2.43341e-06
Solyc11g007960	4.55229e-05	0.00343361	1.31293e-07	6.86845e-05	0.00011607
Solyc07g017500	2.61941e-05	9.65057e-05	8.17322e-05	1.00261e-05	1.65255e-05
Solyc06g071050	0.000675087	0.00226774	2.66458e-08	4.18223e-05	0.000161487
Solyc01g091550	9.80627e-07	0.000202511	0.000109649	0.000127867	0.000669113
Solyc02g030120	2.95645e-05	0.000731042	1.60761e-05	0.0002023	0.00958816
Solyc12g096360	0.000781033	0.000805931	0.00020496	0.0151574	0.00916562
Solyc04g056360	0	0	0	0	0
Solyc01g094690	0.00109695	0.0234232	0.000230019	0.000120617	2.03662e-06
Solyc02g084960	0.00134231	0.00424631	0.00309545	0.000808034	0.000149018
Solyc07g032230	0.000486095	0.00269457	0.000185202	4.7552e-05	0.000103988
Solyc12g038160	0.0470456	0.0402822	0.000386522	0.0018235	0.00114163
Solyc05g014560	0.000816512	0.00664638	2.12928e-06	8.88123e-05	0.00562924
Solyc11g011770	0.0169793	1.10246e-05	0.0096154	0.0029287	0.0134887
Solyc05g010670	0.0210421	0.00514192	6.87842e-06	7.04668e-08	0.000352062
Solyc01g010770	0.000488215	0.00369486	0.00587142	0.00283573	0.00138121
Solyc04g050790	0.00119819	0.00411933	0.00380894	0.00937747	0.00644246
Solyc01g011420	0	0	0	0	0
Solyc09g091000	5.96301e-06	0.00439812	0.0402053	0.052309	0.0116123
Solyc08g065150	0.000767827	0.0030572	5.57222e-09	5.59567e-05	2.38001e-06
Solyc12g006110	0.0321736	0.000399393	0.000433959	0.00137924	0.0012459
Solyc12g056590	0.00548265	0.0155863	0.0039273	0.000301347	0.00134757
Solyc05g005670	0.0156032	0.00293898	0.000108515	9.06721e-11	0.0266837
Solyc06g068140	9.18214e-05	0.000575749	0.000129126	0.000837403	0.000506823
Solyc03g098370	0	0	0	0	0
Solyc12g044600	2.34376e-05	0.00201336	0.00291002	0.000510624	3.03738e-05
Solyc12g096580	3.3898e-05	0.000228443	9.1446e-05	0.00116267	0.000112752
Solyc12g098630	0.000859643	0.00235679	0.00148364	3.08559e-06	0.00208349
Solyc01g096020	0.000197218	0.00121668	0.000143285	1.86527e-05	0.000221771
Solyc08g016410	0	0	0	0	0
Solyc07g066220	0.000403232	0.00227092	0.000951358	8.94491e-06	0.000123198
Solyc06g065670	0.00373354	0.0141797	0.0146294	0.00844189	0.019673
Solyc12g040810	0.000575153	0.00319486	0.00046279	2.51516e-05	7.37231e-06
Solyc04g012080	0.000727475	0.00428509	0.0162877	0.004669	0.00186893
Solyc02g072260	0.00124949	4.64329e-05	3.41803e-05	0.000974243	0.000385226
Solyc11g012870	0.00356032	2.19598e-05	8.35915e-05	3.43348e-05	0.000134291
Solyc09g066130	0.00104639	0.000123675	1.46994e-05	0.00171442	0.000816166
Solyc01g111130	6.17095e-06	9.02667e-05	0.000465039	0.00217248	0.00151702
Solyc11g006370	0.00410403	6.00057e-05	0.00222855	0.000882514	0.000221835
Solyc11g040380	0.000171993	0.00266717	0.00143025	0.000283809	0.000913061
Solyc03g082850	0.000351466	0.00561741	8.79715e-06	2.5105e-05	0.000995736
Solyc12g062840	0.00196143	0.00253614	0.000217638	0.0318648	0.000594924
Solyc09g074340	0.000557742	0.00228386	0.00246679	0.000137091	0.000984664
Solyc01g097640	0.00122161	0.00149788	0.000178223	8.76746e-06	0.000610762
Solyc10g078480	0.000797384	0.00911435	0.000218131	0.000397436	0.000830151
Solyc06g066090	0.000197485	6.18663e-05	0.00258771	5.27874e-05	4.27597e-06
Solyc06g051760	3.08614e-05	0.000114659	0.000402624	0.000132011	0.000240665
Solyc01g017860	0.00195473	0.00201786	0.0104321	0.00126587	0.00121763
Solyc12g014140	0.00340955	0.0074127	0.0134722	0.000422346	0.0277023
Solyc07g063080	2.5863e-05	0.00527855	0.00953487	0.00143106	0.00336732
Solyc01g068030	0.000122847	7.69632e-05	0.00216717	4.55652e-06	0.000290323
Solyc08g078470	0.00242207	0.00452964	1.21885e-05	0.00394821	0.00230688
Solyc02g091400	0.000520242	0.00227968	0.00148928	0.0174505	0.00066255
Solyc07g061790	0.00169681	0.00441515	0.00583766	0.0153797	0.000181637
Solyc06g066320	8.3451e-05	0.000303839	0.000200806	1.05138e-07	0.000430963
Solyc01g056370	0	0	0	0	0
Solyc05g053980	0.0057735	0.00330084	0.000179387	1.63714e-05	0.0346286
Solyc12g013690	0.00105613	0.00148615	0.000180208	0.000898311	3.03638e-05
Solyc04g057960	0.000104055	0.00162545	0.00104409	0.000636913	0.00236246
Solyc04g045600	0.00192409	0.00320134	0.000566128	0.000635776	0.000439426
Solyc10g079280	0.00278648	0.00283968	0.0163771	0.000857867	6.91004e-05
Solyc02g071790	0.00911594	0.00398859	1.28909e-05	0.0108516	0.00649922
Solyc01g110260	0.00195473	0.00201786	0.0104321	0.00126587	0.00121763
Solyc07g063330	0.000878123	0.000435309	0.000228588	0.000589866	0.000961364
Solyc05g054350	0.00292123	0.0043878	0.00675287	0.0085993	2.74927e-05
Solyc11g007420	0.0117121	0.000255937	0.0025646	0.0125003	0.00299383
Solyc06g050380	0	0	0	0	0
Solyc03g115860	0.00377474	0.000394077	0.00140665	3.98506e-06	0.000263742
Solyc05g055000	3.07925e-05	0.00060195	0.00011013	0.00123928	0.000246183
Solyc08g080420	4.96919e-05	3.28585e-05	0.000102761	2.61496e-05	0.000391258
Solyc09g018850	0.000266342	0.00983296	2.74683e-05	0.00153744	0.00392286
Solyc02g068150	0.00018766	0.0054624	0.000473285	0.00125558	2.75614e-05
Solyc07g055190	0.000256354	0.000409171	0.0232963	0.00194558	0.0748666
Solyc09g075430	0.000658298	0.000201851	0.000433231	2.7144e-05	1.63539e-05
Solyc06g063310	0.000125185	0.00136782	6.84756e-05	0.000572882	0.000349088
Solyc03g083070	0.000832784	0.000494165	1.21834e-05	0.000759629	0.000108625
Solyc03g006170	0	0	0	0	0
Solyc01g099560	0.00195473	0.00201786	0.0104321	0.00126587	0.00121763
Solyc02g071240	0.00539867	5.59841e-05	0.00199283	0.00400041	0.000468676
Solyc04g054430	0	0	0	0	0
Solyc02g079090	0.00790295	7.95772e-06	0.00216679	0.00749678	0.00022629
Solyc02g036430	0.000223496	2.85291e-05	8.65427e-05	0.00319056	0.000883248
Solyc05g051270	6.49269e-05	0.0152523	0.000964171	0.00185332	0.00288391
Solyc02g078320	0.000573525	1.89525e-05	0.00108751	0.000213031	0.00126363
Solyc07g055220	0.000311318	0.00183377	0.00697021	0.00199807	0.000799796
Solyc04g081120	0.0169783	0.0104661	0.00632373	0.00415325	1.88215e-05
Solyc02g094040	0.000516491	0.0108718	0.000507067	0.02941	0.0138011
Solyc12g100090	0.00163645	2.42396e-05	0.00201571	0.00763887	6.45471e-06
Solyc00g014830	0.0675832	0.00205651	0.001312	0.0123461	0.00300202
Solyc02g088050	0.00102009	0.00311427	0.010623	0.00563556	0.000205366
Solyc02g065050	0.00417967	0.00255353	0.0036834	0.00440737	0.00133059
Solyc12g008400	0.0278402	0.0191157	0.00837938	0.000308588	0.00460859
Solyc05g054970	1.08276e-06	0.00129231	0.00143268	0.000188487	0.000522896
Solyc12g010340	0.01019	0.0111281	0.0014383	0.000781523	0.000280542
Solyc01g112120	0.00344742	0.00147538	0.00872096	0.00911231	0.00182146
Solyc05g008180	0.00010814	0.00428724	8.50165e-06	1.65975e-05	0.000418913
Solyc10g085430	0.00440572	3.01584e-05	9.04681e-05	0.000202096	0.00022287
Solyc08g067140	0	0	0	0	0
Solyc10g074590	1.50728e-05	0.00159914	0.000354008	0.000263304	0.000593602
Solyc06g054600	7.97583e-05	0.00178773	0.000142325	0.000408517	0.0139422
Solyc06g010000	0.0107378	0.00122736	0.00248085	0.000276159	0.000217988
Solyc08g005200	0.000102436	0.000262288	0.000344803	0.000131453	0.000428335
Solyc05g006690	0.000402964	0.00286219	0.00124861	0.000591724	0.00138632
Solyc01g009260	0.0194045	8.74651e-07	0.0086048	0.004794	0.0167044
Solyc12g055710	0.000167995	0.000374958	0.0672506	0.0148023	0.000667365
Solyc08g006950	2.36657e-05	0.0103072	8.99596e-06	0.0031354	0.0292642
Solyc05g008230	1.63611e-05	0.00117065	0.000201635	2.7062e-05	0.000160795
Solyc02g070110	0.000311318	0.00183377	0.00697021	0.00199807	0.000799796
Solyc06g062950	0.00512411	0.000359927	0.000331089	5.67471e-05	9.5731e-05
Solyc08g062640	0.000673503	0.00113896	0.000531353	0.000470491	0.00139611
Solyc04g079570	1.33716e-05	1.21673e-05	0.00991171	9.52567e-05	0.00627093
Solyc02g069600	0.00690382	0.000451595	0.0010093	2.07853e-05	3.63585e-05
Solyc12g070100	0.000339343	0.000245861	0.000417818	0.00131656	2.02862e-05
Solyc03g114800	0.000186689	0.00812689	0.00396364	0.00547302	0.00100339
Solyc07g009330	2.05658e-05	0.00283527	0.000311468	0.00015692	0.000118373
Solyc05g006340	0.00315091	0.000566224	0.000752235	0.00274541	0.00010323
Solyc02g062720	2.33975e-06	0.000103556	0.000292347	0.000512059	0.000683366
Solyc10g007110	0.00106473	4.58032e-05	0.0202286	0.000368488	0.00139727
Solyc11g045530	0.00226357	0.00814105	0.0052989	0.00609482	0.0266031
Solyc11g005110	0.00055715	2.55903e-05	0.00434899	0.000101173	0.00505634
Solyc03g025930	0.000216045	0.000159141	3.14521e-05	0.000771095	5.30813e-05
Solyc12g100150	4.45829e-06	0.000510945	0.0137347	0.0110228	0.00985342
Solyc06g007480	2.05187e-05	0.00124705	0.000396573	0.000478123	0.00206191
Solyc09g098320	0.000484595	0.010477	0.0139219	0.00889868	0.00205695
Solyc01g058390	0.000498155	0.00163609	0.000165088	1.63701e-05	0.000342801
Solyc10g083870	0.000123581	0.00304017	0.000254475	9.82047e-06	5.11977e-07
Solyc02g089010	3.27361e-05	0.0179211	0.0177611	0.015928	0.00276022
Solyc09g030390	9.69344e-05	0.000787252	0.00219573	2.05032e-05	3.94426e-05
Solyc12g009430	2.53007e-05	0.000283359	0.00781555	0.00428081	0.00964385
Solyc03g112250	0	0	0	0	0
Solyc06g084260	8.29881e-06	0.0023813	0.00435602	2.59937e-05	0.000834591
Solyc01g010430	0.000669621	0.00722958	0.00213037	0.000305667	0.00113355
Solyc04g078220	0.00195473	0.00201786	0.0104321	0.00126587	0.00121763
Solyc02g067520	4.42341e-05	0.000604828	6.21523e-05	6.28984e-07	0.000564574
Solyc03g117570	0.000302362	0.0182246	0.0238236	0.0156557	0.000128965
Solyc02g063450	0.00122695	0.00370399	0.00276352	0.00100572	0.000200005
Solyc10g006640	0.000712401	8.78049e-06	0.00158694	0.00662001	0.0172739
Solyc06g008590	0.00178489	0.00858315	0.000120914	7.70851e-05	0.000354016
Solyc10g009420	3.70241e-05	0.000138256	0.000164815	0.000875944	4.97636e-05
Solyc03g098610	0.000205073	0.0018672	0.000358419	0.000350277	0.00273651
Solyc09g075390	0.000826963	9.15679e-06	0.000817853	0.000660431	0.000172942
Solyc10g008770	6.99783e-05	0.000197097	0.000709389	0.000690605	0.000466372
Solyc08g082990	0.0170574	0.022133	0.00253912	0.000113136	0.000809874
Solyc10g083290	0.000340844	0.00123462	0.00336309	0.000698261	0.000141308
Solyc02g063180	6.37437e-06	0.00432822	0.0069894	0.00569233	1.74526e-05
Solyc01g081450	0.00104108	0.0004276	0.000255602	0.000274055	0.00127012
Solyc06g008040	0.000140173	0.00123023	0.00321838	0.000621548	0.000325664
Solyc04g040170	1.99124e-05	0.000439571	1.21464e-06	6.15899e-07	0.000775149
Solyc09g083200	0.000487898	9.76435e-05	0.00260236	0.0152519	0.0209955
Solyc01g112320	1.43333e-07	8.62285e-06	0.000844569	1.121e-05	0.00225854
Solyc09g007740	0	0	0	0	0
Solyc09g092000	0.00024456	0.00538909	0.00145484	0.00323223	0.00986827
Solyc01g090290	7.29636e-05	0.00399048	1.15184e-05	0.000105523	0.00168618
Solyc01g073900	0.000494164	0.000425514	0.000977118	0.0004105	0.000464345
Solyc10g076690	0.000147454	0.00167951	0.000722863	4.10058e-07	0.000405834
Solyc11g070180	0.00146289	0.00700163	0.00311225	0.0165328	0.000703524
Solyc10g083120	0.000307923	0.000793908	1.52289e-06	0.000285567	3.9245e-06
Solyc10g018300	0.00654134	0.000661353	0.000363686	0.0193171	0.0004827
Solyc08g065450	0	0	0	0	0
Solyc10g009280	0.000207414	0.00226015	0.000469393	0.000116743	0.000149814
Solyc01g065900	0.000311318	0.00183377	0.00697021	0.00199807	0.000799796
Solyc03g112920	0.000136869	0.000132542	0.0018948	0.000166598	0.00562701
Solyc02g093820	0.000287845	0.000265888	3.33678e-05	0.000126632	0.000119866
Solyc02g094830	0.0260856	0.00645931	0.00712795	0.0010946	1.04158e-06
Solyc03g078110	7.50794e-05	0.0010711	0.0101749	0.000870669	0.000643072
Solyc00g052540	0.00907711	0.0110021	0.00727343	0.0025952	0.0227139
Solyc11g071580	0.00205982	0.0149742	0.00156381	0.0121451	0.00203037
Solyc08g005980	0.00101759	0.000137229	0.0022081	0.000340979	0.000424094
Solyc02g061960	4.26702e-05	3.94325e-05	0.000250584	7.75552e-06	0.000385521
Solyc11g066760	0.014763	0.0141548	0.00561755	0.00486054	0.00506025
Solyc11g039840	1.22494e-05	0.000162672	0.000111281	0.000280192	0.000135004
Solyc07g065020	1.52606e-06	0.000912229	0.000389565	0.000270252	0.000189926
Solyc10g076520	0.00769432	5.05694e-07	0.00918867	0.0294995	0.00223662
Solyc06g081980	0.000712123	0.00192739	0.000766115	1.83714e-05	9.90958e-05
Solyc11g069720	0.000314772	3.17535e-06	0.00173271	6.70512e-05	3.60811e-05
Solyc10g086510	9.87051e-05	0.000315755	2.6748e-05	0.0013412	0.000651476
Solyc01g108970	0	0	0	0	0
Solyc08g068720	0	0	0	0	0
Solyc01g104620	0.0106122	6.16477e-05	0.00272178	0.00128148	9.32523e-05
Solyc08g081710	0.000177487	0.00142935	0.000954693	0.00122157	0.000306184
Solyc06g082950	0.00845008	0.000193894	0.0217336	0.0147673	0.000768491
Solyc06g073630	0.000642345	0.00171299	0.000130372	0.000163092	7.58409e-06
Solyc01g100710	8.0111e-05	0.00450529	2.52782e-05	0.00125168	8.94666e-05
Solyc10g008480	8.82e-05	0.00230247	0.000103862	0.000581088	0.00214231
Solyc01g111670	0.000164145	3.93972e-05	0.00169941	0.00311037	0.000177968
Solyc00g110870	0.000145124	0.000349296	0.00940921	0.000459777	0.000188548
Solyc07g065790	0.00305959	3.31725e-05	0.00435194	0.00028043	1.11561e-06
Solyc10g007930	0.0255519	0.0177458	0.00516026	0.000854919	0.00943177
Solyc05g054010	0.0158909	0.000954723	8.00998e-05	0.00544479	0.0188943
Solyc03g123730	1.13004e-06	0.00309146	0.000277225	1.55968e-05	7.55514e-05
Solyc03g097360	3.25744e-06	0.000985712	0.000270161	0.000126477	1.05425e-06
Solyc09g010420	0.000240183	0.00308892	5.67324e-05	0.000119145	0.000184683
Solyc07g041740	0	0	0	0	0
Solyc03g115320	0.000217673	0.00239431	0.0006189	0.00022453	0.00768492
Solyc01g109590	0.00281666	0.0050869	1.77237e-05	0.000773785	0.00185012
Solyc01g098310	0.00807826	0.000434781	0.0029614	0.000114317	0.00843599
Solyc00g009050	9.28157e-05	0.00311571	0.0444582	0.00970447	0.000999088
Solyc03g019770	0.00471481	0.00339646	0.00628886	0.00349142	0.00187641
Solyc04g005070	0.0115259	0.00079067	0.000878527	0.00328331	0.013174
Solyc07g047740	0.0332266	0.017901	0.0170993	0.132316	0.0622773
Solyc02g036370	0.0052457	0.000759939	0.000808829	0.00321587	0.0130519
Solyc03g120300	0.00175661	0.0023432	0.00144298	5.64309e-07	0.008444
Solyc12g077360	0.00163645	2.42396e-05	0.00201571	0.00763887	6.45471e-06
Solyc02g090020	0.000629112	0.000103066	0.000157198	1.8979e-05	0.000807771
Solyc04g080310	0.00233143	0.00376145	0.00298463	0.0350417	0.012152
Solyc04g039890	0	0	0	0	0
Solyc06g082370	0.00425572	0.00211823	0.000272587	8.63295e-05	5.44983e-06
Solyc03g095880	0	0	0	0	0
Solyc01g109620	2.55025e-05	0.000229551	7.96215e-06	0.000199482	0.000155643
Solyc10g081560	0.00356248	0.00379931	0.00420391	0.000852446	1.15601e-05
Solyc04g072900	0.00275975	0.000551841	2.12456e-06	2.48856e-05	4.63392e-05
Solyc02g092880	0.000482067	0.0110033	0.00217768	0.000665035	0.000293021
Solyc06g075770	0	0	0	0	0
Solyc11g067140	0.0009444	0.0132951	0.000376778	0.0144364	3.35933e-05
Solyc02g083880	0.00345341	0.00421227	0.00108508	0.00010284	0.000537554
Solyc08g077790	0.00119178	2.27372e-06	3.3056e-05	0.000112969	0.000154538
Solyc12g006880	0.000143083	0.000876859	5.75498e-05	6.21945e-05	0.00367193
Solyc01g087070	0.000183652	0.00188402	0.000491553	0.00167212	0.000934798
Solyc01g005280	5.52152e-09	0.00271598	0.000178083	0.0105959	0.00565785
Solyc06g072270	0.00147954	0.000626862	0.00341563	0.000547444	0.00223269
Solyc07g008810	0	0	0	0	0
Solyc03g113640	0.000135816	0.00120589	0.00111109	0.000264857	7.5429e-05
Solyc10g050910	0.00382624	0.00769887	0.00034781	8.31871e-05	4.37435e-05
Solyc04g009180	0.00166941	0.000473669	0.000188465	0.00251878	0.00122557
Solyc07g052420	1.86168e-05	0.00025246	0.000338401	0.000951216	0.000556441
Solyc04g071280	0.000311318	0.00183377	0.00697021	0.00199807	0.000799796
Solyc02g086630	0.00208545	0.000579326	0.0245099	0.00061937	0.00324366
Solyc10g081380	8.05731e-06	0.000397308	0.00686844	2.03104e-05	0.000154425
Solyc03g118690	3.46358e-05	0.00215718	0.000107372	4.14835e-05	0.000563909
Solyc09g011480	0.000786016	0.00486354	1.03998e-06	0.00158464	0.00186323
Solyc02g093590	0.000990238	0.000657906	0.000800869	0.000242583	4.99592e-05
Solyc02g080280	0.000311318	0.00183377	0.00697021	0.00199807	0.000799796
Solyc03g079930	0.000523253	0.000112734	1.76558e-06	0.000680975	4.6684e-06
Solyc03g114140	0.000806676	0.00180523	1.54917e-05	0.000356599	4.81343e-05
Solyc09g090510	0.00338351	0.00254403	0.00316812	0.000110162	0.00133841
Solyc07g043240	0.0496194	0.000697009	0.000747708	0.00107766	0.000450523
Solyc04g008580	1.0092e-05	0.000314373	0.000393833	0.000226025	0.000711651
Solyc07g041230	0.000327474	0.00106473	0.000106217	0.000752759	0.00043396
Solyc07g042590	0.00039196	0.000565632	0.00138219	3.65011e-05	0.000109637
Solyc09g065820	0.000246791	0.00299379	1.84802e-05	0.00106994	4.03996e-06
Solyc04g009230	4.38424e-07	8.05528e-06	2.65336e-06	0.00037287	2.84983e-05
Solyc04g028400	0.00195473	0.00201786	0.0104321	0.00126587	0.00121763
Solyc05g005470	0.000179406	0.00205647	0.000833913	0.0545255	0.00188885
Solyc09g009770	0.0010046	0.000478359	0.00191289	0.000660814	0.000224473
Solyc06g068780	1.70433e-06	0.000407397	2.44427e-05	0.000457636	0.00190656
Solyc01g005420	0.000313992	0.00275185	0.0291975	0.00964881	0.00150421
Solyc02g093040	0.01286	0.00114528	2.25794e-05	0.00548244	0.00196941
Solyc08g076440	3.05933e-07	0.0011799	0.000111479	0.000627314	6.94375e-05
Solyc11g063640	0.0032533	0.000105367	0.0291611	0.00628363	0.0070347
Solyc11g032190	0.000217673	0.00239431	0.0006189	0.00022453	0.00768492
Solyc10g080380	0.00411187	0.000521952	4.35574e-05	0.00166174	0.000746911
Solyc01g009700	0.00222581	0.00171348	0.00192348	0.022139	0.008382
Solyc00g027140	0.000727475	0.00428509	0.0162877	0.004669	0.00186893
Solyc04g074410	0.00356848	0.00489067	0.0165395	0.00259033	0.00248682
Solyc06g083930	0.00225258	0.00254336	0.00754076	0.00244007	0.00412761
Solyc04g071420	0.00197647	0.000764312	0.0043352	0.0131075	0.00112652
Solyc09g010990	0.0203884	0.000469092	0.0010487	0.00424753	0.00384228
Solyc08g075230	0.000828908	0.00151692	0.0129713	0.000575323	0.000539517
Solyc04g007690	0.00269896	9.62449e-05	0.000873675	0.00135245	0.00652824
Solyc11g032220	0.000373633	1.16223e-05	0.0128385	0.00980314	0.0605461
Solyc11g006170	0.000158563	0.00069111	0.000533877	0.000180728	2.85819e-05
Solyc01g103530	0.00371441	6.28901e-05	0.000183212	5.44489e-05	0.00467401
Solyc06g069780	0.0021275	0.00733742	0.000398447	0.000984843	6.10559e-06
Solyc01g102630	0	0	0	0	0
Solyc01g111470	0.000560955	0.00831986	0.000167642	2.73267e-05	0.000924988
Solyc01g108500	0.000102346	0.000716203	0.000260946	4.37404e-06	0.000814267
Solyc03g119270	0.00048651	1.30919e-05	9.63371e-06	0.000745849	8.79733e-06
Solyc09g009190	6.62452e-05	0.00263463	0.000166274	1.11919e-05	0.000316109
Solyc07g053480	3.19463e-06	0.00325699	0.000128683	4.54008e-05	0.00109313
Solyc04g007340	5.52442e-05	0.0054474	0.000388469	7.10757e-05	6.40223e-05
Solyc09g008820	0.000801484	0.000902204	0.000270109	0.00316532	0.000179821
Solyc02g092310	0.000302955	0.00216146	1.51936e-05	0.00153989	0.0017059
Solyc02g081620	1.42257e-05	1.42092e-05	0.000376616	0.00141209	3.45659e-06
Solyc07g042620	1.62266e-05	0.00213627	0.000109766	1.71557e-06	0.00010997
Solyc09g098040	3.1683e-05	0.00377764	7.38073e-05	0.000890045	0.000930273
Solyc06g008930	0.000896911	0.00230384	0.000351521	9.76893e-05	0.00338852
Solyc02g084560	0.00097016	7.35291e-05	0.000413526	0.000256403	0.00460775
Solyc02g083710	0.00444012	0.00258968	1.70226e-05	8.48071e-05	0.000424678
Solyc04g077140	0.000130561	0.000477257	2.79428e-06	0.00039985	0.000382661
Solyc09g066030	0	0	0	0	0
Solyc02g005050	0.00129872	0.00836097	0.00555012	0.00143103	0.000261854
Solyc11g010880	0	0	0	0	0
Solyc10g044890	0.0319136	0.0084456	3.66245e-05	0.0160354	0.0235363
Solyc07g054280	0.0143761	0.00121472	0.000135657	0.0180336	0.00256732
Solyc10g017940	0.000217673	0.00239431	0.0006189	0.00022453	0.00768492
Solyc12g005850	0.000114229	0.00227536	0.00118725	0.0035585	0.000582731
Solyc04g076810	0.00119227	0.00353776	7.55031e-05	6.79029e-05	0.000314129
Solyc02g090810	0.00158833	0.0146606	5.99209e-05	1.41509e-05	8.77738e-05
Solyc12g042250	0.0060653	0.000523217	0.00209615	0.000577045	0.000166576
Solyc08g077890	2.48635e-06	0.002525	0.000694221	1.09805e-05	0.000226996
Solyc01g067670	0.00080826	0.0129231	4.36732e-05	0.000254951	0.00867782
Solyc03g078650	0.000110208	0.000900855	0.00231689	3.26049e-05	4.96632e-05
Solyc01g008940	0.00341025	0.00358411	0.00953885	0.000187735	0.0161454
Solyc00g022090	0.0268926	0.000194175	0.0177002	0.000558653	0.0101164
Solyc09g098070	0.000207616	0.000108955	0.0006131	9.07973e-05	8.0202e-05
Solyc06g051400	0.00117614	0.000453265	6.09275e-05	0.00267519	2.66093e-05
Solyc01g091330	0.000274424	0.00203332	1.43737e-05	5.42771e-05	1.12852e-06
Solyc10g052660	9.62762e-05	0.00179563	0.00027136	4.10934e-05	0.00130825
Solyc04g064790	1.8634e-05	0.00426428	0.00280991	0.000123029	0.000905026
Solyc01g080090	0.000674471	0.00276941	0.000136281	0.00434138	0.00414955
Solyc01g007390	0.00048947	0.00122774	0.00261368	0.00772982	0.0121008
Solyc02g090530	0.00107136	0.00337502	1.17164e-05	0.000518589	3.22295e-05
Solyc01g104570	0.00517047	0.00502834	0.0019853	0.000125864	0.000154236
Solyc02g079250	0.000214398	7.58329e-05	7.11816e-05	0.000260915	0.000846916
Solyc04g040230	0.00167457	0.00176371	0.00124869	0.000324982	0.0017974
Solyc11g013280	6.24663e-06	0.00891904	0.000415674	0.000318049	0.00141169
Solyc02g078120	4.24841e-05	0.000273911	0.00395861	9.2514e-06	0.000481468
Solyc06g076160	0.00090374	0.0230421	0.00565523	4.23517e-05	0.00319949
Solyc08g014290	0.00151261	2.68868e-05	1.2629e-05	0.00064375	0.000386226
Solyc01g088770	0.000746595	0.00124772	0.0140294	0.00142128	0.00139044
Solyc04g072240	6.0103e-05	0.0018232	0.00123164	0.00019636	0.00148719
Solyc03g083500	0.000649849	0.000233938	0.00596874	0.000127962	0.00064399
Solyc01g080540	0.000613416	0.00245805	7.65527e-08	0.000316229	5.7411e-05
Solyc01g094860	0.00376373	0.00254261	0.00121598	0.00117627	0.00517944
Solyc08g008280	0.000269038	0.022321	0.0193933	8.70492e-05	0.000723493
Solyc04g018130	0.000311318	0.00183377	0.00697021	0.00199807	0.000799796
Solyc03g082450	0.00350124	0.013357	0.00262577	0.00125931	7.7996e-05
Solyc02g084570	0.0184395	0.0181907	0.00278166	0.000354488	0.00317737
Solyc11g012620	0.000501096	0.000155785	0.00517376	0.0174478	0.00109906
Solyc03g007800	0.000493035	0.0016301	0.00425941	0.000148357	0.007756
Solyc06g054040	0	0	0	0	0
Solyc02g085380	0.0141229	0.00103832	0.00206532	0.000224818	0.000485247
Solyc08g066180	6.7235e-05	0.000120888	0.000107483	0.000145928	0.000255142
Solyc01g007930	5.55474e-06	5.25174e-05	0.000332574	0.000112338	0.000739233
Solyc02g087710	0.000235603	0.00268258	0.00046862	2.66506e-07	8.95919e-05
Solyc12g005140	0.00552263	0.000269849	0.000217086	0.00341387	8.35703e-05
Solyc12g042920	8.76361e-05	0.00120456	2.36839e-05	0.000171789	0.000741141
Solyc12g096920	0.00457459	0.0164836	0.00118292	0.0117175	0.00111954
Solyc05g051070	4.56448e-06	0.000926766	4.62057e-05	0.000479613	0.00113767
Solyc08g078870	0.00113198	0.000536305	0.00651673	0.00323321	0.00284676
Solyc08g075480	0	0	0	0	0
Solyc08g076850	0.00266361	0.00306136	0.00166683	0.0136662	0.00109435
Solyc05g006100	4.79881e-05	0.0023673	1.52252e-06	0.000281468	0.000969502
Solyc03g006560	0.00047688	0.000651401	0.00521924	0.000116758	0.0020802
Solyc12g008720	0.000106112	0.00230846	0.000491104	8.20746e-05	0.000117357
Solyc07g021650	6.67174e-07	0.00359821	0.00619789	0.0027621	0.00017859
Solyc07g056190	0.00176901	0.0229886	0.00279413	0.00878845	0.000796057
Solyc08g013740	0.00152529	0.0158935	0.0156992	0.0112212	0.0136083
Solyc11g006910	0.00300794	0.000153889	0.00711422	0.00289943	0.0118077
Solyc11g072630	1.17137e-05	0.00356097	0.021899	0.0138732	0.000368329
Solyc11g008180	0.000524438	0.0057686	0.00149111	0.000540957	0.0185152
Solyc09g031760	0.000311318	0.00183377	0.00697021	0.00199807	0.000799796
Solyc01g097060	0	0	0	0	0
Solyc02g077340	0.000311318	0.00183377	0.00697021	0.00199807	0.000799796
Solyc12g096280	0.00131075	0.00128074	0.000430342	0.000434379	0.00155428
Solyc11g010710	0.000738047	0.00520856	0.00526478	0.00190211	0.00956086
Solyc09g074930	0.000718409	0.0393167	0.00863772	0.00317472	0.0194784
Solyc11g005460	4.38333e-06	0.000200774	0.00227662	0.000341683	0.000585483
Solyc10g049560	0.000342735	8.32205e-07	0.0149222	0.00446303	0.0156497
Solyc11g042880	0.0100039	0.000115582	0.00365456	0.000538276	0.00157318
Solyc02g089650	0.00109062	0.0085404	0.000358018	0.000407245	0.000749547
Solyc12g094660	0.00192721	0.000215622	0.0110271	0.000901116	0.071314
Solyc12g009580	0.00447426	0.00451748	0.0182412	0.00117625	0.000148503
Solyc07g053810	7.55897e-05	0.0014962	0.0235034	0.00601839	0.00231147
Solyc09g090250	0.000700237	0.00068032	7.56168e-05	3.27938e-06	0.00120821
Solyc03g045150	0.00344069	0.00246508	0.00407144	0.000123887	0.0303273
Solyc00g154980	0	0	0	0	0
Solyc12g007160	0.00372046	0.0118974	0.00754158	0.00161364	0.0334543
Solyc02g055540	0	0	0	0	0
Solyc12g015860	0.00015096	0.00593786	0.00210941	0.0010896	4.0025e-05
Solyc08g074570	0.000746432	0.000369649	0.00111065	1.33699e-05	0.000744767
Solyc05g013510	0.0106176	0.000807016	0.00198051	0.0133816	0.0051786
Solyc07g063510	0.00671445	0.00999573	0.000867618	0.00983555	0.00415119
Solyc03g121040	0.000105464	0.000357223	2.17155e-05	4.86557e-05	0.0012938
Solyc05g014150	0.00092017	0.00253865	0.00569668	0.00582314	0.0118642
Solyc11g062250	0	0	0	0	0
Solyc01g010980	0	0	0	0	0
Solyc05g018630	0	0	0	0	0
Solyc12g055990	0.00140591	0.0230901	0.000119912	0.00397021	0.0014475
Solyc06g064860	0	0	0	0	0
Solyc02g071420	5.37973e-05	0.00345899	0.00575945	0.0191775	0.0032758
Solyc08g079000	0.00195473	0.00201786	0.0104321	0.00126587	0.00121763
Solyc01g107020	0.000152623	0.000753982	0.00458947	0.000105212	0.00783258
Solyc12g056940	0.000954479	0.000846808	0.00207822	0.000371546	0.00310781
Solyc06g060340	0.00795329	3.6812e-06	0.000528186	0.0120498	0.00168955
Solyc01g015000	0.00031806	0.000792826	0.00334231	0.0036741	0.00202821
Solyc04g050900	0.000308087	0.00504497	3.94601e-05	0.0122454	0.0192131
Solyc08g014570	0.00103515	0.0151245	0.00472814	0.0016549	0.0019785
Solyc01g097410	0.00629893	0.034563	0.000716788	0.00474726	0.000514609
Solyc12g044490	0.000297481	0.00847178	0.000142706	0.00359178	3.93342e-05
Solyc08g082600	0	0	0	0	0
Solyc09g005470	0.00770526	0.000155938	7.80879e-05	0.00093272	0.000407115
Solyc04g051360	0.0181827	0.00665595	0.0011371	0.00875622	0.0063523
Solyc00g153980	0.000706228	2.92755e-07	0.00512051	0.000599659	0.0214206
Solyc10g079980	0.00431091	0.0057752	0.00953143	0.0201298	0.00631818
Solyc01g094080	0.00468093	0.00320152	0.00214226	0.0113685	0.00200447
Solyc03g044200	0.00186249	0.00214462	0.00152038	0.00028037	0.000394531
Solyc08g065290	0	0	0	0	0
Solyc03g078640	0.0112891	0.00357051	0.0126314	0.000517605	0.00350844
Solyc03g007760	0.00145516	4.93161e-05	0.00602377	1.01219e-05	0.000758862
Solyc04g014730	0.000522238	9.06032e-06	0.000204551	0.00659434	0.000702364
Solyc12g098390	0.00123064	9.5729e-05	0.000790433	0.0007158	0.000220951
Solyc10g076320	0.00195473	0.00201786	0.0104321	0.00126587	0.00121763
Solyc12g056360	0.000424504	0.00166898	0.000767304	0.0300258	0.00300355
Solyc05g008410	0.00323504	0.00400067	0.010732	0.00237707	0.0236094
Solyc02g070770	0.00143026	0.00035162	0.00157188	0.000165347	0.00179505
Solyc09g007060	0.000716624	0.000819744	0.00244864	0.0038052	0.000303014
Solyc06g053820	0.000465267	0.00095896	6.51752e-05	1.35916e-06	0.000677437
Solyc05g010350	0.000913245	2.23386e-06	0.00129199	0.00304794	0.00033938
Solyc06g066420	0.011951	0.00146651	9.06147e-05	0.0293989	0.0377824
Solyc05g053080	0.000105303	0.00187527	0.00124689	0.00364259	0.000442191
Solyc10g079360	0.000646822	0.000425084	0.00130254	0.0176056	0.000495681
Solyc11g069250	0.0275613	0.000216353	0.00585244	0.00199666	0.00648428
Solyc05g012260	0.00700401	0.000500907	0.000301743	5.00656e-05	0.000128788
Solyc01g106860	0.00122873	0.00489112	0.000677898	4.27049e-06	0.000309774
Solyc03g123530	1.70775e-05	0.000883833	0.0019561	0.000131341	0.000264735
Solyc07g066070	0.0122386	0.00421482	0.000257691	0.000127891	0.000109087
Solyc04g050010	6.89875e-05	0.00269196	0.000765457	4.21688e-06	0.0039364
Solyc08g007070	0.00338033	0.0191979	0.0106184	0.00141266	0.00354905
Solyc05g055700	2.68297e-06	0.000157511	0.00170307	0.000603555	0.00156022
Solyc05g006950	0.000903067	0.00213859	0.0030911	1.2665e-05	0.000344863
Solyc03g007180	2.55602e-05	0.00805267	6.88477e-05	0.000243936	0.00067364
Solyc01g098550	2.60034e-06	0.00157195	5.14227e-05	0.000429457	6.15859e-06
Solyc02g072430	0.000217673	0.00239431	0.0006189	0.00022453	0.00768492
Solyc09g007830	0.00335598	0.00190279	0.00257981	0.0024751	0.00433425
Solyc01g111300	2.01994e-06	0.00178948	1.74507e-05	0.00102615	5.39412e-05
Solyc02g065480	0.00629999	0.000279629	0.0154758	0.00137021	0.0192277
Solyc12g027770	0.0307541	0.00211583	0.00620965	0.00141649	0.0800289
Solyc12g049270	0.0182914	0.00203852	1.22134e-05	0.0168135	0.000141683
Solyc02g079750	0.00015395	6.60825e-05	0.000141397	0.000177474	0.00209709
Solyc12g099040	0.000567438	0.000227095	0.0220158	0.00944577	0.00873097
Solyc07g007120	2.8261e-05	0.00331991	0.000120145	0.000629783	2.35919e-05
Solyc01g098880	1.14847e-05	0.00181251	6.69054e-06	0.000559252	0.000139739
Solyc09g018460	0.00664243	0.00626835	0.0102377	0.00203672	0.000158863
Solyc02g064680	0.00026845	1.3958e-06	4.23818e-05	2.31787e-05	0.000582363
Solyc12g009250	0.00340139	0.00241355	0.002713	0.00166245	0.00110456
Solyc05g018490	8.66533e-06	0.000833529	0.000166045	0.000149676	2.65784e-05
Solyc12g013710	0.00680207	1.59092e-05	0.0318824	0.0472323	2.3004e-05
Solyc02g032380	0.000727475	0.00428509	0.0162877	0.004669	0.00186893
Solyc11g033280	1.88151e-06	0.000336418	0.000219368	8.296e-05	5.29855e-05
Solyc04g080480	0.000217673	0.00239431	0.0006189	0.00022453	0.00768492
Solyc03g005850	0.00346542	0.000769664	0.000641394	0.00806365	0.0066681
Solyc10g006860	0.00256014	0.00200302	0.00726101	0.00165976	0.00719752
Solyc04g015120	0.00119298	0.00646975	0.00230116	0.000277977	4.98533e-05
Solyc01g067330	0.00281467	0.00709795	0.00275177	0.00420015	0.0113251
Solyc02g091230	0.000992614	3.05847e-06	0.000391071	0.00734232	0.00165465
Solyc01g059990	0.000113637	2.04843e-05	0.000965433	0.0052017	0.0137674
Solyc08g005500	0.00058504	0.00046032	0.017614	0.00508282	0.00339913
Solyc01g099680	0.00102755	0.00628634	8.66216e-05	0.000596503	6.57998e-05
Solyc05g009420	0.00484993	0.00406231	4.40037e-05	0.000639164	0.00211238
Solyc02g071160	0.00134956	0.000599951	0.00356829	0.000120962	0.000144762
Solyc09g059650	0.0872659	0.0544374	0.000132397	8.59733e-07	0.000816081
Solyc04g040220	0.000425015	0.00172351	0.00047232	0.000975289	0.00156063
Solyc06g062850	0.000355369	0.000261432	9.0358e-05	0.000446954	0.000211862
Solyc06g011560	0.00198777	0.00114194	0.000476223	0.000784722	0.000309438
Solyc05g007770	0.00221298	0.00539101	0.0153239	0.0123752	0.00569802
Solyc09g075600	0.0529207	0.144737	0.0014582	0.000514314	0.0274418
Solyc01g105070	0.0219364	4.34938e-05	0.00677792	0.00132074	0.000249782
Solyc02g069100	0.010792	0.00989016	0.000286912	0.000219364	0.000594891
Solyc11g073220	7.12357e-05	0.0169492	0.0150636	0.00677366	0.000630906
Solyc03g114300	0.0216068	0.000338128	0.00436057	0.00175308	9.12774e-05
Solyc09g005990	0	0	0	0	0
Solyc04g074840	7.97583e-05	0.00178773	0.000142325	0.000408517	0.0139422
Solyc03g025870	0.00120497	0.000177733	0.0447635	0.0179629	0.00603186
Solyc12g021340	0.0147785	0.00287998	2.82417e-05	8.45253e-05	0.00339847
Solyc03g121900	8.70999e-07	5.20938e-05	0.0369837	0.0299061	0.000208432
Solyc05g024260	0.00292643	0.0998141	0.000112815	0.00108383	0.0196562
Solyc10g081810	0.0498656	0.000659293	0.00718764	0.00011134	0.0012463
Solyc04g049640	0.00195473	0.00201786	0.0104321	0.00126587	0.00121763
Solyc04g081350	0.00128146	0.00305381	6.0198e-05	0.0011956	0.000403316
Solyc07g006380	0.00096976	0.0180567	0.00350876	0.000986497	0.0895987
Solyc06g053590	0.00871457	0.00244295	0.0172684	0.0199089	0.0017717
Solyc04g014290	0.0103324	0.0739358	0.00941072	0.000710884	0.0575094
Solyc10g080140	0	0	0	0	0
Solyc01g009540	0.00676719	0.0117671	0.00432852	5.33034e-05	0.000516179
Solyc02g088240	0.0138423	4.9385e-05	6.88435e-05	0.00261916	0.000369333
Solyc08g068100	3.98772e-07	0.00141801	0.000139917	4.24033e-05	0.000115594
Solyc10g085660	0.00326397	0.00357349	0.000550173	2.10226e-05	0.00010485
Solyc08g067330	1.33072e-05	0.00506124	0.0390966	0.00340573	0.0196918
Solyc01g087460	0.000311318	0.00183377	0.00697021	0.00199807	0.000799796
Solyc04g079430	0.00162102	0.00141588	0.0021377	0.00155053	1.29408e-05
Solyc07g018310	3.73346e-07	0.0151544	0.00390259	0.00885692	0.00546835
Solyc06g010210	0.0132288	0.0239989	0.00574171	6.36202e-06	0.000689491
Solyc01g088760	0.00211308	1.82688e-05	1.84067e-05	0.000358109	0.000319966
Solyc10g084390	0.000311318	0.00183377	0.00697021	0.00199807	0.000799796
Solyc02g062680	0.000366113	0.00522866	9.95376e-06	1.17829e-05	0.00215379
Solyc01g009090	0.000885084	0.000143159	0.000715398	0.000285478	0.000210428
Solyc04g078520	0.000713723	0.000866113	1.75113e-05	0.0136731	0.0010774
Solyc11g072570	0.00615766	0.00333123	0.000466203	0.00159027	7.5169e-05
Solyc07g008760	0.00309702	0.00620682	0.00703692	0.00376662	0.00566842
Solyc01g108340	0.000430787	0.000498026	0.000324107	0.000876482	9.32982e-05
Solyc03g119070	0.00511669	0.00512789	0.000254996	0.00293868	0.000582276
Solyc08g007810	0.000554627	0.00042121	0.00301803	0.00486104	0.000368915
Solyc00g020020	0.0502283	0.000133384	0.0022542	0.00189751	0.00266261
Solyc10g047300	0.00219207	0.0026564	0.000452985	0.00338012	0.000326782
Solyc01g103040	0.000377456	0.00305294	0.000617512	0.000832925	0.000609848
Solyc01g106030	0.000455742	0.00151382	2.62911e-05	1.10767e-05	3.35735e-06
Solyc06g007560	5.37973e-05	0.00345899	0.00575945	0.0191775	0.0032758
Solyc07g008490	0.000301045	0.000651456	0.000284019	0.000326361	0.000191289
Solyc07g042020	0.000301073	2.95945e-05	0.00283951	0.000122778	0.00185843
Solyc09g098280	0.000210152	3.26864e-05	5.32197e-06	1.85065e-05	0.000518028
Solyc11g005700	0.00152156	0.000758587	0.000186201	1.91283e-05	0.000316516
Solyc03g098400	0.00724775	0.00187645	0.00369152	2.28468e-09	0.0238977
Solyc10g084530	0.00163645	2.42396e-05	0.00201571	0.00763887	6.45471e-06
Solyc01g086730	0.00251282	0.0346094	0.000341887	0.00256753	0.00893312
Solyc04g078380	0.000319291	0.000217936	0.00105283	6.72554e-05	0.000540032
Solyc11g020230	0.00196028	0.00760119	0.00170592	0.000139292	0.000427125
Solyc10g083620	0	0	0	0	0
Solyc02g083260	0.0016596	0.000178309	0.0012577	0.000262854	0.000845482
Solyc11g065370	5.75724e-05	0.00112542	0.0032062	0.00190453	0.00338655
Solyc08g075960	0.000742936	0.00209657	2.31375e-05	0.000145445	3.50482e-05
Solyc11g068390	0.000524438	0.0057686	0.00149111	0.000540957	0.0185152
Solyc02g050270	0.00769851	0.000261771	0.000282738	0.00804332	0.00663899
Solyc02g092250	0.0131252	0.000183781	1.29077e-05	0.000671946	0.00146446
Solyc09g059130	0	0	0	0	0
Solyc04g054340	0.00141508	0.0106761	0.000118462	0.00511999	0.0143702
Solyc02g063220	0.000122693	0.0010368	0.000423533	0.000969075	0.00095438
Solyc10g006050	0.000203885	0.000753899	0.000320103	0.00011403	0.000632979
Solyc01g107340	0.00289146	0.000134371	1.84941e-11	0.000130392	0.00190974
Solyc03g078320	0.000217673	0.00239431	0.0006189	0.00022453	0.00768492
Solyc06g076360	0.00124839	0.000539936	0.000299716	0.00458728	0.000126467
Solyc06g035970	0.000359631	0.00214191	0.00018535	7.49205e-06	1.40614e-06
Solyc01g109120	0.000324647	6.60505e-05	0.000164404	0.00322831	6.45789e-05
Solyc11g071790	6.96045e-06	0.00231586	9.87197e-08	1.21378e-06	0.000268763
Solyc02g064940	0.0137523	0.00558388	8.82758e-07	0.00269678	5.01028e-05
Solyc11g068640	7.90764e-06	0.00368459	0.000440638	0.000858759	0.000115704
Solyc03g122340	0.00234568	0.0051439	0.00130564	0.00116843	0.00174262
Solyc06g072840	0.00464573	0.00295284	0.000109854	0.000243044	0.00122088
Solyc03g051900	0.00139073	0.0057166	0.00400606	0.00176241	0.00128378
Solyc08g008040	0.000185822	1.46872e-06	0.000370764	0.000139579	0.000120865
Solyc01g087320	5.13725e-06	0.000808498	0.0018505	0.000274271	2.33575e-05
Solyc06g073460	4.77926e-05	0.000782907	0.00183598	0.000525183	0.000119416
Solyc10g045270	9.48843e-05	0.00616266	0.00119104	0.00014583	3.43466e-05
Solyc09g008660	0.00252224	3.68817e-05	0.005589	0.000307583	0.000876454
Solyc10g005650	6.26199e-05	0.0108942	0.00250045	1.47167e-05	0.016629
Solyc06g072590	0.000181745	0.0049539	0.0068437	0.0242521	0.00165572
Solyc01g073730	0.0122001	0.00837434	0.000347185	0.0024639	0.00135815
Solyc06g016800	0	0	0	0	0
Solyc06g005230	0.00349754	0.0012049	0.00128768	0.000144557	0.000938919
Solyc10g018110	0.000520242	0.00227968	0.00148928	0.0174505	0.00066255
Solyc01g108830	0.00606607	0.00292575	0.00715357	0.0194716	0.00658313
Solyc01g006600	0	0	0	0	0
Solyc01g079150	0.00502024	0.00799147	0.0127523	0.000148943	0.00718081
Solyc08g068680	7.08943e-05	0.0200542	0.00881034	0.000557643	7.66301e-06
Solyc10g081480	5.08796e-08	0.00318783	0.000932826	0.000347031	1.60517e-07
Solyc02g092920	0.00172541	0.00116256	1.18699e-05	1.38116e-05	0.000359018
Solyc11g066130	0.00104364	0.0018956	0.0223172	0.00502978	0.000894992
Solyc07g065610	0.000457103	4.40882e-05	4.4578e-06	0.00203201	0.00157532
Solyc04g008280	0.00103691	0.0012215	6.52364e-06	0.0005907	0.000499591
Solyc11g069110	0.000470107	9.62929e-05	0.00038645	0.0021715	0.00124661
Solyc10g086700	0.000369928	0.00321661	0.0120416	0.0033877	3.52911e-05
Solyc03g097440	0.000427977	0.000918131	0.0287803	0.000182522	0.0347377
Solyc09g056370	0	0	0	0	0
Solyc09g010380	1.18341e-10	0.00210589	1.68634e-05	0.000104065	5.90711e-06
Solyc02g077100	0.00290848	0.00292979	0.000125248	8.20339e-07	0.000582725
Solyc06g075100	8.67361e-07	0.000678339	7.30634e-05	1.56671e-05	0.00703443
Solyc06g072330	0.021699	0.0398885	0.00347161	0.0129749	0.000521917
Solyc00g059500	0.000727475	0.00428509	0.0162877	0.004669	0.00186893
Solyc06g036300	2.40879e-05	0.00329465	0.00650027	0.00011842	0.00388528
Solyc12g077440	0.00628435	0.00120393	0.0605306	4.59543e-05	0.00411164
Solyc06g074850	0.0518963	0.0112313	0.00390127	0.0033354	0.000427136
Solyc03g119840	0.00016431	0.00210253	0.00691579	0.0103038	0.0112737
Solyc09g010650	0.00354629	0.000553877	0.00194322	0.000914825	7.77645e-05
Solyc03g095960	2.19004e-05	0.0019622	0.000108545	0.000295686	8.96987e-05
Solyc04g007950	0.00757616	0.00339827	0.00219033	0.00042996	0.000575433
Solyc12g008820	0	0	0	0	0
Solyc12g096730	6.82796e-05	0.0196871	0.00672887	0.0356979	0.00158336
Solyc09g089710	0.000753165	0.00171142	0.0179792	0.00217101	4.93022e-05
Solyc01g096270	2.37372e-05	0.00109126	0.000187267	0.000249331	0.000755836
Solyc11g067260	0.00352508	0.00463384	0.0131072	0.000211238	0.00646141
Solyc01g096670	0.0133298	0.00586887	2.58907e-05	0.000239642	0.00161252
Solyc10g081730	0.00316554	0.000426311	0.00165258	0.000496463	0.000503738
Solyc02g036280	0.00114415	0.00753251	0.00961409	0.015652	0.00228509
Solyc09g090720	4.93218e-06	0.000584363	0.00019934	4.54278e-07	0.000211092
Solyc07g016050	0.00382624	0.00769887	0.00034781	8.31871e-05	4.37435e-05
Solyc10g080460	0.0236971	0.0293809	0.00121197	0.00102546	0.0147257
Solyc10g050890	2.38193e-05	0.00511774	0.00127048	0.00153235	0.00361901
Solyc07g064250	0.00114455	0.00018985	3.55626e-06	0.000555714	0.00135146
Solyc07g052380	0.00163645	2.42396e-05	0.00201571	0.00763887	6.45471e-06
Solyc03g025680	3.00901e-05	0.000101853	0.0620033	0.021097	0.0162167
Solyc07g005250	0.000217673	0.00239431	0.0006189	0.00022453	0.00768492
Solyc06g060100	0.000862998	0.00254927	5.4422e-05	8.98528e-05	0.00152026
Solyc11g056470	0.0432687	2.86598e-06	0.0142547	0.000374913	0.00166439
Solyc06g083010	0	0	0	0	0
Solyc05g005840	0.00528013	0.00386965	6.63326e-05	0.000439242	0.00163645
Solyc03g077980	0.00679336	0.018949	0.00618737	0.00374797	0.000694257
Solyc03g063850	0	0	0	0	0
Solyc05g014750	0.00257461	0.00505781	0.0150352	0.00358656	0.00861501
Solyc03g118710	0.000801673	0.00143481	0.00746468	0.00301002	0.000207484
Solyc06g068370	0.000242798	2.45361e-05	0.0123922	0.000588379	1.03263e-05
Solyc09g011520	0.0036066	0.000899303	0.010037	0.0124725	2.24575e-06
Solyc10g011850	0.00540877	0.0117485	0.0271669	0.0050111	0.000817164
Solyc06g069420	2.39929e-05	0.000348092	0.00183036	0.000385361	7.71183e-05
Solyc08g016020	0.00195473	0.00201786	0.0104321	0.00126587	0.00121763
Solyc01g104030	0.00216753	0.0143835	0.0122449	0.00900211	2.10865e-05
Solyc03g031620	0.00177769	0.00757703	4.35417e-05	0.000176756	0.000551371
Solyc07g063610	2.72795e-05	0.000154688	0.00164165	0.00018744	0.000119552
Solyc12g097060	0.00167633	0.0072169	0.00462663	0.0017727	4.14008e-05
Solyc05g047540	1.91002e-05	0.00536692	0.00715096	0.00178841	0.0124063
Solyc11g064760	0	0	0	0	0
Solyc09g015470	0.000579156	0.000177332	0.00334368	0.000145557	0.00326674
Solyc12g044300	0.000449585	0.00138188	0.00399553	0.00754362	0.00465187
Solyc10g051270	4.48765e-05	8.52843e-05	6.41401e-07	1.13248e-07	0.0012958
Solyc05g032690	7.97583e-05	0.00178773	0.000142325	0.000408517	0.0139422
Solyc11g028000	0	0	0	0	0
Solyc02g087170	0.00119663	0.000104197	0.00387596	0.0011362	2.20959e-06
Solyc04g082180	0.00231428	0.00102507	0.033378	0.0098965	0.00116992
Solyc12g017260	0.00538809	0.000203019	0.00069864	0.001261	0.000326395
Solyc04g074590	0.0138496	0.0177508	4.50265e-05	0.000173806	0.0129555
Solyc06g068590	0.00144775	0.0235946	0.00120929	0.00125769	0.000401223
Solyc06g066620	0.000812197	5.62361e-05	0.00641344	0.00267185	0.000119231
Solyc05g018340	1.01049e-05	0.000159882	7.30795e-06	9.12775e-05	0.000339763
Solyc12g014510	0	0	0	0	0
Solyc10g079160	0.00135997	0.000193004	0.000688875	0.0105892	0.000499077
Solyc00g140060	0.0132556	0.0343551	0.000682211	0.000185943	0.0152773
Solyc04g076990	0.00753479	0.000678005	0.000324081	0.000400637	0.000544805
Solyc05g012060	1.22305e-05	0.000880488	0.00821298	0.000422407	0.00756755
Solyc02g087280	0.00618312	0.00182542	0.0030948	0.000107761	0.00461686
Solyc02g082670	0.000822311	0.00370804	8.98797e-07	5.42371e-05	2.89406e-05
Solyc04g082450	2.57514e-06	0.000407988	8.89689e-05	6.13482e-06	0.00392537
Solyc07g066670	5.79632e-05	0.00195884	8.99102e-06	0.000428195	2.20014e-10
Solyc05g005150	0.00735674	0.00547009	0.00493343	9.38006e-05	0.00105689
Solyc09g015530	0.00156282	0.00033483	0.0013492	0.000591047	4.74104e-06
Solyc08g078220	0.000234896	0.00211299	0.000180913	2.11648e-05	0.000291264
Solyc07g062560	0.00603825	0.00357112	0.0563817	0.0519073	0.00181063
Solyc12g100200	1.76566e-05	0.00300834	5.72753e-05	0.00177852	0.000197502
Solyc06g066190	5.40308e-05	0.000210091	4.02564e-05	8.78505e-05	0.00102223
Solyc11g006700	0	0	0	0	0
Solyc08g074730	0.00379112	0.0113942	2.90454e-05	0.00153007	0.0143793
Solyc12g049070	0.00163645	2.42396e-05	0.00201571	0.00763887	6.45471e-06
Solyc02g079190	0.00368781	0.000221043	0.00401945	0.0210301	0.00218021
Solyc11g007070	2.23341e-06	0.00151156	0.00254724	0.000719963	0.000230252
Solyc11g050980	0	0	0	0	0
Solyc09g064920	3.18919e-05	0.00351867	6.39195e-06	0.00101959	0.000502597
Solyc06g076820	0.00808079	0.000120229	0.000564317	5.775e-05	0.000150441
Solyc09g018660	0	0	0	0	0
Solyc12g096890	0.0029776	0.0237321	0.001487	0.00162117	0.00642919
Solyc03g059010	0.00165588	0.00326772	7.01631e-05	0.017279	0.00175018
Solyc10g044910	0.000216284	0.00356465	0.000221972	0.000189763	0.00487902
Solyc03g083200	0.000412309	0.00956417	0.00444733	0.00141244	0.00125578
Solyc03g082550	0.00604034	0.00296333	2.00176e-05	0.00313448	4.36093e-06
Solyc12g015640	0	0	0	0	0
Solyc02g070360	0.000287122	0.00193771	0.000287322	3.13644e-05	2.83708e-06
Solyc09g025200	0	0	0	0	0
Solyc04g058160	7.65905e-05	0.00136634	0.0303658	0.0155741	8.63928e-05
Solyc02g084730	0.00152938	0.0100791	0.0063438	0.00266668	0.0355543
Solyc02g083100	0.00740458	0.00335081	7.41075e-05	0.000209298	0.0027171
Solyc03g033410	0.000320547	0.00176349	9.45761e-05	0.00277564	7.74815e-06
Solyc09g061250	0.00336791	0.00179601	0.000792277	0.000324744	0.000285147
Solyc07g049570	0.000353778	0.00138291	0.000150954	0.000228517	0.000353279
Solyc09g074590	0.0183309	0.0026946	0.00914309	3.64605e-05	0.00930912
Solyc04g064610	0.000312247	0.0184599	0.0206333	1.50399e-05	0.00540035
Solyc08g066680	0.00466029	0.000316681	0.000318824	2.21873e-05	0.000127578
Solyc01g007210	0.000311318	0.00183377	0.00697021	0.00199807	0.000799796
Solyc11g016990	0.00179056	0.00293593	0.00128284	0.0055383	0.00207261
Solyc01g006160	0.000624712	0.00104663	0.000739627	6.40255e-07	0.000107116
Solyc08g079660	0.000197424	0.00019336	0.000569374	1.01758e-05	0.000808247
Solyc05g007170	0.000252521	0.00035988	0.00177178	0.00317049	0.00282658
Solyc06g060920	9.82519e-05	1.26376e-05	0.0001007	2.30285e-07	0.000323745
Solyc00g108550	0	0	0	0	0
Solyc11g012290	0.00144915	0.000761293	0.0512016	0.0104494	0.000457973
Solyc06g051230	5.3733e-05	0.000189034	0.00012464	5.06626e-05	0.0108049
Solyc08g014310	0.00145251	0.0353023	0.0205397	0.00249818	0.00440911
Solyc11g073020	0.000160693	0.000221077	8.59775e-06	8.29449e-05	0.000192719
Solyc03g098740	7.4707e-05	0.0299614	0.00468098	0.100485	0.136975
Solyc11g066850	0.0315986	0.00019544	0.000651544	0.00977256	0.00196758
Solyc01g099910	0.00172982	5.51111e-05	0.0027401	0.000191697	3.68328e-05
Solyc04g054800	0.00421462	0.00108428	0.00612034	0.000969743	0.00530469
Solyc07g065930	0.00334607	0.00429692	0.00220079	0.000235026	4.96146e-05
Solyc08g079590	0.00353408	0.00126003	0.0265161	0.00821915	0.00311753
Solyc05g055980	1.09101e-05	0.00442726	0.000637848	0.00434196	0.0014185
Solyc12g009640	0.000300583	0.00227257	2.74191e-06	0.00072994	0.00260233
Solyc06g006010	0.00135997	0.000193004	0.000688875	0.0105892	0.000499077
Solyc02g085460	0	0	0	0	0
Solyc08g066020	0.00735128	0.0043594	0.0135202	0.028012	0.0256855
Solyc07g056540	0.00702865	6.36219e-05	0.0102416	0.021667	6.94788e-05
Solyc01g057070	0	0	0	0	0
Solyc01g095960	0.0030005	0.00365078	5.72496e-05	0.034026	0.0461128
Solyc09g007200	0.0112304	0.00275801	0.00383752	0.00379485	0.000293441
Solyc11g011670	0.00388525	0.108552	0.045521	0.00411488	5.10122e-06
Solyc05g010570	0.00219858	0.000743955	0.00774758	1.93286e-05	0.00262975
Solyc01g066370	0.0038356	5.68141e-05	0.00472453	0.0179044	1.51289e-05
Solyc04g011350	0.00101934	0.00429052	0.000867464	4.98477e-06	0.000371215
Solyc03g006240	0.0189494	0.00628097	0.00222813	0.00017411	2.04717e-05
Solyc11g018590	0.000143731	0.0396385	0.00519906	0.0465739	0.00753911
Solyc03g120690	0.00143821	0.00605172	0.00212038	0.000896597	0.00649447
Solyc02g088730	0.000888656	0.00107738	0.000554035	0.000164189	3.49872e-05
Solyc02g087900	0.000345042	0.000318971	0.000566732	1.97769e-05	0.00020524
Solyc11g072770	0.0098503	0.0195213	0.0350291	0.000355376	0.000240585
Solyc01g097070	0.000640521	0.00453428	0.0022268	0.000468137	0.00218173
Solyc05g014050	5.59024e-05	0.000967635	0.000237228	0.00073537	0.000193908
Solyc05g053120	0.000586861	0.00592967	0.00293524	0.00255207	0.0300674
Solyc05g056370	0.00512921	0.00432218	0.000151122	0.000319506	0.00660213
Solyc04g011680	0.000217673	0.00239431	0.0006189	0.00022453	0.00768492
Solyc01g097180	0.000993653	0.00139563	0.00322927	0.00451434	0.0133487
Solyc01g010280	0.00140541	0.0187679	0.0013122	7.73076e-05	0.00266341
Solyc03g120520	0.00388297	0.0017829	0.00386367	0.022057	0.0319537
Solyc01g106230	0.00175007	0.0334068	0.0135749	0.000889936	0.00366028
Solyc10g062050	0.000217673	0.00239431	0.0006189	0.00022453	0.00768492
Solyc03g117320	0.000678188	0.00117699	0.000198116	6.03441e-05	2.89204e-06
Solyc06g007760	0.000751649	0.00228027	0.00556213	0.00282534	0.000331518
Solyc09g074870	8.02478e-05	3.71271e-05	3.26171e-05	0.000357356	0.000994057
Solyc11g008390	0.000287368	0.00311341	0.000137399	0.000122075	0.00683733
Solyc12g006600	0.000294263	0.0129427	7.46102e-05	0.00109392	0.00739263
Solyc03g116050	0.001775	0.0104554	0.0397412	0.0113921	0.0045601
Solyc08g007380	0.000252901	0.000784048	0.000263517	0.00811585	0.000925568
Solyc00g094550	0.00174102	0.000273203	0.0232566	0.00694129	0.00197425
Solyc01g097230	0.000230197	0.000716334	0.000577759	2.69962e-05	0.00240492
Solyc12g096070	0.00181969	0.000652039	0.00140049	0.00197696	0.00368519
Solyc01g106580	0.00147425	0.000598326	0.000131663	4.10068e-05	0.00152283
Solyc12g098920	0.000547831	3.72492e-06	0.00267338	1.42882e-05	0.00174113
Solyc11g010100	0.000310289	0.000802313	0.000436616	0.00033192	0.000276805
Solyc04g010080	2.39488e-05	0.00467772	0.000149639	6.83422e-05	0.000218764
Solyc10g083420	0.00100993	0.00446058	0.00232359	0.00149232	0.00837767
Solyc03g044900	0.000536337	0.00390582	0.000572788	0.00011991	0.000802057
Solyc09g075830	0.000282225	0.00046521	0.000508018	0.00141375	0.0040344
Solyc07g041200	0.000404883	8.43699e-05	0.00184699	3.7632e-05	9.37802e-05
Solyc12g040520	0.000290343	0.00044779	0.00593405	0.0316022	0.000865597
Solyc10g051130	0.0114626	0.00341364	0.00210856	4.95451e-05	0.00443903
Solyc09g082320	2.39208e-05	7.22452e-05	2.44137e-05	0.000656854	0.000257109
Solyc02g091810	0.00113274	0.00790131	0.000403332	0.0001294	0.000672837
Solyc03g007680	0.000593509	0.00173481	1.86283e-06	0.000237893	2.73657e-05
Solyc01g010860	3.28217e-05	0.00162516	0.000818204	0.000258699	0.000792466
Solyc05g053470	0.0205173	0.016095	7.71729e-05	2.68999e-05	0.0013175
Solyc11g045240	0.00203131	0.000836701	1.51797e-06	7.48782e-06	0.0008285
Solyc05g009240	0.000311318	0.00183377	0.00697021	0.00199807	0.000799796
Solyc03g005260	0.00087291	0.00550834	0.00317907	0.00221621	0.000100434
Solyc10g083390	0	0	0	0	0
Solyc08g065640	0.000178819	0.0015417	0.0012885	0.000103588	0.011549
Solyc05g013700	1.54219e-05	0.00013677	1.34502e-05	0.00171685	0.000306514
Solyc02g070280	0.0171871	0.00255547	0.000436802	0.000891079	0.00249327
Solyc01g107180	0.00109929	0.000193746	0.00134657	0.000626997	0.00240926
Solyc04g015690	0.000801949	0.020075	0.00294778	0.000447788	0.00871449
Solyc01g109320	0.0109776	0.00117165	0.00272772	0.00125356	0.0100835
Solyc03g007530	0.00355036	0.00129377	0.00424546	0.000254546	0.000274093
Solyc11g068400	3.04758e-05	0.00243343	2.71947e-05	4.06884e-05	6.91991e-07
Solyc03g111580	8.35256e-05	0.00349963	0.000951068	0.000184847	1.5568e-05
Solyc07g006870	0.00155013	0.0206745	0.00340694	0.00328658	0.00434655
Solyc08g006260	0.00959849	0.0214922	7.29206e-05	0.001056	6.04808e-06
Solyc01g094760	0.00117681	0.000418581	0.00750704	0.00198196	0.00414705
Solyc02g014170	0.000418831	0.00196386	0.00295853	4.39876e-05	0.00144909
Solyc04g050730	0.0114501	0.000303042	0.00651154	0.00891309	0.00176683
Solyc09g072820	0.00580478	0.000247935	0.000542442	0.000148088	0.000863725
Solyc01g100320	0.00175812	0.00466165	2.96802e-06	0.00033327	0.00107267
Solyc10g008050	1.62969e-05	0.0134219	0.000272513	0.0154718	0.0479248
Solyc03g111050	0.0020877	0.000379732	0.000492443	0.00357221	0.00198889
Solyc05g053290	0.00572771	0.00133812	0.000332898	7.19277e-07	0.000162422
Solyc08g082030	0.0139597	0.000824627	0.000825031	0.00053204	0.00143992
Solyc12g098210	0.00913884	0.00829607	0.000618132	0.00140645	0.013292
Solyc05g050920	8.44677e-05	0.000403779	0.00612839	2.77972e-07	0.000624832
Solyc01g097740	2.38375e-05	0.00303835	0.000191212	8.52024e-05	0.000449452
Solyc12g014250	0.000268207	0.00401505	0.00957211	7.71417e-08	9.70451e-09
Solyc01g099270	0.00250298	0.0112374	0.00751984	0.00232533	4.83731e-06
Solyc05g012540	7.97583e-05	0.00178773	0.000142325	0.000408517	0.0139422
Solyc06g008330	9.37566e-05	0.000505113	0.00635968	0.000126767	0.00620588
Solyc04g026380	0.000164876	0.00409069	0.00353025	0.000687602	0.00099731
Solyc09g056170	0.00130327	0.0135751	3.0306e-05	5.3407e-05	0.000836158
Solyc06g082520	0.000668388	6.06051e-06	0.00108219	2.02493e-05	0.00030337
Solyc08g078140	0.00022731	0.00114198	0.00606949	0.00120681	0.00907974
Solyc02g094570	0.00231779	0.00375899	0.00938274	1.6442e-05	8.4866e-05
Solyc08g076100	9.44814e-05	0.000112668	0.000477232	0.000175313	0.000589184
Solyc02g033040	0.00428458	0.0104814	0.013301	0.0133173	0.000741467
Solyc02g065560	0.0026295	0.000608533	0.00124685	0.000795762	0.000976383
Solyc12g008930	0.00181032	0.0140732	0.0123211	0.00448366	0.0446709
Solyc10g086270	0.000337259	0.000219183	0.00919872	0.00130305	0.0217382
Solyc09g074050	3.6066e-05	0.000753223	0.000922831	0.00182885	3.75213e-06
Solyc09g059950	0.0599105	0.0382742	0.0264768	0.00620777	0.000102432
Solyc08g007600	0.00163645	2.42396e-05	0.00201571	0.00763887	6.45471e-06
Solyc12g057000	0.000107919	0.000105886	0.000647783	0.00500051	0.000216501
Solyc03g115770	0.0108066	0.0146994	0.0104967	0.0100334	0.00476802
Solyc09g018340	0.072941	0.0179116	0.00148975	0.0327921	0.00319268
Solyc08g048500	2.68546e-05	0.00105014	0.000922496	0.000127231	0.000276424
Solyc01g099490	0.00257998	0.0110687	0.00124737	0.0328653	0.00793774
Solyc01g009970	0.00038673	7.34779e-08	0.00143394	4.76249e-05	0.000624246
Solyc05g020000	0.000217673	0.00239431	0.0006189	0.00022453	0.00768492
Solyc01g021600	0.0584847	0.000241248	0.00222623	0.0110667	0.00374194
Solyc08g083070	0.000187071	0.0073689	0.00220558	6.87511e-05	0.000412106
Solyc04g080720	0.00432546	0.000621516	0.00329079	0.000135664	0.00260213
Solyc04g009710	0.000311318	0.00183377	0.00697021	0.00199807	0.000799796
Solyc01g104510	1.33412e-05	0.00101337	0.000133873	1.5058e-08	0.000699399
Solyc06g062460	8.04526e-05	0.00307872	0.0109005	0.034304	0.000355397
Solyc07g039550	4.28701e-06	2.8864e-05	0.000506144	0.0020004	0.000219627
Solyc10g081130	0.000265978	0.00396549	0.000102037	0.000224259	0.000461065
Solyc12g015870	0.000146473	0.00138937	0.000602513	7.24032e-05	1.94255e-05
Solyc09g061750	1.67879e-07	0.00189997	0.00157487	0.00046018	1.74924e-05
Solyc10g080260	0.00542757	0.0071496	0.0134936	0.0300797	0.0248844
Solyc00g011880	0.000134795	0.000179943	0.000111972	0.00079745	0.000550753
Solyc03g097050	0.00217975	0.000475515	0.00128021	8.62199e-05	0.000354323
Solyc03g025440	0.000587449	0.000311447	0.00260063	0.00041573	5.01682e-05
Solyc06g050270	0.00195473	0.00201786	0.0104321	0.00126587	0.00121763
Solyc01g107960	0.000210059	0.00142187	0.0370612	0.00541092	0.00616055
Solyc02g091060	0	0	0	0	0
Solyc11g068980	8.33955e-06	0.00712452	0.000222552	2.50715e-05	0.002074
Solyc01g005670	0.00573623	0.00161381	0.000840309	6.62313e-06	0.00153401
Solyc05g007230	0.00981857	0.00140555	0.00189572	8.51275e-05	0.000791314
Solyc01g009350	0	0	0	0	0
Solyc09g013070	0.000417548	3.32855e-06	0.000430517	4.6957e-05	0.00273673
Solyc04g071670	0.000520242	0.00227968	0.00148928	0.0174505	0.00066255
Solyc03g112760	0.000575365	0.0016249	0.000557075	0.00421482	0.007512
Solyc07g006020	0.0146121	0.00911737	1.32798e-05	0.00284502	0.00127168
Solyc04g079080	0.00171307	0.00768928	0.00204507	0.00318593	0.00479818
Solyc03g096900	0.000303779	0.00380947	0.000572596	7.48736e-08	3.99126e-05
Solyc03g110890	0.0272653	0.00389124	0.00440451	0.00305622	0.000177605
Solyc10g005030	0.00251842	0.00293825	0.00195591	0.00118637	2.22492e-05
Solyc02g067230	0.00356658	0.00276472	0.00020002	0.00126608	0.00103221
Solyc07g008510	0	0	0	0	0
Solyc03g117040	1.59664e-05	0.00499265	0.000117391	1.66952e-05	0.000668211
Solyc09g009300	0.000241458	0.00357182	0.00010119	2.11259e-05	0.00134017
Solyc02g061690	0	0	0	0	0
Solyc01g087340	0.000304871	6.99306e-05	4.52053e-09	0.00533463	0.00375617
Solyc03g112490	0	0	0	0	0
Solyc08g081910	8.69771e-05	0.00195948	3.97248e-06	6.29848e-07	0.000928803
Solyc04g049850	2.6248e-05	0.000381098	0.000152189	0.000144619	0.000155118
Solyc07g018290	0.00266255	0.00127989	0.0010278	0.00276761	0.0115652
Solyc07g006070	9.13124e-05	0.000238498	0.000228101	9.92896e-05	0.000516987
Solyc10g038000	0.000463259	0.0030306	7.73257e-05	0.000499598	0.00173306
Solyc01g049820	0	0	0	0	0
Solyc07g045260	0.00337909	0.00080783	0.000681914	0.000664897	0.00548038
Solyc02g082470	0.0032768	5.44896e-05	0.000856513	7.28787e-06	0.000331844
Solyc10g083980	0.000706228	2.92755e-07	0.00512051	0.000599659	0.0214206
Solyc04g082610	0.00136592	0.000160066	0.0035937	0.000188951	0.000166218
Solyc07g005640	0.000464957	0.000588726	0.000113498	0.000309372	0.000141524
Solyc07g040660	0.000369928	0.00321661	0.0120416	0.0033877	3.52911e-05
Solyc02g086500	1.85712e-05	0.00210127	0.00100895	0.000176309	5.37006e-07
Solyc01g087690	0.000135008	0.0181442	0.0063393	0.000112445	0.0230639
Solyc08g068310	3.03221e-05	0.00137179	0.000186249	5.13034e-07	5.6496e-05
Solyc07g041940	0.000500094	0.000282728	0.0115863	9.11498e-07	0.0125709
Solyc10g076920	0	0	0	0	0
Solyc10g007680	9.69441e-05	0.00348639	0.00252245	0.00180644	0.0275899
Solyc04g076460	0.00540643	0.000293914	0.000574634	0.0306586	0.00281309
Solyc11g020060	2.02439e-05	0.00164225	0.00107142	0.000250878	2.12962e-05
Solyc12g005400	0.00577093	0.000669759	0.0127714	0.00286877	0.000146944
Solyc07g019450	0	0	0	0	0
Solyc07g054440	0.000227625	0.000190707	0.000783352	1.08735e-05	0.00126722
Solyc03g063650	0.00180231	0.00111696	0.000685394	0.00813567	0.00181732
Solyc07g007860	0.00529553	0.00247942	0.00291418	4.32275e-05	0.041853
Solyc02g093330	2.37341e-05	0.000981512	0.000405643	5.22338e-06	0.00230534
Solyc03g078420	0.000187038	0.00419232	0.000333761	0.000957995	0.0326953
Solyc01g109860	0.00904579	0.0269663	0.0281913	0.00108418	0.00245125
Solyc10g047110	0.00726801	0.00345609	0.00125012	0.00647089	0.0015967
Solyc02g062340	0.00784799	0.00250013	0.0101308	0.0287021	2.35068e-05
Solyc03g059250	0.000723996	0.00510472	0.00233225	0.00012904	0.000368551
Solyc01g096850	0.00564191	0.00903392	0.0158019	5.12612e-06	3.10485e-05
Solyc06g036690	0	0	0	0	0
Solyc02g014430	0.000560955	0.00831986	0.000167642	2.73267e-05	0.000924988
Solyc07g042870	0	0	0	0	0
Solyc10g009040	6.88409e-05	5.06791e-06	0.000232586	0.00381457	0.00405835
Solyc09g009870	0.000414536	0.0013141	0.00886153	0.000559136	0.000636642
Solyc06g068920	1.33717e-05	0.00234293	0.00160632	7.22092e-05	0.000362577
Solyc08g081000	3.44844e-06	0.0018367	0.000379648	4.57907e-05	0.000661266
Solyc02g050330	0.0013259	0.00225936	1.98317e-05	0.00429213	0.030881
Solyc02g080830	0.00163645	2.42396e-05	0.00201571	0.00763887	6.45471e-06
Solyc12g089310	5.92135e-06	0.0114918	0.000322709	0.00339132	6.51471e-05
Solyc03g026200	0.000130549	0.00223877	0.0055343	0.00445106	0.000331304
Solyc10g046990	0.00163645	2.42396e-05	0.00201571	0.00763887	6.45471e-06
Solyc09g092460	0.000429445	0.000588592	5.30613e-05	2.73214e-05	0.00384278
Solyc11g056250	0.00498853	0.000479396	7.93803e-05	0.00671216	0.000871203
Solyc04g007030	0.000314836	0.017648	0.0302606	0.0081697	0.000301319
Solyc03g071560	7.82554e-08	0.000948864	0.000619019	7.60272e-08	3.06579e-07
Solyc03g118170	0.000441605	0.00331425	0.000141097	0.000180052	0.000731684
Solyc09g011340	0.000143257	0.00145562	0.000613172	5.9943e-05	0.00218878
Solyc01g007760	1.69704e-06	0.00151743	0.0018617	0.000212505	0.00644626
Solyc08g008360	0.000310182	0.000118739	0.0119519	2.84111e-05	0.0143884
Solyc12g056950	0.00208134	0.00218822	0.00236102	0.000138914	0.000101296
Solyc08g074240	7.44893e-05	0.000330133	0.000622125	4.25965e-05	1.43186e-05
Solyc01g006410	0.000217673	0.00239431	0.0006189	0.00022453	0.00768492
Solyc07g064860	0	0	0	0	0
Solyc01g079340	0.000995885	0.000552556	0.00198036	6.67702e-05	0.000867345
Solyc06g082640	0	0	0	0	0
Solyc10g008310	0.00233369	0.0298873	0.00296677	0.00039129	0.0134318
Solyc04g072610	0.00076087	7.2701e-07	0.0126782	4.187e-07	0.000848469
Solyc03g116920	0.000198725	0.0290441	0.0187502	0.000205402	0.00486112
Solyc10g005590	5.40051e-06	0.000341252	6.04383e-06	9.35893e-06	0.00037622
Solyc11g070070	0.000530497	0.00351844	0.00018559	0.0305659	1.79866e-05
Solyc01g081030	0.000609346	0.00359414	2.68316e-05	0.00012588	0.000718062
Solyc03g121630	0.000467449	0.00329525	0.00215635	0.00502706	0.000891356
Solyc06g076660	3.09684e-05	0.00223152	7.53757e-05	0.000186215	0.000177921
Solyc11g062020	0.000116273	0.000338376	0.00629516	0.000310811	0.00103971
Solyc01g005990	0.0159126	0.00924831	0.00102992	0.00661683	0.00131808
Solyc01g091000	0.00195473	0.00201786	0.0104321	0.00126587	0.00121763
Solyc02g080160	0.000519315	0.000518153	0.000955447	0.00176675	0.00758576
Solyc09g065420	0.0104449	0.00588076	0.0960594	0.0450685	0.00538263
Solyc02g082990	0.000872272	2.04022e-06	0.00157056	0.0374389	0.00400342
Solyc06g005000	0.00438611	0.00231274	0.000129451	0.01434	0.000780878
Solyc11g013830	0.00870573	4.14197e-05	0.00061369	0.0164986	0.00130588
Solyc12g017870	0.0038356	5.68141e-05	0.00472453	0.0179044	1.51289e-05
Solyc00g005000	0.0240174	0.00260895	0.000227935	0.00314721	0.000160104
Solyc10g081670	0.0097634	0.000459249	0.0018053	0.000955039	0.000687993
Solyc11g066300	0.00014669	0.000489686	0.00227275	0.00932025	0.000272181
Solyc09g090020	0.00646934	0.000668535	0.00214887	0.00131282	0.00146978
Solyc07g065400	0.00133196	0.00852172	0.00830546	1.15691e-05	0.00101019
Solyc06g048730	0.00173711	0.000955111	0.00174481	0.00167451	0.00277169
Solyc04g019310	0.00429581	0.00029284	0.000302521	0.0144844	0.0119201
Solyc06g083190	0.0486924	0.0224903	0.00193918	0.000354204	0.00292339
Solyc01g005330	0.000293495	0.00132597	0.0019883	1.01094e-05	0.000132798
Solyc07g062830	0	0	0	0	0
Solyc09g065070	0.000330781	0.000426542	0.00100552	0.00263377	0.00353922
Solyc02g085070	0	0	0	0	0
Solyc02g077710	0.00770406	0.00187755	0.00198735	0.00512559	0.000140918
Solyc06g075310	0.00010879	0.00674055	7.47613e-07	3.15412e-05	0.000282815
Solyc07g051820	0.0231039	0.00524971	2.10283e-06	0.00845681	0.00525783
Solyc11g005830	0.0094909	0.0116582	0.000393855	0.0106239	0.00185433
Solyc11g008800	0.000622041	0.0030483	0.00363546	0.00189921	0.00128789
Solyc01g101260	0.000113488	9.7895e-05	0.00320506	0.00039168	5.75235e-06
Solyc05g043340	0.0264617	0.00377165	0.00150579	0.0039605	0.0504553
Solyc09g015870	0.049414	0.000196746	0.00355443	0.0159798	0.00415976
Solyc02g070940	0.0133261	0.00272006	0.0178946	0.0102161	0.00417955
Solyc01g090840	0.000890808	3.41812e-05	8.64761e-05	0.00779102	0.00201748
Solyc12g096500	6.41948e-05	0.000703199	0.000233432	0.00217648	0.000317614
Solyc09g090680	0.00212112	9.87481e-05	0.000587932	2.26156e-05	0.0141837
Solyc09g091370	0.00251341	0.00129951	0.0352346	0.000731806	0.0108971
Solyc09g064480	0.000313281	0.00167562	0.00208675	0.00120515	0.00118977
Solyc07g044900	0.00163645	2.42396e-05	0.00201571	0.00763887	6.45471e-06
Solyc03g025160	8.86808e-05	0.000803094	8.77186e-06	4.92422e-06	0.000224364
Solyc11g056530	0	0	0	0	0
Solyc03g043920	0.00264939	0.00379612	0.00120573	0.00778535	0.0195923
Solyc11g011990	0.000297824	8.99486e-06	0.0013578	0.000315874	0.000931807
Solyc09g063130	0.000582548	0.000832898	0.0105676	0.0011535	0.000469937
Solyc03g007330	0.00250216	0.0010118	0.000307995	0.000635831	0.00191047
Solyc05g015650	0.000151627	0.00239987	0.00159394	1.99375e-05	2.96143e-06
Solyc06g051810	0.000179877	0.00129697	0.00109703	8.12406e-06	3.26543e-05
Solyc09g090970	0.000919613	7.77503e-05	0.0213249	0.0186657	0.00248478
Solyc10g011950	0	0	0	0	0
Solyc11g040300	0.00164136	0.000699057	0.00333688	0.000741605	9.14511e-06
Solyc01g044520	0	0	0	0	0
Solyc09g014580	0.00135997	0.000193004	0.000688875	0.0105892	0.000499077
Solyc09g091080	0.000217673	0.00239431	0.0006189	0.00022453	0.00768492
Solyc09g075000	0.000337373	0.000225066	1.81626e-06	4.34282e-06	0.00127864
Solyc04g074120	4.81023e-05	0.00235803	0.00238565	0.00235657	0.000910772
Solyc06g083220	3.8109e-05	0.00356941	0.00312902	0.000827198	0.00409669
Solyc04g071330	8.14212e-05	0.00240262	2.60038e-07	0.000496178	0.000487395
Solyc10g078400	1.78248e-07	0.00209511	0.00523179	0.00228872	0.000511045
Solyc06g066010	0.000805951	0.000376914	0.0073774	0.000294977	2.56514e-06
Solyc06g061040	0.000343116	0.0088087	5.15359e-05	0.000958381	0.0268563
Solyc12g013560	0.000623943	0.0103298	5.77107e-05	0.00879525	0.00083833
Solyc06g069670	0	0	0	0	0
Solyc10g017650	0	0	0	0	0
Solyc06g067940	0.000218657	0.00302242	6.49978e-05	0.000151369	2.29555e-05
Solyc07g063000	0.00415884	0.00016016	6.51223e-05	0.00119586	0.00132507
Solyc09g065990	1.659e-05	0.000528511	0.000209563	0.00345782	3.28761e-05
Solyc12g042760	0.00034011	0.00794357	0.0286446	0.0168063	0.0230227
Solyc12g099500	0.000180363	0.00264595	0.0150049	0.00901266	0.000883178
Solyc08g015940	0.0121467	0.000177837	0.000448598	0.000922148	3.28165e-05
Solyc09g009460	3.06189e-05	9.9651e-05	9.67795e-06	0.000290266	7.68407e-07
Solyc08g075650	3.10766e-05	5.78329e-05	0.000487606	0.000141052	4.25783e-05
Solyc05g053900	0.000629952	1.10924e-05	0.0253849	6.73186e-06	0.000108493
Solyc01g091820	0.000359944	2.7476e-06	0.00057005	0.000226823	0.00185221
Solyc11g006510	0.000591876	1.25811e-05	4.65028e-05	0.000216702	0.000885243
Solyc05g009670	0.00692624	0.000772233	2.7661e-05	0.00035442	0.00170854
Solyc02g071710	0.00474131	0.00424577	0.00124659	0.000248011	0.0049506
Solyc07g048110	0.00816693	0.00254673	0.00437312	0.0100786	0.0064375
Solyc03g034360	0	0	0	0	0
Solyc02g087320	0.00462202	0.0170343	0.0101509	1.07428e-05	0.00115966
Solyc02g079540	0.00802365	0.00498544	0.0336523	0.00502607	0.00400953
Solyc03g032240	0.00361531	0.00939519	0.000216107	0.000385611	0.0159246
Solyc10g053880	0	0	0	0	0
Solyc08g078380	5.74729e-05	0.00381819	0.00728731	0.0341667	0.0599901
Solyc01g088060	0.00390754	0.000428142	0.0130553	0.00169737	1.80891e-05
Solyc07g064700	0.00760643	0.00539144	0.001977	0.0104375	0.0160649
Solyc01g094370	0.000308672	1.88235e-05	0.000620533	0.00016987	0.000435028
Solyc02g065760	0	0	0	0	0
Solyc12g010030	0.00101324	0.013979	0.000712082	9.28228e-06	0.000323759
Solyc03g006820	0.000282275	0.000184852	9.11321e-05	3.8155e-06	0.00115681
Solyc09g055700	0.000429927	0.00149214	0.000169396	0.00457985	9.985e-06
Solyc07g061710	0.000560955	0.00831986	0.000167642	2.73267e-05	0.000924988
Solyc06g054570	0	0	0	0	0
Solyc12g100010	0.0398728	0.00592655	0.00265911	2.93674e-05	0.00996145
Solyc10g079460	0.00115835	0.00208916	0.00115137	0.00123841	0.00036133
Solyc01g007400	0.0111702	0.0174974	0.0143783	0.000683962	0.00169815
Solyc07g065870	0.000499566	0.00264083	0.000645265	0.000537245	0.000322502
Solyc12g008480	0.00048947	0.00122774	0.00261368	0.00772982	0.0121008
Solyc05g008100	0.00385095	3.41035e-07	0.000149047	0.0014268	0.000108025
Solyc02g070440	1.36542e-07	0.00331526	0.000564233	0.000131207	0.000169212
Solyc11g008020	0.00283	0.00263692	0.038372	0.0060959	0.00449158
Solyc06g062660	0.00231807	0.00377496	0.00171467	0.000242344	0.00110436
Solyc07g062060	0.00933053	0.0138065	0.000419355	6.09109e-06	2.07817e-07
Solyc02g084670	0	0	0	0	0
Solyc03g033590	0.000311318	0.00183377	0.00697021	0.00199807	0.000799796
Solyc02g078630	0.000850394	0.00498688	0.000232464	0.00127879	0.000176069
Solyc07g055110	1.3883e-06	0.0241753	0.0100424	0.0464897	0.0339881
Solyc06g036550	0.004755	0.000823866	0.00677834	0.000916087	0.076853
Solyc01g094950	0.00371425	0.000172799	0.000260122	4.89114e-05	2.55509e-05
Solyc01g110950	0	0	0	0	0
Solyc06g064620	9.81284e-05	0.00629693	0.0236759	0.00119533	0.000436438
Solyc03g082740	4.40535e-05	1.13509e-05	1.27942e-05	1.28685e-05	0.000171879
Solyc04g010330	0.0010797	3.60624e-06	0.00294856	0.00496149	0.0180976
Solyc01g095020	4.44251e-05	0.000235779	0.00020383	0.000908016	0.000220588
Solyc09g031870	1.41328e-05	0.00248442	0.021619	0.00268548	0.00140139
Solyc05g013160	0.0245048	0.0178103	0.000248913	0.00467369	0.000356666
Solyc01g067740	0.000464979	0.00165542	0.000109643	0.000396712	0.000499729
Solyc03g033620	0.00808026	0.0103441	0.00450084	0.00299487	1.07211e-05
Solyc09g056210	0.000872272	2.04022e-06	0.00157056	0.0374389	0.00400342
Solyc11g012310	0.00266976	0.00516719	0.0159715	0.0115544	0.0234368
Solyc10g006140	1.34779e-06	0.00429004	0.000621239	0.000133626	0.005257
Solyc08g023640	0.00135997	0.000193004	0.000688875	0.0105892	0.000499077
Solyc02g032800	0.00275392	0.0184959	0.000857024	0.00053763	0.000351782
Solyc11g005190	0.00295428	0.000151999	9.87875e-05	0.00182698	0.000640251
Solyc02g089360	0.00278287	0.000329245	0.00161294	2.03531e-05	0.00498632
Solyc12g038450	0.00163645	2.42396e-05	0.00201571	0.00763887	6.45471e-06
Solyc01g095690	0.00281718	0.00886037	0.00160244	0.00108981	0.00203529
Solyc08g062310	0.00353684	0.0117857	0.016136	0.00335223	0.00241136
Solyc06g051060	0.00223617	0.000445324	0.000788589	0.0313592	0.00705946
Solyc04g072150	0.00731727	1.20412e-05	3.25128e-05	1.5157e-05	0.000566427
Solyc11g044250	0.0168404	0.0112326	0.00259044	0.000155302	0.0129782
Solyc05g007460	0.0015408	0.000669705	0.000283982	0.00019102	8.70287e-05
Solyc05g006610	0.000229699	0.00579116	0.00125011	0.000783688	0.00169671
Solyc03g117280	0.00424396	0.000618192	0.000325352	0.000806415	0.00127549
Solyc02g094270	2.11882e-06	0.00228274	0.0144703	0.0571796	0.0313414
Solyc07g063820	0.00306458	0.000160827	0.00085927	0.00315371	0.000257899
Solyc03g121570	0.00325536	0.000378905	2.82969e-06	0.000829883	2.14567e-05
Solyc02g089090	0.0186972	0.000941053	0.00185701	0.00431464	0.00188293
Solyc05g051410	0.000211818	0.00110547	0.00279669	8.58993e-05	0.00109789
Solyc06g065970	0.00473789	0.000141125	0.000426154	1.09663e-05	7.77994e-05
Solyc03g093170	0.00135997	0.000193004	0.000688875	0.0105892	0.000499077
Solyc01g105950	0	0	0	0	0
Solyc03g034070	0.000910603	0.0011159	0.0131871	0.00559239	0.00169262
Solyc11g072250	0.000369928	0.00321661	0.0120416	0.0033877	3.52911e-05
Solyc07g008060	0.00582746	6.36165e-06	0.00719057	0.00133491	7.21625e-06
Solyc02g076900	0.000162058	0.000745057	0.000222266	5.66857e-06	0.00197254
Solyc06g008510	0.000437526	0.00187243	0.000795582	0.00557948	0.0137343
Solyc05g052260	0.000918577	0.00151177	0.000103688	0.000188484	1.90531e-05
Solyc09g007430	0.00048222	1.14743e-05	0.0161961	0.00197605	0.00177845
Solyc04g011520	0.00121471	0.00449722	2.18258e-05	7.23673e-05	0.00302191
Solyc03g006450	0.000217673	0.00239431	0.0006189	0.00022453	0.00768492
Solyc10g084740	3.62706e-06	8.82489e-08	0.000526633	0.000866145	0.00349472
Solyc02g088940	0.00307377	0.00825007	0.0114074	0.00152112	0.00836104
Solyc00g309530	0.0160055	0.00451251	0.0019772	0.00156591	0.00165297
Solyc07g042960	0.0294599	1.82376e-05	0.00142596	0.021425	0.000597583
Solyc10g083210	0.0490496	0.023995	1.88077e-05	0.0231563	0.00344127
Solyc04g016060	3.85416e-05	0.00106769	0.00415294	1.45126e-05	0.00125858
Solyc09g083280	0.000190845	0.000578218	0.00249862	0.000162594	9.49703e-05
Solyc12g010850	0.00327389	0.00061102	0.000104754	8.64922e-05	0.000498474
Solyc05g014240	0.00295988	0.000293197	0.000326116	0.00013174	2.08459e-05
Solyc05g052190	0.00425161	0.000911121	0.000560868	0.00229036	1.71227e-05
Solyc08g067850	4.42501e-05	0.000323555	0.000854967	0.000854403	0.000296472
Solyc11g044320	5.35346e-05	0.000571677	0.00128395	0.0058219	0.000236138
Solyc07g026930	0.000113832	0.0114467	0.000512809	0.0269726	0.0052303
Solyc02g072020	6.48842e-05	1.40607e-06	0.00402829	0.0216339	0.00383453
Solyc06g065020	0.000499172	0.00163251	0.000429257	2.15972e-06	2.35616e-06
Solyc10g009200	0.000398293	0.000332859	0.000908694	1.33593e-05	0.000899563
Solyc01g065980	0.00168751	4.16276e-05	0.0149001	0.00243682	8.6698e-05
Solyc12g006410	0.00195473	0.00201786	0.0104321	0.00126587	0.00121763
Solyc03g116620	0.00195473	0.00201786	0.0104321	0.00126587	0.00121763
Solyc08g081240	2.13246e-08	3.12414e-05	0.000449299	0.000137233	0.000143408
Solyc05g008920	0.00110556	0.00201157	0.000681264	0.000761154	0.0160458
Solyc06g053330	0.000364075	0.000345906	0.000120283	6.6185e-07	0.00101308
Solyc07g026680	0.00331209	0.00571094	0.00196187	0.000425501	0.00167466
Solyc09g082480	0.00013942	0.00012751	0.0511414	2.83552e-05	0.00340222
Solyc11g071500	0.00163645	2.42396e-05	0.00201571	0.00763887	6.45471e-06
Solyc01g100820	8.34378e-05	0.00165389	0.000650403	9.27476e-05	0.000430088
Solyc08g082910	0.00237879	8.21174e-06	0.00361484	0.0179835	0.00219299
Solyc01g106790	0.000436651	0.00030219	6.88979e-06	0.000555371	0.000125488
Solyc03g122170	0.00143758	0.0028308	0.0022298	0.00380849	0.000128894
Solyc09g005360	0.000353516	0.00127138	0.00114986	7.17747e-06	0.000250221
Solyc06g007260	0.000311318	0.00183377	0.00697021	0.00199807	0.000799796
Solyc03g026040	0.00699304	3.58979e-05	0.00960158	0.00131991	0.00502606
Solyc03g097670	1.42159e-05	0.000940324	0.00442708	0.000720458	0.000948794
Solyc12g044440	0	0	0	0	0
Solyc08g081790	0.0300291	0.010554	1.3681e-05	0.00237745	0.00350202
Solyc06g009390	0.000941336	0.0019077	0.000115324	5.23822e-08	0.0048101
Solyc09g082150	0.00199589	0.0127061	0.00524236	0.0149038	0.00166225
Solyc03g007470	1.64656e-06	0.0024289	8.82118e-06	0.000162738	5.46326e-05
Solyc01g100790	0.00080826	0.0129231	4.36732e-05	0.000254951	0.00867782
Solyc02g091600	0.00163645	2.42396e-05	0.00201571	0.00763887	6.45471e-06
Solyc04g055130	0	0	0	0	0
Solyc10g076610	0.000134944	0.00235872	0.0187732	0.0128536	0.00217694
Solyc12g088350	0.00063112	0.00409963	0.00923172	0.00097584	0.0246691
Solyc06g082480	0.0106471	0.00292666	0.00164133	0.00620606	0.00102383
Solyc04g015080	0.00336159	3.40388e-07	9.84046e-06	0.000361794	9.57903e-06
Solyc01g109510	1.30268e-05	6.27106e-06	0.000914764	0.000299673	3.22294e-05
Solyc01g098390	0.000378466	0.000385636	0.00056488	3.02795e-05	0.00113501
Solyc12g009940	0.00555238	0.000397341	0.00420386	4.41487e-06	0.0011734
Solyc04g049180	0.000617521	0.000318456	1.80742e-05	3.31611e-05	5.53062e-05
Solyc11g017060	0.00200253	0.00319491	0.0104865	0.0126762	0.0459355
Solyc09g005580	0.000699015	0.000312033	0.000149172	0.000233226	0.000110056
Solyc01g068370	0.0540576	0.002415	0.00190226	0.0171802	0.00263939
Solyc08g077460	0.00078526	0.00290451	0.000166453	7.42271e-05	2.8877e-05
Solyc11g030870	0	0	0	0	0
Solyc03g007190	0.000375805	0.000328131	0.00151911	4.65992e-06	0.000241139
Solyc10g085820	0.00018499	0.000214379	0.00515567	2.0433e-05	4.33372e-05
Solyc03g053130	0	0	0	0	0
Solyc09g007980	0.00242827	0.000631985	0.000653415	2.54853e-05	5.30729e-05
Solyc01g105170	0.000792142	7.46759e-06	0.000452404	0.000168482	0.000592687
Solyc04g078920	0.000151555	4.87179e-07	8.88039e-05	0.00012295	0.00347437
Solyc02g067860	0.000411749	0.000361336	0.000944771	0.000493235	0.000455807
Solyc08g082260	0	0	0	0	0
Solyc04g014680	0.00109152	0.000392852	0.00029879	0.000530158	8.99489e-05
Solyc06g072140	4.57517e-06	0.000674394	6.92068e-05	0.000162562	0.000122694
Solyc04g045520	9.03775e-05	0.000957218	0.00491307	0.00101668	0.00301834
Solyc08g006760	0.000608625	0.000551618	0.000797845	0.00250044	0.000475948
Solyc06g005640	0.00738532	0.00377604	0.00253649	0.00227867	0.00629279
Solyc05g054090	0.00593831	0.00462549	0.0185032	0.00714222	0.0438804
Solyc01g110540	3.08321e-05	0.00405188	0.000491544	0.00116447	0.000144387
Solyc07g047870	0.0218934	0.000381542	4.43695e-06	0.000196208	0.00134096
Solyc09g012000	0.00702923	0.000802349	0.00193806	0.00891651	0.00815942
Solyc05g055320	0.00635654	7.07329e-05	0.00336723	0.0643501	0.0408545
Solyc01g098930	0.00250184	0.000677555	0.00142665	0.00582794	0.00255516
Solyc03g118560	0.000311318	0.00183377	0.00697021	0.00199807	0.000799796
Solyc09g011770	1.16802e-07	0.00113954	0.00200953	0.000503521	0.000588539
Solyc06g018050	8.84454e-05	0.00122292	0.000476884	0.00059741	1.26821e-06
Solyc03g114410	0.000168583	0.000921831	0.00191944	0.00261177	0.000275822
Solyc04g014350	0.00163645	2.42396e-05	0.00201571	0.00763887	6.45471e-06
Solyc07g008890	0.00769378	2.17303e-05	0.00213507	0.00922312	0.00118599
Solyc04g054770	0.00135997	0.000193004	0.000688875	0.0105892	0.000499077
Solyc10g086330	0.00292788	0.00263602	0.00137982	0.000301696	0.000211282
Solyc02g032490	0.00231428	0.00102507	0.033378	0.0098965	0.00116992
Solyc04g080390	0.00324036	0.00180504	0.00166533	0.00351152	1.98541e-05
Solyc10g081300	0.0122155	0.000792623	0.0022577	0.00549953	0.00694922
Solyc04g081440	0.000747684	0.00301793	0.00027232	7.32996e-06	6.15786e-06
Solyc02g093510	4.55005e-05	0.00324604	1.26299e-05	6.19759e-06	1.01999e-08
Solyc08g076730	0.00139451	0.00325468	0.00237905	0.00054581	0.000306349
Solyc02g080200	0.027156	0.0205177	7.76281e-05	0.000103057	0.00247884
Solyc06g007390	0.000167852	5.0704e-05	0.000941956	0.000499502	0.00380199
Solyc02g062560	2.5468e-05	0.000635119	0.000270198	0.000558571	0.000687952
Solyc01g009830	0.0311017	0.00174088	0.0026021	0.000151595	0.0029392
Solyc10g007310	4.98108e-05	0.0014845	0.000173844	5.19463e-05	7.37557e-06
Solyc08g041780	0.000219723	0.000373404	0.00227298	1.14971e-05	0.000129868
Solyc08g083130	0.000231798	0.00274175	0.00020683	0.000447569	0.00276061
Solyc06g074420	0.0146603	0.00967935	0.0134543	0.00525244	0.000431741
Solyc01g104490	0.00128933	9.41079e-05	0.00178528	0.000929641	9.72909e-08
Solyc06g007850	0.00111243	0.00655264	0.0249067	0.00713971	0.00285792
Solyc08g007410	4.25771e-06	5.02651e-05	1.20503e-05	0.000491193	0.00120019
Solyc06g062340	0.00103156	0.0325912	0.00569915	0.000683185	0.00315681
Solyc10g085170	0.00382624	0.00769887	0.00034781	8.31871e-05	4.37435e-05
Solyc06g068700	0.000324951	0.000101414	0.000344267	0.00100103	0.000475422
Solyc04g079320	0.00198188	0.00167766	0.00149534	0.000351354	0.00200784
Solyc03g110910	8.20476e-05	0.00274694	0.000282656	1.50884e-05	8.69166e-05
Solyc08g005120	0.000107956	2.56599e-06	0.000292693	3.96829e-06	0.000229166
Solyc10g084880	0.0209822	0.0228939	0.000342945	0.00260058	0.00131943
Solyc01g009780	0.000870129	0.00314194	7.04575e-06	2.88057e-07	0.000147411
Solyc01g104710	0.00104823	0.00322073	0.012556	0.00218457	0.0018085
Solyc03g025760	0.000483416	0.000142837	0.00757415	0.000663888	0.0122853
Solyc02g069520	0.000290296	0.000372336	0.00051338	0.000113907	0.00110307
Solyc10g047630	0.000571522	0.0018558	3.27166e-06	0.000137996	2.72129e-05
Solyc04g007610	0.000839708	0.00040429	3.93404e-08	0.000336304	0.000505993
Solyc09g042290	0.00350047	0.00265982	0.000149789	0.0408651	0.00758774
Solyc02g081150	0.000933978	0.00352763	0.00262757	0.000154167	0.00196979
Solyc09g059540	0.0488349	0.0461361	0.0172012	0.00232821	0.000416938
Solyc07g042510	0.00664208	0.000451268	0.000808208	0.00454251	0.0102162
Solyc04g074320	0	0	0	0	0
Solyc06g083420	0.0292229	0.0349335	0.00912445	0.00830384	0.00627325
Solyc04g077670	0.0272175	0.0145664	0.00605739	0.000594473	0.000261082
Solyc11g027650	0.000706228	2.92755e-07	0.00512051	0.000599659	0.0214206
Solyc10g084220	0.000272798	2.00717e-06	2.19256e-05	0.000794441	2.23784e-05
Solyc02g005320	0.0137774	0.00299545	0.000302163	0.000130442	0.0670934
Solyc06g069070	0.0116002	0.00143512	0.00258057	0.00471713	0.000480416
Solyc02g092390	9.20861e-05	0.0011534	5.6976e-05	0.002198	0.00186226
Solyc04g078490	0.000707614	0.000749973	0.000143187	0.000287436	0.000300117
[truncated: 23,480 more rows]

## Sheet: Table S4b
Table S3b. The contribution of individual genes to PC1 – PC5 in the global PCA. The contribution of each gene to each individual PC for each cultivar was calculated as described in Materials and Methods and is given as fraction to 1. Shown are the results for LA2661.
Accession number	PC1	PC2	PC3	PC4	PC5
Solyc01g105450	0.00285264	2.345e-05	0.00738106	0.000258978	0.000378951
Solyc08g082720	0.00318607	0.00715073	0.0294765	0.00465755	0.0028041
Solyc12g098100	0.00521992	0.000249802	0.00140828	0.0403782	0.000244688
Solyc08g006460	3.99469e-05	0.000285386	0.00193229	0.00289891	0.000107136
Solyc05g050810	0.00647099	0.000375908	0.0164829	0.0100191	0.000204847
Solyc07g032140	0	0	0	0	0
Solyc12g099850	0.00299804	0.000501072	9.68209e-06	0.0120102	0.00199712
Solyc05g010140	0.000431835	1.13736e-06	0.000671779	0.000113955	0.00395147
Solyc04g014670	9.52464e-05	0.00341879	0.000143655	0.000120368	2.39795e-06
Solyc11g069040	3.70878e-05	0.00132326	0.00058099	0.000451539	5.21213e-05
Solyc05g012430	7.77662e-06	0.00260309	0.000265865	0.00446145	6.83889e-05
Solyc06g008240	0	0	0	0	0
Solyc01g110590	0.00127844	0.00108209	0.0439311	0.0368774	0.0198021
Solyc01g080160	0.00675424	0.000613581	0.000759648	0.00120171	2.95849e-06
Solyc09g030450	0.00513618	0.00325929	3.22111e-05	0.000745778	0.000190681
Solyc02g070630	4.15487e-06	0.000122605	3.95479e-05	5.36825e-05	7.90837e-05
Solyc01g100210	0.00178472	0.0120549	0.00083036	8.77113e-05	0.00120473
Solyc10g078150	6.66231e-05	0.00112604	2.14716e-06	0.000730663	0.000368941
Solyc06g066540	0.000938323	0.00199719	0.00569581	0.000270118	0.000825253
Solyc12g014490	0.000377216	0.00480186	0.00204416	0.00915728	0.000821805
Solyc10g079200	0.00112802	0.000126059	2.11786e-05	0.000682463	0.000434112
Solyc01g106900	6.82794e-05	0.000337372	0.000244308	1.42681e-07	3.78098e-05
Solyc11g072990	0.0377402	0.000665558	4.04212e-06	0.00729605	0.00342388
Solyc12g049440	0.00412649	0.00396916	0.00223294	0.00727707	0.0123407
Solyc03g044020	0.0026635	0.00344566	0.00394703	0.00224663	8.46656e-07
Solyc12g099270	0.00107446	0.000369372	6.04286e-06	0.0103256	0.00035377
Solyc08g007730	0.000445048	0.000350461	0.00105544	0.00112946	0.00511281
Solyc12g057130	0	0	0	0	0
Solyc05g055660	0	0	0	0	0
Solyc01g098610	0.000120237	0.00103289	0.00105471	0.000173744	0.000144538
Solyc05g006850	0.000481436	0.00116839	0.000884979	0.00275074	0.000468803
Solyc09g018230	0.00279468	8.56771e-06	4.96164e-05	0.000141008	0.000589866
Solyc08g022080	7.81056e-06	0.000366093	0.000160122	0.000228134	0.0019522
Solyc09g007970	0.0042997	0.000851251	0.0229668	0.000173548	0.000302196
Solyc05g026230	0.00458146	0.000168971	0.00686266	6.64577e-05	0.00278478
Solyc06g005850	0.00083024	8.49883e-05	0.0238018	0.00420445	0.0245519
Solyc03g120840	0.00181731	0.00325029	0.0013172	0.00143703	0.00209004
Solyc02g079010	0.000498399	0.00423004	0.00166337	6.39247e-06	0.00119167
Solyc06g007980	0.000426838	0.00268321	4.62666e-05	0.000511308	0.000675211
Solyc04g080610	5.17176e-05	0.00220212	0.000419829	0.000455282	0.000248249
Solyc01g104460	5.08527e-08	0.000382445	0.000279928	0.000765057	0.000681391
Solyc11g065100	3.95091e-05	0.000385246	0.000126515	0.000813693	1.053e-05
Solyc06g009110	0.00181785	0.00313499	0.000280979	0.00248295	0.000165524
Solyc03g115570	0.00200072	0.0028761	0.0238934	6.83766e-05	0.000246685
Solyc02g091480	0.0035913	0.00203354	0.0440733	0.0175992	0.000104889
Solyc02g064760	0.00277611	0.000460648	0.00963816	0.000510552	0.000234772
Solyc09g061620	1.00066e-06	0.000133033	0.000114558	1.20085e-05	1.53629e-05
Solyc12g013610	0.000318788	0.0163571	0.000726116	2.92567e-05	0.000197009
Solyc06g050300	0.00020062	0.000315891	0.000647694	1.13924e-05	0.00284396
Solyc09g007450	0.000502921	0.000389432	0.000687354	9.31257e-06	0.00146443
Solyc05g055080	0.00106528	0.000231992	0.0142707	0.00375472	0.000351608
Solyc04g015200	0.000155384	0.000341985	0.000731404	1.17977e-05	0.00027275
Solyc11g068870	4.67912e-05	7.1692e-06	0.00016767	1.2232e-06	0.000341924
Solyc03g093340	2.25367e-05	0.0253014	0.00130852	0.00234258	8.78406e-05
Solyc06g063390	0.0108625	0.00270153	0.0052774	0.00679579	0.0169972
Solyc08g005460	7.33896e-06	0.000449162	0.0110594	0.011799	0.0259824
Solyc05g009500	0.00187257	0.0430179	0.00166921	0.00128473	0.0226504
Solyc12g055790	0.0419721	0.00340779	0.00902179	0.000512007	0.000457772
Solyc03g113160	0	0	0	0	0
Solyc12g021170	3.1505e-05	0.0012178	0.0029223	3.08192e-05	0.000183
Solyc05g007030	3.23836e-05	0.00133352	0.000438864	0.000470801	0.00062792
Solyc04g049470	0.000299558	0.00537059	0.000141421	0.000852848	0.00424123
Solyc01g105330	0.019114	0.000381845	0.000423336	0.00043277	0.0114883
Solyc09g075120	0.0121516	0.000430718	0.00138127	4.5016e-06	0.00101249
Solyc02g069060	0.00334916	0.00570303	0.00279684	0.00118209	0.00353733
Solyc06g063020	2.98262e-05	0.00143593	0.000218924	0.000330887	1.77146e-05
Solyc03g096830	0.00204182	0.000725932	0.0274444	0.00392218	0.000152671
Solyc07g009550	0.0472483	0.0562992	0.00950562	0.00358311	0.00128067
Solyc07g008600	0.0465774	0.00710803	0.00206212	0.0628191	3.22052e-06
Solyc08g080370	2.8961e-05	0.000233604	8.48296e-09	0.000361188	3.78206e-05
Solyc01g087230	1.90357e-05	0.000361728	2.18161e-05	6.6647e-06	0.000260056
Solyc10g081910	0.00263387	3.5474e-05	1.97875e-05	6.70717e-05	0.000303354
Solyc04g081250	0.00971563	0.00147108	9.00181e-05	0.0322182	0.00436009
Solyc10g074510	0.000766144	0.000208962	0.00201894	0.00173055	0.000277648
Solyc08g005280	0.00070039	0.00393726	0.000471039	0.0160089	0.00754329
Solyc10g080060	5.43162e-06	0.0134341	2.3537e-05	0.0396857	0.000297335
Solyc09g089640	3.94454e-06	0.000141902	0.00187538	0.00203869	2.82354e-06
Solyc04g082500	0.000124878	0.0116693	0.0144855	0.00206973	0.000251855
Solyc09g083420	0.000279179	0.000884441	0.000375709	1.10364e-05	0.000811532
Solyc10g085740	0.0011403	0.0114635	1.12507e-05	0.000394842	0.0202827
Solyc01g087580	0.00785854	0.00152546	0.0584639	0.000115101	0.00356653
Solyc08g067270	0.0045387	0.00178365	1.68654e-05	0.000100404	0.00246684
Solyc02g069680	0.000195982	0.00127791	0.000552994	0.00010654	0.000146087
Solyc01g057430	0	0	0	0	0
Solyc06g034120	1.30649e-05	0.000863419	2.44105e-05	0.0018526	8.35554e-05
Solyc10g084290	0.000146835	0.00030841	0.000129293	6.59343e-06	0.0126732
Solyc11g069830	0.000250279	8.77572e-05	0.00176753	1.70867e-05	0.016238
Solyc04g054250	0.024336	0.00221571	0.00373731	0.00012204	0.000176551
Solyc01g009190	0.00024793	0.00199709	0.0148349	0.00100685	0.0149784
Solyc09g042710	4.69391e-06	0.00312372	4.87428e-05	6.10507e-05	7.66758e-05
Solyc02g067300	0	0	0	0	0
Solyc06g064550	3.95224e-08	0.00301551	0.00116762	6.1756e-05	0.00438947
Solyc01g108020	5.93696e-05	0.000340697	1.57926e-05	0.00124375	2.62449e-09
Solyc08g080240	0.000405126	0.00221877	0.00175849	0.000132881	3.59215e-07
Solyc03g098690	0.00136479	0.00053945	0.000558126	8.34568e-05	0.0189636
Solyc03g119130	0.000272891	9.864e-05	0.000160007	0.000160857	0.00038213
Solyc11g030700	0.000179942	0.000229126	0.0161329	0.0079962	0.0122692
Solyc10g047060	0.000116934	0.00240244	0.00291568	0.00921814	5.68727e-07
Solyc12g010350	0.000455643	0.0010342	7.72335e-05	0.000751325	0.000772412
Solyc10g007440	0.00262157	0.000232378	0.00323545	0.00597892	0.0361721
Solyc01g106170	0.00309808	0.0074832	0.00537917	0.00140609	8.12657e-05
Solyc04g051830	2.27622e-06	0.00151278	0.000193726	0.00127364	0.000793793
Solyc03g097870	4.49177e-05	0.000330726	0.000986981	0.000136084	0.000661925
Solyc07g042300	0.00422726	0.00191643	0.00369281	0.000156803	0.000399051
Solyc02g014500	0.000891021	0.00128087	0.0106409	3.04515e-05	0.000109861
Solyc09g092080	0.000873664	0.000290333	6.11126e-05	0.00103169	1.13974e-05
Solyc08g081130	0.000125459	0.00021416	3.66495e-05	9.73196e-05	5.62458e-05
Solyc02g083050	0.000891021	0.00128087	0.0106409	3.04515e-05	0.000109861
Solyc06g035490	0.00318242	0.0162967	0.00782772	0.00293907	0.00018088
Solyc09g082770	0.00339817	0.000161617	7.66312e-05	0.000994233	6.28649e-06
Solyc08g069130	0.00251097	0.00425558	9.03182e-05	0.00142545	0.00603691
Solyc03g059490	0.0158997	0.00208578	0.00321438	0.00644846	0.000206829
Solyc02g021230	0.00337354	7.97184e-05	0.0026501	0.000498326	0.00109692
Solyc10g039190	0.000366577	0.000152564	0.0118999	0.0010059	0.00924994
Solyc12g098840	0.0200438	0.000333199	0.0544186	0.00462707	0.00496615
Solyc12g089220	0.000739183	0.00232647	8.90622e-05	0.000937156	0.000502438
Solyc04g076510	0.000313794	0.00322158	4.12663e-05	0.00199364	0.00196359
Solyc10g083740	0.00049448	0.000310698	0.000289265	0.00281684	2.18847e-05
Solyc05g016120	0.0214836	0.00553899	7.07129e-05	0.00825912	0.000391762
Solyc01g095560	7.33843e-05	0.00322067	5.07184e-10	0.000181543	8.02756e-06
Solyc04g007140	0.00133122	0.0032886	0.000157151	0.0020451	0.0180521
Solyc06g084550	1.54821e-06	5.91931e-06	0.000258643	9.2663e-05	4.92398e-05
Solyc11g044340	5.20789e-06	0.00213285	0.000703278	1.03951e-05	0.000262985
Solyc02g092110	0.0025004	0.00574348	0.00544185	6.45311e-05	0.000532392
Solyc11g066900	5.08905e-05	0.000536169	0.000689364	0.00578489	0.000232507
Solyc03g051790	0.00021555	0.000247606	0.000112984	0.000190454	0.00106941
Solyc10g006310	0.00811187	0.000128605	0.00337742	8.58645e-07	2.61288e-05
Solyc01g107220	0.000951655	0.000304892	1.5445e-05	0.00046312	0.0099706
Solyc06g076240	0	0	0	0	0
Solyc04g071980	0.000304939	2.90031e-05	0.000426298	1.22952e-05	5.38764e-05
Solyc01g109040	0.000302707	0.0460006	0.000811461	0.00176251	3.59911e-06
Solyc11g071850	2.09634e-05	0.000999791	0.00869979	4.48491e-06	0.0309327
Solyc10g008400	0.000474767	0.00202912	0.00750865	0.00194342	0.00673636
Solyc09g008450	0.00161921	4.62093e-05	0.000552112	5.23369e-06	0.00122915
Solyc08g082440	0.00234355	0.00322867	9.69653e-05	2.30938e-05	0.000609346
Solyc03g096050	0.00124131	4.15582e-05	0.000266558	0.00189253	2.06926e-05
Solyc08g008160	0.000147649	0.000515958	0.000432693	0.00364514	8.20214e-07
Solyc11g070100	0.000992232	0.00241716	0.00393996	0.000612072	0.00321939
Solyc01g097350	4.61714e-05	0.00474299	2.20671e-06	0.00112331	6.72208e-05
Solyc01g081320	0.00159158	0.01347	0.0258325	0.000848249	0.000216062
Solyc03g026330	0.000179968	0.00507185	0.0136767	0.0280502	0.011055
Solyc08g042040	0.000597032	0.0132436	3.76571e-05	0.0004943	0.00655071
Solyc06g076790	0.000227146	0.0209423	0.00525635	0.0024346	0.000278691
Solyc06g073540	0.000433822	3.48771e-05	0.00187671	0.000802711	1.26015e-09
Solyc05g045950	0.000334184	8.48672e-05	0.00407694	0.0440938	4.56227e-08
Solyc06g069890	5.60395e-05	0.00123971	0.00118138	8.9454e-06	2.12768e-06
Solyc10g005750	0.000182152	0.000403999	3.1869e-09	0.00299221	0.00060767
Solyc06g072490	0.000105789	0.00159832	0.0009917	6.94872e-06	0.00022577
Solyc01g073670	0.00999757	0.00040496	0.00638459	1.92904e-06	0.000678186
Solyc09g065330	0.000114142	0.000885288	0.000127894	0.000214374	9.2589e-05
Solyc02g082860	0.00108857	0.00366572	1.82863e-05	0.00244065	0.00067515
Solyc02g081980	0.0151423	0.0181077	0.00686364	0.000452068	0.0313309
Solyc10g082030	0.00013239	0.0102811	0.00194817	0.000851868	0.000863879
Solyc01g006560	0	0	0	0	0
Solyc12g088680	1.56178e-05	0.00196233	4.83745e-05	0.00454148	0.00101058
Solyc04g080930	0.000284429	0.00188678	0.000546015	0.000232086	0.0015055
Solyc04g007850	7.69892e-05	0.00108349	0.00153464	2.39757e-05	1.06245e-05
Solyc02g092800	0.0089093	0.00105809	6.86777e-05	0.000351482	8.57726e-06
Solyc11g066270	0.00279247	0.000746558	0.000888204	0.00397159	0.00118056
Solyc01g080740	0.00136479	0.00053945	0.000558126	8.34568e-05	0.0189636
Solyc07g065710	3.92539e-05	0.00115802	0.00234222	0.000815476	4.08425e-05
Solyc06g048640	0.0347772	0.0142289	0.00318094	0.00215198	0.00036489
Solyc10g086620	0.000621182	0.00464694	1.65007e-05	0.00370633	0.000301244
Solyc09g050050	0.0117611	0.00315532	1.6806e-05	0.00647684	0.0145732
Solyc01g079580	0.00214871	1.0703e-05	5.43574e-05	0.00449826	8.07807e-05
Solyc01g005200	0.00110289	4.55811e-05	0.0160052	1.21339e-05	0.00781126
Solyc07g062940	0.000291276	0.000434028	0.00066963	0.00234987	0.00120791
Solyc02g077620	0	0	0	0	0
Solyc06g075260	0.00307775	0.000873663	0.00670249	0.00799048	4.97377e-05
Solyc01g086960	0.00192296	0.000576276	0.000674932	5.74059e-06	2.57097e-05
Solyc01g096440	0	0	0	0	0
Solyc02g081360	0.00180218	0.000384077	0.00028804	0.00613598	0.00240976
Solyc06g074790	0.00120098	0.0134405	0.00058251	0.00227551	9.92753e-05
Solyc03g119960	8.04406e-06	0.0446593	0.00821397	0.0171322	0.0044651
Solyc03g115630	6.47919e-05	0.000371039	0.000190355	1.9815e-06	1.95289e-05
Solyc12g096470	9.38885e-05	0.00253074	0.000217715	0.00176303	0.000147144
Solyc09g090590	5.43613e-06	0.000873313	2.72134e-05	0.0146779	0.000135023
Solyc04g008500	0.000565924	0.00140885	0.00127838	0.00929335	0.00128886
Solyc04g005560	0.00195095	4.27703e-05	0.000663346	0.00209879	0.00126918
Solyc03g119510	0.00164293	0.000496259	0.00100217	0.0314746	0.014356
Solyc07g064040	1.32709e-07	8.61161e-06	1.44915e-05	3.35053e-05	5.38107e-05
Solyc02g084850	0.00751193	0.0038232	9.22119e-07	0.000510864	0.0139475
Solyc04g009450	0.000430207	3.68745e-05	0.000364872	0.000284133	0.00159761
Solyc02g083800	0.00136355	0.000600992	0.00112991	0.000703691	7.38004e-06
Solyc08g077710	0.0002905	0.000832139	0.00011733	4.3891e-05	1.32836e-06
Solyc11g056620	0.00230447	3.0955e-07	0.000676772	0.000217906	0.000215895
Solyc03g115140	0.000279016	0.00025979	0.000436868	6.08716e-05	1.09846e-06
Solyc10g081070	0.0121644	0.000268989	0.000636593	0.00894487	1.46768e-05
Solyc11g012980	0.00115463	0.00591172	6.5458e-05	5.13184e-05	0.0215875
Solyc05g018170	0	0	0	0	0
Solyc07g043170	7.28023e-05	0.0137581	0.0130237	0.00352521	1.70063e-05
Solyc10g080300	0.00160039	0.018045	0.00335283	0.00252459	0.00243417
Solyc03g082960	5.63752e-06	0.00318153	0.00651574	0.000124413	0.000733463
Solyc06g074130	4.20516e-05	0.000574535	6.35509e-05	0.00010819	1.9334e-05
Solyc10g050990	2.08948e-07	0.00649191	0.00012296	0.00295482	1.12237e-05
Solyc06g060620	0.00883896	0.00143417	0.000478412	1.66254e-05	6.60202e-05
Solyc05g005960	0.0159708	0.000353924	2.55969e-05	0.0106097	0.000515885
Solyc06g071560	0.000701555	0.0110784	0.00113324	4.05751e-05	1.98552e-05
Solyc10g051020	0.000846582	0.000690146	0.0389374	0.0253098	0.000271409
Solyc01g100800	7.77662e-06	0.00260309	0.000265865	0.00446145	6.83889e-05
Solyc08g045660	0	0	0	0	0
Solyc01g102660	8.99085e-05	0.000112669	0.000258124	0.000603417	1.83433e-05
Solyc06g068010	2.27163e-07	0.00166851	0.000950524	4.09432e-06	0.00289846
Solyc12g043160	0.000732431	0.000535527	2.4648e-05	0.000986379	0.000520303
Solyc06g069700	2.10993e-05	0.000285478	0.0029427	0.00411552	0.00492172
Solyc09g013130	0.00808527	7.45102e-06	0.000716614	0.0004049	0.000446271
Solyc07g063710	0.00341314	3.05518e-07	0.0146597	0.00336585	0.00012588
Solyc11g007840	0.0148812	0.00729069	0.0171811	1.53969e-06	0.0193907
Solyc07g052750	0.0115027	5.53655e-08	0.00250931	0.000436952	0.0253831
Solyc12g044220	0.000217105	0.000238919	0.000172729	0.000540351	0.00125966
Solyc03g043850	0.00247069	0.0583726	0.00039932	0.022853	0.00127857
Solyc11g011860	0.00300976	2.51655e-05	0.000775975	0.00723958	0.0533613
Solyc11g069880	0.00209569	0.000553675	0.000102376	0.0101354	0.0221816
Solyc02g080570	0.000463772	0.000111711	0.000200225	0.00421438	0.000667134
Solyc11g006460	9.80959e-06	0.000124639	0.000263351	4.25639e-06	2.75114e-05
Solyc04g057890	0.00080207	0.00291013	0.000278651	0.000264987	0.000164624
Solyc07g054750	0.00681265	0.00327778	2.48069e-05	0.000291627	2.34333e-05
Solyc02g087030	0.000101014	6.13803e-05	4.45115e-05	0.00482487	0.0378818
Solyc02g082040	0.00111018	0.0146683	0.010827	0.00100047	0.00453423
Solyc11g007590	0.00743375	0.00776521	0.00120486	0.000228228	0.00121557
Solyc04g082260	2.30507e-05	0.00139687	0.000306479	0.000412818	0.000399843
Solyc05g005340	0	0	0	0	0
Solyc09g009260	0.000306894	0.0050897	4.73918e-05	0.00262802	0.000208081
Solyc10g078310	2.4559e-06	0.000821055	7.47807e-05	0.000266503	1.28289e-07
Solyc06g066700	5.43613e-06	0.000873313	2.72134e-05	0.0146779	0.000135023
Solyc08g066810	0.0062307	0.00171049	0.000547733	1.80422e-05	0.00053784
Solyc10g079040	0.0109739	0.00412155	0.000796962	0.0116747	0.0180354
Solyc05g012140	7.63545e-05	0.000184876	6.22344e-05	0.00047277	9.89902e-07
Solyc04g076890	4.05926e-05	0.000295856	8.95259e-05	0.00129358	4.10101e-05
Solyc03g032080	0.00053007	1.62965e-05	0.000862778	0.0154729	2.10042e-05
Solyc12g010720	5.43613e-06	0.000873313	2.72134e-05	0.0146779	0.000135023
Solyc07g066530	0.000370582	0.00534183	0.00336459	0.000333001	0.00916856
Solyc11g008480	0.00460971	0.0120208	0.00715291	0.0184609	0.0241459
Solyc09g074430	0.00573855	0.0043462	0.0182777	0.00729267	0.00457803
Solyc07g062440	0.000411558	0.00738929	0.0250332	0.0122707	0.00026917
Solyc01g090060	0	0	0	0	0
Solyc08g078540	0.00306045	0.000860395	3.8579e-05	0.00137351	5.11135e-05
Solyc07g053400	0.00164293	0.000496259	0.00100217	0.0314746	0.014356
Solyc01g008320	8.02046e-06	0.00732233	0.00294032	0.000659901	9.26314e-05
Solyc02g068530	6.01571e-06	0.00392251	0.000254645	0.000519459	0.000605925
Solyc10g049920	0.00315593	0.0235784	0.00420117	3.13799e-05	0.000149376
Solyc06g061280	0.000282346	0.0121149	4.47233e-07	1.50391e-06	2.0099e-05
Solyc09g091430	0.00677784	0.000505012	0.000262979	0.00107665	0.000312452
Solyc10g079590	0.002362	0.0126855	0.00523434	0.00164136	0.00292136
Solyc01g007310	9.45852e-05	4.74384e-05	0.0273997	3.21561e-06	0.00755587
Solyc02g065160	0.00379258	6.77272e-05	0.0158851	3.47755e-05	0.00228202
Solyc09g074690	0.0262732	0.00437041	0.000177617	0.00343212	0.00673533
Solyc05g050340	0.0026095	0.00221347	0.00222166	0.000654393	0.000939369
Solyc08g074670	6.88671e-06	0.00253014	0.0121257	0.00151974	0.00204964
Solyc05g054840	0.0268346	0.028142	0.00245456	5.14511e-05	0.00284306
Solyc11g007330	7.51529e-05	0.00209675	0.000248114	0.000757791	3.3706e-05
Solyc07g007640	0.000316037	8.29174e-05	0.00429844	0.000877835	0.00179722
Solyc05g008610	0.000101393	7.12676e-05	4.95424e-05	0.00155289	7.51048e-06
Solyc02g070530	0.00196984	0.00092471	0.00226399	0.0062642	0.000308469
Solyc11g008730	0.000662039	2.60309e-05	0.0121446	0.00208807	0.00138202
Solyc01g090450	0.000227795	0.000765681	0.000133283	0.00202452	1.37255e-05
Solyc07g062190	0.000127399	0.0125627	0.000349535	0.000692213	0.00194878
Solyc09g064800	0.000794092	7.4858e-05	3.78456e-05	0.000923598	0.0036587
Solyc02g078700	0.00233224	0.00998562	0.00121607	0.00548658	0.00050805
Solyc12g096990	0.000749029	0.000141322	0.0449207	0.000343002	0.0259052
Solyc01g111990	0.0011204	0.0105093	0.00899892	0.00386472	8.34785e-05
Solyc03g083360	0.0209611	0.000519659	0.00136783	0.00184913	0.000510871
Solyc11g010800	0.00130858	0.000192178	0.000597732	0.000831215	0.00323971
Solyc04g005820	0.025739	1.60753e-06	0.000460351	0.000383491	0.000667788
Solyc01g095150	1.3716e-05	0.00196884	0.0011405	0.000239404	0.000141953
Solyc01g016970	5.43613e-06	0.000873313	2.72134e-05	0.0146779	0.000135023
Solyc02g084070	0.00136479	0.00053945	0.000558126	8.34568e-05	0.0189636
Solyc05g016240	0.000219275	2.52686e-05	1.40001e-06	0.000434308	0.000152882
Solyc08g061450	0.000251494	0.0013613	0.000982792	1.1148e-06	0.0211565
Solyc12g011450	0.00185037	0.0373998	0.00062553	0.000380288	3.17529e-06
Solyc07g049630	0.000733428	0.001284	0.000571583	0.00114147	0.000491538
Solyc03g019890	0.00321335	0.00509756	0.00120938	0.000488788	0.000397122
Solyc04g064710	0.0117039	0.00147917	0.00324252	3.46849e-06	0.00964102
Solyc02g032930	0.00573741	0.00292068	3.66165e-05	0.000436995	9.0493e-05
Solyc01g006040	0.0127693	0.00683439	3.72677e-05	0.0465483	0.000238495
Solyc08g079700	0.0407032	0.00422738	0.000269524	1.42712e-05	0.00147943
Solyc01g067580	0.000642924	0.00120796	0.00291748	0.00172912	1.23472e-06
Solyc03g080000	0.000266379	0.00777663	0.0215494	0.00117786	0.0330893
Solyc12g011180	0.00645984	0.000105353	0.000259551	0.00131122	0.00805893
Solyc12g009050	0.00121538	0.00203063	0.0243107	0.0146669	3.60905e-05
Solyc08g062220	0.0104563	0.00401128	0.03843	0.0116068	2.86633e-05
Solyc11g073100	0	0	0	0	0
Solyc11g021230	2.10587e-05	6.00228e-05	0.00831604	0.0290854	0.0115054
Solyc03g083580	1.35172e-05	0.00121234	0.00277628	0.00209121	0.000110973
Solyc05g006720	0	0	0	0	0
Solyc03g034450	0.00013293	0.000136024	5.84658e-07	0.00124894	0.000437212
Solyc01g099810	0.0834896	0.0127895	0.000430723	0.0248919	0.0105036
Solyc08g008200	0	0	0	0	0
Solyc07g064900	0.00705342	0.0109554	0.00321812	0.000252715	0.000426437
Solyc05g051560	0.00119713	0.000473197	0.0034155	0.000969866	1.88754e-06
Solyc03g046390	5.43613e-06	0.000873313	2.72134e-05	0.0146779	0.000135023
Solyc07g055930	0.00110437	0.000354922	0.00275852	0.00025605	0.000120386
Solyc04g072790	1.51063e-05	0.00242422	0.00520285	0.00044233	0.00117314
Solyc11g011040	0.000407465	0.00083906	0.00199693	0.000214498	0.00269326
Solyc06g006110	0.000891021	0.00128087	0.0106409	3.04515e-05	0.000109861
Solyc02g085300	7.79478e-05	0.00273534	4.7183e-05	0.00105797	0.00484616
Solyc08g066100	0.00949032	0.0056388	0.00318104	0.000205245	1.47409e-07
Solyc02g088560	0.00371408	0.000108993	0.00035382	0.000376835	0.000516027
Solyc11g010940	3.20313e-06	4.9724e-06	0.0133472	0.00685518	0.00657748
Solyc02g087790	0.00680822	0.0228479	0.00151633	0.0398323	0.0292009
Solyc12g013960	0.00151883	0.00156198	0.000960565	0.000308224	0.000608732
Solyc06g008420	0	0	0	0	0
Solyc09g007320	3.81968e-06	0.0225788	1.05771e-06	1.45422e-05	2.65039e-06
Solyc08g067470	0.000219602	0.00132078	3.76393e-05	0.0003448	7.59981e-05
Solyc01g010010	0.00406908	0.000612398	0.0283341	5.702e-05	0.0170542
Solyc11g018490	0.0451487	0.00248346	0.00379121	0.0415757	0.0147139
Solyc02g087860	0.000659306	0.00264133	0.0256854	0.00248928	0.0107056
Solyc09g083190	0.00132579	0.0465729	0.00780033	0.000767289	0.00736612
Solyc02g031770	8.9824e-05	0.012045	4.39566e-05	3.30215e-05	0.0012313
Solyc10g074610	0.00277611	0.000460648	0.00963816	0.000510552	0.000234772
Solyc05g056030	6.50691e-05	0.000264491	0.00126366	0.00233699	2.39775e-05
Solyc03g006690	0.00481424	0.00188534	0.00164401	0.0308585	0.000117082
Solyc05g012970	0.000753561	0.00387326	0.00208876	0.00241788	0.00356294
Solyc01g106370	0.00357569	0.00195016	2.49203e-06	9.22748e-06	0.0131637
Solyc00g021650	0	0	0	0	0
Solyc06g007640	3.41544e-05	0.000252808	9.1423e-05	0.000248313	0.000665238
Solyc03g117440	3.01085e-05	0.00053867	5.74143e-05	0.000542305	0.000473232
Solyc05g009980	0.000167599	0.00238722	5.03017e-06	0.000550899	8.51074e-06
Solyc08g015620	0.000210835	4.98134e-05	0.0024479	0.000291826	0.000447754
Solyc03g031970	0.00222105	0.000151833	9.52567e-08	7.26267e-06	0.00158763
Solyc10g009110	0.00195891	0.0011666	0.00402698	0.000146574	2.38093e-05
Solyc05g014480	0.0030284	0.00126519	0.00025307	0.000771316	0.00721292
Solyc03g116710	0.000435461	2.56316e-05	0.0118367	7.95813e-07	0.000127147
Solyc01g104200	0.000677629	0.00155372	0.000333003	0.00700006	0.00325385
Solyc08g081330	3.76708e-05	2.2836e-05	0.000924857	2.37008e-05	0.00116966
Solyc06g009770	0.000478217	0.0027088	0.00216231	2.25553e-05	0.00193575
Solyc09g082570	0.01858	2.10903e-05	0.00136888	0.000619623	0.000108012
Solyc01g097570	0.0013119	0.00166907	0.001131	0.00506099	3.15712e-05
Solyc03g111840	8.13226e-06	0.00487139	0.00108055	1.44498e-05	1.99328e-05
Solyc04g051580	1.64111e-05	0.000763337	0.000206175	0.000477093	0.00176667
Solyc10g049870	0.00267185	0.00558205	1.10384e-06	0.00148975	0.0109608
Solyc10g083500	0.000375005	9.9133e-05	0.00346861	0.00111084	0.000179078
Solyc03g044820	0.00383972	0.0313635	0.000379138	0.00485172	0.00229328
Solyc05g013590	0.00235879	0.000755711	3.82823e-05	0.0011479	0.0247133
Solyc06g060150	9.05438e-07	0.00283172	2.09822e-05	0.000950616	0.000306128
Solyc08g081480	0.0165738	2.95399e-05	0.00342146	0.0010534	7.67515e-06
Solyc06g009480	0	0	0	0	0
Solyc04g015460	0.00971675	0.00164206	2.6599e-05	0.00134625	0.000876331
Solyc02g091910	0.000764577	0.00405027	0.00605423	0.00433802	0.00283104
Solyc01g010900	0	0	0	0	0
Solyc04g055000	0.00888158	0.00117501	0.00512769	5.10704e-05	0.0197071
Solyc01g111560	0.000155963	1.79507e-05	4.47114e-06	0.000539936	4.77863e-05
Solyc08g067280	0.0058343	0.010229	0.0514815	0.0116883	0.00543595
Solyc08g014170	0.00926091	0.0050974	0.0240464	0.000587727	0.000676397
Solyc11g045120	0.0157752	0.0042092	0.00250007	0.000669405	0.000292564
Solyc12g055910	0.00121774	0.000946379	0.00157235	0.00353472	0.0040993
Solyc05g009320	2.73558e-06	0.0152828	0.00842053	0.00247416	8.4908e-06
Solyc03g005340	3.21755e-05	0.00138699	0.000366206	8.55045e-06	0.000463015
Solyc08g079080	0.0593208	0.00612095	0.00327902	0.000831255	0.000213819
Solyc05g013620	0	0	0	0	0
Solyc10g024420	0.00272523	0.00015425	0.0352254	0.000731427	0.000560818
Solyc01g109200	8.77332e-05	6.5651e-05	0.00304103	5.54038e-05	0.000176044
Solyc04g012160	1.78276e-05	3.05979e-05	0.00159584	3.135e-05	0.000674595
Solyc03g007270	0.000664831	0.00330472	5.95286e-05	0.00144725	0.000832129
Solyc11g068520	0.000926092	0.000394798	9.89404e-05	7.30812e-06	1.38178e-06
Solyc12g009830	1.51314e-06	0.000706715	0.000498751	0.000553581	0.0034396
Solyc01g105550	0	0	0	0	0
Solyc08g082680	0.00424613	8.26104e-05	0.00058511	0.0102451	0.000393698
Solyc10g079900	7.77662e-06	0.00260309	0.000265865	0.00446145	6.83889e-05
Solyc01g094000	0.000272477	0.000907908	3.88086e-06	6.0778e-05	1.25608e-05
Solyc05g054470	0.00146054	0.00146916	0.00617476	0.00160721	0.00478944
Solyc03g026130	0.0257348	0.000393386	0.00105596	0.00371468	0.000835863
Solyc05g055780	0.000702807	1.93239e-05	0.00328674	0.000252401	0.00272177
Solyc12g036330	0.0186564	0.00574841	0.000621549	0.00150595	0.000319799
Solyc01g100000	0.00148878	0.00317702	0.00106769	0.00387349	0.00636002
Solyc02g068670	7.33896e-06	0.000449162	0.0110594	0.011799	0.0259824
Solyc01g111380	0.000107708	0.00839496	2.00534e-05	0.0026181	6.98945e-07
Solyc07g006480	0.00062766	5.76837e-05	0.00288662	0.0102334	0.0587544
Solyc03g111150	0.000230336	3.71496e-06	0.000519865	0.000203394	0.00069686
Solyc02g067910	0.00105329	0.002029	2.30146e-06	0.00188608	0.000574071
Solyc12g098310	3.34477e-06	2.26772e-05	0.000848883	0.00146216	0.000731296
Solyc08g006690	0.000220867	0.000187551	0.00928732	0.0357653	0.000824608
Solyc06g008160	8.916e-05	0.000216229	9.45921e-05	2.12114e-05	0.000863933
Solyc05g054780	0.0205587	0.00230002	0.000302029	0.00033608	0.000841263
Solyc10g005430	0.0045475	0.0148323	0.0075602	0.01012	0.0244789
Solyc01g098800	0.00505612	0.00124556	0.00157262	0.000457237	0.000742676
Solyc04g081860	0	0	0	0	0
Solyc03g114520	8.68418e-05	0.00225081	0.00135016	0.00374695	0.00537576
Solyc02g062980	0.00228296	0.000380956	0.00489844	0.00717736	0.00144042
Solyc12g014350	0.00392676	0.00150152	0.00344726	0.000316146	0.000506477
Solyc01g110380	0.000296055	0.000196618	8.30241e-05	0.000185279	0.000579515
Solyc10g086020	3.82779e-05	0.000360602	9.57111e-05	0.000456941	0.00136171
Solyc01g079740	0.000752202	0.000369686	0.00571972	0.0249558	0.000805896
Solyc06g082240	0.0312693	7.04163e-05	0.00487768	0.00370853	9.48517e-05
Solyc08g078020	0.00375828	0.000472671	0.00108546	1.29991e-05	0.000499303
Solyc02g093420	1.41834e-06	0.0082783	0.0130514	6.20656e-05	0.004003
Solyc08g076020	0.000687419	0.00520741	5.43591e-05	0.00014822	0.00116375
Solyc02g094430	1.19746e-05	1.74967e-05	0.000864617	0.000970209	0.00223909
Solyc06g059850	7.57177e-05	0.011899	1.71908e-06	0.000424711	0.000832815
Solyc08g005580	0.00928972	0.000902046	0.00290059	0.00113242	0.000621628
Solyc02g065400	0.00225288	0.0141986	0.0004755	0.00107104	0.000344913
Solyc10g007220	0	0	0	0	0
Solyc06g050610	0	0	0	0	0
Solyc08g083220	0.00465651	0.00876591	0.00183861	0.00377761	0.000187032
Solyc01g104780	0.000195169	0.000501119	0.00557384	0.00503402	0.000927649
Solyc01g058530	0.000681181	0.000131621	0.00169676	0.00136892	0.000197976
Solyc08g007560	0.00453398	0.00159082	0.000271129	0.000561812	0.00119062
Solyc05g055430	0.00107868	0.0121843	0.0240107	0.00114734	0.00113272
Solyc00g127660	0.00587341	0.000261666	0.000223576	6.81159e-06	0.000145129
Solyc02g069180	0.000122704	0.00091033	0.00181272	6.11279e-05	0.00075572
Solyc03g114380	1.80141e-05	0.00176334	8.69957e-05	0.00689403	0.00534411
Solyc06g060420	2.14071e-05	0.000929302	0.000508957	0.000651104	0.000224036
Solyc08g005630	0.0185995	0.00407092	0.000303445	0.00100835	2.56875e-05
Solyc01g021720	0	0	0	0	0
Solyc04g074090	0.000291427	5.65892e-09	0.00365167	0.000263862	0.000926976
Solyc03g117870	0.000256282	0.000864284	0.00378107	0.00126612	1.28708e-05
Solyc03g113550	0.000205568	8.99076e-05	0.0261577	0.00168979	0.0076557
Solyc07g039450	0.000253158	0.000997266	0.000438575	0.000101648	0.00101693
Solyc10g081270	0.00280961	0.00122851	3.7612e-05	0.00151921	8.71658e-08
Solyc11g019950	0.00902257	1.85678e-05	0.00152545	0.000683388	2.26401e-05
Solyc01g005040	0.0380157	1.57266e-05	0.00612911	0.00441079	0.0289436
Solyc11g062100	0.0310861	0.00639142	0.00979781	0.00827142	0.000518057
Solyc04g007720	0.0034904	0.000398378	0.00145243	0.00272575	0.00101655
Solyc06g071700	3.29161e-05	0.000353649	0.000582311	0.00258703	0.00643265
Solyc02g092770	0.000149822	0.0148188	3.21083e-05	0.00233571	3.95777e-05
Solyc03g025560	0.000121449	0.000103487	8.06115e-08	0.000274388	0.000402658
Solyc07g006110	0.00336995	1.87467e-05	0.00649143	0.0019485	0.00320652
Solyc10g006570	0.000951655	0.000304892	1.5445e-05	0.00046312	0.0099706
Solyc04g071040	0.000319903	0.000116546	0.00042547	3.22746e-05	0.00161354
Solyc02g091140	0.000115942	0.00843747	0.00134327	0.00329989	0.000285986
Solyc10g084310	0.000519394	4.44112e-05	9.62236e-06	0.000264687	0.000902828
Solyc01g009010	0.000110963	0.000229685	0.000979129	0.000534461	0.000474641
Solyc02g092480	2.12237e-05	2.18024e-06	0.00134686	4.88087e-05	0.00121407
Solyc11g020850	0.000296628	2.8895e-06	0.00139056	0.000255444	6.58838e-05
Solyc09g059380	7.77662e-06	0.00260309	0.000265865	0.00446145	6.83889e-05
Solyc02g090430	0.00460114	0.0167154	0.0398208	0.00511281	0.0531084
Solyc03g112600	0.00102214	0.00054321	0.0019058	0.000582018	0.00656414
Solyc09g010820	0.000368198	0.000654285	0.000434247	0.00189056	0.00441541
Solyc05g046110	0.000757263	3.89046e-05	0.00959188	0.0160455	1.29613e-06
Solyc01g102310	0.000491714	0.00859553	1.96097e-05	0.00129352	0.000145349
Solyc07g006300	0.0274773	0.0104766	0.000218353	0.000445039	0.000508341
Solyc02g069230	7.50089e-05	0.000449751	0.00226943	2.14742e-06	0.000526838
Solyc06g069270	0.000235338	0.00539471	0.000151676	0.0373366	0.0135151
Solyc05g041460	0.00814837	0.00451341	0.0125211	0.00685037	0.00993416
Solyc03g097930	0.000193298	0.00545063	0.0196561	0.00911027	0.000508595
Solyc09g091950	0.00511735	0.000399893	0.00323989	0.0469603	0.0188971
Solyc07g008410	0.00383241	0.000548639	0.00089029	0.000205069	0.000500361
Solyc01g099350	5.93306e-05	0.00166877	0.00104318	0.000501736	0.00218098
Solyc08g068180	2.61253e-07	0.000190618	5.27757e-08	0.000148704	0.000103352
Solyc03g098220	1.26843e-05	0.00132937	1.81121e-05	5.80726e-06	2.21276e-05
Solyc08g081810	0.0044916	0.00411464	1.89023e-05	0.000252192	0.0017023
Solyc01g049900	0.000110174	8.85795e-06	0.00109327	0.00147151	0.00140586
Solyc01g080120	8.88235e-05	0.000868094	0.00552249	0.0138145	0.0186514
Solyc04g008980	6.51481e-06	0.00049717	2.23657e-06	2.55248e-05	0.000382405
Solyc09g098570	0	0	0	0	0
Solyc02g082530	0.000228113	5.7218e-05	0.00154651	0.000837415	0.00309171
Solyc07g005760	0.000534544	0.000120536	8.07863e-05	0.0046663	1.28045e-05
Solyc04g082710	0.00991608	0.000241254	0.000241525	3.17026e-05	4.29196e-08
Solyc02g086220	3.47421e-05	9.20005e-05	2.69715e-05	0.000266588	0.000133347
Solyc08g068450	1.92196e-05	0.00643344	0.000657074	0.0110263	0.000169021
Solyc01g087790	0.0182869	0.00410868	0.00377126	0.0057702	0.00116181
Solyc02g093160	0.000354019	0.00063109	4.58178e-06	0.000154969	0.00136543
Solyc08g075700	0.000229607	7.07233e-05	6.845e-05	0.000265911	3.72483e-08
Solyc10g006380	0.00277611	0.000460648	0.00963816	0.000510552	0.000234772
Solyc02g062170	1.64878e-05	0.011061	0.00139004	4.85897e-05	0.00096016
Solyc10g007760	2.6772e-05	0.000177182	4.58619e-05	3.91606e-05	1.13615e-05
Solyc03g118960	0.000658276	0.00499656	0.0045777	6.7367e-05	0.0472576
Solyc04g076300	0.000639495	0.00427496	8.34945e-05	0.000422818	0.00105751
Solyc07g007940	8.63935e-05	0.00240953	0.000517731	0.000614592	0.00162188
Solyc03g063750	0.00512977	0.000247764	4.68595e-05	0.000162063	0.00117832
Solyc03g078540	0.00136479	0.00053945	0.000558126	8.34568e-05	0.0189636
Solyc03g095260	4.66881e-08	1.1651e-07	0.000146547	0.000535431	0.000340462
Solyc01g008650	0.00154816	0.00203469	0.00239221	1.9733e-05	0.00024591
Solyc06g084180	0.00210264	0.0042458	0.0128743	0.110574	0.00243864
Solyc01g088310	0.000619644	0.0021768	4.31933e-05	0.00130681	0.000564439
Solyc09g011880	5.75584e-05	1.58218e-09	0.000109567	0.000362165	9.79198e-05
Solyc01g096950	0.00114385	0.000426791	0.000973465	2.97158e-06	0.00218383
Solyc09g009930	0.000171064	0.00064684	0.0252548	0.0113424	0.00879261
Solyc04g007260	0.00417347	0.000914539	0.0173375	0.000546764	0.00250716
Solyc11g071460	0.000437704	4.01995e-07	0.00018241	0.00499041	0.00292363
Solyc09g008080	4.09192e-06	0.019004	6.91524e-06	0.00235748	0.00103946
Solyc08g082890	0.000757328	0.00143066	0.0137002	0.0437698	0.00098274
Solyc02g080970	0.00380038	0.000124843	0.0262501	0.00189972	0.000712118
Solyc06g071110	0.00227497	0.000537171	0.00248759	0.000651777	0.00130875
Solyc01g007550	0	0	0	0	0
Solyc01g014730	0.00015414	0.00467682	0.000772323	0.00539043	0.000457738
Solyc01g006680	0.0098406	0.00210639	0.00982595	0.000754248	0.00339342
Solyc04g080870	0.000397112	0.0149933	0.000384766	0.00223522	0.000295933
Solyc12g088720	0.000123925	0.000630724	0.000106296	0.000350523	0.000489328
Solyc09g092540	0.000951655	0.000304892	1.5445e-05	0.00046312	0.0099706
Solyc01g091490	0.0039791	0.0197529	0.00201797	0.0251078	0.00239192
Solyc04g071820	0.00368	0.022889	0.00917648	0.00192093	0.019217
Solyc03g118030	0.00227312	0.000282992	8.30053e-05	0.000674722	0.000626185
Solyc09g011220	3.82114e-05	0.000553307	1.1474e-06	0.000269211	0.000506253
Solyc10g087030	0	0	0	0	0
Solyc01g007880	0.00250917	8.32099e-05	0.000411909	7.51069e-05	0.0039862
Solyc01g079260	0.00012448	0.00343042	0.0019819	0.0104087	8.03773e-05
Solyc07g063930	0.00318578	0.00414257	0.000129293	0.000472065	0.000243343
Solyc08g077030	4.46093e-05	0.000299749	0.000125054	0.00057087	3.45499e-05
Solyc06g082720	0.00234323	0.00322801	0.00723599	0.0210357	0.0312985
Solyc12g033000	0	0	0	0	0
Solyc06g076450	5.67901e-05	0.00332371	0.000676746	0.00106139	0.000377108
Solyc04g072550	3.20313e-06	4.9724e-06	0.0133472	0.00685518	0.00657748
Solyc06g072510	2.50858e-05	0.0047801	0.000923553	0.058981	0.00161211
Solyc09g065270	4.79449e-06	0.00791408	0.00175568	0.00113275	0.000179196
Solyc03g121170	0.0120875	0.00507023	0.00648503	0.000629595	2.75881e-07
Solyc02g078980	0.00121473	0.00014026	0.000216806	0.000115154	2.5404e-06
Solyc08g014110	0.00394513	0.00901255	0.00138705	0.0232073	0.00400226
Solyc01g091720	0.00772896	0.010006	0.00242785	0.000507054	8.82582e-06
Solyc01g080460	3.57487e-05	0.000705651	0.00138004	0.000771846	0.000897275
Solyc07g065690	0.0071726	0.00374486	0.00797872	0.00172279	0.000186019
Solyc04g008200	0.000116927	0.00160689	0.00039374	0.00278516	0.000255563
Solyc06g048560	0	0	0	0	0
Solyc06g005720	5.04699e-05	0.000858659	0.00187121	0.00132648	0.000428388
Solyc04g064860	8.71414e-05	0.00455958	4.97159e-07	0.000280966	0.00801676
Solyc09g064630	0.000497503	0.000324647	0.000814133	0.00049239	0.000417548
Solyc12g010900	0.00262302	5.08961e-08	0.00111731	0.000619281	0.000375108
Solyc08g062970	0.0009354	0.0140654	0.000139203	2.9198e-05	0.00127889
Solyc06g071150	0.0106664	0.0025676	0.000460028	0.00150503	0.00524021
Solyc03g083910	0.00727564	0.000312481	1.58183e-07	0.00141898	0.00198161
Solyc02g085220	0.00135975	0.000542434	9.3344e-05	0.0247178	0.00299673
Solyc08g076340	0.00100192	0.00305553	4.23174e-05	0.00183705	0.00101809
Solyc08g041890	7.05195e-06	0.00266237	0.000118788	0.000294115	1.62493e-06
Solyc09g090140	0.000449777	0.00384204	4.14138e-06	0.000127	0.000315782
Solyc07g065520	0.00211024	0.00061819	0.000674843	0.00313543	0.000201798
Solyc10g012030	0.000585584	0.00114923	7.71326e-05	0.00202923	0.000156685
Solyc02g076850	0.000486402	0.00255556	0.000607006	0.00127734	0.000114245
Solyc06g065350	0.0258106	0.00132777	0.000886686	0.00439477	0.00825532
Solyc05g014640	0.00301871	0.00175133	0.00329268	3.7771e-05	0.000102716
Solyc06g083090	3.09959e-05	0.00397345	0.0010239	0.000285762	0.00363067
Solyc05g008830	0.00043296	0.00205899	0.00011501	1.27688e-05	0.000255234
Solyc05g010730	0.00196468	0.00509907	3.20737e-05	0.0264491	0.0138497
Solyc02g077450	0.00133299	1.23635e-05	3.11515e-06	0.000462943	9.01818e-05
Solyc10g050540	0.00432901	0.00423954	0.003435	0.00103428	0.00646938
Solyc04g009550	4.55088e-07	0.00268422	0.000244292	0.000860075	0.000832723
Solyc02g089940	0.000185342	4.42762e-05	0.00161931	0.0022501	0.000879112
Solyc06g083540	0.000251612	6.41838e-07	0.000239671	0.00203214	0.00015291
Solyc02g070860	0.000204509	5.66329e-05	9.04488e-05	0.000930649	0.00137443
Solyc01g090920	0.000185687	0.000749194	0.0166051	0.0092496	0.00883403
Solyc12g044380	0.000189209	0.000175976	3.28956e-06	5.04689e-05	0.00140216
Solyc06g068660	0.000152285	0.00039085	0.00141447	0.00157118	0.000521554
Solyc07g053300	7.94128e-06	0.00317643	0.0178677	0.00131925	0.0367046
Solyc11g028080	0.0020236	0.00589849	0.00313783	0.00128984	0.00181484
Solyc01g044370	0	0	0	0	0
Solyc02g037530	0.00176119	3.80859e-05	2.27209e-05	0.000273433	0.0012077
Solyc09g091230	0.000710653	0.00238539	3.71243e-05	0.000999152	7.2703e-05
Solyc03g025600	0.00108646	0.0015217	0.000145263	0.000868528	0.00224708
Solyc12g068060	0.00634108	0.000518913	0.0063202	0.00176047	0.000197604
Solyc02g085910	0.00103623	0.000112502	0.0065847	0.00660752	0.000619108
Solyc03g007070	5.79787e-05	0.000305743	0.00145346	0.000223417	0.000385334
Solyc10g078290	1.79508e-06	0.00243022	0.00873282	0.000330488	0.000241107
Solyc05g015510	0.00467363	0.00370114	0.000409403	0.00251949	0.000391701
Solyc06g051910	0.0108599	9.77805e-05	0.000626705	0.00164106	0.00217166
Solyc06g054230	0	0	0	0	0
Solyc11g010300	0.00386391	0.0163726	0.0090809	0.00241171	0.0154775
Solyc04g077540	0.000115089	0.00835536	0.00184717	0.00272101	0.00218921
Solyc12g056250	6.88184e-05	0.00300827	4.22012e-06	5.49293e-06	2.39609e-05
Solyc06g060450	0.000951655	0.000304892	1.5445e-05	0.00046312	0.0099706
Solyc04g050470	0.001232	0.00190029	0.00161044	0.00252192	0.00290487
Solyc02g068470	0.0069897	0.0334465	0.000104052	0.0104695	4.32834e-05
Solyc06g066110	0.00755558	0.000527015	0.000937224	0.0149043	6.65855e-05
Solyc08g075060	0.0137731	0.000732804	0.00122505	0.00402428	1.0644e-07
Solyc06g069130	0.00159465	0.00487394	0.0136498	0.000196542	0.050353
Solyc07g054650	7.77662e-06	0.00260309	0.000265865	0.00446145	6.83889e-05
Solyc05g009040	2.93572e-07	0.000746491	0.0121691	0.00147121	0.0085973
Solyc10g017510	0.0380741	0.00187778	0.00588593	0.00738342	0.000583467
Solyc06g067860	0.000118774	0.00937377	0.00077809	0.00322241	0.00698603
Solyc10g007190	4.7774e-05	0.00155273	0.00037418	9.3727e-06	0.0039733
Solyc03g044510	0.00295738	0.00158338	0.000108173	0.000352847	2.16366e-05
Solyc12g042600	8.99323e-05	0.00223391	0.00754416	0.00222171	0.000434815
Solyc07g066180	0.00277611	0.000460648	0.00963816	0.000510552	0.000234772
Solyc12g099420	0.000174784	6.69919e-06	0.00623705	0.00027213	0.00842545
Solyc09g009540	0.0136967	0.00191921	5.59589e-05	0.0033187	0.000231918
Solyc01g103270	0	0	0	0	0
Solyc01g111810	6.5263e-06	0.0029794	0.0228246	0.000178711	0.000800907
Solyc04g076630	0.00615198	0.00840427	0.0117759	6.38759e-05	0.000124046
Solyc03g083280	0.000256477	0.000598946	2.89167e-05	0.000334365	0.000653172
Solyc12g095930	1.51729e-05	0.000387959	3.94976e-06	0.000852711	6.98432e-05
Solyc01g094120	0.0258856	0.00266586	0.00737355	0.00550098	3.32278e-05
Solyc12g014590	8.67816e-05	0.00875623	0.000567919	0.000900818	0.000250487
Solyc07g048010	0.000331195	0.00460867	3.54661e-05	3.66577e-05	1.58547e-05
Solyc02g087200	0.000513958	0.000915528	0.000942367	5.84849e-05	0.00154414
Solyc01g110140	0.00581941	0.00443422	0.0102675	0.0336917	7.77906e-06
Solyc12g010680	0.00103423	7.68601e-07	7.06181e-05	0.00604533	0.000187809
Solyc11g072430	0.0382046	0.00501038	0.00266447	0.0134179	0.00015954
Solyc05g013910	0.000792493	0.00207402	1.67925e-05	0.00159175	0.000641669
Solyc03g019910	3.96364e-05	0.000219991	4.74773e-08	0.00170915	0.000204453
Solyc03g083130	0.00459575	0.00165545	0.000759262	0.000939772	0.00143304
Solyc01g066880	0.00108424	0.00119421	6.65253e-05	0.000341897	0.000671808
Solyc08g066600	0.000388296	0.00409479	8.50652e-05	1.39884e-05	0.000328112
Solyc02g065640	0.000951655	0.000304892	1.5445e-05	0.00046312	0.0099706
Solyc07g021340	5.91645e-06	0.00188518	2.19224e-05	0.00464132	0.000600602
Solyc07g022920	4.4466e-05	0.000246765	0.000557768	0.000435603	0.000106893
Solyc05g008790	8.65307e-05	0.000762731	0.000741233	0.000157936	3.60675e-05
Solyc11g008670	0.00015607	0.000753486	0.000136007	0.000217093	0.000695077
Solyc06g060410	0.000242411	0.00542567	0.000213358	0.00055039	1.89431e-05
Solyc07g062250	0.00030617	3.24175e-07	0.000422014	0.00180154	0.00110876
Solyc05g055230	0.000433016	0.00131296	4.61688e-07	0.000863866	0.00109261
Solyc01g008510	0.0298055	0.128868	0.000798483	0.0230181	0.00502808
Solyc12g019410	1.68365e-05	0.00739029	0.00212715	0.00059847	0.00114912
Solyc06g053420	0.00019118	0.004731	1.26656e-05	8.73132e-05	5.59505e-06
Solyc06g054430	0.0161442	0.00156551	0.00448867	0.00163914	0.00179369
Solyc05g017920	0	0	0	0	0
Solyc08g005030	4.63441e-05	0.000264152	6.54128e-05	0.00141539	0.0175998
Solyc01g099990	0.0109821	0.00101598	0.0380867	0.00181733	0.000138432
Solyc02g065390	0.00242784	0.000324339	0.00709037	0.0183609	0.0487099
Solyc04g054880	0.000453676	0.00116841	2.05552e-07	0.00106859	3.54148e-05
Solyc01g057780	2.03276e-06	0.0139499	0.00206689	0.00506854	0.002133
Solyc09g089850	5.90886e-05	0.00238068	0.000490189	0.000409685	7.26568e-06
Solyc05g050550	0.000931622	0.00463205	2.3456e-05	0.00071509	6.67515e-06
Solyc02g070330	1.95673e-05	0.00140675	0.000542751	0.000407427	4.62175e-05
Solyc02g070820	0.00189682	0.00446675	8.75034e-06	0.00312224	0.00600114
Solyc01g104810	0.00222493	0.000779822	0.000288699	0.00796974	0.00260417
Solyc06g062740	0	0	0	0	0
Solyc01g095290	0.0197152	0.00519701	0.000553946	0.00404224	0.00418757
Solyc05g007680	0.000726468	0.00151222	0.00767456	1.82695e-05	0.0140801
Solyc00g240580	5.03117e-05	0.00348281	0.00632503	1.3084e-05	0.0219602
Solyc03g033490	0.00574149	0.000844752	0.0171768	0.0312049	0.0267318
Solyc09g018950	6.1619e-05	7.0653e-05	0.000430619	0.000984752	5.62991e-05
Solyc01g056780	6.70367e-06	0.0205812	0.00451256	0.00277369	0.000171243
Solyc09g066280	1.19648e-05	0.00278177	7.7228e-05	0.000176736	0.00340352
Solyc07g055010	0.00517413	0.00645773	0.0128127	0.0163704	0.00462084
Solyc02g077840	0.00108441	0.00347609	0.00629421	0.0106475	0.000326862
Solyc03g120340	0.00012934	0.000744921	1.90826e-07	0.00129917	9.40839e-05
Solyc08g023470	4.19654e-05	0.00033097	0.00134986	0.000314734	4.40755e-05
Solyc06g064740	0.00222305	0.000662068	0.00913245	0.00394406	0.0127648
Solyc03g082660	0.00286061	0.00148226	0.00182749	0.000348724	0.000827238
Solyc03g123920	0.000124653	9.57164e-05	2.04795e-05	4.15194e-05	0.000156221
Solyc11g005360	0.000622305	2.08431e-07	7.30576e-05	0.00109123	0.000108372
Solyc04g010270	0.0306598	6.04166e-05	0.0016994	0.00560624	0.000563958
Solyc03g005560	0.00118863	7.17146e-05	0.00208768	0.0149112	0.0666558
Solyc02g070090	0.077277	0.0026209	0.0052899	2.29402e-06	0.000280399
Solyc04g063350	0.00138623	8.70625e-05	0.00360045	0.000278716	0.000177486
Solyc05g049970	5.41542e-05	0.00293941	0.000786936	0.00124723	3.03414e-08
Solyc01g100760	5.12004e-08	0.000143988	0.00334001	0.00115231	0.00308598
Solyc10g085200	4.78246e-05	0.000525934	0.000808997	0.000292062	0.000541048
Solyc11g012210	0.0120703	0.0125735	0.0023222	0.000980187	4.27996e-05
Solyc10g084150	0.00214045	0.0102148	0.020853	0.000467515	0.0636974
Solyc11g018510	7.53534e-05	0.00691364	0.0129868	0.00360268	0.00943021
Solyc07g056090	0.013234	0.00751973	0.0182184	0.000255466	0.00325223
Solyc03g114290	0.000627175	5.02345e-05	0.00191485	3.31856e-05	1.65376e-05
Solyc09g074560	0.000528824	0.00357406	0.00548903	0.000207606	7.84096e-05
Solyc11g005090	0.000126588	9.77728e-06	0.0138456	1.23217e-05	0.0023345
Solyc02g089200	0.0019122	0.00697934	0.000898827	0.0205283	0.00351827
Solyc08g079510	0.000580823	0.00160137	1.36161e-05	0.00103815	0.000489417
Solyc04g015980	0.0113837	0.00220787	0.00378715	0.00105525	0.000512098
Solyc05g055900	0	0	0	0	0
Solyc09g020100	0	0	0	0	0
Solyc12g038550	0.000312887	0.00091619	0.000884511	0.00138086	7.67094e-06
Solyc01g111660	0.0270459	0.00400885	0.00221938	0.000340097	0.000134514
Solyc06g051140	0	0	0	0	0
Solyc02g069430	0.0112495	0.00456161	0.00448428	0.0162335	0.0018848
Solyc06g006090	0.00153885	0.00920087	0.00206679	0.00130632	0.00556986
Solyc04g072050	0.000949452	0.023728	0.00163053	0.00708338	6.7094e-05
Solyc04g078010	0.00236221	0.00612287	0.0122385	0.0013176	0.0012522
Solyc03g120580	0.00253586	6.54346e-05	0.0106896	0.00971348	0.000725881
Solyc11g072040	0.00110921	1.36687e-05	0.00398521	5.30732e-05	5.04469e-05
Solyc03g113820	0.0064713	0.000476742	0.0217987	0.000535584	0.0198961
Solyc05g009820	0.000532337	9.78925e-05	0.000100755	0.000530119	0.000461896
Solyc06g050430	0.00117019	0.00218975	0.000233978	0.00172827	5.01937e-06
Solyc03g121430	5.03117e-05	0.00348281	0.00632503	1.3084e-05	0.0219602
Solyc03g098020	0.00342488	0.00707668	0.00580216	0.00159419	2.06473e-05
Solyc09g007280	0.00168375	0.00144893	0.000209075	0.000642526	0.00127198
Solyc04g017720	8.60079e-05	0.0788826	0.00451371	0.0147805	0.000410322
Solyc04g051460	9.97863e-07	0.0028356	0.00984555	0.000256062	0.00798725
Solyc02g071870	0.0033148	1.02646e-05	0.00249313	0.000462231	0.00187465
Solyc09g083010	6.45198e-06	0.00596368	2.29637e-05	0.00346307	0.000293252
Solyc05g052300	0.000248504	0.0058633	0.000143522	0.00416945	0.0001594
Solyc03g098790	0	0	0	0	0
Solyc09g075210	0.000809612	0.00296708	0.00144677	0.00135583	0.000525834
Solyc09g082940	7.73478e-07	1.57842e-06	0.00366739	4.68215e-05	0.000138457
Solyc04g011600	0.00731203	0.00257214	0.000888754	0.00185039	0.000380102
Solyc03g006710	0	0	0	0	0
Solyc01g010200	0.000602203	0.0070449	0.00163955	9.54703e-06	2.4067e-05
Solyc05g012830	0	0	0	0	0
Solyc10g083310	0.00318847	0.0111506	0.0423635	0.0488264	0.00332461
Solyc04g025130	0	0	0	0	0
Solyc05g014360	0	0	0	0	0
Solyc01g112280	0.00642	0.000151852	0.000831521	0.000472765	0.000211422
Solyc02g070350	0.000108963	0.000108641	0.000463197	3.77939e-05	7.82363e-05
Solyc08g007300	0.00820709	0.0156002	0.0104111	0.00611321	0.0184013
Solyc06g053160	0.00591344	0.00290331	0.000248762	2.94373e-05	0.000685144
Solyc09g025230	0.000910478	0.000833823	0.000447213	0.00436102	0.0049108
Solyc01g106500	0.000787377	0.00112623	0.000153149	0.00779942	0.00838747
Solyc11g069570	0.000292674	7.36433e-05	0.0118505	0.000219711	0.000627322
Solyc01g068540	0.00222249	7.66562e-06	0.00529343	0.00775996	0.00556833
Solyc01g107670	0.00536367	0.000747237	1.53004e-07	3.03583e-06	3.93254e-07
Solyc10g009320	4.0577e-07	0.009558	1.15811e-05	5.46991e-06	0.00337728
Solyc12g006350	0.0220086	0.000704135	0.00872509	0.000799467	0.000484097
Solyc08g068510	0	0	0	0	0
Solyc03g112880	0.0117613	0.000115416	0.00339932	0.0108725	3.73535e-06
Solyc03g116500	0.000214023	0.00561517	0.0018107	0.000222552	1.98014e-05
Solyc04g079820	0.000673499	0.0301506	0.0126489	0.00386192	0.000363248
Solyc07g041280	0.000238291	0.00284957	0.000219391	0.0023191	0.000295874
Solyc03g095720	3.70301e-05	6.0137e-06	0.000783633	0.000230533	0.000771991
Solyc06g009520	2.43947e-06	5.99819e-07	0.00193207	1.63961e-07	0.00144774
Solyc06g073000	3.74269e-05	0.00240229	0.00024843	0.00016249	0.0861345
Solyc01g100900	0.00394256	0.00248952	6.14106e-05	0.00376457	0.00343696
Solyc02g091890	0.000131587	0.000491848	0.0373162	0.00226811	0.000472188
Solyc11g071660	0.000513445	5.45082e-05	0.000472575	6.0606e-05	0.0001335
Solyc03g094070	0.00843635	7.76629e-05	0.0326534	0.00652269	0.00152166
Solyc12g098430	0.000878399	0.00346707	0.0053334	9.29865e-05	0.0026856
Solyc05g054620	0.000302963	0.00475631	4.41347e-05	0.0015321	9.5879e-05
Solyc12g099740	0.00364009	0.00132558	0.00185396	0.000428857	0.00200138
Solyc08g081690	0.000207394	0.000211706	0.00383092	0.00237401	0.00417265
Solyc01g097430	0.000951655	0.000304892	1.5445e-05	0.00046312	0.0099706
Solyc04g015610	0.0441276	0.000782162	0.00143399	0.000715441	0.000403245
Solyc01g098100	0.00139927	7.56636e-06	0.00496657	0.00450936	0.00203269
Solyc09g082050	1.27273e-05	0.00206614	0.000624322	4.49224e-05	0.000404696
Solyc02g091760	0.0142796	0.0185606	0.000257356	0.00144514	0.0174719
Solyc11g068480	7.69205e-10	1.01419e-05	0.000200986	0.00148474	0.000991311
Solyc05g053160	0.015539	0.0114367	0.00863521	0.0355588	0.0155965
Solyc11g061760	0.00287669	7.50319e-07	0.000209285	0.000269399	1.79259e-05
Solyc10g076710	0.000674996	0.00540441	3.15923e-05	0.00532449	9.86871e-05
Solyc01g006910	0	0	0	0	0
Solyc01g079460	9.74405e-06	0.00534175	0.00879562	2.21215e-05	0.000341527
Solyc12g088250	0.000111093	0.000166234	0.0434964	0.0165818	0.0156221
Solyc08g077230	0.000186107	0.00319896	0.00062926	0.000921827	0.000426266
Solyc03g078830	0.000495472	0.00575684	0.000844955	0.0466215	0.0533157
Solyc03g115080	0.0274461	0.0111996	0.00306011	0.00144212	0.000121024
Solyc01g109410	0.00337426	0.000127516	4.14909e-05	3.16333e-09	0.000574957
Solyc07g006560	0.000397291	8.21316e-06	0.00629038	0.000740451	0.00211687
Solyc03g019630	0	0	0	0	0
Solyc10g075060	0.000200492	0.00604184	0.00220202	0.0170786	0.000842364
Solyc09g059990	3.5651e-05	0.000978182	0.00140981	0.00313298	2.47918e-05
Solyc01g060040	0.000235039	0.000628654	4.92524e-08	4.57316e-05	0.00318752
Solyc11g017010	0.00289318	0.000910112	0.00711946	1.79333e-05	3.55912e-07
Solyc08g006550	0.00149662	0.00932742	3.42441e-05	5.91879e-05	0.000227407
Solyc11g069680	6.94732e-05	0.00960668	0.000172967	9.90661e-05	0.000223731
Solyc02g090380	6.37715e-06	9.94771e-05	4.482e-05	0.00135185	0.000433801
Solyc12g057080	0.000285462	0.00850354	0.000128168	0.000188456	0.00173516
Solyc03g005680	1.84068e-06	0.000126072	0.00056016	0.000866812	0.000441067
Solyc05g055570	0.00681265	0.00327778	2.48069e-05	0.000291627	2.34333e-05
Solyc10g085940	0.00277611	0.000460648	0.00963816	0.000510552	0.000234772
Solyc03g118330	0.0025907	4.25047e-06	0.000130049	0.00761635	0.0285017
Solyc03g093850	0.000757263	3.89046e-05	0.00959188	0.0160455	1.29613e-06
Solyc09g011140	0.000381131	0.00530313	9.45423e-06	3.42027e-05	9.80256e-06
Solyc08g082340	0.00241007	2.60376e-05	0.000269247	5.15796e-06	0.000110561
Solyc04g014560	3.91198e-05	1.16141e-08	3.36332e-07	9.59335e-05	8.25471e-05
Solyc04g008040	0.000422268	0.00184352	7.73753e-05	0.00169247	0.000400488
Solyc06g005520	0.00345402	3.70484e-05	0.030907	0.00115793	0.000449886
Solyc04g054140	1.92505e-05	5.54991e-05	0.00143442	2.44657e-05	0.000611051
Solyc01g110460	0.00179404	0.000112435	0.00101408	0.00217915	0.00118438
Solyc03g082630	0.0054486	0.0022289	0.000841681	0.000780612	0.000494638
Solyc07g005140	0.000547241	0.00123368	0.000182136	2.09522e-05	0.00113973
Solyc10g006980	3.92483e-05	0.000347728	3.13707e-05	1.07003e-05	0.000215032
Solyc02g086800	0.000556061	0.000789328	0.00353195	1.39908e-05	0.00107342
Solyc03g118480	0.00193521	0.00561255	0.00260497	0.0001718	0.00404594
Solyc08g076180	2.4396e-06	0.00121623	0.000208815	0.000762318	0.000610502
Solyc10g049710	2.67029e-07	0.00300299	0.000144864	0.00125333	0.00364764
Solyc01g099760	9.67523e-06	0.0022376	7.11079e-05	6.65955e-05	1.80919e-09
Solyc04g025400	1.98655e-05	0.00319139	9.9447e-05	0.0536381	0.00049342
Solyc02g090030	0.00269184	0.0120039	0.000198973	0.00168467	7.90549e-05
Solyc07g015840	7.77662e-06	0.00260309	0.000265865	0.00446145	6.83889e-05
Solyc02g094600	0.000341678	0.000852142	0.0011172	0.000372167	0.00364849
Solyc02g080320	0.00106528	0.000231992	0.0142707	0.00375472	0.000351608
Solyc10g074820	2.6349e-05	0.00786662	0.000732584	0.00191335	0.00189021
Solyc03g079870	0.00126826	0.00173775	0.00219457	7.61616e-05	0.00524388
Solyc12g100250	0.0137929	0.0041076	0.0014624	0.0707643	0.00691815
Solyc09g007370	0.000622154	0.000305817	0.000827795	0.00132527	0.00672998
Solyc05g013050	8.75912e-06	0.00139072	0.000668319	0.000230622	0.000586909
Solyc10g080590	0.000207671	0.00147796	4.29915e-05	0.00120276	0.000116173
Solyc03g113450	0.00785017	0.000186489	0.000650479	2.24575e-05	0.000543851
Solyc06g074340	0.0367731	0.000920197	0.00414119	0.00568468	0.0112817
Solyc04g009790	0.000727779	0.0019487	0.00253788	0.00131778	5.34428e-05
Solyc01g104590	7.36752e-06	0.000755688	0.000236629	4.66749e-06	6.81896e-06
Solyc05g005530	0	0	0	0	0
Solyc01g005580	0.00019343	1.41546e-06	0.000720744	0.00105042	3.46003e-05
Solyc01g102290	0.000221255	0.00199822	0.00477314	0.000805991	0.0175852
Solyc06g068460	8.24205e-05	0.00695086	0.00558626	3.05512e-05	0.000212152
Solyc04g079000	4.48279e-08	0.000142781	0.000289333	4.92917e-05	0.000690225
Solyc02g069370	0.000203128	0.000184427	0.000211822	0.000222251	8.87986e-05
Solyc07g053140	0.00171118	7.32082e-05	0.0021808	7.86254e-06	4.36508e-05
Solyc01g103740	0.00405201	0.00361773	0.0047477	0.000328824	0.00015982
Solyc08g080640	0.0131702	0.00211898	0.000144637	0.00550408	0.00126068
Solyc03g112410	0.00245952	3.71406e-06	0.0175074	0.0147904	0.0130337
Solyc08g081990	0.0250622	7.31624e-05	0.0105892	0.000691213	9.17632e-06
Solyc10g038080	1.55121e-05	0.00568658	0.0024896	0.0173562	2.50983e-05
Solyc02g092520	0.00543354	2.65243e-06	0.00152763	0.00144341	0.000576793
Solyc02g081050	0.0033319	0.00825878	0.00222031	0.000416728	0.0042202
Solyc09g059460	0.000892527	0.00634675	0.000450734	0.00209963	0.0143021
Solyc09g090420	0.00228379	0.000243362	0.00371177	8.10422e-05	0.00062526
Solyc04g082030	5.59816e-05	0.000628871	0.000355941	0.00171052	0.00021246
Solyc06g083700	0.00136479	0.00053945	0.000558126	8.34568e-05	0.0189636
Solyc06g069330	0.000676546	0.000274825	2.77369e-06	0.000269256	0.000509956
Solyc04g078750	0.0074269	0.00041959	0.000550068	9.95001e-05	0.000356337
Solyc04g005650	0.000599406	0.000481815	0.00173461	5.35349e-05	5.999e-05
Solyc07g054490	0.00408889	0.00470788	0.000590545	0.000152512	0.00023567
Solyc02g081580	0.000169645	0.00151024	1.01268e-05	0.000367911	8.98126e-05
Solyc02g090600	0	0	0	0	0
Solyc01g108730	0	0	0	0	0
Solyc04g071580	0.0064284	0.00407246	0.00398088	0.00242419	0.00134709
Solyc02g081680	6.71528e-05	0.00026878	0.00534385	0.000303059	0.00154437
Solyc09g009380	0.00390161	3.90775e-08	0.00279512	0.000288176	0.000404376
Solyc10g008800	7.47944e-05	0.000460329	0.00141208	0.000215586	3.34219e-05
Solyc08g075510	0.00616164	0.00104279	0.0164082	0.000117902	0.0219562
Solyc06g084060	4.00366e-06	3.90972e-05	0.000820987	0.00173799	5.77057e-08
Solyc09g011920	5.41043e-05	0.00215899	9.75847e-05	0.00055632	6.06847e-08
Solyc00g072800	0.0367747	0.0011226	0.00759431	0.0109567	0.000361201
Solyc02g067720	7.77662e-06	0.00260309	0.000265865	0.00446145	6.83889e-05
Solyc04g008820	5.34229e-06	0.0121018	0.000562407	0.00146662	0.000100108
Solyc04g082690	0.010738	0.00244647	0.00734851	0.0020112	3.67181e-05
Solyc11g007140	0.00904148	0.0020739	0.00261981	0.0114118	0.000126248
Solyc02g086580	1.58219e-05	0.00316577	0.00189992	0.00115529	0.000729462
Solyc01g087610	0.00905628	1.07831e-05	0.00111632	2.74792e-05	1.70069e-05
Solyc07g044710	0	0	0	0	0
Solyc02g083560	4.27499e-06	0.00242599	0.000275076	0.0138638	0.000706932
Solyc01g088500	0.0401261	0.00231501	0.000667253	0.0143412	0.00142166
Solyc09g008160	3.52648e-05	0.000386762	5.50148e-05	0.00132879	0.000371407
Solyc03g083730	0.0251794	0.000942719	0.0132831	0.00445082	0.000843233
Solyc08g066440	0.00733236	0.00480205	0.00197512	0.000824042	8.18688e-07
Solyc09g014250	2.36224e-05	0.00114539	0.00159266	1.40767e-05	1.02123e-06
Solyc12g005480	0.000857224	0.0140945	0.000770776	0.0386958	8.02774e-06
Solyc04g082960	0.000163898	0.000646162	3.74779e-06	0.00246473	8.77178e-05
Solyc11g013320	0.00209569	0.000553675	0.000102376	0.0101354	0.0221816
Solyc02g086050	0.000170832	0.019494	0.00144135	0.00224278	0.000569296
Solyc02g083690	0.00041103	0.00187454	0.0205422	0.00795321	0.00382313
Solyc02g085590	0.000575352	0.00799781	0.00909203	0.00430067	0.000472753
Solyc08g036600	0.000787377	0.00112623	0.000153149	0.00779942	0.00838747
Solyc04g076170	0	0	0	0	0
Solyc11g064920	0.0225748	6.3965e-08	0.00181392	0.00089667	0.00013298
Solyc01g006270	0.00277611	0.000460648	0.00963816	0.000510552	0.000234772
Solyc08g077910	0.0510598	0.044064	0.0125608	0.00206685	0.000287316
Solyc10g054870	0.000373335	0.0705663	0.00516742	0.0539675	0.00495268
Solyc11g071340	0.00356507	0.000909017	0.000305771	0.00283402	0.000481613
Solyc11g066560	0.000392959	0.00338924	0.00448825	0.00143286	0.000184614
Solyc03g120100	0.0100972	0.000134874	0.0267794	0.00287232	0.0250581
Solyc07g065220	0.000951655	0.000304892	1.5445e-05	0.00046312	0.0099706
Solyc08g013930	8.50794e-05	0.000188703	0.012463	8.86769e-05	0.00772649
Solyc12g042880	5.43613e-06	0.000873313	2.72134e-05	0.0146779	0.000135023
Solyc01g090350	0.000404892	0.03525	0.00114907	0.00052457	0.015457
Solyc03g033300	0.00548544	0.000192399	0.0233244	0.0234839	0.00163816
Solyc06g076080	0.0029403	0.0285326	0.00140061	0.0151573	0.000118596
Solyc01g056810	0.000673459	0.00362787	0.000134282	0.0015317	0.000719287
Solyc11g012050	1.36808e-07	4.25814e-05	0.00411418	0.0028796	0.00746099
Solyc11g018750	0.00106009	0.00324703	4.03513e-06	0.0130283	0.0227133
Solyc06g075570	0.00133122	0.0032886	0.000157151	0.0020451	0.0180521
Solyc07g056250	0.000532672	0.000901214	0.00021686	0.00110502	0.00301367
Solyc10g044510	0.00427993	0.00258562	0.000847254	0.003822	0.00166827
Solyc11g010560	7.49665e-06	0.00105016	0.000857241	0.00122263	0.000365141
Solyc02g081870	0.00307775	0.000873663	0.00670249	0.00799048	4.97377e-05
Solyc11g008260	0.00473553	0.00748485	0.0249352	0.00876688	0.00848084
Solyc01g006490	1.89633e-05	2.32653e-05	0.000399904	0.00240203	0.000656526
Solyc01g090680	1.4094e-06	0.00219959	0.000135684	2.54746e-05	9.13013e-05
Solyc12g094430	0.000200509	0.000573189	0.000470954	0.000108221	0.00146996
Solyc07g052950	0.011277	0.014535	0.000887404	0.0015581	0.00237647
Solyc11g012580	0.000181784	0.00128401	0.0139178	0.00483245	0.0251985
Solyc04g072690	0.00755171	0.0201739	0.00076795	0.000581153	0.00076705
Solyc09g065750	0.00041937	0.00608755	0.00239193	0.0177352	0.00885769
Solyc11g010690	7.44569e-05	2.98152e-05	0.00825252	0.00442549	0.00187261
Solyc10g049640	0.00272039	0.000324459	0.000202199	0.0233068	0.0306588
Solyc11g042920	6.74492e-06	0.000321244	3.27216e-05	0.000374455	0.000886164
Solyc07g064570	9.91585e-05	3.96605e-05	0.000871357	0.000259261	1.52503e-06
Solyc05g013320	0.00012511	0.00022679	7.46096e-05	0.00315524	1.16973e-05
Solyc02g084340	0.00011676	0.000159751	2.87995e-05	7.49351e-05	0.00163298
Solyc02g071010	0.00441868	0.025208	4.92647e-05	0.000627743	0.00022232
Solyc10g011790	2.77875e-05	0.000561029	0.00103341	0.000818714	0.000654586
Solyc01g005910	6.9377e-06	0.00109247	2.09611e-06	0.000407738	5.27057e-06
Solyc01g091080	0.000972769	0.00130398	0.000181817	0.000409148	0.00050608
Solyc05g056240	0.00107724	1.10168e-06	0.00353781	0.000558736	0.00397463
Solyc03g120390	5.53624e-06	0.000381059	1.85298e-06	2.62486e-05	0.000386576
Solyc10g005840	0.000744268	0.000713122	0.0014193	2.74411e-07	0.00264002
Solyc03g064010	0.00673877	0.00203335	0.00282638	0.00187261	0.000147454
Solyc10g012260	0	0	0	0	0
Solyc12g007240	1.62305e-05	0.00758805	0.00860223	0.000798213	0.000850032
Solyc04g051660	0.000915488	0.000738561	0.0120125	0.000210448	0.0186279
Solyc04g048950	1.89725e-05	0.00535835	0.00102462	6.41986e-05	0.000816199
Solyc11g008880	1.941e-06	6.75463e-06	0.00262931	4.98484e-05	0.00210954
Solyc06g074620	0.000103116	0.0014002	0.00504301	5.66175e-06	2.31415e-05
Solyc10g055450	0.00138191	0.00128045	0.00448415	2.72502e-05	0.000924059
Solyc05g013490	0.00164766	0.00266148	0.000274764	0.00501234	0.00291528
Solyc11g007960	0.000127019	0.00125844	0.00209749	0.000249123	2.80845e-05
Solyc07g017500	5.90392e-06	8.78553e-06	0.000297264	5.05973e-06	0.00066019
Solyc06g071050	8.20831e-06	0.00238309	0.000720132	0.0001763	0.000260691
Solyc01g091550	0.00100192	0.000246257	0.00105516	7.10664e-06	0.00147484
Solyc02g030120	0.000460435	0.00327129	0.0144271	0.000802506	2.01181e-05
Solyc12g096360	0	0	0	0	0
Solyc04g056360	0	0	0	0	0
Solyc01g094690	0.00726592	0.0127339	0.0022322	0.00155651	0.000392052
Solyc02g084960	0.000153368	0.00993822	0.000100217	1.08434e-06	0.00435194
Solyc07g032230	9.85833e-06	0.00301521	0.000467271	0.00117818	0.00064948
Solyc12g038160	0.0702117	0.0404339	0.000515183	0.000292495	0.0359296
Solyc05g014560	0.000644752	0.0158842	6.84966e-05	3.29842e-06	0.000567633
Solyc11g011770	0.000112033	7.1485e-05	0.0139152	0.030381	0.00153159
Solyc05g010670	0.00748513	0.0163851	0.000921909	0.00233214	0.000521538
Solyc01g010770	0.000275513	0.00440877	0.00440369	0.00624031	0.00019995
Solyc04g050790	0.00054384	0.00160332	0.0014517	0.0225587	0.0296545
Solyc01g011420	0	0	0	0	0
Solyc09g091000	0.000630421	0.0144074	0.000244553	0.00176146	0.0131593
Solyc08g065150	0.00200428	0.000345151	0.00025198	0.00152314	0.00160805
Solyc12g006110	0.00901987	0.0395956	0.000708352	0.00311288	0.00184739
Solyc12g056590	0.0194726	0.026423	0.00228045	5.26538e-05	0.000311513
Solyc05g005670	0.00384801	0.00715815	0.000162002	0.00264797	0.000178116
Solyc06g068140	3.68108e-05	5.74909e-05	0.000361208	0.000543448	0.000119432
Solyc03g098370	0.000951655	0.000304892	1.5445e-05	0.00046312	0.0099706
Solyc12g044600	5.30845e-05	1.35202e-05	0.00220628	6.09217e-05	0.000684718
Solyc12g096580	0.00698795	0.00376537	0.00199656	0.0026227	0.0794548
Solyc12g098630	0.000213137	0.00853966	0.00684752	0.0187659	0.00329397
Solyc01g096020	1.09376e-05	0.00203939	0.000202549	0.000485055	3.78232e-05
Solyc08g016410	0	0	0	0	0
Solyc07g066220	0.000166043	0.00178582	0.000196388	1.03008e-05	0.000368145
Solyc06g065670	0.00472251	0.000632447	0.000190032	0.000627345	0.00079261
Solyc12g040810	5.70896e-06	0.00126764	0.000733765	0.000115082	1.19665e-06
Solyc04g012080	2.93572e-07	0.000746491	0.0121691	0.00147121	0.0085973
Solyc02g072260	0.00427398	0.00206239	0.000705395	0.0016588	0.000464319
Solyc11g012870	0.00352818	0.00168724	0.000633694	0.000960273	9.82306e-05
Solyc09g066130	4.48744e-06	0.00202819	6.8718e-05	0.000476159	0.00292118
Solyc01g111130	6.19145e-05	1.67904e-05	0.00104815	0.00135256	0.00271787
Solyc11g006370	0.00073173	0.000830815	0.000136214	0.000509646	0.00358675
Solyc11g040380	0.0014102	0.000625317	2.07367e-05	0.000327837	0.00162078
Solyc03g082850	0.000185399	0.00023265	0.0013694	1.05879e-05	0.000871329
Solyc12g062840	5.43613e-06	0.000873313	2.72134e-05	0.0146779	0.000135023
Solyc09g074340	0.000598377	2.8959e-05	0.000521954	0.0001044	1.60721e-05
Solyc01g097640	2.33448e-05	0.000252407	0.00234218	6.75425e-05	0.000149854
Solyc10g078480	0.00231421	0.0001149	3.85568e-05	0.00851996	0.00328429
Solyc06g066090	8.99766e-06	0.0023884	0.00154965	0.00019688	0.00288151
Solyc06g051760	4.19533e-05	8.18557e-05	0.000862894	0.00021457	0.00106784
Solyc01g017860	0.000891021	0.00128087	0.0106409	3.04515e-05	0.000109861
Solyc12g014140	0.00151546	0.0113562	0.00869884	0.0325357	0.00104363
Solyc07g063080	0.000121818	0.00175082	0.00102605	0.00132252	8.63837e-05
Solyc01g068030	0.000106183	0.000115218	0.00189658	0.000106149	0.000339712
Solyc08g078470	0.00217856	1.35353e-07	0.00681214	9.10177e-05	0.0041815
Solyc02g091400	0.000891021	0.00128087	0.0106409	3.04515e-05	0.000109861
Solyc07g061790	0.00694011	0.0232706	1.1894e-05	0.000871322	0.000167933
Solyc06g066320	0.00083064	0.000446342	0.000545261	0.000510949	0.00186916
Solyc01g056370	0	0	0	0	0
Solyc05g053980	0.013212	1.91015e-06	0.0177664	0.00469012	0.000740339
Solyc12g013690	0.0010805	0.00232778	0.00566967	3.12027e-06	0.00106525
Solyc04g057960	0.00046334	2.86697e-05	0.000536951	0.000179573	0.0003335
Solyc04g045600	0.00094651	0.00290142	0.000397115	0.00170155	0.00324325
Solyc10g079280	0.000443301	0.00400587	0.0017698	0.0134605	0.00257642
Solyc02g071790	0.00632141	0.00499311	0.0578905	0.00348982	0.0107836
Solyc01g110260	0.0153837	0.00549878	0.0052318	0.00121598	0.000285848
Solyc07g063330	0.00157314	0.000428014	0.00211722	0.000400427	7.90875e-08
Solyc05g054350	3.73775e-06	0.0056251	0.000119193	0.00174173	1.31436e-05
Solyc11g007420	0.0444543	0.00392536	0.00972488	0.00303924	1.12233e-05
Solyc06g050380	0.000951655	0.000304892	1.5445e-05	0.00046312	0.0099706
Solyc03g115860	0.00168768	0.000164141	0.000632288	0.000224964	2.99017e-06
Solyc05g055000	0.000290625	0.000162983	0.000891272	0.000234014	5.75113e-06
Solyc08g080420	3.10448e-05	2.40228e-06	3.03721e-05	5.23451e-05	0.00238293
Solyc09g018850	0.00182741	0.00100986	0.000738074	0.000382015	0.00620335
Solyc02g068150	1.95929e-06	0.00589616	0.00035191	0.000490587	2.79455e-05
Solyc07g055190	0.00195193	0.000755166	0.0319646	0.034597	0.0383561
Solyc09g075430	0.000522868	0.000369195	5.07765e-07	0.000215953	2.41163e-05
Solyc06g063310	0.000116232	0.000565662	0.000125601	0.000312725	7.05016e-05
Solyc03g083070	0.000236041	0.000268873	0.000201905	0.000232575	7.57068e-06
Solyc03g006170	1.28884e-05	0.00207052	6.45196e-05	0.0347995	0.000320123
Solyc01g099560	2.08948e-07	0.00649191	0.00012296	0.00295482	1.12237e-05
Solyc02g071240	0.00191648	3.76524e-06	0.00034681	0.00106508	0.00229138
Solyc04g054430	5.43613e-06	0.000873313	2.72134e-05	0.0146779	0.000135023
Solyc02g079090	0.0208493	0.000560847	0.0142381	0.000222185	0.00402335
Solyc02g036430	0.000396236	0.000126938	0.00305941	0.00656392	0.00297451
Solyc05g051270	0.000276828	0.000568883	6.87398e-06	0.00376692	8.61972e-05
Solyc02g078320	0.000576822	4.37153e-05	0.000350368	0.00237837	0.000269789
Solyc07g055220	0	0	0	0	0
Solyc04g081120	0.00372717	0.00119411	6.04907e-05	0.00181382	0.03905
Solyc02g094040	0.00831428	0.0101796	0.00308266	0.050228	0.000432333
Solyc12g100090	0.00136479	0.00053945	0.000558126	8.34568e-05	0.0189636
Solyc00g014830	0.0828616	0.00081883	0.00880249	0.0134951	0.000926784
Solyc02g088050	0.00395938	0.0108593	0.00304804	0.0112717	0.00162773
Solyc02g065050	0.00238352	0.00276398	0.0101211	0.0123177	0.0104162
Solyc12g008400	0.00304132	0.000315094	0.00475044	0.0235729	0.0033301
Solyc05g054970	4.97776e-06	0.00036955	5.59571e-05	0.000898418	2.24903e-06
Solyc12g010340	0.00428547	0.010964	0.00011908	5.04301e-05	0.000213169
Solyc01g112120	0.00211656	0.000189658	0.000105176	0.0337848	0.00184165
Solyc05g008180	3.64192e-05	8.5463e-05	0.00194678	0.000137719	0.0014078
Solyc10g085430	0.00227479	0.000699855	0.00103527	1.8381e-06	7.12142e-07
Solyc08g067140	7.77662e-06	0.00260309	0.000265865	0.00446145	6.83889e-05
Solyc10g074590	0.000158163	0.00103293	0.0015682	0.000801149	0.0026298
Solyc06g054600	0.00307775	0.000873663	0.00670249	0.00799048	4.97377e-05
Solyc06g010000	0.0152592	0.00636404	0.0109291	0.00186655	0.00115708
Solyc08g005200	0.000112413	0.000165867	0.000129191	0.00144833	1.53645e-05
Solyc05g006690	0.0020065	0.00357849	0.000688875	0.00554397	0.00125514
Solyc01g009260	0.00694688	6.17162e-05	0.0012966	0.00442397	0.0123416
Solyc12g055710	0.00137984	0.00207496	0.000664211	0.00380601	0.0247547
Solyc08g006950	0.000350802	0.00977518	0.000236199	0.00418602	0.00326432
Solyc05g008230	0.000838531	0.000191606	0.00064273	0.000251727	0.00115309
Solyc02g070110	0.00684289	9.2557e-08	0.000182429	0.0120583	0.000126033
Solyc06g062950	0.00471224	0.00103426	0.000210292	0.000303106	0.00160333
Solyc08g062640	0.000721465	0.000130608	0.000600957	3.23161e-05	0.000705865
Solyc04g079570	0.000248666	0.000665267	0.00316537	0.00718797	0.000433464
Solyc02g069600	0.00375209	0.00145745	0.000193113	0.00306499	1.45271e-06
Solyc12g070100	0.000426516	0.000262201	0.000311182	0.00185638	0.000361403
Solyc03g114800	0.000436456	0.0126407	0.00810415	0.00215154	0.000316393
Solyc07g009330	0.000308546	0.00263163	7.35165e-05	0.00137089	7.30175e-05
Solyc05g006340	0.00127448	0.000753984	3.79058e-06	0.00340435	0.000421729
Solyc02g062720	0.000974476	0.00110769	0.00103476	8.89226e-05	0.000907364
Solyc10g007110	0.000392971	0.000853992	0.00426666	0.00193477	0.00029714
Solyc11g045530	8.64939e-05	0.00708696	0.00704385	0.00997281	9.98631e-07
Solyc11g005110	0.000408231	0.000568502	0.000127573	0.000960416	0.000153997
Solyc03g025930	4.85049e-05	1.13127e-05	0.000111128	0.00123223	0.000554017
Solyc12g100150	1.00791e-05	0.0169765	0.000727861	0.000115243	2.21749e-05
Solyc06g007480	0.000534	0.00101705	1.91882e-07	0.00127526	8.89227e-07
Solyc09g098320	0.00123855	0.0180027	0.0203951	0.00326622	0.000467442
Solyc01g058390	3.00981e-06	0.00141985	0.000147494	0.000207412	0.00127664
Solyc10g083870	9.72318e-06	4.19142e-05	0.00144869	1.07419e-05	0.00105283
Solyc02g089010	0.0130062	0.0166916	0.00051195	0.00233188	0.0280191
Solyc09g030390	0.000105871	0.000441026	0.000333567	0.000135815	1.84295e-05
Solyc12g009430	0.00416788	0.00463316	0.0378275	0.0488967	0.00168761
Solyc03g112250	0.00603012	0.00100059	0.0209355	0.00110899	0.000509958
Solyc06g084260	0.000160909	3.97161e-05	0.000328639	0.000452598	0.00102656
Solyc01g010430	0.000221822	0.0064282	0.00272517	0.000208955	0.000501284
Solyc04g078220	0	0	0	0	0
Solyc02g067520	0.000645811	0.000532387	0.000301847	0.000632149	0.000276833
Solyc03g117570	0.000384512	0.00286108	0.0383895	0.00326992	0.00488745
Solyc02g063450	3.20902e-05	0.00654127	0.00118823	0.00745258	0.000525317
Solyc10g006640	0.000679694	0.00248599	0.000228172	0.00884323	0.0163839
Solyc06g008590	0.000221402	0.0126609	0.00356617	0.000219824	0.000257558
Solyc10g009420	0.000130144	0.00016328	0.00157008	0.000376047	0.00114703
Solyc03g098610	5.51458e-05	6.2311e-06	0.00128699	2.53557e-05	0.00120921
Solyc09g075390	6.88769e-05	0.00311267	0.00528577	8.86392e-06	3.21886e-06
Solyc10g008770	6.57879e-06	1.0919e-05	3.85274e-05	0.00172579	7.08667e-05
Solyc08g082990	0.0112589	0.00690351	7.39126e-05	0.00835319	1.03146e-05
Solyc10g083290	0.00101266	0.00110435	0.00622304	0.0113422	0.00016852
Solyc02g063180	0.00106144	0.00174391	3.15753e-05	0.0826201	0.00082849
Solyc01g081450	7.18915e-06	0.00168817	2.02825e-05	3.21704e-05	1.56447e-05
Solyc06g008040	0.000233591	0.000840168	0.00071557	5.36296e-05	7.91365e-07
Solyc04g040170	3.3711e-05	2.7399e-06	0.00325324	0.00421772	0.000295827
Solyc09g083200	0	0	0	0	0
Solyc01g112320	2.89883e-05	0.000133055	4.0815e-05	0.000283063	0.00022111
Solyc09g007740	0.00136479	0.00053945	0.000558126	8.34568e-05	0.0189636
Solyc09g092000	0.00206695	0.00860255	0.000336439	1.95288e-07	0.00163026
Solyc01g090290	2.00515e-06	0.00105241	0.000294926	0.000715212	0.00111954
Solyc01g073900	0.000116814	0.000126371	0.000305428	0.000184467	1.08008e-05
Solyc10g076690	3.74056e-06	0.000141427	0.000469941	0.00150216	0.000311415
Solyc11g070180	0.000787377	0.00112623	0.000153149	0.00779942	0.00838747
Solyc10g083120	4.91294e-05	0.000837793	8.65555e-06	0.000643646	8.40872e-06
Solyc10g018300	0.000566969	0.0226804	1.28733e-06	0.00376429	0.000240839
Solyc08g065450	0	0	0	0	0
Solyc10g009280	7.97897e-08	4.75362e-05	2.67381e-05	0.00101375	0.000751238
Solyc01g065900	0	0	0	0	0
Solyc03g112920	0.000940415	3.71562e-05	1.41686e-05	1.28271e-06	0.000319156
Solyc02g093820	0.000548961	7.27581e-05	0.000519263	0.000713451	2.67016e-05
Solyc02g094830	0.00142575	0.000192635	0.00603382	0.0050142	0.00152714
Solyc03g078110	7.7896e-05	0.000164978	5.58708e-05	0.00105665	7.1719e-05
Solyc00g052540	0.00136479	0.00053945	0.000558126	8.34568e-05	0.0189636
Solyc11g071580	0.00837854	0.0105519	3.54484e-05	0.00216716	0.0113911
Solyc08g005980	0.00134895	0.000652751	0.000959931	0.000440807	0.000746196
Solyc02g061960	0.000418217	0.000129286	0.0006835	6.58061e-05	0.000329874
Solyc11g066760	0.00225797	6.80554e-06	0.0292	0.00342518	0.000574846
Solyc11g039840	0.000145694	4.39699e-05	0.000152224	0.000162434	9.28974e-05
Solyc07g065020	4.80287e-05	0.000219915	0.000494673	3.16349e-05	0.00100971
Solyc10g076520	0.00235879	0.000755711	3.82823e-05	0.0011479	0.0247133
Solyc06g081980	0.0032355	0.00973691	0.000304081	0.00015009	3.1159e-06
Solyc11g069720	8.85595e-05	0.00176777	2.43013e-05	0.00111181	0.000417832
Solyc10g086510	3.83328e-06	0.00243273	0.00145927	0.00031642	2.30153e-07
Solyc01g108970	0.00277611	0.000460648	0.00963816	0.000510552	0.000234772
Solyc08g068720	0.00116652	0.00077253	5.35728e-05	0.0057653	0.0213096
Solyc01g104620	0.0117284	0.00339776	0.000572889	0.00288979	0.000288727
Solyc08g081710	0.00410735	0.000784922	0.0148925	0.00611155	0.0230098
Solyc06g082950	0.00270352	0.0376143	0.00139267	0.00198919	0.000646946
Solyc06g073630	0.000552493	0.000793625	0.000795575	0.000108348	0.000826287
Solyc01g100710	1.02861e-05	0.00174109	0.00622586	0.000892594	0.000745707
Solyc10g008480	9.21007e-06	0.000168272	0.000668754	0.00301547	0.000336772
Solyc01g111670	2.8974e-05	2.8185e-05	0.00408978	0.000113837	3.20189e-05
Solyc00g110870	8.88779e-05	0.00015932	0.00171152	7.67389e-05	0.00914558
Solyc07g065790	0.00168267	0.000261207	0.000172243	0.00024666	0.000724942
Solyc10g007930	0.00194073	0.000368325	0.00160547	0.00117385	0.000770315
Solyc05g054010	0.0331274	0.00236328	0.00990931	0.00369433	0.00257659
Solyc03g123730	1.13527e-05	0.0020474	8.1065e-05	2.96033e-05	0.000402105
Solyc03g097360	6.69431e-06	2.71507e-05	9.27591e-06	6.84265e-05	8.95448e-06
Solyc09g010420	2.20945e-05	0.00070428	4.89853e-05	0.000496222	3.01104e-08
Solyc07g041740	0.00309808	0.0074832	0.00537917	0.00140609	8.12657e-05
Solyc03g115320	0.000787377	0.00112623	0.000153149	0.00779942	0.00838747
Solyc01g109590	1.15399e-05	0.00380198	0.00126931	1.06614e-06	0.00264198
Solyc01g098310	0	0	0	0	0
Solyc00g009050	0.00263543	0.00394698	0.0152427	0.00938226	0.0315488
Solyc03g019770	0.00017033	3.02212e-05	0.017971	0.00972502	2.83207e-05
Solyc04g005070	0.00867867	0.000889178	0.000994517	0.00071504	0.000381201
Solyc07g047740	0.000156289	0.00154161	0.00562275	0.0415348	0.0519051
Solyc02g036370	0.00224729	1.66878e-05	0.0174923	0.00278721	0.000105441
Solyc03g120300	0.00213285	0.000351441	0.000553634	0.00148403	0.00354901
Solyc12g077360	0	0	0	0	0
Solyc02g090020	0.00124666	0.0111588	0.00148085	0.00328651	0.00281318
Solyc04g080310	0.000256268	0.0002382	1.04434e-05	0.00851333	0.0128043
Solyc04g039890	0.000951655	0.000304892	1.5445e-05	0.00046312	0.0099706
Solyc06g082370	0.00320921	6.13193e-05	5.58159e-05	4.73373e-05	0.00141632
Solyc03g095880	7.77662e-06	0.00260309	0.000265865	0.00446145	6.83889e-05
Solyc01g109620	9.90429e-05	4.20564e-05	0.000159684	4.90757e-06	8.2476e-05
Solyc10g081560	0.0294429	3.1445e-05	0.00385638	0.0076404	0.00523164
Solyc04g072900	0.00108887	0.000245973	4.23365e-06	0.000779334	1.96995e-06
Solyc02g092880	4.37077e-05	0.0065738	5.30302e-06	9.28033e-09	0.00103936
Solyc06g075770	0	0	0	0	0
Solyc11g067140	0.00154249	4.00157e-05	0.000831823	0.0125478	0.0158983
Solyc02g083880	0.006702	0.000240142	0.00344782	0.00173015	0.000206349
Solyc08g077790	0.000392159	1.70497e-05	0.00035177	1.93167e-05	2.29315e-07
Solyc12g006880	0.000200289	0.00227875	0.000125791	8.31745e-05	0.00166147
Solyc01g087070	0.00059654	0.000403305	2.68233e-05	0.00333405	4.21171e-05
Solyc01g005280	0.00022009	0.00039906	0.000458109	0.000576686	0.00254569
Solyc06g072270	0.000257896	0.000513002	0.00172008	0.00229793	0.00183318
Solyc07g008810	0.000192669	0.00505385	0.0226938	0.000175595	0.00708066
Solyc03g113640	5.39581e-05	3.29274e-05	2.99121e-05	0.00141829	0.00435179
Solyc10g050910	0.00299661	0.00779652	0.0060462	4.1593e-05	0.000194363
Solyc04g009180	5.76824e-08	0.000890391	0.00253978	0.00181772	0.00543466
Solyc07g052420	7.78544e-05	5.00181e-07	0.000314839	0.00163032	1.98945e-05
Solyc04g071280	0.000787377	0.00112623	0.000153149	0.00779942	0.00838747
Solyc02g086630	0.00585456	0.0234014	0.00888262	0.000265995	0.0148468
Solyc10g081380	0.000802912	0.000296226	2.41558e-05	0.0108696	0.00085932
Solyc03g118690	0.00289531	0.0036714	0.000162261	0.000632774	0.000606867
Solyc09g011480	0.00101252	0.00342397	0.000202251	0.000541948	6.14295e-05
Solyc02g093590	2.77128e-05	0.00101176	0.00167693	0.000201413	0.000106929
Solyc02g080280	0.0297679	0.00916901	0.00104357	0.00775892	0.000346732
Solyc03g079930	0.000208565	1.32295e-11	0.00166682	7.69115e-05	0.00104353
Solyc03g114140	0.000748249	1.22167e-05	1.9261e-05	1.78088e-05	0.000322741
Solyc09g090510	4.88984e-06	0.00727391	0.00377325	0.00429112	0.00138342
Solyc07g043240	0.0439691	0.00177218	0.000907314	0.00110857	2.06126e-06
Solyc04g008580	2.89007e-09	0.000146066	5.66101e-05	0.000632926	4.9747e-06
Solyc07g041230	0.000428698	0.00178958	0.00235963	0.00769018	0.00417327
Solyc07g042590	0.000389384	0.00114519	0.000722076	0.000169705	0.0012741
Solyc09g065820	7.44117e-06	0.00240668	0.00117149	7.09716e-05	0.000554429
Solyc04g009230	0.000363843	4.43127e-05	0.000208788	0.000565744	0.000200141
Solyc04g028400	0	0	0	0	0
Solyc05g005470	0.000785446	0.00359384	0.014971	0.00228539	0.0332771
Solyc09g009770	0.00105291	0.000323462	0.000126885	0.00538927	0.000912215
Solyc06g068780	8.56961e-06	2.04413e-07	0.000149816	6.36865e-05	0.000160385
Solyc01g005420	0.000476982	0.00151507	0.0104253	0.00194619	0.0132653
Solyc02g093040	0.0088049	0.000486131	0.00882347	8.71978e-05	0.00352487
Solyc08g076440	0.00019285	9.2269e-05	0.000920793	0.000797923	0.000157058
Solyc11g063640	6.06277e-05	0.00590674	0.0171479	7.50745e-07	0.023536
Solyc11g032190	0	0	0	0	0
Solyc10g080380	0.000462258	0.00625712	2.13348e-05	0.00226033	0.00494014
Solyc01g009700	0.000951655	0.000304892	1.5445e-05	0.00046312	0.0099706
Solyc00g027140	0	0	0	0	0
Solyc04g074410	1.59396e-05	0.00601774	0.0012022	5.04667e-05	1.08494e-05
Solyc06g083930	9.5615e-05	0.00690882	0.00194676	0.0212912	0.00322785
Solyc04g071420	0.00568418	0.00567382	0.004209	0.000497633	0.00042949
Solyc09g010990	0.00901674	0.000604249	0.00116175	4.1742e-06	0.000275629
Solyc08g075230	0.00306607	0.00246292	0.0107365	0.00431582	0.00387835
Solyc04g007690	0.0193152	0.000200607	0.00983087	0.00333311	0.000779481
Solyc11g032220	0.00996018	0.00109484	0.0181666	0.000101202	0.00563348
Solyc11g006170	2.20663e-05	5.44052e-05	1.17213e-08	4.99517e-05	0.00639897
Solyc01g103530	0.00512437	1.61844e-05	9.90493e-05	1.05386e-05	9.55156e-06
Solyc06g069780	0.00706239	0.00326441	2.79563e-05	0.000688498	9.48649e-06
Solyc01g102630	0	0	0	0	0
Solyc01g111470	0	0	0	0	0
Solyc01g108500	9.47539e-05	0.000186405	6.0921e-07	4.67046e-08	0.00021029
Solyc03g119270	0.00025757	0.000738525	0.000582793	8.77319e-05	4.90666e-05
Solyc09g009190	0.000572154	0.000368503	1.82916e-05	0.0014875	0.00180269
Solyc07g053480	0.000161742	0.00252348	0.000507212	9.0958e-05	0.000653153
Solyc04g007340	0.00594106	0.0051288	0.0122573	1.2857e-05	0.00312652
Solyc09g008820	0.00050115	9.2409e-05	0.00118926	0.000796763	0.00354681
Solyc02g092310	0.00192985	0.000554871	0.00390394	0.00190616	0.00109832
Solyc02g081620	0.00149602	0.000617602	0.000345365	0.000646179	9.2987e-06
Solyc07g042620	0.000107101	0.00083451	0.000232968	3.44309e-05	0.00049077
Solyc09g098040	0.000135704	0.00124079	0.000477231	0.000275635	1.11803e-05
Solyc06g008930	3.82012e-06	3.45358e-05	0.000701279	0.00199435	0.0181345
Solyc02g084560	0.00373495	0.000140813	0.00539548	0.00147366	0.00264532
Solyc02g083710	0.00119961	0.000752346	3.55428e-07	0.00015735	0.000160523
Solyc04g077140	2.4582e-05	0.000651288	0.00341405	0.000468739	0.000755554
Solyc09g066030	0	0	0	0	0
Solyc02g005050	0	0	0	0	0
Solyc11g010880	0	0	0	0	0
Solyc10g044890	0.0268167	0.0194484	0.000402281	0.0374528	0.010629
Solyc07g054280	0	0	0	0	0
Solyc10g017940	0.00647099	0.000375908	0.0164829	0.0100191	0.000204847
Solyc12g005850	0.00263621	0.000530999	0.00731863	3.82936e-05	0.00021237
Solyc04g076810	9.39268e-05	0.00195054	0.000318488	2.19506e-05	0.000558429
Solyc02g090810	0.000212792	0.0072207	0.0010074	0.00538758	0.00437232
Solyc12g042250	0.00305731	0.0043705	0.000130095	0.000774444	0.000913207
Solyc08g077890	6.05148e-05	0.00051437	0.000491333	0.000475838	1.4289e-05
Solyc01g067670	0.00116652	0.00077253	5.35728e-05	0.0057653	0.0213096
Solyc03g078650	0.000120595	0.000786211	0.0019055	0.00199088	0.00271604
Solyc01g008940	2.6884e-05	3.15488e-05	0.000207542	0.00134015	0.000382634
Solyc00g022090	0.030726	0.000857808	0.00373141	0.00444447	0.0136199
Solyc09g098070	1.42532e-05	8.04399e-07	0.00229829	1.8376e-05	4.46773e-05
Solyc06g051400	0.000126867	0.00461346	0.00687638	0.00748527	0.000221585
Solyc01g091330	0.000140606	0.000139945	0.00140437	0.000754451	0.00421502
Solyc10g052660	1.17923e-05	0.00130909	8.25929e-05	0.00107573	2.10229e-05
Solyc04g064790	0.000743464	0.00448363	0.000181237	0.000513143	0.00230208
Solyc01g080090	2.5035e-05	0.00806074	0.000468328	0.00561509	0.00864091
Solyc01g007390	0.000757263	3.89046e-05	0.00959188	0.0160455	1.29613e-06
Solyc02g090530	0.000438778	0.00084522	0.00063203	0.000419126	0.00044105
Solyc01g104570	0.0116583	0.000764356	0.0120675	0.00338697	3.71879e-06
Solyc02g079250	0.000137491	0.000199424	0.000142625	0.000342858	0.000192873
Solyc04g040230	0	0	0	0	0
Solyc11g013280	2.97162e-05	9.07987e-05	0.000585679	0.00101755	0.00391172
Solyc02g078120	4.93392e-05	8.33092e-05	0.000207715	0.0015705	0.00128719
Solyc06g076160	0.00250123	0.0151512	0.000163187	0.000920797	4.94151e-06
Solyc08g014290	2.8289e-05	0.00132356	7.49966e-05	0.000235244	0.000417916
Solyc01g088770	4.30244e-05	0.000886093	0.000122671	0.000247691	1.08102e-05
Solyc04g072240	1.20535e-05	0.000713959	0.000157786	3.9831e-05	0.000165368
Solyc03g083500	0.00797686	0.00592663	9.86602e-05	4.44053e-06	0.00208569
Solyc01g080540	3.68895e-05	0.00180658	9.91621e-05	0.000185694	3.22527e-07
Solyc01g094860	0.00325579	0.000185473	0.0144395	0.00243196	0.000748723
Solyc08g008280	0.000181831	0.0129806	0.0370441	9.12434e-05	0.00186974
Solyc04g018130	5.43613e-06	0.000873313	2.72134e-05	0.0146779	0.000135023
Solyc03g082450	0.00172058	0.00668955	0.00130933	3.97437e-06	0.00469092
Solyc02g084570	0.0169521	0.00699553	0.00124939	0.000945679	0.000329209
Solyc11g012620	0.00530893	0.000291305	0.0203905	0.000452318	0.0127218
Solyc03g007800	0.000377413	0.000849755	0.00151317	0.0101593	0.00840133
Solyc06g054040	7.77662e-06	0.00260309	0.000265865	0.00446145	6.83889e-05
Solyc02g085380	0.00975138	0.00105806	0.00396611	2.21702e-07	0.00397118
Solyc08g066180	0.000353165	0.000114094	0.00114427	8.00974e-05	0.000476975
Solyc01g007930	0.00023336	0.000170336	0.000305473	0.000411275	0.000903882
Solyc02g087710	0.000780953	0.00180296	2.45828e-05	7.76457e-05	0.000545205
Solyc12g005140	1.6812e-06	0.000309497	0.00396293	0.000545387	0.00174999
Solyc12g042920	0.000258783	0.000215553	0.00179505	0.000244809	0.000866987
Solyc12g096920	0.013992	0.0154983	0.00199144	0.00396268	0.00494433
Solyc05g051070	9.53352e-07	0.000190257	2.95454e-05	5.22831e-07	0.000435935
Solyc08g078870	0.000534694	0.00183356	0.00688317	0.0212062	0.0105782
Solyc08g075480	0	0	0	0	0
Solyc08g076850	0.00145607	4.09667e-06	0.00423205	0.00339002	0.00099094
Solyc05g006100	0.000184029	0.00209445	0.000803553	0.000608223	0.000737402
Solyc03g006560	5.71316e-05	0.00168653	0.000473959	0.00081428	0.000375113
Solyc12g008720	0.000867048	0.00127138	4.34241e-08	0.00177404	0.000107296
Solyc07g021650	0.000274104	0.000545106	0.000617921	0.000481822	0.000281114
Solyc07g056190	9.15042e-05	0.0175259	0.0315314	0.000956463	0.0058764
Solyc08g013740	0.00202029	0.000794548	0.00084105	6.25716e-05	0.000340291
Solyc11g006910	0.00044295	0.00156212	0.0136863	0.00161045	0.00293701
Solyc11g072630	0.00620678	0.000160074	0.00149276	0.00380584	4.73881e-05
Solyc11g008180	0	0	0	0	0
Solyc09g031760	0	0	0	0	0
Solyc01g097060	7.77662e-06	0.00260309	0.000265865	0.00446145	6.83889e-05
Solyc02g077340	3.20313e-06	4.9724e-06	0.0133472	0.00685518	0.00657748
Solyc12g096280	0.00044064	0.00572497	0.00205369	0.00147953	0.00820744
Solyc11g010710	0.00223729	0.00361466	0.00360013	0.000214856	0.0131861
Solyc09g074930	9.65814e-05	0.000635584	0.000537654	0.00012476	4.76507e-05
Solyc11g005460	0.000107527	0.00104121	0.000943226	4.4766e-06	0.00154093
Solyc10g049560	0.000113141	0.000680037	0.00156574	0.0172928	0.00117616
Solyc11g042880	0.000467233	0.00569442	0.00994094	0.00157595	0.0504752
Solyc02g089650	1.07182e-05	0.0033482	0.00237716	0.000298441	3.28607e-05
Solyc12g094660	0.0061914	0.00600962	0.0159713	0.0147791	4.19808e-06
Solyc12g009580	6.08678e-05	0.038748	0.000666734	0.0134442	0.0268039
Solyc07g053810	0.0412504	0.000961727	0.00447926	0.00915935	0.0047028
Solyc09g090250	0.000824248	1.41299e-05	0.000344616	8.86752e-05	0.000245252
Solyc03g045150	5.69064e-05	0.00883554	0.000241875	0.0178464	0.00746438
Solyc00g154980	0.000891021	0.00128087	0.0106409	3.04515e-05	0.000109861
Solyc12g007160	0.000734434	5.67703e-06	0.000784635	0.0187239	4.88041e-05
Solyc02g055540	9.97863e-07	0.0028356	0.00984555	0.000256062	0.00798725
Solyc12g015860	9.07743e-05	0.0073882	0.000448215	0.000740248	0.000465494
Solyc08g074570	8.46539e-05	0.000137844	0.000415259	0.000589328	0.00258876
Solyc05g013510	0.000385683	0.0678886	0.00159143	0.0298515	0.00700768
Solyc07g063510	0.00521564	0.00248053	0.000197248	0.0102876	0.0445926
Solyc03g121040	0.00053796	0.00243231	7.25271e-07	3.92063e-05	7.20549e-05
Solyc05g014150	0	0	0	0	0
Solyc11g062250	0.00117197	0.00197309	0.0165864	0.00989785	0.000551416
Solyc01g010980	0	0	0	0	0
Solyc05g018630	0	0	0	0	0
Solyc12g055990	0.00251877	0.0233609	6.48352e-05	0.000473421	0.000221339
Solyc06g064860	7.77662e-06	0.00260309	0.000265865	0.00446145	6.83889e-05
Solyc02g071420	0.000923661	0.00398302	5.12469e-05	0.00107834	0.0106509
Solyc08g079000	0.000951655	0.000304892	1.5445e-05	0.00046312	0.0099706
Solyc01g107020	0.00499208	0.000457339	0.000689639	0.000202685	0.000295537
Solyc12g056940	0.00593759	0.00492481	0.000185048	5.61639e-05	0.000787956
Solyc06g060340	4.04869e-05	0.0261909	0.00865549	0.00057504	0.00150188
Solyc01g015000	0.00167929	0.000319425	0.000962236	0.000391866	0.00267933
Solyc04g050900	0.00277611	0.000460648	0.00963816	0.000510552	0.000234772
Solyc08g014570	0.000901539	0.00978972	0.0266625	0.0136825	0.00144383
Solyc01g097410	1.8528e-05	6.39167e-05	0.00918443	0.00495775	0.0244796
Solyc12g044490	0.0200407	0.0118836	0.000369847	1.16065e-05	0.0316187
Solyc08g082600	0.00136479	0.00053945	0.000558126	8.34568e-05	0.0189636
Solyc09g005470	0.00818843	0.000802825	3.38945e-05	8.72205e-05	3.46608e-06
Solyc04g051360	0.00470278	0.0633969	0.0153963	1.52119e-05	0.0157457
Solyc00g153980	0.0142397	1.72105e-05	0.0208002	0.0239747	2.78715e-05
Solyc10g079980	0	0	0	0	0
Solyc01g094080	0.0112084	0.00988222	0.00114553	2.43497e-06	6.73314e-05
Solyc03g044200	4.26331e-05	0.00317156	0.000104663	0.00187234	0.000296486
Solyc08g065290	2.65182e-05	0.000718667	0.0192895	0.00719629	0.0323872
Solyc03g078640	0.00615435	0.000293993	0.00328567	0.00162582	0.00323125
Solyc03g007760	0.00162006	0.00330289	0.00271354	0.000783694	0.00217865
Solyc04g014730	0.00195966	0.00174855	0.0048718	0.000369842	0.0019717
Solyc12g098390	0.00633426	0.00220097	0.00137842	0.00525019	0.000867868
Solyc10g076320	1.28884e-05	0.00207052	6.45196e-05	0.0347995	0.000320123
Solyc12g056360	0.009913	0.00832594	0.0100386	0.0148002	0.00504762
Solyc05g008410	0.000326008	0.000183986	9.13586e-06	0.00260348	0.00302553
Solyc02g070770	5.12574e-05	0.00491727	9.85822e-07	0.00235167	0.000276802
Solyc09g007060	0.000336953	0.000679315	0.00262407	0.0051236	0.00263437
Solyc06g053820	2.41476e-07	2.69648e-05	3.13062e-05	0.000289393	4.75592e-05
Solyc05g010350	0.000308602	1.07801e-05	0.00195632	0.00348045	0.00263845
Solyc06g066420	0.022097	0.0230931	0.000566272	9.76353e-06	0.0203598
Solyc05g053080	0.00124363	0.000234986	0.000162177	0.00203128	0.0113744
Solyc10g079360	0.000704963	0.00019659	0.00973893	0.0114979	0.00225836
Solyc11g069250	0.0150361	0.000542576	0.00311058	0.00429395	1.1484e-05
Solyc05g012260	0.00751374	1.79095e-05	8.84751e-05	0.000537112	0.000277586
Solyc01g106860	1.39198e-05	0.00477928	0.000470252	2.36522e-05	0.000591294
Solyc03g123530	5.6579e-07	1.10448e-05	0.00434097	0.000672951	5.27271e-05
Solyc07g066070	0.0101536	0.00328988	0.000181168	0.00017415	0.000109644
Solyc04g050010	0.00216454	0.0186282	0.00188282	0.00198127	0.000100689
Solyc08g007070	0.00130759	0.000317198	0.0223258	0.0233107	0.0654447
Solyc05g055700	0.000209108	4.16906e-07	0.000325005	0.000163948	0.00228205
Solyc05g006950	0.00128294	0.00260897	0.000137117	0.000442298	0.0012109
Solyc03g007180	0.000421535	0.002752	0.00110617	0.000936703	0.00103004
Solyc01g098550	0.000121577	0.0017854	0.000127643	0.000501308	3.13645e-07
Solyc02g072430	0	0	0	0	0
Solyc09g007830	2.40739e-05	5.60553e-05	0.000580339	0.00226995	5.6877e-05
Solyc01g111300	0.000621012	0.00083328	0.00039008	0.000192626	3.30652e-05
Solyc02g065480	0.00276678	0.000108677	0.0603276	0.000397783	0.0180095
Solyc12g027770	0.00191895	0.000880676	0.00545422	0.000185536	0.00245451
Solyc12g049270	0.0231259	0.00385669	0.000449662	0.00551164	0.014396
Solyc02g079750	0.000607426	0.000115794	0.00490116	0.000916147	0.000489092
Solyc12g099040	0.000443058	0.00113755	0.00841822	0.00860999	0.0250725
Solyc07g007120	2.16703e-08	8.20154e-05	0.00112583	2.94785e-06	5.82066e-05
Solyc01g098880	1.23373e-05	0.00111301	0.00128435	0.000165552	0.00059752
Solyc09g018460	1.12886e-05	0.000843197	0.000545536	4.14086e-06	0.00977386
Solyc02g064680	0.00166103	0.000280562	0.000208826	0.00296974	2.04367e-05
Solyc12g009250	6.10219e-06	0.0178156	0.00100059	0.00038643	0.000314188
Solyc05g018490	0.000188892	0.000233176	0.00019504	9.31365e-05	0.000167266
Solyc12g013710	0.00479712	0.0270273	0.000294954	0.0017825	0.000101445
Solyc02g032380	0.00218855	0.00315073	0.0306221	0.000596099	0.000291967
Solyc11g033280	0.000148196	0.000965949	0.000260912	0.00032116	9.71958e-05
Solyc04g080480	0.000757263	3.89046e-05	0.00959188	0.0160455	1.29613e-06
Solyc03g005850	1.10921e-05	0.00056162	0.00883752	0.0110566	0.0101993
Solyc10g006860	0.000241517	0.000771314	2.47308e-05	0.00114293	0.000790935
Solyc04g015120	8.82865e-05	0.00219881	0.00890788	0.00501747	0.00904129
Solyc01g067330	0.0540404	0.0212085	0.0178551	0.000258859	0.00373074
Solyc02g091230	0.000320204	0.00171187	0.00407234	0.000105133	0.0174025
Solyc01g059990	0.0195007	0.00345974	0.0227727	0.00202162	0.00929472
Solyc08g005500	0.000787377	0.00112623	0.000153149	0.00779942	0.00838747
Solyc01g099680	0.00257834	0.00643877	0.00312143	0.000190037	0.000157057
Solyc05g009420	0.000108976	0.00358446	0.000659411	1.02271e-06	0.00028131
Solyc02g071160	0.0032879	2.18785e-05	5.38815e-05	0.000535955	0.000145939
Solyc09g059650	0.0448489	0.0472212	1.47264e-05	0.00142863	0.000262654
Solyc04g040220	0.000511117	8.46449e-06	0.000623298	0.000312234	0.000427574
Solyc06g062850	1.80368e-05	0.000292915	0.0027092	0.0011745	1.82528e-05
Solyc06g011560	0.00599852	0.000703747	0.000730777	0.000918665	0.00125601
Solyc05g007770	0.00138681	0.00727568	0.0286156	0.00675889	0.010127
Solyc09g075600	0.0205291	0.291232	0.0151574	0.0423015	0.0256927
Solyc01g105070	0.0312847	0.00636173	5.274e-05	0.00735163	0.00135172
Solyc02g069100	0.0198229	0.00590078	0.0034254	0.00372183	2.22281e-06
Solyc11g073220	0.000282068	0.000728876	0.000891533	0.00844765	0.0114456
Solyc03g114300	0.00449483	0.00283902	0.0039527	0.00137969	0.000630099
Solyc09g005990	0	0	0	0	0
Solyc04g074840	0	0	0	0	0
Solyc03g025870	0.00190633	0.000338048	0.00910659	0.00556889	0.00240369
Solyc12g021340	0.00171379	0.00686795	0.0376767	0.00139	0.00457242
Solyc03g121900	0.00131939	0.000838446	0.00633855	0.000610695	0.00284264
Solyc05g024260	0.000745573	0.0876507	0.000347692	0.00610383	0.00195756
Solyc10g081810	4.4527e-05	0.00882254	0.00830321	0.0607381	0.0695946
Solyc04g049640	0.000891021	0.00128087	0.0106409	3.04515e-05	0.000109861
Solyc04g081350	0.00154636	0.0072587	0.00291346	0.00499743	0.0144216
Solyc07g006380	0.00167604	0.0279225	0.0282224	0.0676504	0.00188071
Solyc06g053590	0.00656265	0.00215306	0.000277399	4.27479e-05	1.6141e-05
Solyc04g014290	0.011483	0.00119308	0.00586821	0.00440872	0.00153514
Solyc10g080140	0.000891021	0.00128087	0.0106409	3.04515e-05	0.000109861
Solyc01g009540	0	0	0	0	0
Solyc02g088240	0.0153606	0.00441653	0.00256495	0.000113531	0.00014724
Solyc08g068100	6.57686e-08	0.000536132	9.92678e-05	1.03132e-05	0.000268517
Solyc10g085660	0.00854709	0.00553241	0.000118825	0.000268548	0.000571102
Solyc08g067330	0.00136134	0.0125653	0.0335263	0.000488701	0.00597783
Solyc01g087460	0.00681265	0.00327778	2.48069e-05	0.000291627	2.34333e-05
Solyc04g079430	0.00364972	0.00630366	0.000386903	5.99299e-06	0.000292938
Solyc07g018310	0.00677916	0.00633259	8.02625e-06	0.0028892	0.000218661
Solyc06g010210	0.0211163	0.00341913	3.12854e-05	0.0244214	0.000679385
Solyc01g088760	0.00447357	0.000397737	7.12732e-05	0.000477661	0.000568492
Solyc10g084390	9.97863e-07	0.0028356	0.00984555	0.000256062	0.00798725
Solyc02g062680	0.000141025	0.00286036	0.00157852	0.000404091	2.04045e-05
Solyc01g009090	8.57687e-05	0.000167084	0.000113439	0.000361819	0.00027213
Solyc04g078520	0.000584185	0.00824269	0.0023302	0.00010131	0.00110734
Solyc11g072570	0.013662	0.0021293	0.000647792	0.00143764	3.80385e-05
Solyc07g008760	0.0053671	0.00974172	0.000436391	0.00795413	0.00342834
Solyc01g108340	2.79808e-05	0.000184195	0.000752986	0.000847671	0.000886001
Solyc03g119070	0.00109046	0.00170034	0.00255981	0.0176208	0.0116218
Solyc08g007810	1.86444e-05	1.43012e-05	0.025117	0.030121	0.00950086
Solyc00g020020	0.0141248	0.00567563	0.0157143	4.56762e-05	0.00928813
Solyc10g047300	0.00248653	0.00100204	0.019951	0.00511398	0.00821424
Solyc01g103040	4.41045e-05	0.00367594	0.000201324	0.00179186	0.000725552
Solyc01g106030	0.000119487	0.00050722	1.57641e-06	1.6428e-05	0.000127356
Solyc06g007560	0	0	0	0	0
Solyc07g008490	1.42999e-05	0.000521563	0.000980987	0.000293213	4.68853e-06
Solyc07g042020	0.000431794	7.20631e-05	4.18047e-05	0.00158743	0.0013574
Solyc09g098280	5.43051e-05	5.40359e-05	0.000123482	2.77414e-05	0.0003705
Solyc11g005700	0.00185741	0.00156553	4.35093e-05	0.000483982	0.00488352
Solyc03g098400	0.00875439	0.00356191	0.00561864	0.0154554	1.00858e-05
Solyc10g084530	0	0	0	0	0
Solyc01g086730	0.000172556	0.000379384	0.00237296	0.00490666	0.0069195
Solyc04g078380	6.1996e-05	0.000285693	0.00024791	0.000145646	4.95763e-05
Solyc11g020230	0.0106415	0.0105792	8.26103e-05	0.00174277	0.000292212
Solyc10g083620	0	0	0	0	0
Solyc02g083260	0.00370569	0.00154045	0.000289935	0.00127069	0.00013074
Solyc11g065370	0.00178745	0.000105648	0.00283375	0.00606723	0.00127328
Solyc08g075960	0.000216037	0.00125947	0.000194816	1.2489e-05	2.61212e-06
Solyc11g068390	7.77662e-06	0.00260309	0.000265865	0.00446145	6.83889e-05
Solyc02g050270	0.00238032	0.0041524	0.0239303	0.00722585	0.0323583
Solyc02g092250	0.00537679	0.000815044	3.74907e-05	0.000295383	0.0067179
Solyc09g059130	0	0	0	0	0
Solyc04g054340	5.6537e-08	0.00991176	2.43368e-05	4.76778e-05	0.0479902
Solyc02g063220	0.000958156	0.00597995	0.00188545	0.00061857	0.00264019
Solyc10g006050	2.7612e-06	7.14312e-07	1.369e-05	0.000149735	0.00060867
Solyc01g107340	0.00250938	0.000796797	0.00126708	0.00297849	5.22158e-06
Solyc03g078320	0	0	0	0	0
Solyc06g076360	0.000154041	0.00232565	1.09981e-05	0.00185006	0.00176866
Solyc06g035970	1.11709e-05	0.00284611	0.000123255	0.00033963	2.95865e-05
Solyc01g109120	0.0001993	0.00109588	0.00302534	4.77039e-06	0.00200357
Solyc11g071790	6.72245e-05	0.00138941	0.00127036	0.00117703	8.06804e-06
Solyc02g064940	0.032597	0.00288294	0.000599616	0.00156344	0.000136732
Solyc11g068640	0.000198229	0.000602918	0.000598339	1.12252e-05	0.000811202
Solyc03g122340	5.50405e-05	0.00372046	0.00170662	0.0014236	0.000452794
Solyc06g072840	0.00193617	0.00354341	4.35183e-05	0.000374894	2.65483e-07
Solyc03g051900	0.000719677	0.00206264	0.00211218	0.000443906	0.000189221
Solyc08g008040	0.000436487	0.000951766	0.00208227	4.34434e-05	0.0020581
Solyc01g087320	0.000139	1.833e-05	0.00601805	0.000941603	0.000262866
Solyc06g073460	0.000402702	1.66466e-06	1.21053e-05	0.00031707	5.27281e-06
Solyc10g045270	0.00156239	4.43605e-05	0.000386869	1.9604e-05	0.000694717
Solyc09g008660	0.000331521	0.00346746	0.000503851	0.0050618	0.00205214
Solyc10g005650	5.3504e-05	0.000179158	0.000141582	0.000304208	0.00120173
Solyc06g072590	1.28884e-05	0.00207052	6.45196e-05	0.0347995	0.000320123
Solyc01g073730	0.0198826	0.000927573	0.0243978	0.00484451	0.000104145
Solyc06g016800	0.000451652	0.00314196	0.00802874	0.026771	0.0192419
Solyc06g005230	0.0118786	0.00142849	1.03277e-07	0.00401693	0.000134147
Solyc10g018110	0.00225797	6.80554e-06	0.0292	0.00342518	0.000574846
Solyc01g108830	0.00196719	0.00177151	0.000128318	0.0113154	0.00805393
Solyc01g006600	0.000891021	0.00128087	0.0106409	3.04515e-05	0.000109861
Solyc01g079150	0.000980545	0.00376762	0.00085389	0.00056009	1.70344e-05
Solyc08g068680	0.00974605	0.00213948	0.178397	0.000319051	0.000178798
Solyc10g081480	0.000237953	0.000140367	0.000123561	0.00014242	2.29396e-06
Solyc02g092920	0.00131367	0.00232759	3.07949e-05	0.00128009	0.000403617
Solyc11g066130	0.00524789	0.00264756	0.0103743	0.000283034	0.00151859
Solyc07g065610	0.0163545	0.0011384	0.0606752	0.00489317	0.00627315
Solyc04g008280	0.000104763	0.00253473	0.000280336	0.000737967	1.79802e-05
Solyc11g069110	3.68146e-06	0.00610858	5.08265e-05	0.00311922	0.00337756
Solyc10g086700	0.0050938	0.0018071	0.0149793	3.98455e-05	0.000468808
Solyc03g097440	0.00696523	0.00348623	8.82689e-05	0.000721995	0.000328166
Solyc09g056370	0	0	0	0	0
Solyc09g010380	0.000153016	0.00755815	0.000275004	0.00141372	4.32134e-08
Solyc02g077100	0.00210557	0.000749733	0.00260048	0.00141515	0.00180544
Solyc06g075100	0.0158133	0.0117053	0.0311943	0.0371864	0.00235745
Solyc06g072330	0.00848812	0.0168551	0.000533765	1.2697e-05	2.88571e-05
Solyc00g059500	5.43613e-06	0.000873313	2.72134e-05	0.0146779	0.000135023
Solyc06g036300	0.00312588	0.00148389	0.000660557	3.94267e-07	1.69273e-05
Solyc12g077440	0.00277722	1.39887e-05	0.00533522	0.00306198	0.0423984
Solyc06g074850	0.0405183	4.18449e-06	0.00122494	0.000795967	0.000208348
Solyc03g119840	0.000525584	0.00116897	0.000609238	0.000882865	0.000967454
Solyc09g010650	4.32019e-06	5.02646e-05	0.000307688	2.06249e-05	7.17221e-06
Solyc03g095960	0.000242618	0.00199698	0.000597289	8.18443e-08	0.00258423
Solyc04g007950	0.0034207	0.000255162	3.35059e-05	0.00210671	0.000140945
Solyc12g008820	0.000891021	0.00128087	0.0106409	3.04515e-05	0.000109861
Solyc12g096730	0.0108611	0.0132602	0.00332359	0.00397038	0.00136133
Solyc09g089710	5.43613e-06	0.000873313	2.72134e-05	0.0146779	0.000135023
Solyc01g096270	0.000113319	0.000185048	4.96028e-05	0.00113789	2.252e-05
Solyc11g067260	0.0182012	0.00306113	0.00792374	0.000135833	0.00226242
Solyc01g096670	0.012925	0.00196695	9.45761e-05	1.94795e-05	5.69836e-05
Solyc10g081730	5.45339e-05	0.00124722	0.000318253	2.22548e-05	0.000734946
Solyc02g036280	0.000121898	5.54094e-07	1.80383e-05	0.00284696	0.0591933
Solyc09g090720	3.04438e-05	0.000216554	0.000644573	0.000717174	8.1922e-05
Solyc07g016050	0	0	0	0	0
Solyc10g080460	0.00257305	3.04622e-05	0.00691685	4.83293e-05	0.0133834
Solyc10g050890	0.000256004	0.0126064	0.000167865	0.00365287	7.13395e-05
Solyc07g064250	0.00311551	1.13311e-05	8.43195e-05	0.00172069	0.000565588
Solyc07g052380	4.35946e-06	0.0161693	0.000888704	0.000759066	0.0245095
Solyc03g025680	6.08495e-06	0.0116217	0.00528197	0.0478223	0.00060274
Solyc07g005250	0.000476982	0.00151507	0.0104253	0.00194619	0.0132653
Solyc06g060100	0.000753269	0.0027177	0.000185434	0.000241361	3.04519e-06
Solyc11g056470	0.0261462	3.82009e-05	0.00520518	0.0138366	0.01344
Solyc06g083010	0.00024793	0.00199709	0.0148349	0.00100685	0.0149784
Solyc05g005840	0.0011558	0.0177518	0.0049686	0.000595951	0.00111011
Solyc03g077980	0.0186065	0.00627176	0.00909889	0.00161424	0.000420479
Solyc03g063850	0.00271856	0.00372615	0.038898	0.00813615	0.00389391
Solyc05g014750	0.0412071	0.00637107	0.000654195	0.0130972	9.96978e-05
Solyc03g118710	0.000309654	0.00642296	1.03432e-05	5.83144e-06	1.51208e-05
Solyc06g068370	0.00191014	0.00471191	0.00481929	0.00240132	0.00521975
Solyc09g011520	0.000183715	0.00577356	0.0112397	0.0087447	0.000541262
Solyc10g011850	0.000923661	0.00398302	5.12469e-05	0.00107834	0.0106509
Solyc06g069420	1.60886e-07	0.00117577	0.00104572	0.000562492	7.32054e-07
Solyc08g016020	0.000951655	0.000304892	1.5445e-05	0.00046312	0.0099706
Solyc01g104030	0.00572588	0.0136401	0.000421078	0.0021079	0.00104763
Solyc03g031620	6.9374e-06	0.019745	0.000477418	5.05578e-05	0.000999398
Solyc07g063610	0.00168831	0.00236145	0.000213733	0.00281202	7.80649e-06
Solyc12g097060	0.000861646	6.33974e-05	0.0105084	0.000230341	0.00011341
Solyc05g047540	0.00221335	0.000245451	0.0220659	0.0398484	0.0362302
Solyc11g064760	0	0	0	0	0
Solyc09g015470	0.000369411	3.09188e-05	7.43193e-06	0.000301248	0.00575651
Solyc12g044300	0.000713493	0.000200611	0.0011134	0.000819491	0.00156345
Solyc10g051270	0.000311814	0.000238542	1.23847e-05	0.000346798	0.000142941
Solyc05g032690	0.000891021	0.00128087	0.0106409	3.04515e-05	0.000109861
Solyc11g028000	7.77662e-06	0.00260309	0.000265865	0.00446145	6.83889e-05
Solyc02g087170	0.000409421	1.6181e-05	0.00131761	4.4138e-05	1.8092e-05
Solyc04g082180	0.00207897	0.00647671	0.0003476	0.000687099	0.0176538
Solyc12g017260	0.00921175	0.000646592	0.0022813	0.0181795	0.00159482
Solyc04g074590	0.00872901	0.0036352	0.0168657	0.00107202	0.00205002
Solyc06g068590	0.00407859	0.000900388	0.00645237	0.0064198	0.00311835
Solyc06g066620	7.86177e-05	0.00582715	0.00125471	2.01981e-05	0.000705433
Solyc05g018340	3.85262e-05	0.000297496	3.83185e-05	0.00032021	2.37879e-05
Solyc12g014510	0	0	0	0	0
Solyc10g079160	0	0	0	0	0
Solyc00g140060	0.0891416	0.0177	0.000204896	0.021377	0.00924823
Solyc04g076990	0.00295205	0.00242515	0.00132568	0.00281557	0.000447959
Solyc05g012060	5.45584e-06	0.000627516	0.00294185	0.00299019	0.000241518
Solyc02g087280	0.00214224	0.00141632	0.0013927	0.00159581	4.52455e-05
Solyc02g082670	5.69682e-05	0.00272647	0.000452451	0.00152559	0.000162972
Solyc04g082450	0.000112899	0.000251395	0.00165253	0.000917846	0.000244803
Solyc07g066670	1.20033e-05	0.000702769	0.00221449	0.000985344	0.00135692
Solyc05g005150	0.00135522	0.00452145	0.00828839	0.00114914	0.000337068
Solyc09g015530	0.00128581	0.000310779	6.26098e-05	0.00047348	0.00153438
Solyc08g078220	0.000136584	6.27985e-07	5.23928e-06	0.000223518	0.000306934
Solyc07g062560	2.24733e-05	0.0383616	2.72266e-05	0.136256	0.00105458
Solyc12g100200	0.000248491	2.15348e-05	0.000933657	0.00150712	0.000477029
Solyc06g066190	8.31365e-05	4.70444e-05	0.000260011	0.000712779	0.000753971
Solyc11g006700	0.000891021	0.00128087	0.0106409	3.04515e-05	0.000109861
Solyc08g074730	0.000635699	0.000920397	0.00234805	0.00371969	0.00691605
Solyc12g049070	0	0	0	0	0
Solyc02g079190	0.00538171	0.000602065	4.5397e-05	0.000230759	0.00219776
Solyc11g007070	0.000351455	1.05155e-05	0.00543859	0.00360158	0.0053832
Solyc11g050980	0	0	0	0	0
Solyc09g064920	0.000171871	0.000281879	0.000642949	0.00136078	0.000477346
Solyc06g076820	0.00260244	0.000494193	8.7141e-06	0.00174958	4.36862e-05
Solyc09g018660	0.00321831	0.0155464	0.00437298	0.00292528	6.46982e-05
Solyc12g096890	0.00550924	0.00963864	0.00377874	0.00177143	0.00362205
Solyc03g059010	1.75353e-05	1.04243e-06	0.00115458	0.000180678	2.95687e-05
Solyc10g044910	0.00085502	0.0025108	0.00164394	0.00175122	0.00400146
Solyc03g083200	0.000264622	0.00628156	0.000283218	7.18224e-05	0.0141193
Solyc03g082550	0.00134053	0.00460864	0.00143879	2.79961e-05	0.000436516
Solyc12g015640	0	0	0	0	0
Solyc02g070360	0.000213797	0.000752096	0.00034825	9.74322e-05	0.000523648
Solyc09g025200	0	0	0	0	0
Solyc04g058160	8.88235e-05	0.000868094	0.00552249	0.0138145	0.0186514
Solyc02g084730	0.00266453	0.0035572	0.0111067	0.00475939	3.01373e-06
Solyc02g083100	9.6188e-05	0.00189613	0.0150125	0.000576197	0.0486146
Solyc03g033410	0.000527489	0.0058385	0.00272141	0.00604754	0.000503959
Solyc09g061250	0.000644347	0.00702441	0.00268404	0.000362362	0.000762401
Solyc07g049570	3.49577e-05	2.96859e-07	0.000161512	0.00221305	0.000876912
Solyc09g074590	0.00117795	0.0264969	6.07325e-05	0.00279956	0.0186289
Solyc04g064610	0.0122779	0.0143379	0.00445095	0.00440002	5.95018e-06
Solyc08g066680	0.00525201	2.05152e-07	0.00265941	0.000647153	0.00144424
Solyc01g007210	5.43613e-06	0.000873313	2.72134e-05	0.0146779	0.000135023
Solyc11g016990	5.34104e-05	0.0105728	9.62142e-06	2.66509e-05	0.00699045
Solyc01g006160	0.00120335	0.000328284	5.49882e-05	0.00144344	0.000754509
Solyc08g079660	4.81534e-05	0.00163661	2.17045e-05	0.000304036	0.000556068
Solyc05g007170	0.0176705	2.38736e-05	0.0224073	0.000165052	0.0010878
Solyc06g060920	7.27299e-05	0.000112511	0.0047086	0.000821187	0.00167559
Solyc00g108550	0.00603012	0.00100059	0.0209355	0.00110899	0.000509958
Solyc11g012290	0.00137456	0.0100556	0.00178355	0.00843766	0.0604029
Solyc06g051230	0.000711156	0.0016479	0.00345618	0.00100095	0.000985214
Solyc08g014310	0.0109559	0.0213304	0.0158045	0.00323174	0.000957168
Solyc11g073020	6.09198e-06	0.0017252	0.000597599	0.000370771	0.000114101
Solyc03g098740	0.00967708	0.0351612	0.000167769	0.0453323	0.045591
Solyc11g066850	0.0331864	0.000220645	0.017384	0.000581735	0.00262947
Solyc01g099910	0.000320782	9.67168e-05	0.00162016	0.00282532	0.000308683
Solyc04g054800	9.25603e-06	0.00862992	0.0172319	0.00225553	0.00673921
Solyc07g065930	0.000890577	0.00806323	0.000904364	0.000295664	0.000163546
Solyc08g079590	0.00104001	0.0150841	0.00086644	0.0142603	0.0226433
Solyc05g055980	1.77233e-05	0.0028891	0.000191073	0.000111959	2.28749e-06
Solyc12g009640	0.00185561	0.000406682	0.000298854	0.000368407	3.68128e-05
Solyc06g006010	5.43613e-06	0.000873313	2.72134e-05	0.0146779	0.000135023
Solyc02g085460	5.43613e-06	0.000873313	2.72134e-05	0.0146779	0.000135023
Solyc08g066020	0.000454036	0.00577364	0.0368764	0.0081958	0.0188197
Solyc07g056540	0.000609693	0.0834313	0.00553407	0.0165025	0.00441215
Solyc01g057070	0.00164293	0.000496259	0.00100217	0.0314746	0.014356
Solyc01g095960	5.43613e-06	0.000873313	2.72134e-05	0.0146779	0.000135023
Solyc09g007200	0.00993832	0.00574867	0.000226013	0.00690926	5.87125e-05
Solyc11g011670	0.00425606	0.000511361	0.00123671	0.0393303	0.0258478
Solyc05g010570	0.00371179	0.00535975	0.000648326	0.000106361	0.0020447
Solyc01g066370	0.00172425	0.0144114	0.015167	0.310859	0.00503599
Solyc04g011350	1.39299e-06	0.00588651	0.000963668	0.000338411	0.000143529
Solyc03g006240	0.0181619	3.83925e-05	9.46401e-06	8.63369e-05	0.000679379
Solyc11g018590	0.000245635	0.00846627	0.0112652	0.00899878	0.0128083
Solyc03g120690	0.000459364	0.0156612	0.00335479	0.000364251	0.00193742
Solyc02g088730	1.8699e-05	0.00051745	0.00265864	0.000831666	0.00194425
Solyc02g087900	0.00034727	3.09418e-05	0.000364744	2.45042e-09	0.000962113
Solyc11g072770	0.0076512	7.87971e-06	0.0222432	0.00647551	0.00381824
Solyc01g097070	0.00150762	0.00358109	0.00321219	0.00447194	0.000871385
Solyc05g014050	0.000186935	0.000209078	0.00205873	0.000148985	0.000794453
Solyc05g053120	0.000226096	3.59871e-06	0.00030635	0.0116275	0.000860835
Solyc05g056370	0.00376781	3.60021e-05	0.00057085	3.94112e-06	0.00170941
Solyc04g011680	0	0	0	0	0
Solyc01g097180	0.000625735	0.00834847	0.0056438	0.00300861	0.0122028
Solyc01g010280	0.00290979	0.0256059	0.0052368	0.00823892	0.000481221
Solyc03g120520	0.0110419	0.00330884	0.00734808	0.0118099	5.97024e-05
Solyc01g106230	3.76645e-05	0.011072	0.00876321	0.0134998	0.00951524
Solyc10g062050	0	0	0	0	0
Solyc03g117320	0.00163372	0.000133283	0.00222829	0.000788968	0.000240979
Solyc06g007760	2.03457e-05	0.000437087	0.00055025	0.000350441	2.50819e-05
Solyc09g074870	0.000212101	1.34313e-06	7.33048e-05	0.000784797	4.45446e-05
Solyc11g008390	7.01358e-05	0.00451637	0.00125087	8.42569e-05	0.00154658
Solyc12g006600	0.000170518	0.00724815	0.00983898	0.00220701	0.00787089
Solyc03g116050	0.00123576	0.000648006	0.0084466	0.0084514	0.00320433
Solyc08g007380	0.000903906	0.000235977	0.00712157	0.00247258	4.00137e-05
Solyc00g094550	0	0	0	0	0
Solyc01g097230	8.45584e-05	0.00118529	0.00473532	0.000812335	0.00806446
Solyc12g096070	0.00407346	0.00094069	0.000438256	0.00460572	0.00340981
Solyc01g106580	0.00137376	0.00250004	9.81476e-05	0.0005924	2.9934e-08
Solyc12g098920	0.00261628	0.000158257	0.00715726	0.000529693	0.000861471
Solyc11g010100	0.000197466	0.00257689	6.96555e-05	0.00150472	0.00431013
Solyc04g010080	4.45508e-05	0.00274784	0.00361556	7.63296e-05	0.00129681
Solyc10g083420	0.000457085	0.0116393	0.00119307	0.000688787	0.00114093
Solyc03g044900	0.000394561	0.0116235	0.00206616	0.000802409	0.000871821
Solyc09g075830	9.23448e-05	1.57168e-06	0.000828132	0.000101332	0.000249108
Solyc07g041200	0.00163791	0.00270178	0.00374108	0.000881128	4.57205e-05
Solyc12g040520	0	0	0	0	0
Solyc10g051130	0.00589755	0.0047913	0.000945052	3.0353e-05	0.00112995
Solyc09g082320	2.85295e-05	0.000664674	0.000174779	6.19862e-05	7.92013e-07
Solyc02g091810	8.83605e-06	0.00173924	0.0106463	0.00610437	0.00162892
Solyc03g007680	0.000157544	0.00347796	2.34138e-05	9.69013e-08	5.24433e-05
Solyc01g010860	0.000307873	0.000980853	3.97118e-05	1.18571e-06	0.000308314
Solyc05g053470	0.009531	0.0204022	5.56719e-05	0.000224974	8.81553e-05
Solyc11g045240	0.00120188	5.87184e-05	0.00192232	0.000263514	0.0046011
Solyc05g009240	0	0	0	0	0
Solyc03g005260	2.686e-05	0.000972462	0.0165161	0.00120653	0.000198527
Solyc10g083390	0.000951655	0.000304892	1.5445e-05	0.00046312	0.0099706
Solyc08g065640	2.56039e-06	0.000523488	0.0015408	0.00101877	0.00859407
Solyc05g013700	0.000190963	0.000146564	2.52476e-05	0.000179828	0.000269223
Solyc02g070280	0.0245285	0.00336599	0.000858502	0.000232539	0.0014706
Solyc01g107180	8.10705e-09	7.37736e-06	0.000273341	0.00166191	0.000177401
Solyc04g015690	1.2966e-06	0.00360285	0.0016601	0.00347373	0.000337471
Solyc01g109320	0	0	0	0	0
Solyc03g007530	0.01084	2.67221e-05	0.000574372	1.55304e-06	0.00110978
Solyc11g068400	0.000241064	0.00287972	2.89281e-05	0.000908178	9.83231e-05
Solyc03g111580	8.90129e-06	0.00282147	0.000175473	0.000259275	0.000262239
Solyc07g006870	0.00896128	0.0107457	0.000623563	0.00243158	0.000426328
Solyc08g006260	0.00728078	3.88307e-05	0.000453094	0.00703438	1.17577e-05
Solyc01g094760	0.00069097	0.000892522	0.000885416	3.04773e-05	0.000600311
Solyc02g014170	0.00103995	4.78342e-05	0.00252026	5.71623e-05	0.00279659
Solyc04g050730	0.0287659	0.000282648	0.00102616	0.00303868	5.57331e-05
Solyc09g072820	0.00130446	0.00190939	0.000334183	2.4016e-05	7.63415e-05
Solyc01g100320	0.00399447	0.00439216	0.000401602	0.00128979	0.000609853
Solyc10g008050	0.00136479	0.00053945	0.000558126	8.34568e-05	0.0189636
Solyc03g111050	3.27283e-07	0.0128298	0.00645928	1.13374e-05	0.00501432
Solyc05g053290	0.00392173	0.000373974	0.000262281	0.00011658	0.0009664
Solyc08g082030	0.00235879	0.000755711	3.82823e-05	0.0011479	0.0247133
Solyc12g098210	0.00542197	0.00862415	0.000618147	0.00170053	0.00123901
Solyc05g050920	0.000439434	0.00155522	0.000574999	7.05894e-05	0.00408857
Solyc01g097740	7.60716e-06	0.00179458	0.000116427	0.00059107	0.00105097
Solyc12g014250	0.00134657	0.00222962	0.00127773	0.00225354	0.00246131
Solyc01g099270	0.00121717	0.0272416	0.000336671	0.0363568	0.000870743
Solyc05g012540	0	0	0	0	0
Solyc06g008330	0.000339054	0.000228321	0.00162063	0.00616414	4.05811e-05
Solyc04g026380	7.62109e-05	0.00535258	5.86541e-06	5.13017e-05	0.000328722
Solyc09g056170	0.000517965	0.00722083	0.000309231	0.000542347	1.00413e-07
Solyc06g082520	0.00165894	0.00341456	0.00108435	4.0289e-05	0.00115883
Solyc08g078140	0.00123069	0.00045674	8.28536e-06	0.00043003	0.00101929
Solyc02g094570	0.000928326	0.00158902	0.00125035	8.54401e-05	0.00392247
Solyc08g076100	0.000119931	0.000490463	0.00328735	0.000213046	0.000495359
Solyc02g033040	5.58375e-05	0.00671536	7.99628e-05	0.0187618	0.00801844
Solyc02g065560	0.00062558	0.00014998	0.00435662	0.00396009	0.00173155
Solyc12g008930	0.000303192	0.00673471	0.00256351	0.0068629	0.000548716
Solyc10g086270	0.00439737	0.00161547	0.000276457	0.023816	0.0465838
Solyc09g074050	1.86066e-05	3.60469e-05	0.00622328	0.000254498	7.04319e-05
Solyc09g059950	0.011578	0.0288256	0.00027565	0.000246254	0.00222114
Solyc08g007600	0	0	0	0	0
Solyc12g057000	0.0057453	0.00106777	0.0103684	0.000699007	9.87028e-05
Solyc03g115770	0.00643362	0.00751412	0.00283581	4.06536e-05	0.00113651
Solyc09g018340	0.0965803	0.00298213	0.000100004	0.00423487	0.0112623
Solyc08g048500	9.74132e-05	0.000179168	0.00010701	1.91267e-05	0.00030677
Solyc01g099490	0.0156714	0.0123819	0.0318474	0.000212956	0.000146031
Solyc01g009970	7.13213e-06	0.00111948	0.0001854	0.000260768	0.000250338
Solyc05g020000	0	0	0	0	0
Solyc01g021600	0.0140062	0.00499644	0.000156679	0.00097749	1.69127e-05
Solyc08g083070	6.43372e-07	0.00674739	5.24264e-05	0.000425682	1.08551e-05
Solyc04g080720	1.01021e-05	0.00647259	0.00767243	0.00234269	0.00259516
Solyc04g009710	5.43613e-06	0.000873313	2.72134e-05	0.0146779	0.000135023
Solyc01g104510	3.30886e-05	0.000192883	0.000890432	3.23319e-05	0.000658857
Solyc06g062460	0.00768365	0.0158042	3.57517e-05	0.00738848	2.06676e-05
Solyc07g039550	0.000709254	0.000333909	0.00388581	0.00171721	0.0050856
Solyc10g081130	3.31089e-06	0.00245973	0.00021392	0.000287185	1.27491e-06
Solyc12g015870	0.000379863	0.00154059	0.000143157	9.38904e-05	1.72358e-05
Solyc09g061750	0.000137031	0.000103332	1.97229e-05	0.000578989	0.00159307
Solyc10g080260	0.00352759	0.000205613	0.0013421	5.33719e-05	0.02981
Solyc00g011880	0.000122308	0.000513863	0.000297061	0.000370683	0.00299347
Solyc03g097050	0.00911549	0.00437969	0.0164998	0.000912589	0.000584315
Solyc03g025440	0.000199909	3.00186e-05	0.000431617	0.000446186	0.00178608
Solyc06g050270	5.43613e-06	0.000873313	2.72134e-05	0.0146779	0.000135023
Solyc01g107960	0.00320411	0.00427189	0.00280265	0.00353888	0.032734
Solyc02g091060	0.000757263	3.89046e-05	0.00959188	0.0160455	1.29613e-06
Solyc11g068980	0.000609956	0.00107048	0.000647512	0.000607442	0.00104664
Solyc01g005670	0.00202707	8.06152e-05	0.00600617	0.000702776	3.70231e-05
Solyc05g007230	0.00851705	0.00188968	0.000500863	0.00132886	0.000870506
Solyc01g009350	0	0	0	0	0
Solyc09g013070	0.00023437	2.07967e-05	0.00114952	0.00246758	0.000323344
Solyc04g071670	0	0	0	0	0
Solyc03g112760	0.00518064	0.00171335	0.000300583	0.00254728	0.000247084
Solyc07g006020	4.90346e-05	0.00628449	0.00933257	1.86773e-05	0.00041938
Solyc04g079080	9.08144e-05	0.00238595	0.00174358	0.000781315	0.00013793
Solyc03g096900	2.96223e-05	0.000456611	0.00103616	0.00018625	0.00295569
Solyc03g110890	0.0131132	0.00240032	0.000612725	0.000831709	0.0332954
Solyc10g005030	0.00526288	1.20306e-05	5.04837e-05	5.86277e-05	0.00106171
Solyc02g067230	3.20597e-06	0.000534051	0.0031609	0.00518198	0.00133764
Solyc07g008510	0	0	0	0	0
Solyc03g117040	3.72476e-05	0.00164236	1.54294e-06	0.000334498	0.00010773
Solyc09g009300	3.17892e-05	0.00328332	4.22933e-06	0.000381256	2.93102e-05
Solyc02g061690	0	0	0	0	0
Solyc01g087340	1.30583e-05	0.000132268	0.00271306	0.00250234	0.000197817
Solyc03g112490	0	0	0	0	0
Solyc08g081910	0.000156492	0.00312461	5.62327e-05	0.000405073	4.14403e-05
Solyc04g049850	0.000261078	0.000407639	0.000133332	0.00119506	0.000142529
Solyc07g018290	0.00144542	0.0109513	0.0027769	0.00018065	0.0215993
Solyc07g006070	0.000836802	0.00096915	0.00394814	7.6935e-05	0.000451357
Solyc10g038000	0.00189298	0.00111111	3.16182e-05	5.86292e-05	0.000139733
Solyc01g049820	0	0	0	0	0
Solyc07g045260	0.00145607	0.000987405	5.36749e-05	0.0449477	0.00010897
Solyc02g082470	0.00260385	0.000403024	6.11162e-05	2.14777e-05	0.00099372
Solyc10g083980	0.00643237	0.00918247	0.0775762	0.00997434	4.89634e-05
Solyc04g082610	0.000696587	0.000139729	0.000163519	0.00103585	0.00093103
Solyc07g005640	2.50125e-05	8.22142e-05	0.00450182	0.000709679	5.60742e-07
Solyc07g040660	0.000830876	0.000370783	0.00137781	0.00559056	0.000818949
Solyc02g086500	0.00117365	0.00166009	0.00179999	0.00155247	0.00076544
Solyc01g087690	0.000179388	0.060047	0.00613285	0.102915	0.00157757
Solyc08g068310	0.000280152	0.000854132	0.000909902	0.000451775	0.000115751
Solyc07g041940	0.00118819	0.00241807	7.08728e-05	2.01141e-05	0.00732676
Solyc10g076920	0	0	0	0	0
Solyc10g007680	0.000421289	2.22671e-06	0.00018504	0.000895195	5.95746e-06
Solyc04g076460	0.000757263	3.89046e-05	0.00959188	0.0160455	1.29613e-06
Solyc11g020060	4.53239e-06	1.0806e-06	0.0048182	0.0020374	0.000182779
Solyc12g005400	0.0135517	0.000131676	8.8102e-05	0.00110476	0.000541868
Solyc07g019450	0.000951655	0.000304892	1.5445e-05	0.00046312	0.0099706
Solyc07g054440	0.000268011	0.000235373	0.00282992	5.78723e-06	3.00567e-05
Solyc03g063650	0.0191795	0.00168531	0.0288938	0.00565849	0.00427243
Solyc07g007860	0.00227035	0.000857472	3.14274e-06	0.000101333	0.0180227
Solyc02g093330	0.00244641	0.00108539	0.00447771	0.00837474	0.00224042
Solyc03g078420	2.62066e-05	0.00421009	0.000131191	0.0707596	0.000650922
Solyc01g109860	8.38103e-05	0.0292535	0.009097	2.28191e-05	5.06172e-06
Solyc10g047110	1.78532e-06	4.05479e-06	3.6068e-05	2.89522e-05	0.00240997
Solyc02g062340	0.0101402	0.187041	0.0078885	0.00103156	0.0644292
Solyc03g059250	3.23022e-05	0.00189329	0.00469191	3.26638e-08	0.000185432
Solyc01g096850	0.00119601	0.0021954	0.00739351	0.00375606	3.63669e-05
Solyc06g036690	0	0	0	0	0
Solyc02g014430	0	0	0	0	0
Solyc07g042870	0	0	0	0	0
Solyc10g009040	0.000592864	0.00205746	0.00220079	0.00192388	0.00321109
Solyc09g009870	7.30505e-08	3.78964e-05	0.00652268	1.93204e-05	0.00162157
Solyc06g068920	0.000539575	0.00126455	0.000231458	5.18277e-05	0.000351275
Solyc08g081000	0.000119416	0.000411765	0.00247795	1.98656e-05	8.20831e-05
Solyc02g050330	0.0104565	0.00627974	0.00767145	0.00111845	0.00171538
Solyc02g080830	0.000891021	0.00128087	0.0106409	3.04515e-05	0.000109861
Solyc12g089310	0.000121573	0.0172232	0.0239929	3.92406e-07	0.0432765
Solyc03g026200	5.24531e-05	0.00233682	0.000285818	0.00229004	0.00644651
Solyc10g046990	4.21619e-05	0.00677329	0.000211063	0.11384	0.00104722
Solyc09g092460	7.48358e-05	6.24284e-05	0.000271834	0.00297087	0.0020674
Solyc11g056250	0.0136422	0.00068131	0.00072281	0.0067797	0.00191931
Solyc04g007030	0.00174984	0.0152323	5.17212e-05	0.00224039	0.000685872
Solyc03g071560	1.02611e-05	0.00153268	6.96723e-07	3.53357e-05	0.00030626
Solyc03g118170	0.000279896	0.000485851	0.00016504	5.8529e-05	0.00045712
Solyc09g011340	7.84885e-05	0.00114962	8.44136e-06	0.00143786	8.31846e-06
Solyc01g007760	0.0014815	7.0455e-06	0.000899913	0.00245428	0.000818315
Solyc08g008360	0.000407831	0.00425321	0.000750806	0.0280657	0.00618268
Solyc12g056950	0.00168679	0.000639344	5.94682e-05	0.00617001	1.08184e-05
Solyc08g074240	9.05509e-05	2.22364e-05	2.0567e-05	0.000269844	1.70749e-08
Solyc01g006410	0	0	0	0	0
Solyc07g064860	0.00110094	0.000146185	8.36614e-05	0.00992656	0.0124262
Solyc01g079340	0.0016834	0.000152592	0.000109971	0.00155431	8.18675e-05
Solyc06g082640	0	0	0	0	0
Solyc10g008310	0.0064332	0.000767293	5.569e-08	0.0108317	0.000270956
Solyc04g072610	0.00105994	0.000196736	0.00303323	0.00189985	0.00663379
Solyc03g116920	0.000332539	0.00594073	0.000116287	0.000944897	0.0013043
Solyc10g005590	1.64022e-06	0.000337202	0.000163368	0.000246232	1.49194e-05
Solyc11g070070	0.00214662	0.000472347	0.0484352	0.00124394	0.000898068
Solyc01g081030	0.000890714	0.000673012	0.0015534	8.14402e-05	0.000127328
Solyc03g121630	1.43918e-05	0.00240582	3.40739e-06	4.54571e-05	8.5522e-05
Solyc06g076660	0.000863458	0.0067152	0.00197773	0.000452878	2.19765e-06
Solyc11g062020	1.21308e-05	0.00155615	0.000292156	0.00338993	0.00472803
Solyc01g005990	0.0430148	0.00386617	0.00203155	0.000865592	0.00022841
Solyc01g091000	0	0	0	0	0
Solyc02g080160	0.00734704	0.000462177	0.00749409	4.44859e-05	0.000289318
Solyc09g065420	0.00274066	0.000144238	0.00639422	0.000698802	0.00838906
Solyc02g082990	0.0114733	0.0142408	0.00284602	0.0172396	0.0499977
Solyc06g005000	0.00107554	0.0144576	0.000255172	0.00117315	0.0281845
Solyc11g013830	9.8618e-07	0.000370914	0.0135846	0.000275403	0.004154
Solyc12g017870	0.000951655	0.000304892	1.5445e-05	0.00046312	0.0099706
Solyc00g005000	0.01469	0.000118776	0.00343308	0.00289145	3.48176e-05
Solyc10g081670	0.00226287	0.00188551	0.0120183	0.0592491	0.00166753
Solyc11g066300	0.000262392	0.00662514	0.00741903	0.0018899	0.00218875
Solyc09g090020	0.00991704	0.00230613	0.000116322	0.000173319	4.34719e-05
Solyc07g065400	0.000157834	0.00298216	0.00166412	0.000969293	0.00054969
Solyc06g048730	5.10412e-06	0.00166055	0.002098	1.14189e-06	2.90289e-07
Solyc04g019310	0.000237163	0.00589011	0.0244423	0.010123	0.0020658
Solyc06g083190	0.0253933	0.0384338	0.00282303	0.0023604	3.48652e-05
Solyc01g005330	0.000367168	0.00166351	6.33745e-05	0.000106175	9.27244e-05
Solyc07g062830	0.00116652	0.00077253	5.35728e-05	0.0057653	0.0213096
Solyc09g065070	0.000173829	0.00608167	0.0351317	0.0141579	0.000216102
Solyc02g085070	0	0	0	0	0
Solyc02g077710	0.0154224	0.00300619	0.00349365	0.00358667	0.00103112
Solyc06g075310	0.00050832	0.00927269	0.00113407	0.00199561	6.72196e-05
Solyc07g051820	0.031863	0.000149916	0.00217793	0.00213767	0.000103624
Solyc11g005830	0.0152922	0.00148072	0.000617181	0.000560422	0.00143143
Solyc11g008800	0.0183164	0.00378892	0.000386975	0.00945886	0.00741263
Solyc01g101260	0.00810674	0.00580247	0.0141598	0.00161865	0.0116435
Solyc05g043340	0.0236571	0.00470259	0.0156628	0.00748789	0.000131083
Solyc09g015870	0.0545388	0.000205185	0.01299	0.00226662	0.00049644
Solyc02g070940	0.00521323	0.0292887	0.00426114	0.000472188	0.00359813
Solyc01g090840	0.0014318	0.00127238	0.000216671	6.42936e-08	0.00307864
Solyc12g096500	0.00114263	0.000118128	0.000308716	0.000957445	0.000447344
Solyc09g090680	0.000584092	0.0101719	0.000163935	0.000144659	0.00189994
Solyc09g091370	0.000817014	0.00614863	0.00153145	0.00653733	0.000975668
Solyc09g064480	0.000253609	6.99661e-05	0.0044469	0.012573	0.00473292
Solyc07g044900	0	0	0	0	0
Solyc03g025160	5.53146e-05	2.49757e-05	0.000762131	2.50646e-05	0.00170606
Solyc11g056530	0.00728078	3.88307e-05	0.000453094	0.00703438	1.17577e-05
Solyc03g043920	0.000147255	1.24675e-05	0.00433853	0.00163885	0.00326556
Solyc11g011990	1.01047e-05	0.00407226	0.000124288	0.00186861	0.000271266
Solyc09g063130	0.000565671	0.00893748	0.00193416	0.0023175	0.000102159
Solyc03g007330	2.8788e-05	0.00525245	0.0042219	0.000112922	0.000356201
Solyc05g015650	0.00011363	0.00172008	0.000629449	0.000742363	0.00115057
Solyc06g051810	0.000246673	0.000493154	8.35491e-07	2.66311e-05	3.15519e-05
Solyc09g090970	0.000204614	0.00256277	0.0170219	0.00212758	0.0281854
Solyc10g011950	0.00253586	6.54346e-05	0.0106896	0.00971348	0.000725881
Solyc11g040300	0.000489029	0.00512793	0.00515942	0.00043261	0.00569575
Solyc01g044520	0.000891021	0.00128087	0.0106409	3.04515e-05	0.000109861
Solyc09g014580	0	0	0	0	0
Solyc09g091080	0	0	0	0	0
Solyc09g075000	0.000235912	9.56705e-05	5.26075e-05	0.000207858	0.000192342
Solyc04g074120	3.04266e-05	0.00345398	0.000595916	0.00162041	0.00125667
Solyc06g083220	0.000571355	0.0128961	8.69432e-05	0.00166059	0.00328719
Solyc04g071330	0.000460328	5.9709e-05	0.0010869	3.39409e-06	0.00105903
Solyc10g078400	0.000936747	0.00145229	0.000198952	0.000352244	0.00104931
Solyc06g066010	5.972e-05	0.00161191	0.00167646	0.000682914	1.09179e-05
Solyc06g061040	0.000430159	0.00612598	0.0166856	5.59695e-06	0.00190799
Solyc12g013560	0.00688832	0.000543843	0.000258225	0.00138988	6.70921e-05
Solyc06g069670	0	0	0	0	0
Solyc10g017650	0.0115374	0.00758196	0.00826965	0.000155721	1.5157e-05
Solyc06g067940	3.67766e-06	0.0044778	5.81749e-05	0.000960291	3.64869e-05
Solyc07g063000	0.00397921	0.000857602	5.0655e-05	0.000858799	3.57981e-05
Solyc09g065990	0.000264864	0.00264802	2.2897e-06	0.00159452	0.000251815
Solyc12g042760	0.00249304	0.0273713	0.00156033	0.00246456	0.000129673
Solyc12g099500	0.00348369	0.0202218	0.000338776	4.79807e-07	5.25722e-05
Solyc08g015940	0.00696182	0.000682753	9.28206e-05	0.0046883	0.0013556
Solyc09g009460	0.00060035	7.64672e-05	1.94929e-07	0.000316695	0.000502379
Solyc08g075650	2.57959e-06	2.22014e-05	0.00152407	0.000407586	0.00224783
Solyc05g053900	8.60392e-05	0.000597531	0.00101994	0.000402457	0.00285388
Solyc01g091820	0.000100288	0.00757669	0.000131805	0.000145885	0.00275392
Solyc11g006510	0.00112726	0.00936363	0.00867969	0.0030552	0.000973639
Solyc05g009670	0.00555505	0.000629413	0.000675753	0.000647147	7.09829e-07
Solyc02g071710	0.00171493	4.02017e-05	0.0041738	0.0516874	0.000333883
Solyc07g048110	0.00614509	0.00231697	6.13718e-05	0.000626678	5.51084e-05
Solyc03g034360	0.00372717	0.00119411	6.04907e-05	0.00181382	0.03905
Solyc02g087320	0.000472268	0.0278569	0.0191952	0.00121186	0.000876779
Solyc02g079540	0.0149181	0.00510499	0.00118876	0.00470166	0.0190603
Solyc03g032240	0.0105671	0.0045694	0.00192334	0.0175984	0.00234988
Solyc10g053880	0	0	0	0	0
Solyc08g078380	0.0248659	0.000598627	0.00336177	0.00398058	0.0175058
Solyc01g088060	4.92727e-05	0.00103708	0.00173409	0.000642049	0.00365518
Solyc07g064700	0.0080441	7.15018e-05	0.00297207	0.0274317	0.00432674
Solyc01g094370	4.72718e-05	1.25792e-06	0.000593531	0.000485135	6.46748e-06
Solyc02g065760	0	0	0	0	0
Solyc12g010030	0.000988268	0.00600871	7.34595e-05	0.0198875	0.0237275
Solyc03g006820	1.2559e-05	3.07402e-05	0.000706137	0.00457061	0.00131298
Solyc09g055700	0.00192343	0.00168069	2.76963e-05	0.00405279	0.00063223
Solyc07g061710	0	0	0	0	0
Solyc06g054570	0.00253586	6.54346e-05	0.0106896	0.00971348	0.000725881
Solyc12g100010	0.0140562	2.79271e-05	0.000532408	0.00586211	0.000332338
Solyc10g079460	0.000103117	0.000241868	5.76603e-06	0.00327432	0.000108023
Solyc01g007400	0.0214836	0.00553899	7.07129e-05	0.00825912	0.000391762
Solyc07g065870	3.32665e-05	4.49211e-05	0.00165518	0.00114068	0.000219951
Solyc12g008480	9.97863e-07	0.0028356	0.00984555	0.000256062	0.00798725
Solyc05g008100	0.000757878	0.0013926	0.000320853	0.00428847	0.000429694
Solyc02g070440	6.67925e-05	0.00165514	0.000245655	1.87321e-05	0.000593913
Solyc11g008020	3.04328e-07	0.00853651	0.00304353	0.0123223	0.00209493
Solyc06g062660	0.00213006	0.00303285	0.000795961	0.00362381	0.000256991
Solyc07g062060	0.00131444	0.0270825	0.00092291	0.00297317	0.00120257
Solyc02g084670	0	0	0	0	0
Solyc03g033590	0	0	0	0	0
Solyc02g078630	0.00612556	0.00434123	0.000346737	0.00177553	3.18144e-05
Solyc07g055110	3.94615e-05	0.000633522	2.71778e-05	0.00928905	0.01892
Solyc06g036550	0.000658621	5.7526e-05	0.00623095	0.00190635	0.0114487
Solyc01g094950	0.00121593	0.000578181	0.000193661	7.21195e-06	0.000160974
Solyc01g110950	0.00133122	0.0032886	0.000157151	0.0020451	0.0180521
Solyc06g064620	0.000503889	0.00747064	0.0124916	0.00999019	0.00896833
Solyc03g082740	0.000109165	0.000127217	0.000223992	0.0002056	2.4306e-07
Solyc04g010330	0.000366513	0.00854656	0.00445948	0.00994275	0.000384366
Solyc01g095020	1.24869e-05	1.91545e-05	0.000967735	0.000203729	0.00253792
Solyc09g031870	0	0	0	0	0
Solyc05g013160	0.00984888	0.025066	3.5792e-05	0.00252041	0.00598836
Solyc01g067740	2.59584e-05	0.00141715	0.000110344	0.00030905	2.83176e-05
Solyc03g033620	0.0197657	0.00438928	0.000875134	4.51358e-06	9.05735e-05
Solyc09g056210	0.00758484	0.00859991	0.000637385	0.0158141	0.00893808
Solyc11g012310	0.00243625	0.00203954	1.73556e-05	0.00681533	0.0135289
Solyc10g006140	0.000172587	0.00116581	1.25665e-05	0.000135803	9.85668e-08
Solyc08g023640	0	0	0	0	0
Solyc02g032800	0.000141209	0.0181896	0.000236288	0.00508785	0.00060109
Solyc11g005190	0.00774406	0.000131907	0.0062648	0.000637597	0.000794544
Solyc02g089360	0.00693058	3.59736e-05	0.00193811	3.80696e-06	0.000421932
Solyc12g038450	0.0144124	0.00310355	2.17831e-05	0.00923902	0.000342101
Solyc01g095690	0.00435609	0.014187	0.014172	0.00852901	0.000571166
Solyc08g062310	7.77662e-06	0.00260309	0.000265865	0.00446145	6.83889e-05
Solyc06g051060	0.00277611	0.000460648	0.00963816	0.000510552	0.000234772
Solyc04g072150	0.00577228	9.13658e-05	0.00990193	0.0235628	0.0249421
Solyc11g044250	0.00603012	0.00100059	0.0209355	0.00110899	0.000509958
Solyc05g007460	0.000356259	0.000453316	0.000688686	0.000688342	2.29278e-05
Solyc05g006610	0.000404762	0.00551087	0.000387395	0.0234766	0.000173803
Solyc03g117280	0.00871599	0.000928972	0.000140191	0.00243283	0.000774469
Solyc02g094270	0.0144124	0.00310355	2.17831e-05	0.00923902	0.000342101
Solyc07g063820	0.0136225	0.00259106	0.00870746	0.0019504	1.30576e-05
Solyc03g121570	0.00434275	0.000635731	0.00062183	0.000730422	0.000388265
Solyc02g089090	0.00943341	0.00252964	0.000132084	0.000748199	4.68681e-06
Solyc05g051410	0.00154141	0.000428718	0.00996428	0.00338013	0.000243265
Solyc06g065970	0.00179054	0.00575319	0.000576113	4.99666e-05	0.000301219
Solyc03g093170	0	0	0	0	0
Solyc01g105950	0.00204293	0.00542608	0.00162963	0.00116427	0.00296485
Solyc03g034070	9.9448e-06	0.0203945	0.0054453	9.7744e-06	0.0134072
Solyc11g072250	0.00277611	0.000460648	0.00963816	0.000510552	0.000234772
Solyc07g008060	0.00132456	0.00143169	0.000951667	0.00181926	0.000147011
Solyc02g076900	0.000104045	0.000397372	8.89158e-05	0.00202136	1.7149e-07
Solyc06g008510	0.000321604	0.0020207	0.000312167	0.000149872	0.00620618
Solyc05g052260	0.000609547	0.00507777	0.000164267	7.39793e-06	9.47642e-05
Solyc09g007430	0.0111661	0.00188344	0.0279107	0.0454505	0.000915311
Solyc04g011520	4.81132e-05	0.000491505	0.00106354	5.68122e-08	3.16625e-05
Solyc03g006450	0.000350341	0.00400429	0.00940269	0.000804423	0.0215277
Solyc10g084740	0.000261211	1.61643e-05	0.00173579	0.000129508	1.92535e-06
Solyc02g088940	0	0	0	0	0
Solyc00g309530	0.00602371	0.00277716	0.0119314	0.00431813	0.0103722
Solyc07g042960	0.0196671	0.00103651	3.90661e-05	0.000214653	0.000360829
Solyc10g083210	0.0435036	0.00235386	0.00504486	0.0059703	0.0426721
Solyc04g016060	0.00012736	0.00316056	0.00119311	0.0120256	0.00143355
Solyc09g083280	8.81429e-06	0.00368054	0.0010594	0.00039385	3.08147e-05
Solyc12g010850	0.000583275	0.0183934	1.5477e-05	0.0268825	0.00450135
Solyc05g014240	0.00481269	0.00182687	0.00112822	5.48435e-05	0.00397586
Solyc05g052190	0.00659895	0.00142207	0.00128198	9.9545e-05	0.000102067
Solyc08g067850	0.000456217	1.44808e-05	8.59761e-11	3.06063e-05	0.000152387
Solyc11g044320	8.23758e-05	0.00213118	0.00409607	0.000832214	0.0025039
Solyc07g026930	0.000123761	0.000128381	0.000643104	0.0193675	0.00687319
Solyc02g072020	5.43162e-06	0.0134341	2.3537e-05	0.0396857	0.000297335
Solyc06g065020	3.1226e-05	0.000650991	1.82384e-05	1.83259e-05	2.20882e-05
Solyc10g009200	0.000238754	0.00033033	0.00290088	0.000550705	0.000563259
Solyc01g065980	0.0058123	0.000159352	0.0245045	6.63225e-05	0.00227394
Solyc12g006410	0	0	0	0	0
Solyc03g116620	0	0	0	0	0
Solyc08g081240	1.59978e-05	0.000208264	4.73459e-05	0.000723234	1.29989e-07
Solyc05g008920	4.04584e-08	0.000119085	0.00659245	0.0111076	0.018627
Solyc06g053330	0.000532531	3.06936e-05	0.000335246	3.44348e-05	9.93254e-05
Solyc07g026680	0.00581319	0.0076773	0.016173	0.00349638	0.000479096
Solyc09g082480	0.00307775	0.000873663	0.00670249	0.00799048	4.97377e-05
Solyc11g071500	0	0	0	0	0
Solyc01g100820	5.89624e-06	0.00279037	4.31426e-07	0.000206845	4.43121e-05
Solyc08g082910	0.00172932	0.00109297	0.00809278	0.000688887	0.00227898
Solyc01g106790	0.000117627	0.00217127	0.000605887	2.41547e-07	0.00128482
Solyc03g122170	4.30757e-05	0.0138403	0.000327582	0.00602981	2.83896e-05
Solyc09g005360	6.42736e-06	0.00125781	4.29394e-05	0.000623448	4.19649e-05
Solyc06g007260	0.00235879	0.000755711	3.82823e-05	0.0011479	0.0247133
Solyc03g026040	0.0139647	0.00574708	1.73217e-08	0.000533708	3.36521e-06
Solyc03g097670	0.000525806	0.000713994	0.00563528	0.00163573	7.60217e-05
Solyc12g044440	5.26725e-06	0.00281445	0.0287929	0.0526164	0.042665
Solyc08g081790	0.00768335	0.00318565	0.00033648	0.000711179	0.00550215
Solyc06g009390	2.84501e-05	0.00195221	0.000619764	0.000154304	0.00083448
Solyc09g082150	0.000398278	0.00140707	0.000414857	0.000240393	0.00241358
Solyc03g007470	0.000632469	0.00410613	0.00081281	2.2998e-06	0.000311841
Solyc01g100790	0.000951655	0.000304892	1.5445e-05	0.00046312	0.0099706
Solyc02g091600	0.000347923	0.00343787	0.0200451	0.00753987	0.0374517
Solyc04g055130	0	0	0	0	0
Solyc10g076610	1.56936e-05	0.0250564	0.0174672	0.0145426	4.17196e-05
Solyc12g088350	0.00880373	0.000875509	0.00233949	0.0296597	0.000306531
Solyc06g082480	0.0183027	0.00122508	0.00356686	0.00465892	0.00201917
Solyc04g015080	0.00244078	0.000335134	2.68231e-05	0.000799969	0.000438013
Solyc01g109510	1.86189e-05	0.000933456	0.0016252	0.000486605	0.00204056
Solyc01g098390	0.000348184	0.000220179	6.33602e-05	0.000169762	0.00238139
Solyc12g009940	0.00293823	0.00193793	0.000487881	0.0039557	9.42393e-05
Solyc04g049180	0.000498099	0.000471379	3.2935e-05	7.32736e-05	0.000386685
Solyc11g017060	4.07826e-06	0.0449816	0.00103816	0.0121064	2.94289e-05
Solyc09g005580	3.10297e-05	0.000932445	3.77e-05	0.000115052	1.4264e-07
Solyc01g068370	0.0649067	0.0207076	0.003182	0.000655259	0.0306849
Solyc08g077460	0.00110249	0.00119738	0.000237795	0.000141491	0.000401574
Solyc11g030870	0.00277611	0.000460648	0.00963816	0.000510552	0.000234772
Solyc03g007190	0.000647084	0.0012835	4.15139e-05	4.38261e-05	3.32101e-05
Solyc10g085820	0.00133022	0.00257357	0.00172588	2.22313e-08	0.00595621
Solyc03g053130	0	0	0	0	0
Solyc09g007980	1.18829e-05	0.00708931	0.000700855	0.000219832	0.000661661
Solyc01g105170	0.00012108	0.00261324	0.000172137	0.000228881	7.76267e-05
Solyc04g078920	1.36155e-05	0.000329399	3.80627e-05	0.00026798	0.000289287
Solyc02g067860	0.000519874	0.00216395	0.000155178	0.000362874	2.82854e-05
Solyc08g082260	7.77662e-06	0.00260309	0.000265865	0.00446145	6.83889e-05
Solyc04g014680	0.00210956	9.41962e-05	5.94179e-05	0.00135677	8.92853e-05
Solyc06g072140	8.72828e-05	0.000236818	0.000191664	0.000531042	3.34719e-05
Solyc04g045520	0.00616164	0.00104279	0.0164082	0.000117902	0.0219562
Solyc08g006760	0.000842337	0.00722859	0.00147248	0.000159286	6.22926e-06
Solyc06g005640	0.0110419	0.00330884	0.00734808	0.0118099	5.97024e-05
Solyc05g054090	6.4147e-05	0.00100859	0.000617013	0.00136716	0.00494438
Solyc01g110540	0.000278335	0.00611523	0.00015417	0.000971055	6.39049e-05
Solyc07g047870	0.034122	0.00313638	0.00657561	0.000530299	4.97122e-05
Solyc09g012000	0.0948556	0.00480023	0.0067782	0.00549759	0.000517401
Solyc05g055320	0.0025907	4.25047e-06	0.000130049	0.00761635	0.0285017
Solyc01g098930	0.00214652	4.17366e-05	0.000297693	0.00317513	0.000551241
Solyc03g118560	0	0	0	0	0
Solyc09g011770	0.000149229	0.00211819	0.00081399	0.00177981	0.000132971
Solyc06g018050	2.68203e-05	0.000581411	0.000452753	0.000190719	0.00157079
Solyc03g114410	0.000971636	5.28972e-05	0.000323842	8.47405e-08	8.39262e-07
Solyc04g014350	0	0	0	0	0
Solyc07g008890	0.00166859	0.0014985	0.00034214	0.0117922	0.054595
Solyc04g054770	0	0	0	0	0
Solyc10g086330	0.00370672	2.05883e-05	0.00100358	0.000193813	4.79487e-06
Solyc02g032490	0.0238843	0.00749674	0.0166895	0.00229986	0.000664649
Solyc04g080390	0.00366587	0.00165391	0.00210908	0.0041646	0.00475457
Solyc10g081300	0.00958775	0.00187419	0.00515115	2.48563e-05	0.000289527
Solyc04g081440	0.00116951	0.00105623	6.65017e-07	0.000115653	2.53366e-08
Solyc02g093510	8.99866e-05	0.000404383	0.00430028	0.00126315	0.000390373
Solyc08g076730	5.45151e-05	0.000129181	0.00156081	6.28818e-05	8.39555e-05
Solyc02g080200	0.0359541	0.00527099	0.00115256	0.00117677	3.14756e-07
Solyc06g007390	0.000205568	8.99076e-05	0.0261577	0.00168979	0.0076557
Solyc02g062560	4.84145e-05	1.70506e-05	0.000103704	0.000150646	0.00123208
Solyc01g009830	0.00812492	0.00133001	0.0137695	0.00353929	0.00170517
Solyc10g007310	6.35314e-06	0.00600523	0.00285412	0.0160346	0.000175219
Solyc08g041780	0.000823452	0.001931	1.43191e-05	0.000525808	0.00217014
Solyc08g083130	0.000356036	8.57856e-08	0.0234757	0.000644638	0.00187243
Solyc06g074420	0.00959256	0.000144372	0.0041642	0.00166556	7.82413e-05
Solyc01g104490	0.00260632	6.64559e-05	0.0095278	0.00472716	0.0252374
Solyc06g007850	9.97863e-07	0.0028356	0.00984555	0.000256062	0.00798725
Solyc08g007410	1.64252e-08	5.25865e-06	0.00159343	2.92749e-06	0.00349493
Solyc06g062340	5.26192e-05	0.00198813	0.00372977	0.00368729	0.00135384
Solyc10g085170	0.00137019	0.0128766	6.34181e-05	0.0137962	0.0165113
Solyc06g068700	0.000506088	0.00279444	0.00277707	0.000374414	0.000863081
Solyc04g079320	0.00122266	0.000340065	0.00022479	0.00665448	0.000685004
Solyc03g110910	0.00010442	1.48529e-07	0.00102479	0.000456941	0.00143561
Solyc08g005120	3.11403e-05	0.00139492	0.00334715	0.00378066	0.00761983
Solyc10g084880	0.00280481	0.0193239	0.00578961	0.0326935	0.00031452
Solyc01g009780	2.84181e-06	0.00152952	0.000174159	0.000535617	0.000346693
Solyc01g104710	0.000156337	0.0105129	0.00132887	0.000874657	0.00148909
Solyc03g025760	0.000468961	0.00661064	0.050679	0.0147735	0.0146392
Solyc02g069520	7.58216e-06	1.58389e-05	0.000462669	0.00121959	5.34394e-05
Solyc10g047630	0.000182073	0.00051749	4.46496e-06	0.000285749	0.000306513
Solyc04g007610	0.000681958	8.37741e-06	8.28613e-06	0.000193134	0.000599671
Solyc09g042290	0.000306989	0.00657665	0.00391239	0.00291679	0.000233767
Solyc02g081150	7.22121e-05	0.00151398	0.000379986	0.00402816	0.000368726
Solyc09g059540	0.000183917	0.040862	0.00931534	0.00372895	0.0175502
Solyc07g042510	0.00341251	0.00989967	0.0010318	3.95541e-05	3.87001e-05
Solyc04g074320	0	0	0	0	0
Solyc06g083420	0.0449618	0.0004311	0.00379412	0.000934108	0.00152211
Solyc04g077670	0.0429606	0.0020802	3.13769e-05	0.00466744	0.000371297
Solyc11g027650	0.00307775	0.000873663	0.00670249	0.00799048	4.97377e-05
Solyc10g084220	0.00173755	0.00517356	0.000200412	8.17188e-05	0.000102809
Solyc02g005320	0.00169003	0.000181323	0.00085133	0.00840884	0.0390728
Solyc06g069070	0.00453994	0.000253441	0.000778771	0.020833	0.00606577
Solyc02g092390	0.000659204	0.000940109	0.000143816	0.00113708	0.00111545
Solyc04g078490	0.000166342	0.000817898	0.000313758	0.0020229	0.000182543
[truncated: 23,480 more rows]

## Sheet: Table S4c
Table S3c. The contribution of individual genes to PC1 – PC5 in the global PCA. The contribution of each gene to each individual PC for each cultivar was calculated as described in Materials and Methods and is given as fraction to 1. Shown are the results for Money Maker.
Accession number	PC1	PC2	PC3	PC4	PC5
Solyc01g105450	0.00298813	6.77643e-06	8.54073e-06	0.00116221	0.00223734
Solyc08g082720	0.00118752	0.00606874	0.000923656	0.00437198	0.00403865
Solyc12g098100	0.00998494	0.00553728	0.000582175	0.000721665	0.000446256
Solyc08g006460	0.00126974	1.40295e-07	0.000360432	0.00231387	0.000240537
Solyc05g050810	0.00464058	0.00233734	0.00907808	0.0240565	1.32409e-05
Solyc07g032140	0	0	0	0	0
Solyc12g099850	0.00049958	0.000780258	0.0036379	0.00637969	1.38598e-05
Solyc05g010140	0.000556677	0.000686556	0.000147563	0.00137267	9.56603e-05
Solyc04g014670	0.000288644	0.005858	0.000132455	0.000130342	2.62282e-05
Solyc11g069040	0.000155607	0.00116408	5.69833e-05	0.000572275	6.6466e-05
Solyc05g012430	1.43347e-05	0.00247593	3.18269e-05	0.0197272	0.000213602
Solyc06g008240	1.43347e-05	0.00247593	3.18269e-05	0.0197272	0.000213602
Solyc01g110590	0.00166696	0.00128904	0.001378	0.0390876	0.0651471
Solyc01g080160	0.00839713	0.000122324	0.0013993	1.38275e-10	2.53308e-05
Solyc09g030450	0.000343447	0.00304624	0.0014155	0.000243661	0.000509313
Solyc02g070630	3.98065e-10	7.74257e-06	0.000328641	0.000765199	0.000217692
Solyc01g100210	3.28996e-08	0.00126927	0.00169998	0.00136501	0.00258592
Solyc10g078150	1.25643e-06	0.00143872	4.99791e-05	0.00046122	1.14988e-06
Solyc06g066540	0.0062757	0.00429265	0.0102409	0.000617409	0.0368309
Solyc12g014490	0.000479204	0.00148526	0.000245765	0.000204594	0.0032468
Solyc10g079200	0.00116757	9.40609e-05	0.000434644	0.000406514	0.000276736
Solyc01g106900	2.53828e-05	5.03084e-06	8.23613e-05	0.000268855	0.000102897
Solyc11g072990	0.0184961	3.41746e-07	0.00164216	0.000674834	0.000862411
Solyc12g049440	0.00124432	0.00074842	0.00354421	0.00786161	0.000246322
Solyc03g044020	0.00991131	0.00445169	0.0144009	0.0337992	0.00308384
Solyc12g099270	0.000662787	0.00100815	0.00170724	4.46392e-05	8.4983e-05
Solyc08g007730	0.000351084	0.00351794	0.000140236	0.00965295	0.000136604
Solyc12g057130	3.53196e-05	0.00221244	0.000219381	1.20822e-05	0.00935431
Solyc05g055660	0	0	0	0	0
Solyc01g098610	2.34316e-05	0.0028454	7.77396e-05	5.27772e-06	0.000685459
Solyc05g006850	1.41783e-05	0.000897302	9.36433e-05	0.000904578	0.00180634
Solyc09g018230	0.000433195	4.18536e-05	0.000419791	0.00184526	1.08922e-05
Solyc08g022080	0.000129445	0.0011935	0.000297926	0.000233827	0.000270595
Solyc09g007970	0.0089099	0.00427132	0.000237603	0.000991135	0.0342968
Solyc05g026230	2.9994e-05	0.000152622	0.00174635	0.0355502	0.00701676
Solyc06g005850	0.00533176	0.000108235	0.00126918	0.0251221	0.00031499
Solyc03g120840	1.31301e-05	0.00142173	0.000948346	0.000941581	0.0185992
Solyc02g079010	0.000302985	0.0121712	0.000126872	0.000646475	0.00549203
Solyc06g007980	7.00922e-05	0.00402595	3.57772e-05	0.000144212	1.32855e-05
Solyc04g080610	0.000215229	0.000858217	0.000696612	2.04348e-05	0.00207001
Solyc01g104460	8.45687e-05	0.00105485	8.02907e-05	0.000206537	1.2597e-07
Solyc11g065100	1.66978e-06	1.9986e-05	3.40735e-07	0.000721952	0.000157794
Solyc06g009110	0.000342672	0.00136212	0.000956648	0.000138336	0.00222063
Solyc03g115570	0	0	0	0	0
Solyc02g091480	0.0277787	0.0151712	1.66688e-05	0.000575724	0.000788359
Solyc02g064760	0.00278911	0.00015963	0.0153252	0.00778374	0.00522804
Solyc09g061620	0.000340961	0.000167237	0.000400552	5.23102e-05	0.000668028
Solyc12g013610	0.00576967	0.00817499	0.000297137	9.35231e-05	0.00592032
Solyc06g050300	0.00107984	2.89977e-05	3.07705e-05	0.000455287	2.16868e-05
Solyc09g007450	0.000141366	0.000404526	1.24303e-05	0.000923347	0.000117529
Solyc05g055080	0.00440052	0.00277893	0.0199238	0.00499963	0.0234757
Solyc04g015200	0.00151532	0.00385704	0.000738188	0.00457527	0.00431237
Solyc11g068870	0.000184826	0.000859585	0.000435282	0.000736279	0.00015061
Solyc03g093340	0.000460526	0.028516	0.00244796	0.000802391	0.00227153
Solyc06g063390	0.000352654	0.00212776	0.000246853	0.00509801	0.0421638
Solyc08g005460	0.000652589	0.000606891	0.00253646	0.00233405	0.016136
Solyc05g009500	0.028386	0.0116427	0.00121428	0.00191547	0.00090395
Solyc12g055790	0.0324503	2.08498e-06	0.00403002	0.00111376	0.00782817
Solyc03g113160	0.00223633	0.000684343	0.0085503	0.00615638	0.000238788
Solyc12g021170	0.00145413	0.00348965	0.00043504	0.00017354	0.00130569
Solyc05g007030	0.000402781	0.00109378	0.000912772	0.000349178	3.1418e-06
Solyc04g049470	0	0	0	0	0
Solyc01g105330	0.0071978	0.000238982	5.37645e-06	0.00097428	8.36685e-05
Solyc09g075120	0.00994436	1.67324e-05	0.00316293	6.02518e-07	0.00101122
Solyc02g069060	0.00284129	0.0212452	0.00891472	1.08031e-06	0.00255673
Solyc06g063020	1.30494e-05	0.00150932	1.66279e-05	0.000628869	0.00237316
Solyc03g096830	0.00237234	0.00373602	0.00541221	0.010412	0.000400518
Solyc07g009550	0.041297	0.101268	0.00418827	0.00090174	0.026571
Solyc07g008600	0.0237693	0.00467036	0.0965913	0.00889548	0.00885097
Solyc08g080370	7.91397e-08	2.1906e-05	0.000587304	0.000295407	1.23771e-05
Solyc01g087230	1.38567e-07	7.59484e-05	0.000112182	0.000228258	0.000476131
Solyc10g081910	0.00513564	0.000804815	0.000749824	0.000587649	0.00161491
Solyc04g081250	0.00141551	0.00241022	0.00995206	0.00408895	0.0224543
Solyc10g074510	0.000933365	0.016656	7.6859e-05	0.00407067	5.76395e-05
Solyc08g005280	0.00019442	0.0147454	0.000207207	0.000263286	0.00033417
Solyc10g080060	0.000353598	0.00359159	0.0198963	0.0650065	0.0683939
Solyc09g089640	0.00152732	0.000888501	8.94975e-05	9.53599e-06	5.39132e-06
Solyc04g082500	0.000504403	0.00219601	0.00806868	0.00648527	0.000573813
Solyc09g083420	1.67718e-05	0.00055416	8.97832e-06	5.38505e-05	0.000259328
Solyc10g085740	0.00761686	1.64905e-06	0.0195507	0.0169059	0.0214399
Solyc01g087580	0.00220646	0.00779992	0.000441494	0.0170384	0.0362021
Solyc08g067270	0.000201079	0.000470462	6.02399e-05	0.00136811	0.000642394
Solyc02g069680	1.4907e-05	0.00399059	5.91873e-05	0.000260659	0.00150277
Solyc01g057430	0	0	0	0	0
Solyc06g034120	6.11242e-05	0.000748867	0.000456815	7.98748e-05	0.000103263
Solyc10g084290	3.23549e-09	0.000341718	0.000248082	0.00690189	0.0017169
Solyc11g069830	1.00187e-07	0.00199571	0.00237639	0.00143143	0.0169709
Solyc04g054250	0.00738558	0.00614271	0.00350962	0.000547488	0.00490751
Solyc01g009190	0.000433969	0.00555114	7.90246e-06	0.0545522	0.00013957
Solyc09g042710	0.000453868	0.00863402	0.000831396	0.00202461	0.0131882
Solyc02g067300	0	0	0	0	0
Solyc06g064550	0.000391207	0.00368535	1.98543e-05	0.00539638	0.00768058
Solyc01g108020	0.000334753	3.89988e-05	0.000903097	0.000823738	0.000390085
Solyc08g080240	8.96565e-08	0.00202806	0.000152402	0.00025756	0.00027522
Solyc03g098690	0	0	0	0	0
Solyc03g119130	0.000214008	0.000685431	7.3896e-05	0.000266871	0.000173584
Solyc11g030700	3.37705e-05	0.00453497	0.0331554	0.00302613	0.00152714
Solyc10g047060	0.00417706	0.0130012	0.0152746	0.00984134	5.78463e-07
Solyc12g010350	0.000678319	0.00158364	2.48627e-06	1.79197e-05	0.00047627
Solyc10g007440	0.000303163	0.00279065	0.0104497	0.00951721	0.01295
Solyc01g106170	0.00342657	0.00082024	0.00506867	0.0117522	0.00855444
Solyc04g051830	6.36305e-05	0.00112984	1.51471e-05	0.000670729	1.79037e-05
Solyc03g097870	0.000299881	0.000767508	0.00192502	0.00533353	0.00078608
Solyc07g042300	0.00793252	0.0038192	0.000453153	0.00379795	0.000230694
Solyc02g014500	0.00424111	0.00255089	0.01208	0.0267953	0.000839556
Solyc09g092080	0.000423582	0.000353897	3.64706e-06	3.70156e-06	2.68353e-05
Solyc08g081130	0.000123864	0.000168132	0.000121145	7.70789e-06	0.000720321
Solyc02g083050	0	0	0	0	0
Solyc06g035490	5.16841e-05	0.00776538	0.00675823	0.000182222	4.61552e-05
Solyc09g082770	0.00139892	1.95269e-05	0.00034364	0.000187532	0.000377967
Solyc08g069130	6.00591e-05	0.00938423	4.13558e-05	0.00355366	0.0446855
Solyc03g059490	0.0101431	0.00712764	0.0015568	0.0217413	0.000580309
Solyc02g021230	0.00304835	4.72617e-05	0.00202991	0.000624519	0.00226556
Solyc10g039190	0.000260785	1.41521e-05	0.000184305	0.00113428	0.00135173
Solyc12g098840	1.74941e-07	0.00565518	6.66752e-05	0.000425895	0.0197552
Solyc12g089220	0.00128749	0.00125448	0.000983882	0.000669586	0.000616928
Solyc04g076510	0.00133014	0.00363116	0.000211216	0.000129029	9.32281e-07
Solyc10g083740	0.00475626	0.00204913	0.000751596	6.96209e-05	0.000238146
Solyc05g016120	0.00124432	0.00074842	0.00354421	0.00786161	0.000246322
Solyc01g095560	5.72087e-05	0.00884629	0.00273529	0.000205958	0.00143588
Solyc04g007140	0.0106628	0.000455124	0.156426	0.0220796	0.00401216
Solyc06g084550	0.000302048	5.56424e-05	0.00023568	0.000672273	2.96459e-05
Solyc11g044340	1.55955e-06	0.0020224	8.80252e-05	0.000678726	0.000787624
Solyc02g092110	0.0103743	0.000236306	0.000554673	0.0109393	0.00842969
Solyc11g066900	0.00111372	0.00194264	0.001674	0.000106828	0.00588545
Solyc03g051790	1.66239e-06	0.000359162	2.98501e-05	1.02278e-06	0.000405847
Solyc10g006310	0.0067411	0.000112834	0.000399509	0.00102211	0.00020815
Solyc01g107220	0.00463396	0.000194439	0.00821821	0.0394747	0.0454431
Solyc06g076240	0	0	0	0	0
Solyc04g071980	6.0634e-05	0.000127722	0.000127314	5.10498e-06	8.33216e-05
Solyc01g109040	0.00813104	0.0161269	2.5682e-05	0.00747627	0.00777384
Solyc11g071850	0.000770686	0.000341466	0.0437741	0.00085611	0.00342026
Solyc10g008400	0.00710581	0.00123962	9.63948e-05	0.0056849	4.42892e-07
Solyc09g008450	0.00163138	7.49321e-06	0.000898903	0.00101834	0.0112785
Solyc08g082440	0.00744326	0.000448407	9.05812e-05	0.00787168	0.00234544
Solyc03g096050	0.0153836	4.39348e-05	0.00338877	0.00747371	0.000414806
Solyc08g008160	0.000122958	0.000654487	0.000572707	0.00203931	0.000476303
Solyc11g070100	0.000163242	7.9789e-05	0.000279403	0.00180863	0.000357308
Solyc01g097350	2.95467e-05	0.00573584	0.000213003	0.000461675	1.24388e-07
Solyc01g081320	0.00494475	6.05479e-06	0.00241319	0.00692582	0.000177664
Solyc03g026330	0.0069654	5.37403e-05	0.0174924	0.00933431	0.00552156
Solyc08g042040	3.77614e-05	0.00195661	2.4543e-05	0.00143173	0.000270939
Solyc06g076790	0.0106946	0.0134531	0.00125569	0.00179418	0.000100992
Solyc06g073540	0.00164012	0.000211594	5.61959e-05	0.00116773	0.00274848
Solyc05g045950	0.0026368	0.000447625	0.00484118	0.00495854	0.0181399
Solyc06g069890	2.99039e-05	0.000593883	0.00116565	2.97818e-05	0.000263152
Solyc10g005750	0.000646456	0.00175403	0.00145705	0.000491417	0.00135859
Solyc06g072490	2.86566e-06	0.00186058	3.42219e-05	0.000605356	0.000504963
Solyc01g073670	0.00253048	0.00182786	0.00515889	0.00150298	0.00234104
Solyc09g065330	0.00021459	0.00126636	0.000149566	0.000686575	0.000304823
Solyc02g082860	0.000667208	0.0024583	0.000225336	4.66933e-06	0.00365637
Solyc02g081980	0.00735035	0.000115908	0.000287828	1.73721e-05	0.0291516
Solyc10g082030	0.00232603	0.000515401	1.61806e-06	0.00203313	0.0016688
Solyc01g006560	0.00424111	0.00255089	0.01208	0.0267953	0.000839556
Solyc12g088680	0.00146242	0.00450837	0.000682646	0.000150715	0.00126373
Solyc04g080930	0.00196876	0.000256281	4.67855e-05	0.00103463	6.72918e-05
Solyc04g007850	0.000181399	3.16491e-05	0.00076584	0.000473784	0.00206913
Solyc02g092800	0.00488434	4.44319e-05	0.000629784	0.00183671	1.37105e-05
Solyc11g066270	0.00516375	0.000860559	0.00276209	0.00174544	0.00021234
Solyc01g080740	0.00275549	0.000129148	0.00627411	0.00147566	2.91364e-05
Solyc07g065710	0.000191709	0.00205261	0.000543301	1.05027e-05	0.000572042
Solyc06g048640	0.0103545	0.0147025	0.00255478	0.00364563	2.47355e-05
Solyc10g086620	2.65264e-05	0.00229068	5.35936e-05	0.0112378	0.000536655
Solyc09g050050	0.00376955	0.00360605	0.00256127	0.0194388	0.000472877
Solyc01g079580	0.000112809	0.000734216	0.000714437	0.000147369	0.000399442
Solyc01g005200	0	0	0	0	0
Solyc07g062940	0.000788695	0.00117213	0.000311954	5.64127e-05	1.56168e-05
Solyc02g077620	0	0	0	0	0
Solyc06g075260	0.00468346	0.00937301	0.00168481	0.0061861	8.43639e-05
Solyc01g086960	0.00266772	0.000159432	0.0016082	0.000171906	0.000117493
Solyc01g096440	0	0	0	0	0
Solyc02g081360	0.00461591	2.17019e-05	0.00589427	0.00231401	0.00564182
Solyc06g074790	0.00156497	0.00791534	3.70886e-06	6.37581e-05	0.000130602
Solyc03g119960	0.0130641	0.0152043	0.0518625	0.00342463	0.00103955
Solyc03g115630	1.4491e-05	0.000657217	9.63284e-05	4.07429e-07	2.35172e-05
Solyc12g096470	0.000418637	0.000361955	9.09335e-05	6.52264e-05	0.00185737
Solyc09g090590	0	0	0	0	0
Solyc04g008500	0.000316071	0.00266138	9.88744e-07	0.00149237	0.00530014
Solyc04g005560	0.000206142	0.000721475	8.18656e-05	0.000266245	0.00027038
Solyc03g119510	0.0111273	0.00198876	0.0213851	0.0034649	0.0535992
Solyc07g064040	0.000126604	0.00039555	0.000175721	5.21919e-07	0.000476547
Solyc02g084850	0.000133118	0.00371604	0.0160715	0.0104962	0.00427618
Solyc04g009450	0.000775946	0.000281695	0.0279738	0.0183135	0.0224754
Solyc02g083800	0.000830126	0.00178771	0.000232322	1.58417e-05	5.57455e-06
Solyc08g077710	1.62844e-06	0.00171718	8.34285e-05	0.000461249	0.00057379
Solyc11g056620	0.00199921	0.00173968	0.0148107	0.000769459	0.00433212
Solyc03g115140	7.39698e-05	0.000997655	0.00238918	0.000231106	2.47813e-06
Solyc10g081070	0.00331257	0.00273112	0.0266832	0.0146727	0.026693
Solyc11g012980	0.000727616	0.000255271	0.002513	0.000312471	0.0713615
Solyc05g018170	1.64829e-05	0.00223891	0.000523916	6.47334e-05	0.0142162
Solyc07g043170	8.22604e-05	0.007347	0.00213426	0.000272218	1.21384e-06
Solyc10g080300	0.00293268	0.0281154	0.00169704	2.60785e-05	0.000428931
Solyc03g082960	0.00294185	0.00220863	0.00171888	0.000228077	0.0036789
Solyc06g074130	0.000100912	0.000266069	0.000470842	0.000491324	0.000541323
Solyc10g050990	0	0	0	0	0
Solyc06g060620	0.00672211	0.00204454	0.000477685	6.73641e-06	0.00128741
Solyc05g005960	0.00453593	0.000336208	0.0049493	0.00227131	0.000398392
Solyc06g071560	0.00147472	0.00457473	0.00922019	0.00111439	0.00249598
Solyc10g051020	0.000438545	0.00165558	0.02631	0.00120643	0.0138891
Solyc01g100800	0.00450189	0.00315794	0.0160783	0.0120735	0.00202988
Solyc08g045660	0.00124432	0.00074842	0.00354421	0.00786161	0.000246322
Solyc01g102660	0.000273887	0.000308692	0.000558063	0.000503678	1.17048e-05
Solyc06g068010	0.00100236	0.00135763	7.70669e-05	0.0120361	0.0017346
Solyc12g043160	6.5605e-05	0.000985209	0.000645273	4.35981e-05	5.23659e-06
Solyc06g069700	0.00874259	0.00533925	0.0173345	0.0177323	0.00113388
Solyc09g013130	0.00407673	3.1082e-05	0.000296904	4.82937e-06	0.000105237
Solyc07g063710	0.00321974	5.08595e-05	0.000661307	6.11775e-05	0.000696567
Solyc11g007840	0.0145926	0.00319785	0.00515417	0.00916564	0.00516533
Solyc07g052750	5.9759e-05	4.31833e-05	0.0106167	0.000934742	0.000310801
Solyc12g044220	6.4321e-05	5.19311e-05	0.000724483	0.00125867	0.000571403
Solyc03g043850	0.00130387	0.058925	5.6347e-05	6.69415e-05	5.91329e-06
Solyc11g011860	0.00156565	0.00144421	0.00608675	0.00559631	0.0385667
Solyc11g069880	0.000410977	0.000527386	0.00375893	0.0468673	0.00181076
Solyc02g080570	0.000270134	0.00075578	0.00297379	0.0003903	0.00014929
Solyc11g006460	4.74891e-05	3.31965e-05	0.000154209	0.000521369	1.12628e-06
Solyc04g057890	0.000941662	0.00671778	0.00052243	5.09498e-06	0.000117022
Solyc07g054750	0.0146485	0.00824135	0.00357001	0.00638661	0.000931199
Solyc02g087030	0.000461558	0.00029455	0.00720666	0.00349796	0.0102397
Solyc02g082040	0.00121164	0.00752519	0.00748416	0.0092941	0.000820609
Solyc11g007590	0.000677321	0.0105977	0.00296526	0.000300021	0.00053046
Solyc04g082260	1.17292e-05	0.00144251	1.12431e-05	2.87399e-06	3.56045e-05
Solyc05g005340	0.00219244	0.00110428	0.00428894	0.0113655	6.25566e-06
Solyc09g009260	2.29347e-05	0.00358923	0.000379119	0.000191407	2.59349e-05
Solyc10g078310	0.000325116	0.00270356	8.91547e-05	8.33068e-05	0.000292996
Solyc06g066700	3.53196e-05	0.00221244	0.000219381	1.20822e-05	0.00935431
Solyc08g066810	0.00340659	0.00127754	0.00057617	0.000821066	6.42148e-07
Solyc10g079040	5.78909e-05	0.00711857	0.00129867	0.0544377	0.00121178
Solyc05g012140	0.000158005	0.00127632	0.000352037	0.00163587	0.000481746
Solyc04g076890	3.0698e-05	0.000235103	0.000452014	2.57918e-05	1.79963e-05
Solyc03g032080	5.76821e-06	0.00341286	1.08588e-06	0.00344347	0.00368463
Solyc12g010720	0	0	0	0	0
Solyc07g066530	0.00111145	0.00219098	0.00133605	0.00731331	1.5121e-05
Solyc11g008480	0.00214708	0.00364489	0.0189165	0.00125822	0.00974481
Solyc09g074430	0.0169198	6.46624e-05	0.000357055	0.00358536	3.75837e-06
Solyc07g062440	0.00699595	0.00015115	0.00494922	0.00293621	0.00162982
Solyc01g090060	0.000991547	0.000501824	0.00424775	0.00268199	0.000918682
Solyc08g078540	0.00174493	6.46069e-05	0.000210435	9.55956e-06	0.00420438
Solyc07g053400	0.00223633	0.000684343	0.0085503	0.00615638	0.000238788
Solyc01g008320	0.000472448	0.00769558	0.000875959	0.00061325	4.68599e-07
Solyc02g068530	1.88419e-05	0.00504703	2.93998e-05	8.52572e-05	3.76015e-05
Solyc10g049920	0.00224063	7.86407e-08	0.00672493	0.0100645	0.000131352
Solyc06g061280	1.32983e-05	0.00655693	0.00309157	1.06577e-05	0.00133736
Solyc09g091430	0.00491588	0.000968962	0.0018159	0.000513678	0.000866219
Solyc10g079590	0.00990431	0.00875036	0.00315099	0.0116916	0.0130568
Solyc01g007310	0.0370402	0.00979056	0.0438662	0.00114337	0.0269117
Solyc02g065160	0.00532098	0.0057072	0.00274036	0.00727691	0.0341167
Solyc09g074690	0.0645369	0.000385055	0.000306437	0.000296192	0.000986527
Solyc05g050340	0.000399638	0.00501662	0.00018101	8.22985e-05	0.000350112
Solyc08g074670	0.00430136	0.0075264	0.000435692	2.49196e-05	0.00281044
Solyc05g054840	0.0216157	0.0412722	0.00316307	3.22038e-05	0.00298471
Solyc11g007330	0.000314724	0.0101019	0.000131911	0.000281037	1.52184e-05
Solyc07g007640	0.00127057	0.00619539	0.000204803	0.000304105	0.00782404
Solyc05g008610	3.84759e-05	0.000157019	0.000288412	6.16918e-05	0.00058222
Solyc02g070530	0.00162923	0.000186107	0.0033233	0.000630993	0.0106371
Solyc11g008730	7.02641e-05	4.29852e-05	0.00346201	0.00830466	0.000534276
Solyc01g090450	0.000161101	0.00194528	0.000872946	0.000474757	0.000939902
Solyc07g062190	0.0010943	0.00149478	0.00512442	0.000273723	0.00366514
Solyc09g064800	0.000240345	4.39278e-06	0.00154599	0.000460445	0.000802828
Solyc02g078700	0.000979052	0.0350112	0.0019078	1.70331e-06	0.00143478
Solyc12g096990	9.01688e-05	0.000506474	0.0190229	0.00109634	0.0553886
Solyc01g111990	0.000898738	0.00306784	0.0016397	5.78559e-06	0.00572384
Solyc03g083360	0.0141796	2.11864e-05	0.00472771	9.86484e-05	0.000792844
Solyc11g010800	0.0152146	0.00115749	0.00293697	0.00677052	8.09341e-05
Solyc04g005820	0.0329004	0.00432006	5.64084e-05	1.18467e-05	0.00250633
Solyc01g095150	0.000875007	0.00401925	0.00438904	0.00051243	0.00162882
Solyc01g016970	0.00223633	0.000684343	0.0085503	0.00615638	0.000238788
Solyc02g084070	0	0	0	0	0
Solyc05g016240	0.000189835	5.24758e-05	0.000169369	2.02721e-05	7.4821e-05
Solyc08g061450	0.00143009	0.0187183	0.0494896	0.00338167	0.00333014
Solyc12g011450	0.0295139	0.0313658	0.0252831	0.00122616	0.0103795
Solyc07g049630	0.000126978	0.0012505	9.36151e-07	0.000237594	0.000275029
Solyc03g019890	0.000816666	0.00586045	0.000322391	0.000771984	0.00349815
Solyc04g064710	5.47812e-07	0.00382322	2.41159e-06	0.00133753	0.0138223
Solyc02g032930	0.0035557	0.00334312	8.08685e-05	0.000418097	0.000314319
Solyc01g006040	0.0191156	0.00674655	0.00106081	0.0533667	0.0136804
Solyc08g079700	0.0777224	0.0280656	0.000614033	5.84167e-05	0.000515691
Solyc01g067580	6.54362e-07	1.57965e-07	0.00056651	7.21099e-06	0.00201931
Solyc03g080000	0	0	0	0	0
Solyc12g011180	0.00329685	0.000781358	0.000759531	0.00131228	0.005147
Solyc12g009050	0.00425574	0.00305399	0.0147785	0.00595676	0.00543861
Solyc08g062220	0.00105228	0.00329686	0.0131924	0.00117976	0.000469704
Solyc11g073100	0.00219244	0.00110428	0.00428894	0.0113655	6.25566e-06
Solyc11g021230	0.00219244	0.00110428	0.00428894	0.0113655	6.25566e-06
Solyc03g083580	0.00453731	0.00122261	0.00219876	0.0215779	0.0200035
Solyc05g006720	0.000991547	0.000501824	0.00424775	0.00268199	0.000918682
Solyc03g034450	9.15603e-05	4.46865e-05	3.39622e-05	0.000463571	8.2584e-06
Solyc01g099810	0.0697933	0.0110046	0.00663901	0.000687791	1.46973e-07
Solyc08g008200	0.00550677	0.00331215	0.0156849	0.0347917	0.0010901
Solyc07g064900	0.0078742	0.00928577	0.000222869	4.51213e-05	0.00426871
Solyc05g051560	0.000978066	0.00216005	0.000933	0.000294578	0.00102133
Solyc03g046390	0.000127121	6.91389e-05	0.0235788	0.00218794	0.00746857
Solyc07g055930	7.36178e-05	0.000179142	0.00109067	8.67352e-05	0.000175188
Solyc04g072790	0.00126371	0.000620791	0.00775527	0.00358007	0.00790712
Solyc11g011040	2.40208e-10	0.00196773	8.40513e-05	0.000123088	0.00317882
Solyc06g006110	0	0	0	0	0
Solyc02g085300	0.00156578	0.00297731	5.69076e-05	0.00087154	0.000102979
Solyc08g066100	0.000235153	0.00309493	0.0170733	0.00300536	0.00107655
Solyc02g088560	0.00397169	0.001454	0.00280475	9.00296e-05	0.000274757
Solyc11g010940	0.00182873	0.000198428	0.00781089	0.00971474	0.013626
Solyc02g087790	0.00550003	0.000967886	0.00242398	0.0271149	3.72469e-05
Solyc12g013960	0.00131627	0.00046943	0.00128124	0.000269305	0.00031551
Solyc06g008420	0	0	0	0	0
Solyc09g007320	0.00392104	0.026726	1.46364e-05	2.85106e-05	2.65081e-05
Solyc08g067470	0.000170118	0.00176103	0.00288559	0.00016641	2.6013e-05
Solyc01g010010	0.00257439	0.00246774	0.0190838	0.000534647	0.00395919
Solyc11g018490	0.0222009	0.00263175	0.0101641	0.0133902	0.00423671
Solyc02g087860	2.25073e-07	0.00728143	0.000577464	3.58608e-07	0.0120977
Solyc09g083190	0.0293572	0.0341152	0.0208477	0.000326524	0.0133556
Solyc02g031770	0.00012384	0.0268965	0.000203222	2.65411e-07	1.17187e-05
Solyc10g074610	0	0	0	0	0
Solyc05g056030	2.72809e-05	0.000784403	0.000590114	1.83814e-07	1.01069e-05
Solyc03g006690	0.000659184	0.000125294	0.000956353	0.00286022	0.000434202
Solyc05g012970	0.0152918	0.00114798	0.000974541	0.000181017	0.0105838
Solyc01g106370	0.000619425	0.000236722	9.0133e-07	0.000101528	0.0271946
Solyc00g021650	0.00124432	0.00074842	0.00354421	0.00786161	0.000246322
Solyc06g007640	0.000251936	0.000339085	7.20608e-05	0.000105232	0.000261632
Solyc03g117440	9.00116e-05	0.000275517	8.45444e-06	0.000994299	1.16812e-05
Solyc05g009980	1.46683e-07	0.00257064	7.814e-06	0.000101671	2.56864e-07
Solyc08g015620	1.33221e-05	0.00024824	1.71916e-05	7.35184e-05	0.000118311
Solyc03g031970	0.000651467	0.00209244	0.000303028	0.000108589	0.000156908
Solyc10g009110	0.0057461	7.54629e-05	0.0022375	7.70181e-08	8.8182e-08
Solyc05g014480	1.06712e-05	0.00688674	0.00272744	3.79226e-05	0.00958945
Solyc03g116710	0.000467867	0.000155126	0.000315871	0.000986561	0.00145046
Solyc01g104200	0.000344917	0.00648563	0.00448083	0.00136687	0.00102094
Solyc08g081330	7.35435e-05	0.000166036	8.5075e-05	2.65143e-05	4.36076e-05
Solyc06g009770	4.4856e-05	0.000951867	0.000659754	0.0078887	7.17311e-06
Solyc09g082570	0.00444489	6.56425e-06	0.00376929	0.000486954	0.000611497
Solyc01g097570	0.000619565	0.000540196	0.00942531	0.00481823	0.0129012
Solyc03g111840	0.000484566	0.000562741	0.00107274	1.32546e-05	0.00134103
Solyc04g051580	0.00152007	0.000340452	6.26051e-05	0.00236594	0.00172934
Solyc10g049870	0.00223633	0.000684343	0.0085503	0.00615638	0.000238788
Solyc10g083500	0.000756342	9.81819e-06	0.000176045	0.0001305	0.000107746
Solyc03g044820	0.0084541	0.00180191	0.0307618	0.0228343	0.00282751
Solyc05g013590	0.00219244	0.00110428	0.00428894	0.0113655	6.25566e-06
Solyc06g060150	0.000226762	0.00147137	0.00040032	3.38051e-06	9.5947e-07
Solyc08g081480	0.0252968	1.83174e-05	0.00288473	0.00879008	0.0041656
Solyc06g009480	0	0	0	0	0
Solyc04g015460	0.00446632	0.000229602	7.25537e-05	0.000558629	5.15819e-05
Solyc02g091910	0.000836957	0.000161861	0.000184936	0.0110269	0.00985738
Solyc01g010900	0	0	0	0	0
Solyc04g055000	0.00108112	0.00442796	0.0197404	0.0231448	0.00042219
Solyc01g111560	0.000130386	0.000490817	5.59764e-05	0.000252714	8.09632e-05
Solyc08g067280	0.00337443	0.0083484	0.00552612	0.000573777	0.000822036
Solyc08g014170	0.00525203	0.0154283	0.0113564	0.00342824	0.000725736
Solyc11g045120	0.0106251	0.018659	0.000125709	0.00101802	0.000150842
Solyc12g055910	0.00107463	0.00240381	0.017767	0.000539977	0.00719395
Solyc05g009320	0.000179721	0.00707396	4.72915e-05	0.00337441	0.00366111
Solyc03g005340	0.000430402	0.00167164	0.000112411	9.05315e-05	0.000737848
Solyc08g079080	0.0166873	9.90942e-05	0.00348392	0.000159536	0.000165509
Solyc05g013620	0.000991547	0.000501824	0.00424775	0.00268199	0.000918682
Solyc10g024420	0.00705598	0.0141175	0.021292	0.00227421	0.00455005
Solyc01g109200	0.00104929	6.29677e-05	0.000680188	0.00364433	8.5067e-07
Solyc04g012160	0.000379982	0.000111345	0.000341754	5.20702e-06	0.00151516
Solyc03g007270	0.00190934	0.00530297	2.12997e-05	0.000243363	0.0010052
Solyc11g068520	2.15557e-05	0.000154758	1.25885e-05	8.24022e-05	0.000481624
Solyc12g009830	0.000253579	0.00164464	0.000253512	0.00277812	5.40999e-06
Solyc01g105550	0	0	0	0	0
Solyc08g082680	0.00434203	5.15553e-05	0.000227819	0.00494429	0.00209224
Solyc10g079900	0	0	0	0	0
Solyc01g094000	0.000273162	6.74831e-05	0.000166346	8.70887e-05	0.000112622
Solyc05g054470	0.0325597	0.0041285	0.0327496	4.32144e-08	0.0659083
Solyc03g026130	0.00812045	0.000225659	0.00132796	0.00286849	0.00125518
Solyc05g055780	0.00104294	0.000118846	0.000388784	3.37534e-07	0.000414074
Solyc12g036330	0.0211616	0.00505639	0.000253499	0.00217482	0.0123643
Solyc01g100000	0.00139034	0.0145216	8.44309e-06	0.000206257	0.079755
Solyc02g068670	0.000652589	0.000606891	0.00253646	0.00233405	0.016136
Solyc01g111380	0.000713523	0.0110575	2.69272e-05	1.04985e-08	0.000270424
Solyc07g006480	0.0023474	0.00100795	0.0177252	0.055098	0.000350759
Solyc03g111150	0.000350902	1.1099e-05	0.00127164	1.05977e-05	0.0023651
Solyc02g067910	0.000160892	0.00116838	0.000153242	0.00183407	0.00112672
Solyc12g098310	0.00045846	3.50019e-06	4.31193e-05	0.00396487	0.00294177
Solyc08g006690	0.00638962	9.56746e-06	0.00113931	5.66597e-06	0.0117518
Solyc06g008160	0.000363919	2.8182e-05	0.000101036	5.81202e-05	0.00338018
Solyc05g054780	0.0181337	0.00161343	0.000656692	6.34117e-05	0.000709827
Solyc10g005430	0.00234463	0.0494542	0.0149047	0.0109565	0.0212574
Solyc01g098800	6.93235e-05	0.00791562	0.000960036	5.43596e-06	3.72115e-06
Solyc04g081860	0	0	0	0	0
Solyc03g114520	1.23685e-05	0.00126603	0.000621989	0.00116258	0.000444065
Solyc02g062980	2.94671e-05	0.00439103	0.00016396	0.000212286	0.00118914
Solyc12g014350	0.000657274	0.00359649	0.000381454	0.000186506	0.000648439
Solyc01g110380	0.000130234	0.00149545	0.000270559	0.000265487	0.00127259
Solyc10g086020	0.000571814	0.000846939	0.000257673	8.14891e-05	0.000732332
Solyc01g079740	0.00849414	0.0082731	0.00343122	0.00375585	0.0581384
Solyc06g082240	0.0370446	0.00693183	0.0030827	0.0242296	0.0137281
Solyc08g078020	0.00108007	0.000519088	0.00134752	0.000254104	9.03931e-05
Solyc02g093420	2.79698e-05	0.00196902	0.00487374	0.00153282	0.0012772
Solyc08g076020	0.000553564	0.0077628	0.000332519	0.00118324	0.000119964
Solyc02g094430	8.66571e-05	0.000519469	6.96871e-05	0.00109855	0.000112174
Solyc06g059850	1.38603e-05	0.00765428	0.00299953	0.0013599	0.00797363
Solyc08g005580	0.00557286	0.00281109	7.34182e-09	0.000631902	4.2897e-06
Solyc02g065400	0.00287431	0.00152012	0.00655903	0.00463857	0.002421
Solyc10g007220	0	0	0	0	0
Solyc06g050610	0	0	0	0	0
Solyc08g083220	2.7671e-05	0.0118979	2.45406e-06	0.00036103	0.000409625
Solyc01g104780	0.000802305	0.00119893	0.00122882	0.00266425	0.000257099
Solyc01g058530	3.80462e-05	0.0009417	2.5857e-05	0.000832646	4.03087e-06
Solyc08g007560	0.00319821	0.0012926	0.00317195	0.000922256	0.0129582
Solyc05g055430	8.96913e-05	0.000953665	0.000955686	0.000878299	0.00117944
Solyc00g127660	0.00170102	0.00027764	6.72462e-05	7.02586e-06	6.17643e-07
Solyc02g069180	0.00137353	2.04287e-05	0.00742697	0.00100533	0.000278962
Solyc03g114380	0.00125837	0.00986022	0.00883149	0.00172428	0.00505534
Solyc06g060420	4.01246e-05	0.00293629	6.40132e-05	7.04403e-06	3.2742e-05
Solyc08g005630	0.0207908	0.00201373	0.000540885	2.61789e-05	0.00178657
Solyc01g021720	0	0	0	0	0
Solyc04g074090	3.70838e-06	2.85464e-05	1.41539e-05	1.94085e-05	0.000890395
Solyc03g117870	0.000633386	0.000282651	0.000184165	0.000462243	0.00299712
Solyc03g113550	1.43347e-05	0.00247593	3.18269e-05	0.0197272	0.000213602
Solyc07g039450	2.59657e-05	0.000486233	1.56335e-06	2.29512e-05	0.00114707
Solyc10g081270	0.000508249	0.0013777	0.000919885	0.00152894	0.00228489
Solyc11g019950	0.000111422	0.000294136	4.56933e-05	0.00885969	0.00143139
Solyc01g005040	0.0171188	0.00731071	0.00274661	0.00261284	0.0299562
Solyc11g062100	0.0100799	9.90464e-05	0.000106693	0.00568706	0.00992714
Solyc04g007720	0.00249666	0.00274607	0.00249401	0.00407736	0.0186446
Solyc06g071700	0.00490787	0.012491	0.00138472	0.0312082	0.000716284
Solyc02g092770	0.000339632	0.00567368	1.99568e-05	0.000526614	0.00456683
Solyc03g025560	2.59629e-06	0.000543619	4.59304e-05	0.00035308	0.00213428
Solyc07g006110	0.00457238	0.000731964	0.000426673	0.00101609	0.000846349
Solyc10g006570	0.0026368	0.000447625	0.00484118	0.00495854	0.0181399
Solyc04g071040	4.59167e-06	3.26939e-05	0.000835427	0.000100238	1.14047e-06
Solyc02g091140	3.27476e-05	0.00212343	0.00035546	0.00138178	0.000884976
Solyc10g084310	7.69667e-05	0.00026554	0.000556104	5.28348e-06	0.00152231
Solyc01g009010	3.78394e-06	4.03356e-05	2.10498e-05	2.45493e-05	0.000616971
Solyc02g092480	0.000304943	6.0461e-05	0.000129218	7.42592e-05	5.73176e-05
Solyc11g020850	0.00416465	0.00532442	0.0320592	9.94085e-05	0.00699162
Solyc09g059380	0	0	0	0	0
Solyc02g090430	4.26196e-05	0.000587518	0.000798285	0.0310531	0.0019063
Solyc03g112600	0.00111945	0.00236444	2.877e-09	0.00016497	3.63913e-05
Solyc09g010820	0.000574105	1.52248e-05	0.000775404	3.17063e-05	0.000466952
Solyc05g046110	1.64829e-05	0.00223891	0.000523916	6.47334e-05	0.0142162
Solyc01g102310	0.000253906	0.00675693	0.00193439	3.00388e-05	0.000423062
Solyc07g006300	0.0155546	0.00458414	0.00027176	3.20791e-05	0.000278519
Solyc02g069230	1.98039e-06	0.0004655	6.87239e-06	0.000126431	0.000460838
Solyc06g069270	2.06364e-09	0.000699093	0.030441	0.000477837	0.000724345
Solyc05g041460	0.00929742	0.00138995	0.0144996	0.00494524	0.00583667
Solyc03g097930	0.000313437	0.00492426	0.00225916	0.0826215	0.000943665
Solyc09g091950	0.00287277	0.00198427	0.015973	0.0311494	0.000385508
Solyc07g008410	0.00662832	0.000523198	1.68752e-10	0.000220916	0.000507087
Solyc01g099350	0.000187083	0.00520739	8.86218e-05	4.52277e-05	0.000670667
Solyc08g068180	0.000360561	0.000386783	0.00019967	0.000228514	0.000512498
Solyc03g098220	0.000160712	0.00224658	3.69959e-05	0.000277047	3.8859e-07
Solyc08g081810	0.00456324	0.00110365	0.00114251	0.000167295	0.000940564
Solyc01g049900	0.00184572	0.000120495	0.000135323	0.00133785	0.000880644
Solyc01g080120	0.00620609	0.00235821	0.000744911	0.000711537	0.00022073
Solyc04g008980	0.00104049	0.000514336	0.000458565	0.000704851	8.20837e-05
Solyc09g098570	0	0	0	0	0
Solyc02g082530	2.58151e-07	0.00118725	0.00599679	1.44575e-05	0.00108071
Solyc07g005760	0.00793865	4.04259e-05	3.82146e-05	0.000138993	0.0016016
Solyc04g082710	0.00662794	0.00019857	1.52243e-05	0.000341392	0.000849188
Solyc02g086220	0.00034462	0.000690072	7.32977e-06	0.000467295	0.000961424
Solyc08g068450	3.53196e-05	0.00221244	0.000219381	1.20822e-05	0.00935431
Solyc01g087790	0.000273419	0.00721088	0.0026563	0.0212383	0.000176609
Solyc02g093160	0.00010273	0.000751088	1.87639e-05	0.000117082	0.000316378
Solyc08g075700	3.63852e-05	0.000590009	1.13558e-06	0.000349192	0.000652318
Solyc10g006380	0	0	0	0	0
Solyc02g062170	7.06454e-05	0.00358645	1.08063e-05	0.00265334	0.00300538
Solyc10g007760	6.37562e-05	0.000636892	7.14995e-05	3.0349e-05	0.000267611
Solyc03g118960	0.00124432	0.00074842	0.00354421	0.00786161	0.000246322
Solyc04g076300	0.000182783	0.000573028	7.31718e-05	5.90671e-05	0.000297913
Solyc07g007940	5.25898e-05	0.000376924	0.000438994	4.85906e-06	0.00166789
Solyc03g063750	0.00507199	0.000181832	0.000499834	8.44729e-05	1.73909e-05
Solyc03g078540	0	0	0	0	0
Solyc03g095260	0.000188191	0.000134841	0.000469566	1.67648e-05	0.000168769
Solyc01g008650	0.000760829	0.00670983	0.0026948	4.28704e-05	0.000448445
Solyc06g084180	0.000452742	7.38827e-05	0.013422	0.00339855	0.0167777
Solyc01g088310	1.15775e-05	0.00753039	1.31237e-05	0.0018406	0.0020087
Solyc09g011880	0.000629947	3.97309e-07	0.000282233	3.48012e-06	2.40894e-05
Solyc01g096950	0.000900754	0.00142773	0.00186581	0.000139319	0.00273118
Solyc09g009930	0.00189258	0.00576364	0.00753881	0.00384289	7.01638e-07
Solyc04g007260	0.00149568	0.00028918	1.36959e-05	0.00277445	1.93515e-05
Solyc11g071460	0.00025474	0.00135192	0.000303089	0.00261472	5.84879e-08
Solyc09g008080	0.000682625	0.0197989	9.86622e-05	0.0105924	0.00068122
Solyc08g082890	0.000166264	0.012296	0.00448571	0.0325872	0.00517026
Solyc02g080970	0.00389735	0.000300207	0.00179915	0.000741793	0.00267752
Solyc06g071110	0.000143298	0.00234595	0.000219558	0.0011163	0.00472183
Solyc01g007550	0.00124432	0.00074842	0.00354421	0.00786161	0.000246322
Solyc01g014730	0.00285416	0.0020553	0.00335039	0.00439644	0.0382633
Solyc01g006680	0.0065856	0.00280936	0.0143116	0.00179921	0.000243866
Solyc04g080870	0.00436584	0.00575993	0.00246568	0.00369385	0.000434054
Solyc12g088720	0.000722825	0.00162979	0.00150498	2.58283e-05	5.00989e-07
Solyc09g092540	0	0	0	0	0
Solyc01g091490	0.00433753	0.00131933	0.00014751	0.00147688	0.00325947
Solyc04g071820	0.00247857	0.000144264	0.00123252	0.000322659	0.00360308
Solyc03g118030	0.000652939	0.00031808	8.31707e-05	0.000134093	0.000369999
Solyc09g011220	0.000100858	0.000926757	0.00105642	0.000293214	0.000432621
Solyc10g087030	0.00219244	0.00110428	0.00428894	0.0113655	6.25566e-06
Solyc01g007880	0.000411194	0.000564583	0.000871439	0.000296413	0.000372514
Solyc01g079260	0.00139289	0.00115379	0.00137288	0.000509047	0.000198406
Solyc07g063930	0.00674711	0.00363131	1.29168e-05	0.000109397	0.000403739
Solyc08g077030	0.000834186	0.00112114	0.000678902	7.59974e-05	0.00146525
Solyc06g082720	0.00475813	0.00145604	0.018192	0.0130986	0.000508057
Solyc12g033000	0	0	0	0	0
Solyc06g076450	0.000173796	0.00178982	5.16483e-06	0.000183754	0.00100717
Solyc04g072550	0	0	0	0	0
Solyc06g072510	3.59281e-05	0.00215078	0.00678328	0.000436984	0.00843645
Solyc09g065270	2.01885e-05	0.000562472	0.0011528	0.000544194	0.00402557
Solyc03g121170	0.0023959	0.0115132	0.00403916	0.000541532	0.00990227
Solyc02g078980	0.000109282	0.000510012	0.000743286	2.00833e-05	0.000366711
Solyc08g014110	0.000296453	0.00149936	0.0192495	0.0025252	0.000106025
Solyc01g091720	0.00855344	0.0219498	0.00224573	3.76454e-05	1.5833e-05
Solyc01g080460	1.66971e-05	2.72382e-05	0.00248952	2.77555e-05	0.00151803
Solyc07g065690	0.00676399	0.00467787	0.000178995	0.000337577	0.000371507
Solyc04g008200	0.00252424	0.00491089	0.0002624	0.000764034	3.31728e-06
Solyc06g048560	0	0	0	0	0
Solyc06g005720	1.75779e-06	0.000118785	4.88769e-05	0.000463844	0.00805867
Solyc04g064860	0.00339537	8.58178e-05	0.00215987	0.000714995	0.0596288
Solyc09g064630	0.000774572	0.00145741	0.00058202	0.000445707	0.000306411
Solyc12g010900	1.5398e-05	0.000888583	0.00211788	0.000156263	5.78184e-08
Solyc08g062970	7.94747e-05	0.00696106	0.000251346	0.00167738	0.000396344
Solyc06g071150	0.0137273	0.000154208	0.00411581	0.00180066	0.00476871
Solyc03g083910	0.00230951	4.23548e-05	0.00129543	7.18557e-07	0.000169824
Solyc02g085220	0.00216569	0.0024034	0.000430246	0.00232437	0.0027781
Solyc08g076340	1.65361e-05	0.00323021	0.000622247	0.000209218	0.00022928
Solyc08g041890	3.90836e-06	0.00472452	2.79194e-08	6.53476e-06	0.000114334
Solyc09g090140	0.000668806	0.00487684	0.00011794	0.000197663	0.000488068
Solyc07g065520	2.46058e-06	0.00127238	0.00041693	0.011988	0.000184524
Solyc10g012030	3.09672e-05	3.31369e-05	1.13366e-05	8.53896e-06	0.000204863
Solyc02g076850	0.000439795	0.000661838	0.00680355	0.000784281	9.43276e-05
Solyc06g065350	0.0768365	0.00854022	0.00726599	0.00209963	0.0255404
Solyc05g014640	0.00118746	7.61539e-05	0.000895241	5.0199e-05	2.64051e-05
Solyc06g083090	0.000141609	0.0079956	0.00034595	9.50712e-05	0.000281617
Solyc05g008830	2.11677e-07	0.00120348	1.24215e-05	4.47515e-05	7.5732e-07
Solyc05g010730	0.000772619	2.73452e-05	0.00140439	0.0562594	0.0415637
Solyc02g077450	0.000782966	3.54566e-05	5.53638e-05	0.00143222	0.000212364
Solyc10g050540	0.00833652	0.00163469	0.0017852	0.00021919	0.00472965
Solyc04g009550	0.000278423	0.00268899	0.000110912	0.000226859	1.90051e-07
Solyc02g089940	0.000180343	0.000537902	0.00171472	0.000834003	0.000137686
Solyc06g083540	0.00475416	0.000904935	0.000488387	0.00031749	0.000193267
Solyc02g070860	0.000653933	0.000636066	4.79981e-05	0.000321652	0.00029909
Solyc01g090920	0.000336933	0.000586771	0.00657082	0.00260654	0.00144757
Solyc12g044380	0.0013841	6.48621e-05	0.00205736	1.9281e-05	0.000149601
Solyc06g068660	0.00177743	0.0116056	2.71638e-05	0.000179385	0.0128521
Solyc07g053300	8.43411e-05	0.00528317	0.000523868	2.88515e-05	0.0223376
Solyc11g028080	0.0101497	0.00511212	0.0198552	0.0526153	2.89599e-05
Solyc01g044370	0.00775131	0.000183639	7.84063e-05	0.000458785	0.00697629
Solyc02g037530	0.000656253	0.000128061	0.000419621	4.23489e-05	0.000124587
Solyc09g091230	0.000306719	0.0102749	0.000338836	0.000521427	8.5454e-06
Solyc03g025600	5.99113e-06	0.00426803	0.00058788	0.00020395	0.000310506
Solyc12g068060	0.00357029	0.00298096	0.0023879	0.000132831	0.00014029
Solyc02g085910	3.7166e-07	0.00734141	0.00321228	0.00174959	0.0187907
Solyc03g007070	0.00015421	0.000390687	1.2713e-05	0.00173723	0.000161127
Solyc10g078290	0.000555056	0.00369786	0.000273601	0.000165223	0.00022519
Solyc05g015510	0.000763457	0.00118569	0.00680183	2.71767e-05	0.00468565
Solyc06g051910	0.000339218	2.73813e-05	8.58573e-05	0.000467866	0.00209867
Solyc06g054230	0.00223633	0.000684343	0.0085503	0.00615638	0.000238788
Solyc11g010300	0.00712735	0.00589928	0.000151226	0.00761397	0.00164788
Solyc04g077540	0.0054877	0.00846933	0.00976582	0.00858433	9.89085e-05
Solyc12g056250	4.24401e-08	0.00279985	9.69334e-06	0.000637566	0.000389766
Solyc06g060450	0.00219244	0.00110428	0.00428894	0.0113655	6.25566e-06
Solyc04g050470	0.000558846	0.000456405	0.00156062	0.000668552	0.000126283
Solyc02g068470	0.0771015	0.00254551	0.0165893	0.0164652	0.00229504
Solyc06g066110	0.00278431	0.000190603	0.00256831	0.0121187	0.00984438
Solyc08g075060	3.54612e-06	0.00890261	6.52495e-05	2.08828e-05	0.000506883
Solyc06g069130	0.000667127	2.23308e-05	0.00195015	0.00173456	0.00730837
Solyc07g054650	0	0	0	0	0
Solyc05g009040	0.00223633	0.000684343	0.0085503	0.00615638	0.000238788
Solyc10g017510	0.0103633	0.000714131	0.0129556	4.0131e-05	0.00818123
Solyc06g067860	0.00413838	0.00632481	0.000539884	0.00772491	0.00721181
Solyc10g007190	4.86517e-05	0.00300778	4.3649e-05	0.000215385	2.72054e-05
Solyc03g044510	0.00127169	0.000651764	1.70803e-05	3.85266e-07	0.000133195
Solyc12g042600	5.06641e-05	0.000576539	0.00323621	5.2895e-05	0.00460924
Solyc07g066180	0.00170956	0.000435833	0.0115089	0.00671392	0.00660399
Solyc12g099420	0.000227277	0.000784274	0.0005348	0.00598189	0.000313337
Solyc09g009540	0.00628199	0.000878731	0.00121375	0.00153755	0.000157928
Solyc01g103270	0	0	0	0	0
Solyc01g111810	7.79581e-06	0.00281858	0.00388504	0.00136667	1.42064e-06
Solyc04g076630	0.0030319	0.00512579	0.00172262	0.000859581	0.00247694
Solyc03g083280	1.57042e-05	0.000460537	4.90274e-05	0.000438229	0.000185132
Solyc12g095930	1.24428e-05	0.00439879	0.0027267	0.000574852	0.000316663
Solyc01g094120	0.00134839	0.00101811	0.00256335	0.000537295	7.55642e-09
Solyc12g014590	7.0389e-06	0.00579247	0.000731833	9.55969e-05	0.000598386
Solyc07g048010	1.16868e-07	0.00902997	0.00327993	0.00519768	0.00213767
Solyc02g087200	0.000204044	0.00266494	0.000388605	0.000290017	0.00259521
Solyc01g110140	0.00126371	0.000620791	0.00775527	0.00358007	0.00790712
Solyc12g010680	0.00157864	3.74062e-06	0.000191407	0.000353216	4.64173e-05
Solyc11g072430	0.0225433	0.00196264	0.000582493	0.000139728	0.0435933
Solyc05g013910	0.000442528	0.0024905	8.82295e-05	0.000295227	0.000126134
Solyc03g019910	4.26605e-05	9.94631e-05	0.000308251	4.9578e-05	3.1366e-07
Solyc03g083130	0.000235153	0.00309493	0.0170733	0.00300536	0.00107655
Solyc01g066880	0.000907888	0.00203641	0.00262486	0.00421902	0.00014904
Solyc08g066600	6.06797e-05	0.00299413	0.000165213	0.000238818	5.98804e-05
Solyc02g065640	0	0	0	0	0
Solyc07g021340	0.000552732	0.000697989	0.000449548	4.18316e-05	1.0539e-05
Solyc07g022920	4.08685e-05	0.000474393	9.39078e-05	0.000522407	4.50272e-06
Solyc05g008790	1.42347e-05	0.000457692	0.000148906	0.00127321	0.000414515
Solyc11g008670	0.000444948	0.0064741	5.56434e-06	0.00188956	0.000469235
Solyc06g060410	0.000139255	0.00257219	0.000885442	1.7016e-05	0.000223716
Solyc07g062250	0.000476257	0.0004799	5.37732e-05	0.000101854	0.000275992
Solyc05g055230	6.84492e-05	0.00166907	7.13638e-05	0.000256995	0.00198762
Solyc01g008510	0.0283754	0.172442	0.0260338	0.00143823	0.000253049
Solyc12g019410	0.000384369	0.00346259	0.003761	0.000141345	0.00136238
Solyc06g053420	1.68355e-05	0.00365545	7.10253e-05	0.0052422	0.000176708
Solyc06g054430	0.0193129	3.60982e-05	0.00910744	0.00377171	0.0331268
Solyc05g017920	0	0	0	0	0
Solyc08g005030	0.0034119	0.000383654	0.00282501	0.00187135	0.00324126
Solyc01g099990	0.000372527	0.00390563	0.0123945	0.000174571	0.0005941
Solyc02g065390	0.000703886	0.000204087	0.000439962	0.00153991	0.000931227
Solyc04g054880	0.000229428	0.000760387	2.38071e-05	4.02232e-05	0.000265606
Solyc01g057780	0.000397152	0.0030231	0.00215492	0.00102123	0.000739002
Solyc09g089850	0.000742662	0.00438711	0.00039798	0.00169341	0.00124194
Solyc05g050550	0.00013109	0.000819111	0.00790345	0.000140598	0.00284971
Solyc02g070330	3.16786e-05	0.00181254	6.21107e-05	0.000317861	0.000300563
Solyc02g070820	0.0134326	0.00627573	9.82058e-06	0.00222676	0.00536776
Solyc01g104810	0.00033017	0.00140772	0.000427048	0.00323133	0.0171212
Solyc06g062740	0.00182873	0.000198428	0.00781089	0.00971474	0.013626
Solyc01g095290	0.0064686	0.000565846	1.20911e-05	0.00231499	0.000121725
Solyc05g007680	0.00694343	5.36865e-06	0.000679736	5.45811e-07	0.00109378
Solyc00g240580	1.08564e-05	0.00796178	0.00449877	0.00321181	0.00996279
Solyc03g033490	0.00069393	0.00420457	2.65252e-05	0.00354326	0.0591324
Solyc09g018950	0.000642954	0.00166959	0.000419078	0.000891477	0.000217987
Solyc01g056780	0.0024534	0.00355059	0.0055092	0.0020865	0.0108114
Solyc09g066280	6.85337e-05	0.00334058	0.000127797	2.71716e-05	0.000244969
Solyc07g055010	0.000581991	0.0133019	0.00355119	0.00282512	0.00940864
Solyc02g077840	0.00261062	0.0022814	0.00253082	2.54379e-05	0.0010824
Solyc03g120340	0.000482107	0.002385	0.000229579	1.32626e-05	0.000247476
Solyc08g023470	0.000529456	0.000537668	1.00159e-05	3.24922e-06	1.2139e-06
Solyc06g064740	0.00161263	0.00497544	0.00427939	0.00135803	1.16512e-05
Solyc03g082660	0.000964567	0.00722108	0.000169138	0.000216936	0.000811517
Solyc03g123920	8.99922e-05	0.000384459	1.00431e-05	1.0078e-05	0.000297349
Solyc11g005360	0.000188461	0.000895842	0.00118423	9.2619e-05	9.06249e-05
Solyc04g010270	0.0370254	0.00084452	0.0027254	0.00290616	2.55777e-05
Solyc03g005560	0.00010194	0.00171445	2.90002e-06	0.146445	0.0202696
Solyc02g070090	0.0102114	0.00819172	0.0477343	8.76275e-08	0.00428083
Solyc04g063350	3.35783e-05	0.000207935	0.00313064	0.000426109	4.60963e-05
Solyc05g049970	0.00277366	0.00275568	0.000109442	0.000177846	0.00166841
Solyc01g100760	0.0102979	0.00135643	0.00188538	0.00376844	0.00548646
Solyc10g085200	0.000153297	0.000759822	0.000473205	5.39051e-05	0.000123253
Solyc11g012210	0.00836661	0.0274716	4.3279e-05	2.99288e-06	0.000382626
Solyc10g084150	0.00475788	0.000681276	0.00331651	0.00378241	0.00299117
Solyc11g018510	0.000701258	0.00712072	0.00311978	2.97298e-06	0.000756551
Solyc07g056090	0.0058436	0.00213853	0.0719111	0.00743545	0.00791247
Solyc03g114290	0.000795481	0.000116969	0.000307631	0.000403593	0.00022997
Solyc09g074560	7.96994e-06	0.00133268	0.00407179	0.000273244	0.000307571
Solyc11g005090	0.00655665	0.00890415	0.00796606	0.00721278	0.0315654
Solyc02g089200	0.000991547	0.000501824	0.00424775	0.00268199	0.000918682
Solyc08g079510	5.45825e-06	0.000344322	0.000185942	0.000485083	0.000519
Solyc04g015980	0.0137554	0.00102186	0.000178167	0.000123782	2.36477e-05
Solyc05g055900	0.00223633	0.000684343	0.0085503	0.00615638	0.000238788
Solyc09g020100	0.000991547	0.000501824	0.00424775	0.00268199	0.000918682
Solyc12g038550	0.00165044	0.00180099	0.00402883	0.00285755	7.38774e-05
Solyc01g111660	0.0126914	0.00583941	1.03671e-06	0.000228427	9.5331e-05
Solyc06g051140	0	0	0	0	0
Solyc02g069430	0.0257621	0.0102047	7.49842e-06	0.000119954	0.00222832
Solyc06g006090	0.000335232	0.00278766	0.00354135	0.00503903	0.00543478
Solyc04g072050	0.0112649	0.0158236	0.00109928	0.00046408	0.000267937
Solyc04g078010	0.0181834	7.42707e-06	1.1392e-05	3.58221e-05	0.0565378
Solyc03g120580	0.00609002	0.000176115	0.000832091	9.79629e-05	0.0175365
Solyc11g072040	0.000632788	0.00115401	0.00377414	0.00310339	0.00640424
Solyc03g113820	0.000991547	0.000501824	0.00424775	0.00268199	0.000918682
Solyc05g009820	0.000762603	0.000481256	1.23645e-06	0.000188488	5.37402e-05
Solyc06g050430	2.86369e-05	0.000563997	0.00138352	0.000713625	8.42234e-05
Solyc03g121430	0.00502791	0.0112511	0.000993379	0.0198467	0.000722943
Solyc03g098020	0.0010568	0.0119761	0.00145238	0.0010897	0.000240456
Solyc09g007280	0.000435026	0.00163446	6.96052e-05	0.000136898	5.48417e-05
Solyc04g017720	0.0229306	0.0208729	0.0661767	0.0547065	0.044183
Solyc04g051460	0	0	0	0	0
Solyc02g071870	0.000449356	8.12334e-05	0.000151253	0.00266061	0.000686181
Solyc09g083010	0.000184174	0.00793482	3.19235e-05	0.00133806	0.0135325
Solyc05g052300	0.00176067	0.00537637	0.0027847	0.00400527	0.00159433
Solyc03g098790	0	0	0	0	0
Solyc09g075210	0.000499028	0.00279973	0.00120163	0.000539214	0.00269093
Solyc09g082940	4.61525e-05	0.000107261	1.14929e-05	0.00287752	0.000157473
Solyc04g011600	0.000641581	0.0257113	0.0199716	0.00211517	0.000224621
Solyc03g006710	0.0013397	0.000279582	0.067626	0.00106694	0.0106625
Solyc01g010200	3.46805e-05	0.00152609	0.00293636	0.000157929	0.00116204
Solyc05g012830	0	0	0	0	0
Solyc10g083310	0.00028354	0.0192303	0.00785559	0.000431824	0.0200784
Solyc04g025130	0	0	0	0	0
Solyc05g014360	0.00530504	2.32501e-06	0.00177279	0.000909058	0.0124489
Solyc01g112280	0.00536804	6.11226e-07	0.000895449	0.000128345	9.04373e-06
Solyc02g070350	0.000131961	0.000680496	0.00116837	0.00399211	0.000285451
Solyc08g007300	0.00125564	0.00754768	0.0105755	0.0115039	0.00355912
Solyc06g053160	0.00585161	0.000739966	5.81094e-05	0.000267205	0.00301247
Solyc09g025230	0.00257296	0.00084062	0.0184425	0.0179542	0.000734555
Solyc01g106500	0.0026368	0.000447625	0.00484118	0.00495854	0.0181399
Solyc11g069570	0.000109024	7.51026e-05	0.00411434	3.17564e-05	0.000871167
Solyc01g068540	1.9526e-05	3.62709e-07	0.0013944	0.000839495	0.00118879
Solyc01g107670	0.00441231	0.00186881	6.94581e-05	1.1384e-06	2.82929e-05
Solyc10g009320	0.0032832	0.0041224	9.30016e-07	0.00209881	0.00159362
Solyc12g006350	0.000552034	0.000946793	0.00026784	0.0360357	0.000250596
Solyc08g068510	0	0	0	0	0
Solyc03g112880	0.00601007	0.000339014	0.00140873	0.000292017	1.31178e-05
Solyc03g116500	7.7986e-05	0.00462764	7.00698e-05	0.000667934	0.00301066
Solyc04g079820	0.0164953	0.0633486	0.000469776	0.00146102	0.0159972
Solyc07g041280	0.000403319	0.00237081	0.000275255	0.00162161	0.00112407
Solyc03g095720	2.32229e-06	6.83859e-05	7.02956e-05	8.92631e-05	0.000259067
Solyc06g009520	5.86833e-05	0.000414154	0.00021518	9.08374e-05	0.000550131
Solyc06g073000	0.00171558	3.4456e-06	0.00772872	0.000106422	0.00217198
Solyc01g100900	0.0144879	0.00170657	0.0026105	3.46196e-05	0.000581052
Solyc02g091890	0.000189252	0.000961115	0.0012266	4.05644e-05	4.92589e-05
Solyc11g071660	0.000470151	3.4479e-05	0.00109909	4.12309e-07	1.06647e-07
Solyc03g094070	0.00124432	0.00074842	0.00354421	0.00786161	0.000246322
Solyc12g098430	1.00817e-05	0.0044506	0.00488751	0.000699882	0.00157234
Solyc05g054620	0.00166062	0.00337404	0.000103138	0.000250122	0.000120802
Solyc12g099740	4.58472e-05	0.00662089	0.00672635	0.0301088	0.000288069
Solyc08g081690	0.00582167	0.0104642	0.0713846	0.00636943	0.0252886
Solyc01g097430	0.00170956	0.000435833	0.0115089	0.00671392	0.00660399
Solyc04g015610	0.00201957	0.0019779	0.183032	0.0654088	0.000656025
Solyc01g098100	3.6293e-05	0.000103197	0.000271936	0.000227877	0.000923012
Solyc09g082050	0.000316985	0.00129081	6.44462e-05	5.08454e-06	1.13314e-05
Solyc02g091760	0.0444714	0.0241592	0.000601808	0.00365029	0.0010497
Solyc11g068480	3.20981e-08	5.03369e-05	0.000797698	0.00218902	0.0028397
Solyc05g053160	0.00271297	0.0129182	0.00154705	0.0102077	0.0206155
Solyc11g061760	0.000911298	0.00137531	0.00063826	0.000350861	1.97001e-05
Solyc10g076710	0.00149637	0.0115165	0.0081448	0.00166407	0.00958254
Solyc01g006910	0	0	0	0	0
Solyc01g079460	0.000422181	0.00642139	0.00141415	0.00326	0.00487192
Solyc12g088250	3.53196e-05	0.00221244	0.000219381	1.20822e-05	0.00935431
Solyc08g077230	0.00078143	0.00089534	0.00252998	0.000306186	0.00133549
Solyc03g078830	5.85461e-06	0.00389337	0.00149742	0.0113419	0.0152638
Solyc03g115080	0.0217064	0.003985	0.0010499	0.000600093	0.00204136
Solyc01g109410	0.00147319	0.00118414	0.00048314	0.000291771	1.39217e-05
Solyc07g006560	0.00336737	1.67294e-05	0.000102728	3.10577e-05	0.0224635
Solyc03g019630	0.00124432	0.00074842	0.00354421	0.00786161	0.000246322
Solyc10g075060	0.00284696	0.00507346	0.00396412	0.00197499	0.00169157
Solyc09g059990	9.01022e-05	0.000812663	0.000202312	3.33847e-05	0.000124291
Solyc01g060040	0.000834494	0.00134025	8.88438e-07	7.06489e-05	0.000588674
Solyc11g017010	0.00513454	0.000476803	0.000966029	3.23257e-05	0.000844399
Solyc08g006550	0.000394917	0.010934	0.00633346	8.51957e-08	0.011432
Solyc11g069680	0.00161969	0.00880739	0.000102834	0.000406696	0.00772496
Solyc02g090380	4.22222e-06	0.00173892	0.00649723	0.00265454	0.0115603
Solyc12g057080	0.00354591	0.00812742	0.00653007	0.00229762	0.00148641
Solyc03g005680	0.000175135	0.000998203	0.000439133	0.000179322	5.38812e-06
Solyc05g055570	0	0	0	0	0
Solyc10g085940	0	0	0	0	0
Solyc03g118330	0	0	0	0	0
Solyc03g093850	0.00124432	0.00074842	0.00354421	0.00786161	0.000246322
Solyc09g011140	0.000353381	0.00366711	0.00186829	0.000951275	7.064e-05
Solyc08g082340	0.00160362	0.000310966	3.35446e-05	2.45487e-05	5.1247e-05
Solyc04g014560	3.23795e-05	3.34808e-06	6.17643e-05	1.61956e-05	7.51674e-05
Solyc04g008040	0.000184206	0.00172027	1.70041e-06	5.93587e-05	9.36557e-06
Solyc06g005520	0.000338718	1.99667e-06	0.000108611	0.000677378	0.000410793
Solyc04g054140	0.00038746	0.000350085	4.86526e-05	0.00017371	0.000597423
Solyc01g110460	7.17942e-05	0.000720762	0.000634649	0.00164887	0.00246575
Solyc03g082630	0.00286866	0.000361307	0.00102204	0.0013029	7.41747e-05
Solyc07g005140	5.87224e-05	0.00164396	0.000602261	0.000387751	0.00122294
Solyc10g006980	0.000345276	5.2132e-05	0.00040128	0.000646236	0.000412313
Solyc02g086800	4.36954e-06	0.000421134	0.000335441	4.61702e-06	3.87951e-06
Solyc03g118480	0.000166398	0.0207523	8.11612e-05	0.000408324	0.00441125
Solyc08g076180	0.00114641	0.00196978	7.02691e-06	0.000130858	0.000188425
Solyc10g049710	0.00046995	0.000754089	0.000730816	0.000404344	0.00162476
Solyc01g099760	6.72779e-05	0.00199846	3.0004e-06	3.46049e-06	1.77169e-05
Solyc04g025400	0	0	0	0	0
Solyc02g090030	0.00425692	0.0016643	0.00572223	0.00038084	0.00501102
Solyc07g015840	0	0	0	0	0
Solyc02g094600	0.000169758	0.0024071	4.10551e-05	0.000105093	0.000111985
Solyc02g080320	0.00169892	0.000387275	0.00552714	0.0072573	0.00656474
Solyc10g074820	0.00221211	0.0146315	0.00288487	1.5819e-05	0.00106348
Solyc03g079870	0.00829082	0.00133912	1.29827e-05	8.017e-05	6.67538e-06
Solyc12g100250	0.0063256	0.0311074	0.00700934	0.00159326	0.0283585
Solyc09g007370	0.000450021	0.00150364	2.08625e-05	0.000285034	0.000291126
Solyc05g013050	8.5657e-05	0.00140991	8.10017e-05	9.55251e-07	3.71261e-05
Solyc10g080590	8.01198e-05	0.00197762	0.000119381	6.94232e-05	0.000910359
Solyc03g113450	0.0137683	5.87473e-05	0.000851712	3.02731e-05	0.00495311
Solyc06g074340	0.00166766	0.000353821	0.00866315	0.00162232	0.000685417
Solyc04g009790	0.00041479	0.000529108	1.62035e-05	3.65637e-05	0.00678381
Solyc01g104590	0.000154197	0.000724768	5.55145e-06	3.49581e-05	0.00103441
Solyc05g005530	0.00121164	0.00752519	0.00748416	0.0092941	0.000820609
Solyc01g005580	6.60893e-05	0.000228462	2.40713e-05	2.14881e-05	5.33648e-05
Solyc01g102290	0.000326698	0.00510573	0.00931221	0.000580943	0.000149495
Solyc06g068460	0.0157215	0.00897706	0.000530128	0.00192652	0.0161102
Solyc04g079000	1.89155e-05	0.000577028	0.00048322	0.000458335	0.00213779
Solyc02g069370	0.000367203	0.000113444	3.62692e-05	2.13831e-06	0.00012466
Solyc07g053140	0.0069213	0.00036588	0.00248798	0.000358467	0.000349393
Solyc01g103740	5.05078e-05	0.000790003	5.96844e-05	0.00673113	0.0035914
Solyc08g080640	0.0153781	0.00123074	0.0104598	3.87057e-05	0.000533422
Solyc03g112410	3.53196e-05	0.00221244	0.000219381	1.20822e-05	0.00935431
Solyc08g081990	0.0218445	3.48412e-05	0.00787215	2.7805e-05	0.00464098
Solyc10g038080	0.000842439	0.0105143	0.000479377	0.00219029	0.0154337
Solyc02g092520	0.0172859	9.22471e-06	0.00423506	0.0174821	0.000248211
Solyc02g081050	0.00271707	0.00768831	0.00146192	0.00119845	0.00197006
Solyc09g059460	0.00024792	0.013439	6.93648e-06	1.92502e-05	0.00288515
Solyc09g090420	1.91251e-07	0.000321316	0.000432748	0.00436104	0.00133407
Solyc04g082030	2.00593e-05	0.000951847	0.00579327	1.83626e-06	0.000411037
Solyc06g083700	0.0026368	0.000447625	0.00484118	0.00495854	0.0181399
Solyc06g069330	0.000219253	0.000108258	9.18428e-06	7.16227e-05	0.000592845
Solyc04g078750	0.00197602	0.000619381	0.00012817	0.000102261	5.44e-05
Solyc04g005650	0.000121062	0.000282714	5.31239e-05	3.65931e-05	6.79185e-05
Solyc07g054490	0.000874114	0.00899004	1.01093e-06	9.65181e-06	0.000357887
Solyc02g081580	0.000418076	0.00149079	3.21559e-05	3.42478e-05	9.13074e-05
Solyc02g090600	0	0	0	0	0
Solyc01g108730	3.53196e-05	0.00221244	0.000219381	1.20822e-05	0.00935431
Solyc04g071580	0.000134482	0.00275021	0.023287	1.41937e-05	0.00445523
Solyc02g081680	0.000243562	2.15781e-07	0.00151486	0.00242573	2.53572e-05
Solyc09g009380	0.000338634	9.0372e-05	0.0020353	0.000589124	0.000377431
Solyc10g008800	1.7913e-05	0.00241869	0.000879675	9.84617e-06	8.48117e-05
Solyc08g075510	0.000168217	0.000525636	0.000297446	0.0182472	0.0269198
Solyc06g084060	0.000512784	4.01692e-05	0.000466341	0.00114689	0.000175248
Solyc09g011920	2.23835e-05	0.00510867	0.000358444	0.000257171	7.95479e-05
Solyc00g072800	0.0740134	0.00135341	0.000183727	0.000121194	0.000876003
Solyc02g067720	0.00169892	0.000387275	0.00552714	0.0072573	0.00656474
Solyc04g008820	0.000128634	0.0210033	6.40764e-05	0.000344708	0.00027732
Solyc04g082690	0.0144801	0.00383594	2.71089e-05	0.000698453	0.000112608
Solyc11g007140	0.00223633	0.000684343	0.0085503	0.00615638	0.000238788
Solyc02g086580	8.1531e-06	0.00753152	0.00697227	0.000860063	0.000166445
Solyc01g087610	0.00902675	5.10419e-05	0.000271467	0.00102447	0.00172844
Solyc07g044710	0.00424111	0.00255089	0.01208	0.0267953	0.000839556
Solyc02g083560	0.000280214	0.00800429	0.00259614	0.00412114	0.00089287
Solyc01g088500	0.0125872	1.71571e-06	9.19213e-06	0.0348288	0.0125199
Solyc09g008160	5.47796e-05	7.38082e-06	1.34023e-05	8.69962e-06	0.00129897
Solyc03g083730	0.0165224	0.00268642	0.0251415	0.00153609	0.00657487
Solyc08g066440	0.00465424	0.00114245	0.000261965	0.0014049	0.00117816
Solyc09g014250	0.000824251	0.000173082	1.93289e-07	0.000903759	0.000363104
Solyc12g005480	0.00247609	0.0196051	0.00261025	0.00134775	0.0203164
Solyc04g082960	0.0011297	2.02345e-05	0.000178121	3.78883e-05	0.000105535
Solyc11g013320	0.00219244	0.00110428	0.00428894	0.0113655	6.25566e-06
Solyc02g086050	6.77829e-05	0.00602289	0.00184492	4.17847e-05	0.000598565
Solyc02g083690	0.00278431	0.000190603	0.00256831	0.0121187	0.00984438
Solyc02g085590	0.00337933	0.00429223	0.0132072	0.0087799	0.0519994
Solyc08g036600	0.00223633	0.000684343	0.0085503	0.00615638	0.000238788
Solyc04g076170	0	0	0	0	0
Solyc11g064920	0.0116099	0.000307688	0.000449521	2.31763e-05	7.11417e-06
Solyc01g006270	0	0	0	0	0
Solyc08g077910	0.0014444	0.0186799	0.12547	0.00027159	0.0251047
Solyc10g054870	0.0161629	0.00548438	0.0354323	0.000619217	4.6779e-05
Solyc11g071340	0.00254497	6.19664e-05	0.00117463	1.85807e-05	0.00206918
Solyc11g066560	0.00185852	0.00262437	0.000356254	0.000890436	0.000146529
Solyc03g120100	0.00329863	0.00564313	0.0003	3.14736e-05	0.0090985
Solyc07g065220	0.00774837	0.0239108	0.000332782	8.82672e-05	0.000862515
Solyc08g013930	0.000287695	0.00857028	0.000839215	0.00187413	0.0711442
Solyc12g042880	0.000612337	2.47139e-05	0.0241348	0.00628554	0.0479001
Solyc01g090350	0.00162876	2.52056e-05	0.0540499	0.0168768	0.038107
Solyc03g033300	7.4594e-05	0.000996351	0.00772445	0.000746212	0.00489559
Solyc06g076080	0.00438706	0.0316388	0.00729392	0.00153837	0.0161089
Solyc01g056810	2.81566e-05	0.00357889	0.000481235	7.41441e-06	3.29012e-05
Solyc11g012050	0.00153873	2.31523e-05	0.000508156	0.00224909	0.00378378
Solyc11g018750	0.00216433	0.0011109	0.0411494	0.0161361	0.00714669
Solyc06g075570	0.0137272	0.00178178	0.000815096	0.000184497	0.0193819
Solyc07g056250	0.000642841	0.0037329	0.000458621	0.000517509	0.00303594
Solyc10g044510	0.000174325	0.00483461	3.85561e-05	0.000151149	0.00659691
Solyc11g010560	0.000160122	0.000506945	0.000821516	0.000291466	0.0010368
Solyc02g081870	0.00219244	0.00110428	0.00428894	0.0113655	6.25566e-06
Solyc11g008260	1.02071e-07	0.0008785	0.0140575	0.00649199	0.00204109
Solyc01g006490	0.000334059	0.000196963	0.0018558	0.00427256	0.00173563
Solyc01g090680	0.000463451	0.00320034	5.23942e-06	0.000185161	0.00183642
Solyc12g094430	0.000108449	0.000703739	1.26273e-05	6.61014e-05	9.4189e-05
Solyc07g052950	0.00418076	0.0177402	8.75005e-05	0.00497331	0.000675407
Solyc11g012580	0.00506185	0.0091649	0.00117294	0.00652477	0.0050052
Solyc04g072690	2.71212e-06	0.0214793	0.00508603	5.54348e-05	7.84075e-05
Solyc09g065750	0.000212478	0.00679264	9.79367e-05	0.00036636	0.0233075
Solyc11g010690	0.000667628	0.00393354	0.00180435	0.00262936	1.00125e-05
Solyc10g049640	0.00102628	0.00341545	0.00543605	0.000243264	0.0226103
Solyc11g042920	7.3345e-05	0.00345765	0.00066229	0.0022812	0.000622813
Solyc07g064570	9.27732e-07	0.000207373	0.00230759	0.00323409	0.000255034
Solyc05g013320	1.8668e-05	0.00882739	0.000563589	8.05997e-06	0.00319898
Solyc02g084340	1.23967e-06	0.000143422	5.62975e-06	0.000219173	0.000412099
Solyc02g071010	0.00980977	0.00403208	0.0552263	1.01791e-05	0.0293744
Solyc10g011790	1.58743e-05	0.000192881	6.46452e-05	8.44335e-07	9.42379e-06
Solyc01g005910	0.00100814	0.000149177	0.000131192	3.9728e-05	0.000915917
Solyc01g091080	0.00102347	0.00427869	3.02361e-05	6.48949e-06	0.000383532
Solyc05g056240	2.34497e-05	0.000468467	0.00143683	3.01584e-07	0.00410326
Solyc03g120390	0.00313885	0.000799134	0.000105619	8.21588e-05	0.000915733
Solyc10g005840	0.000252334	8.96421e-07	8.68652e-05	4.37004e-05	0.000271352
Solyc03g064010	0.0178529	0.00259269	8.83438e-08	0.000293661	0.0030663
Solyc10g012260	3.53196e-05	0.00221244	0.000219381	1.20822e-05	0.00935431
Solyc12g007240	0.00116777	0.01406	0.00725526	6.85558e-05	0.0019023
Solyc04g051660	0.000165885	0.000130025	0.0016476	0.00220501	0.0104725
Solyc04g048950	6.96399e-06	0.00331947	0.00020518	0.00015841	3.75643e-07
Solyc11g008880	5.00257e-05	0.000357337	0.000671477	0.00151577	7.91026e-05
Solyc06g074620	0.00115334	0.000547233	0.00126128	0.000571562	0.000166251
Solyc10g055450	0.00234786	0.00192892	0.000831731	0.00191628	0.00230944
Solyc05g013490	0.00436241	0.00357053	0.000302391	0.000376971	0.00143719
Solyc11g007960	1.45752e-05	0.00323713	1.54668e-06	0.000164722	0.000412661
Solyc07g017500	5.6469e-07	0.000111385	0.000113329	1.05395e-05	0.000276412
Solyc06g071050	2.50183e-06	0.00181065	0.00123838	0.00021745	7.27007e-05
Solyc01g091550	0.000222146	0.000213895	1.04402e-07	4.48708e-05	0.00223267
Solyc02g030120	0.000311402	0.000931073	0.000333762	0.000937177	0.000289473
Solyc12g096360	0	0	0	0	0
Solyc04g056360	0.000991547	0.000501824	0.00424775	0.00268199	0.000918682
Solyc01g094690	0.00394216	0.0129265	0.000182035	3.8066e-06	0.000879165
Solyc02g084960	0.00392644	0.0238794	0.00886385	0.0186187	0.00266604
Solyc07g032230	0.00325616	0.00533934	0.00112511	0.000658833	0.000461257
Solyc12g038160	0.0545767	0.0757018	0.00246476	0.0041325	9.02682e-06
Solyc05g014560	8.64378e-05	0.00546803	0.000653537	0.000429964	1.20625e-06
Solyc11g011770	0.00475095	1.22574e-05	0.0096516	0.0305561	0.0042304
Solyc05g010670	0.00673747	0.0222528	0.000140034	4.24729e-08	0.000281949
Solyc01g010770	0.00234826	0.00121185	0.000390366	3.05573e-06	0.000573746
Solyc04g050790	0.00205947	0.000401627	0.0112917	0.00450629	0.000452096
Solyc01g011420	0.000652589	0.000606891	0.00253646	0.00233405	0.016136
Solyc09g091000	0.000624334	0.00683235	0.055239	0.00111837	0.0049621
Solyc08g065150	0.00137782	0.00163213	3.02671e-07	0.000297945	0.000181749
Solyc12g006110	0.00716563	0.00651571	0.00184047	0.105275	0.0275373
Solyc12g056590	0.00107964	0.0367719	0.000657165	0.000996366	0.000613626
Solyc05g005670	0.00177162	0.000356715	1.94034e-06	0.00397406	0.00259505
Solyc06g068140	0.000771007	9.46539e-05	6.18664e-05	0.000309897	0.000139799
Solyc03g098370	0	0	0	0	0
Solyc12g044600	0.00190645	0.000402188	2.56552e-05	0.00116371	5.98228e-05
Solyc12g096580	0.000559096	0.00603864	0.00153044	0.000296694	5.70799e-05
Solyc12g098630	0.00116136	0.00449398	0.000456375	0.000548282	0.0032426
Solyc01g096020	0.00038816	0.0014483	0.000363333	0.000110665	8.6469e-06
Solyc08g016410	0	0	0	0	0
Solyc07g066220	0.00010911	0.00145014	1.63531e-05	5.33279e-06	4.55083e-06
Solyc06g065670	0.00255195	0.00854972	0.00070021	0.00122988	0.0221839
Solyc12g040810	1.47169e-05	0.00106242	0.000169015	0.00217268	0.000341859
Solyc04g012080	0.0026368	0.000447625	0.00484118	0.00495854	0.0181399
Solyc02g072260	0.0145588	0.0021361	0.000538065	0.000143844	1.31033e-05
Solyc11g012870	0.00315378	0.00266278	3.67924e-06	1.79924e-05	2.67616e-05
Solyc09g066130	8.00275e-05	0.00168364	0.00483731	0.000280676	0.00303237
Solyc01g111130	0.000110698	0.000167818	3.0312e-06	0.000381936	1.64633e-05
Solyc11g006370	0.000249383	0.00121544	0.000864614	0.00141585	0.00147798
Solyc11g040380	0.000250932	0.000820529	0.000506374	0.000173149	8.59453e-05
Solyc03g082850	5.97704e-05	0.000167907	0.000335826	0.000100527	0.0027696
Solyc12g062840	0.000308086	0.000264601	2.41587e-06	0.0373674	0.012667
Solyc09g074340	4.75217e-06	8.96216e-06	0.000343612	0.00132836	0.00515373
Solyc01g097640	0.000279371	0.000287352	0.00185485	8.06256e-05	0.000124354
Solyc10g078480	0.00090348	0.000396429	0.00673558	0.0079875	0.000759126
Solyc06g066090	0.00194702	0.0012089	1.25459e-06	0.00019014	0.000192577
Solyc06g051760	1.43278e-06	0.000192044	9.82119e-05	2.48736e-07	0.000282169
Solyc01g017860	0.00124432	0.00074842	0.00354421	0.00786161	0.000246322
Solyc12g014140	0.00303707	0.0220981	0.0183363	0.0114706	0.00258734
Solyc07g063080	0.00280678	0.00204354	2.45011e-05	0.0016152	0.00135748
Solyc01g068030	0.000579239	9.25542e-08	3.76984e-07	0.000298211	1.42366e-06
Solyc08g078470	0.00113034	0.000396596	2.4778e-06	0.000281755	0.0154346
Solyc02g091400	0	0	0	0	0
Solyc07g061790	0.0403662	0.011929	0.00479086	0.000210568	8.12029e-08
Solyc06g066320	0.0017036	0.00239734	0.000232642	0.00502166	0.000209969
Solyc01g056370	0.0241171	0.0288781	0.0364355	0.291294	2.14496e-05
Solyc05g053980	0.0120911	0.000179586	0.000386451	0.000257929	4.0997e-05
Solyc12g013690	7.7765e-05	7.03996e-05	0.000494843	7.79394e-05	0.000758502
Solyc04g057960	0.000221233	4.23178e-05	0.000361475	0.000942142	0.000719171
Solyc04g045600	0.000429587	0.00271758	0.000221178	3.93814e-06	0.00142023
Solyc10g079280	2.45791e-05	0.00893943	0.00207291	0.000306193	0.00547175
Solyc02g071790	8.57995e-05	0.00385799	0.00130666	0.00231303	0.00967886
Solyc01g110260	0	0	0	0	0
Solyc07g063330	0.000331963	0.00192875	6.6527e-06	0.00145975	9.93164e-06
Solyc05g054350	0.00183386	0.00018324	0.0105128	0.00878187	0.000607258
Solyc11g007420	0.0475572	0.0196591	0.00225681	0.000407225	6.54774e-07
Solyc06g050380	0	0	0	0	0
Solyc03g115860	0.000995785	1.7995e-05	9.82742e-07	0.000134627	4.37349e-05
Solyc05g055000	4.19902e-05	0.000626732	0.000538496	0.000209248	0.00031562
Solyc08g080420	1.73959e-06	4.32954e-05	0.000342708	0.00055994	1.35737e-05
Solyc09g018850	9.4412e-08	0.000775569	0.000339527	0.000543353	0.000636114
Solyc02g068150	2.08071e-07	0.00798648	6.04217e-05	1.40814e-05	0.001017
Solyc07g055190	0.00135634	0.000701478	0.0196458	0.0161119	0.000253534
Solyc09g075430	0.0019483	0.000517707	0.000234813	0.000162584	3.47516e-05
Solyc06g063310	1.7196e-05	0.00185209	9.13338e-06	2.07432e-05	5.17959e-05
Solyc03g083070	1.72381e-05	0.00102525	8.47403e-06	5.29888e-08	6.107e-05
Solyc03g006170	1.64829e-05	0.00223891	0.000523916	6.47334e-05	0.0142162
Solyc01g099560	0.00124432	0.00074842	0.00354421	0.00786161	0.000246322
Solyc02g071240	0.000561386	0.00194945	0.000125896	0.00206833	2.67546e-05
Solyc04g054430	0.000652589	0.000606891	0.00253646	0.00233405	0.016136
Solyc02g079090	0.0152866	0.00411984	0.00423238	0.0023985	0.000121409
Solyc02g036430	0.00428183	0.00109613	0.0484918	0.0512573	0.0415407
Solyc05g051270	0.000630618	0.00323987	0.00260569	0.00816903	0.000180871
Solyc02g078320	0.000116003	0.000679887	0.000505837	5.50159e-07	0.00209305
Solyc07g055220	0	0	0	0	0
Solyc04g081120	0.00170956	0.000435833	0.0115089	0.00671392	0.00660399
Solyc02g094040	0.00133223	0.00991269	0.00722253	0.00441741	0.00107735
Solyc12g100090	0	0	0	0	0
Solyc00g014830	0.0826167	0.00010333	0.000131076	0.000318438	0.00133795
Solyc02g088050	0.00179851	0.0593304	0.0141799	0.0127405	0.000593969
Solyc02g065050	0.00420265	0.000168312	0.003859	4.08024e-05	0.000110543
Solyc12g008400	0.000553104	0.00500502	0.00156828	0.00218066	0.00168404
Solyc05g054970	0.000202408	0.00175514	0.000533178	0.000357537	0.000590593
Solyc12g010340	0.00202482	0.0185304	0.000125982	5.78816e-05	0.00109754
Solyc01g112120	0.0114171	0.00407653	0.000895085	0.00281058	0.0291553
Solyc05g008180	0.000184707	0.000232907	0.000567564	4.39799e-05	6.2532e-05
Solyc10g085430	8.75286e-05	0.00135712	0.00166053	2.39595e-06	7.09587e-05
Solyc08g067140	1.64829e-05	0.00223891	0.000523916	6.47334e-05	0.0142162
Solyc10g074590	0.00030353	0.000447349	3.34671e-05	7.1674e-07	0.000416078
Solyc06g054600	0.000876499	0.00517712	0.00536593	0.00317619	6.07728e-05
Solyc06g010000	0.00936166	0.00543055	0.00309092	0.000766886	8.25724e-06
Solyc08g005200	4.36074e-06	9.41255e-06	2.24475e-05	0.000224889	0.000619817
Solyc05g006690	0.00224825	0.0061876	0.00496584	1.26744e-05	0.00017534
Solyc01g009260	0.000720522	0.000450428	0.00629425	0.01544	0.000411045
Solyc12g055710	0.000187475	0.00193923	0.00766279	0.00966444	0.00744102
Solyc08g006950	0.00333475	0.00204443	0.000322865	0.0969928	0.00190591
Solyc05g008230	0.000667949	0.00294028	0.00027201	4.29791e-05	0.000669787
Solyc02g070110	0.00794083	0.00305517	0.0415417	0.024001	4.62567e-06
Solyc06g062950	0.00458196	0.00111355	1.36455e-05	3.97673e-05	8.40651e-05
Solyc08g062640	0.000320561	3.50411e-06	0.000228755	0.000512014	2.70848e-05
Solyc04g079570	0.00198141	0.00938847	0.0458747	0.0205973	0.00642987
Solyc02g069600	0.00272472	0.000928375	0.000182977	0.002089	0.00214199
Solyc12g070100	2.42821e-05	0.000641014	0.000499294	0.000147994	0.000170276
Solyc03g114800	0.000227067	0.00844324	0.000526219	0.000281012	0.00797962
Solyc07g009330	3.6304e-06	0.00333753	5.49749e-05	0.000462005	1.78212e-09
Solyc05g006340	0.00239207	0.00167743	0.0002808	0.000381672	0.000174851
Solyc02g062720	0.000545631	0.000348054	5.80772e-05	3.19655e-05	0.00210711
Solyc10g007110	0.0216477	0.000237044	0.00122596	0.0129811	0.000401509
Solyc11g045530	0.000485651	0.0063249	0.00315989	0.0856383	0.030476
Solyc11g005110	1.76029e-05	0.000308717	0.00355185	0.00368197	0.000900622
Solyc03g025930	0.000484286	1.35111e-06	4.87361e-05	0.000239381	0.0042758
Solyc12g100150	0.00620609	0.00235821	0.000744911	0.000711537	0.00022073
Solyc06g007480	1.19308e-05	0.000521363	5.04229e-05	0.000189843	0.00140826
Solyc09g098320	0.000438035	0.01088	0.000807833	0.00804236	0.0139886
Solyc01g058390	0.000251821	0.000793698	0.000141014	0.000482784	0.000139907
Solyc10g083870	1.07865e-06	0.000111244	1.0383e-05	0.000790492	0.000228564
Solyc02g089010	0.0173326	0.0268818	0.0174302	0.00826948	0.0423398
Solyc09g030390	0.000111191	6.74991e-05	3.42013e-05	1.57274e-05	2.04411e-07
Solyc12g009430	0.00469153	0.00190032	0.00726731	0.00814974	0.000564165
Solyc03g112250	0	0	0	0	0
Solyc06g084260	0.000841663	2.36325e-05	0.00130897	3.11079e-05	4.40806e-06
Solyc01g010430	0.00373123	0.0124317	0.0066098	0.00033935	0.00145605
Solyc04g078220	0	0	0	0	0
Solyc02g067520	0.000283739	0.00194053	0.000213173	0.000575855	0.00027881
Solyc03g117570	0.00206986	0.00954335	0.00584901	0.0063432	0.0190826
Solyc02g063450	1.14718e-07	0.00274174	0.000645709	0.000131398	0.000802641
Solyc10g006640	0.00221596	3.31583e-05	4.77943e-06	0.00158638	0.0018425
Solyc06g008590	0.00166459	0.0103139	2.41137e-06	5.86873e-05	0.0019539
Solyc10g009420	0.000154352	0.000860935	5.24098e-05	0.00215311	0.00169506
Solyc03g098610	0.000736885	5.80915e-05	0.00070677	0.000164415	0.00530898
Solyc09g075390	3.17641e-06	0.00308676	1.40377e-06	5.15196e-06	5.82173e-05
Solyc10g008770	4.30914e-05	0.000252097	0.000552056	9.29075e-06	0.000180096
Solyc08g082990	0.0153239	0.00486646	0.00188353	0.00257283	8.88411e-05
Solyc10g083290	0.00311399	0.000239484	0.0109142	0.000139727	0.00065595
Solyc02g063180	0.000579695	0.00314837	0.00218659	0.0188636	0.0725138
Solyc01g081450	5.46365e-07	0.00155853	0.000996636	0.000223158	0.00098412
Solyc06g008040	8.3507e-05	0.00111628	6.19412e-05	4.02044e-05	3.82627e-05
Solyc04g040170	0.000341529	0.000446583	0.000834813	0.0060341	0.000514627
Solyc09g083200	0.00124432	0.00074842	0.00354421	0.00786161	0.000246322
Solyc01g112320	2.37853e-05	0.000575924	0.000662991	3.61222e-05	0.000149736
Solyc09g007740	3.53196e-05	0.00221244	0.000219381	1.20822e-05	0.00935431
Solyc09g092000	5.19538e-05	4.83749e-06	0.000112249	0.000508058	0.00248964
Solyc01g090290	4.02091e-06	0.00163021	3.00247e-07	0.000282514	0.000128363
Solyc01g073900	0.000376925	9.56444e-05	0.000230221	0.000198109	0.000250296
Solyc10g076690	7.74398e-05	0.00014041	4.04406e-05	0.00163295	0.000128511
Solyc11g070180	0	0	0	0	0
Solyc10g083120	1.98096e-05	0.000892256	6.63062e-05	1.18966e-06	1.64984e-06
Solyc10g018300	0.00596259	0.0108476	6.23887e-05	0.0157533	0.00286776
Solyc08g065450	0.00219244	0.00110428	0.00428894	0.0113655	6.25566e-06
Solyc10g009280	8.40578e-05	2.58469e-05	0.000904369	0.000292146	0.00025281
Solyc01g065900	0	0	0	0	0
Solyc03g112920	7.91554e-05	0.00146623	9.77782e-05	0.00320425	9.99501e-06
Solyc02g093820	0.000794203	1.35291e-05	7.03028e-05	2.5666e-05	0.000621414
Solyc02g094830	0.0331617	0.0145363	1.53391e-06	7.92985e-06	0.000520849
Solyc03g078110	2.25238e-05	0.00464461	0.00384293	0.00653644	0.000604676
Solyc00g052540	0.0199135	0.00274487	0.000107317	0.00323359	0.00600249
Solyc11g071580	0.014695	0.00801531	3.20431e-05	0.000467799	0.000399484
Solyc08g005980	0.000236675	3.68406e-05	1.74105e-07	0.00014449	2.09035e-07
Solyc02g061960	8.55422e-06	0.00013301	1.11372e-07	4.52334e-05	2.4942e-05
Solyc11g066760	0.0302665	0.0165985	6.79418e-05	3.17803e-05	0.000981384
Solyc11g039840	1.18576e-05	0.000229147	4.61645e-06	2.24068e-05	0.000106913
Solyc07g065020	3.67063e-06	0.000303965	0.000507209	0.000810013	8.9776e-06
Solyc10g076520	0.00354983	0.00420206	0.00128438	0.00587892	0.0127996
Solyc06g081980	0.00171222	0.004674	0.000230799	0.000924288	0.00151318
Solyc11g069720	1.44717e-07	0.00238862	4.7208e-06	5.24733e-08	8.48216e-06
Solyc10g086510	0.000408857	0.00242289	0.000650746	0.000150065	0.000990496
Solyc01g108970	0.00219244	0.00110428	0.00428894	0.0113655	6.25566e-06
Solyc08g068720	0	0	0	0	0
Solyc01g104620	0.00493473	0.00482972	0.0120797	0.027678	1.56417e-06
Solyc08g081710	0.026094	0.00609594	0.0061338	0.0160384	2.57521e-05
Solyc06g082950	0.00435997	0.007054	0.00739574	0.0103186	0.0237589
Solyc06g073630	0.000107492	0.000521246	6.97814e-05	0.00020746	0.000443983
Solyc01g100710	0.000285277	0.000579418	0.00262938	0.000351393	2.4006e-05
Solyc10g008480	0.000214542	0.00442863	0.000237156	0.000401812	0.000388826
Solyc01g111670	0.000345881	0.00115355	0.000198645	2.52196e-05	0.00020079
Solyc00g110870	0.00109981	0.000739312	4.75391e-05	0.0106697	0.0073749
Solyc07g065790	0.00210185	8.47213e-05	0.000106005	0.000860667	5.06181e-05
Solyc10g007930	0.00747821	0.000591799	0.00161287	0.000775384	0.00800435
Solyc05g054010	0.0140109	0.000143285	0.000220253	0.00579455	0.0156189
Solyc03g123730	3.60488e-05	0.00139696	0.000520236	1.73951e-05	5.71059e-05
Solyc03g097360	3.17873e-06	9.6757e-05	5.49503e-05	0.000100355	7.07948e-05
Solyc09g010420	2.22877e-05	0.00151006	0.000682907	7.55198e-05	0.00111371
Solyc07g041740	0.0248333	0.0134854	0.00037688	0.00219276	0.000577736
Solyc03g115320	0.00223633	0.000684343	0.0085503	0.00615638	0.000238788
Solyc01g109590	0.00115876	0.00286546	0.000202426	0.000243562	7.37154e-07
Solyc01g098310	0.000928263	0.00778207	0.0508344	0.000420539	0.0059133
Solyc00g009050	0.00577054	0.000118972	0.00164366	3.34823e-05	0.0373845
Solyc03g019770	5.7146e-05	6.70043e-05	0.000168007	3.11264e-06	0.000112113
Solyc04g005070	0.00293779	0.00222889	0.0295471	0.0108712	0.00148648
Solyc07g047740	0.000425943	0.00130663	0.0425303	0.113606	0.0496203
Solyc02g036370	0.000262239	0.0007198	0.00160685	0.00366266	0.00331396
Solyc03g120300	0.00415765	0.000416616	1.87448e-06	0.00444804	0.000158018
Solyc12g077360	0	0	0	0	0
Solyc02g090020	0.00130742	0.0040779	8.27573e-05	0.000917198	0.00113721
Solyc04g080310	2.18803e-05	0.000111662	0.00103172	6.8342e-05	0.00211142
Solyc04g039890	0	0	0	0	0
Solyc06g082370	0.00173691	6.01028e-05	0.000255155	0.000469273	7.87509e-05
Solyc03g095880	0	0	0	0	0
Solyc01g109620	0.000204823	3.36839e-05	0.000159334	0.000638525	2.80694e-06
Solyc10g081560	0.00260992	0.00196329	0.00345252	0.00244613	0.00333756
Solyc04g072900	0.00170366	6.9742e-05	0.000580397	0.000541629	0.000152487
Solyc02g092880	2.62673e-06	0.00620892	9.12203e-05	0.000450432	0.00116695
Solyc06g075770	0	0	0	0	0
Solyc11g067140	0.00281973	0.00169598	0.00803144	0.017815	0.000558184
Solyc02g083880	0.00393621	0.000160983	7.82256e-05	0.00138829	0.000744432
Solyc08g077790	0.000103585	2.46631e-05	6.79943e-05	4.97029e-06	0.000362221
Solyc12g006880	0.00047431	0.000891135	0.000940351	0.00297575	0.000898392
Solyc01g087070	0.00126219	0.0014346	6.86104e-05	0.00141503	1.02917e-05
Solyc01g005280	0.00127868	0.00531091	0.000149318	0.000226046	0.000128608
Solyc06g072270	0.000255072	2.49262e-05	0.00031847	0.00194754	0.000908275
Solyc07g008810	0.0122432	9.53897e-05	0.00302367	0.00844428	0.00680752
Solyc03g113640	8.03353e-05	0.000545509	3.49182e-08	0.000331254	2.85606e-07
Solyc10g050910	0	0	0	0	0
Solyc04g009180	0.000242234	0.00374025	0.00242819	0.00172477	0.00149347
Solyc07g052420	0.000875743	1.09232e-05	6.15058e-05	0.00071006	1.5303e-05
Solyc04g071280	0.00124432	0.00074842	0.00354421	0.00786161	0.000246322
Solyc02g086630	0.00124112	8.40686e-07	0.0132113	0.00446308	0.000125866
Solyc10g081380	0.00122606	0.000483629	3.2876e-05	0.00175933	0.00184959
Solyc03g118690	0.00315725	0.00481282	9.63759e-05	0.00147256	0.00380108
Solyc09g011480	8.95585e-06	0.00598479	6.91347e-05	6.82203e-06	6.2758e-05
Solyc02g093590	0.000183135	0.000507715	1.9408e-05	0.000120916	0.000683825
Solyc02g080280	0.00124432	0.00074842	0.00354421	0.00786161	0.000246322
Solyc03g079930	3.4944e-06	0.000710853	0.00102276	0.000199641	0.000228218
Solyc03g114140	2.80946e-05	1.16163e-05	0.000127254	0.000599757	1.17889e-05
Solyc09g090510	0.00473539	0.00922896	0.00538154	0.00482596	0.000425209
Solyc07g043240	0.0337645	0.00160434	5.89824e-06	0.0010552	0.000130682
Solyc04g008580	0.000102298	1.77758e-05	0.00033678	2.91447e-07	0.000366618
Solyc07g041230	0.000203621	0.00170549	4.9046e-05	0.00354068	0.000611411
Solyc07g042590	5.84037e-05	0.00148678	3.17689e-07	0.000356898	0.00112336
Solyc09g065820	0.000191947	0.00143959	0.000540226	1.37819e-08	7.25374e-05
Solyc04g009230	0.00101875	1.96226e-06	0.000320866	8.46522e-05	0.000123552
Solyc04g028400	0	0	0	0	0
Solyc05g005470	0.00574809	0.000455163	0.00619833	0.00912436	0.00335866
Solyc09g009770	0.00261896	1.63195e-06	0.000550519	2.67826e-05	3.87345e-05
Solyc06g068780	8.49439e-05	1.60048e-05	5.50676e-05	4.01828e-05	6.77276e-05
Solyc01g005420	0.00674017	0.0036709	3.54831e-05	0.000321963	0.000174069
Solyc02g093040	0.00256004	0.000557743	0.0123468	0.00447032	0.00735318
Solyc08g076440	6.97153e-05	0.000153206	0.000519686	0.00038039	0.00200514
Solyc11g063640	0.0125322	0.00701189	0.00197304	0.00325854	0.00070087
Solyc11g032190	0	0	0	0	0
Solyc10g080380	0.000938834	0.00971296	0.0102982	0.014741	0.00419856
Solyc01g009700	0.00219244	0.00110428	0.00428894	0.0113655	6.25566e-06
Solyc00g027140	0	0	0	0	0
Solyc04g074410	0.00139926	0.0031729	0.000799136	0.0001378	0.000103226
Solyc06g083930	9.78647e-06	8.80342e-05	2.44156e-06	0.00129147	0.00668733
Solyc04g071420	8.21253e-06	0.00102157	1.47027e-05	0.000634426	4.8341e-05
Solyc09g010990	0.00676004	1.37383e-05	0.000871521	0.00683399	0.00105865
Solyc08g075230	0.00628877	0.00148093	0.000324526	1.60414e-05	0.0262105
Solyc04g007690	0.0109737	0.00019786	0.000114193	2.33032e-05	4.37983e-05
Solyc11g032220	0.0166197	0.00402784	0.00251104	0.00261152	0.000120231
Solyc11g006170	0.000122396	0.00132391	0.000188431	0.000922162	0.00442352
Solyc01g103530	0.00334389	2.84732e-08	0.000543538	1.61147e-05	1.48542e-05
Solyc06g069780	0.00406355	0.00559004	0.00120246	0.000286597	0.00051486
Solyc01g102630	0.00219244	0.00110428	0.00428894	0.0113655	6.25566e-06
Solyc01g111470	3.53196e-05	0.00221244	0.000219381	1.20822e-05	0.00935431
Solyc01g108500	3.08753e-06	8.44369e-05	3.58392e-05	3.87182e-05	0.000339536
Solyc03g119270	2.53897e-05	0.00130584	4.13726e-05	0.00126836	0.000298764
Solyc09g009190	0.000199334	0.000511636	3.66425e-05	0.00242319	0.00205971
Solyc07g053480	0.000115008	0.0053072	9.72913e-05	0.000173811	1.05838e-06
Solyc04g007340	0.00206466	0.00436886	0.00135558	0.00119379	0.000992174
Solyc09g008820	0.00118623	0.0010618	0.000687001	0.00013418	5.34745e-06
Solyc02g092310	0.00016658	0.00101742	0.00300146	0.00290943	0.00444494
Solyc02g081620	0.00011339	2.20281e-05	0.000655469	0.000519549	0.000774317
Solyc07g042620	1.74696e-05	0.00188394	2.82026e-05	0.000430296	4.56379e-06
Solyc09g098040	6.93541e-05	0.00244703	0.000252481	2.76745e-05	5.26592e-05
Solyc06g008930	1.1771e-05	4.6734e-06	0.000641587	0.00310568	0.0090843
Solyc02g084560	0.00366999	1.9623e-05	9.19183e-05	0.00241417	0.00140154
Solyc02g083710	0.000740886	0.00400387	0.00029107	0.000220854	0.000269599
Solyc04g077140	0.00306268	0.000311967	0.000794947	0.00414297	9.96201e-05
Solyc09g066030	0	0	0	0	0
Solyc02g005050	0	0	0	0	0
Solyc11g010880	0.00219244	0.00110428	0.00428894	0.0113655	6.25566e-06
Solyc10g044890	0.0112988	0.00448476	0.00155649	0.000433519	0.00778214
Solyc07g054280	0.000991547	0.000501824	0.00424775	0.00268199	0.000918682
Solyc10g017940	0.00475813	0.00145604	0.018192	0.0130986	0.000508057
Solyc12g005850	0.00396116	0.00266256	0.000157717	8.1442e-06	0.00273037
Solyc04g076810	8.77909e-06	0.00172655	1.30767e-05	1.42628e-06	7.11089e-09
Solyc02g090810	0.00143534	0.00113496	0.00209761	1.43295e-08	1.19295e-05
Solyc12g042250	0.00480758	0.000820974	0.000446505	0.00773463	0.00127533
Solyc08g077890	5.66572e-06	0.00012263	0.000427725	1.00465e-05	0.00117347
Solyc01g067670	0.00256134	0.00688723	0.0050597	0.00114546	0.000292966
Solyc03g078650	0.00303321	0.000243111	7.69946e-06	0.00225379	0.0025556
Solyc01g008940	0.00132504	0.00510759	0.00529468	6.74692e-05	8.21819e-06
Solyc00g022090	0.0297951	0.00579651	0.000115106	0.000754612	0.00471145
Solyc09g098070	0.00714171	2.83414e-05	0.000719252	1.64516e-05	5.07209e-05
Solyc06g051400	0.00698736	0.000214858	5.06161e-05	2.01004e-05	2.07164e-05
Solyc01g091330	1.29222e-05	0.000570919	0.00501564	5.39035e-05	0.00100901
Solyc10g052660	0.000448184	0.00183034	4.51462e-06	0.000640309	0.000334714
Solyc04g064790	0.000503857	0.00123166	0.000160051	0.00405295	8.38085e-06
Solyc01g080090	0.000121383	0.00453486	0.00144476	3.03247e-08	0.0026128
Solyc01g007390	0.00124432	0.00074842	0.00354421	0.00786161	0.000246322
Solyc02g090530	8.28868e-05	0.00314936	3.60554e-08	0.000506881	0.000678388
Solyc01g104570	0.0050782	0.00434146	1.96501e-05	0.000387657	0.00183395
Solyc02g079250	0.000600222	0.000384261	5.60766e-07	7.71358e-05	0.00107665
Solyc04g040230	0	0	0	0	0
Solyc11g013280	4.63043e-06	0.00529504	6.20822e-05	0.000484086	0.000502474
Solyc02g078120	0.00134916	0.000323976	0.000471279	5.82594e-05	0.000412363
Solyc06g076160	0.00456232	0.013395	0.00179054	0.00292405	0.00210812
Solyc08g014290	6.40889e-05	0.000244369	0.000356415	0.00267285	7.80427e-05
Solyc01g088770	7.99196e-05	8.4698e-05	3.51489e-05	0.000406014	0.000331547
Solyc04g072240	6.46685e-06	0.000405151	0.000295129	5.30333e-05	0.00158337
Solyc03g083500	0.00238284	0.00172333	0.00192168	0.00151546	0.000506736
Solyc01g080540	5.83183e-07	0.00193723	0.000136849	3.59574e-06	1.96874e-06
Solyc01g094860	0.00169811	7.18412e-05	4.95669e-05	0.00137776	0.00109894
Solyc08g008280	0.0335496	0.0325951	0.0102226	0.000332176	0.00816579
Solyc04g018130	0	0	0	0	0
Solyc03g082450	0.00202923	0.00841855	0.00434389	4.2517e-05	1.6274e-05
Solyc02g084570	0.0143874	0.000832421	0.000225256	0.000955557	7.65105e-05
Solyc11g012620	0.000138163	0.000412318	0.0387687	0.00265579	0.00332226
Solyc03g007800	2.53273e-05	0.00307405	0.000897812	0.00524905	0.00154115
Solyc06g054040	0.000991547	0.000501824	0.00424775	0.00268199	0.000918682
Solyc02g085380	2.39948e-05	0.00528316	0.000799492	0.011585	0.00283661
Solyc08g066180	2.19198e-07	0.000103496	0.000884145	0.00159329	0.00224042
Solyc01g007930	0.000389136	0.000458508	0.000316087	0.000458077	3.8306e-05
Solyc02g087710	0.000250444	0.00146913	0.0010653	9.33327e-07	0.000274775
Solyc12g005140	0.00374761	0.000864482	0.00408006	0.00184899	3.22923e-05
Solyc12g042920	1.27772e-05	0.000193686	0.000879785	1.62793e-06	0.000273383
Solyc12g096920	9.29808e-06	0.0207881	0.000136822	4.60441e-05	0.000942477
Solyc05g051070	1.59133e-07	0.000266649	0.000262654	0.000555408	0.00119002
Solyc08g078870	0.000210983	0.00225589	9.03566e-06	0.000507029	0.00414601
Solyc08g075480	0.00124432	0.00074842	0.00354421	0.00786161	0.000246322
Solyc08g076850	0.00145598	2.36389e-06	0.00794806	0.00514752	1.1728e-06
Solyc05g006100	3.34908e-05	0.00186509	0.000395375	3.44558e-05	0.00119922
Solyc03g006560	0.0016514	0.00512814	0.000453959	3.33361e-05	0.00131952
Solyc12g008720	1.24337e-07	0.00178857	9.36419e-06	0.000457296	0.000647199
Solyc07g021650	0.00133599	0.00202323	8.3277e-06	0.000114192	0.000289572
Solyc07g056190	0.0126346	0.00488997	0.000557493	0.00673603	0.000962753
Solyc08g013740	0.00591294	0.00209693	0.00036923	0.000488626	5.86307e-05
Solyc11g006910	0.00277053	0.00303221	0.00107361	0.000965887	0.00210294
Solyc11g072630	8.49829e-05	0.000582031	0.00634623	0.00310514	0.000775661
Solyc11g008180	0.000991547	0.000501824	0.00424775	0.00268199	0.000918682
Solyc09g031760	0.00620609	0.00235821	0.000744911	0.000711537	0.00022073
Solyc01g097060	0	0	0	0	0
Solyc02g077340	0	0	0	0	0
Solyc12g096280	0.00031925	0.00114055	0.000215823	0.00148017	0.000352815
Solyc11g010710	0.00604672	0.0014215	0.0126967	0.00409937	0.00106944
Solyc09g074930	7.34288e-05	0.00304656	0.000429103	0.000118016	0.00249321
Solyc11g005460	1.79237e-06	0.000167325	0.000470079	3.72133e-06	0.000569371
Solyc10g049560	0.00476357	0.00579319	0.00444214	0.00815866	0.00882688
Solyc11g042880	0	0	0	0	0
Solyc02g089650	0.00177839	0.00199128	0.00282164	0.00086789	0.000188308
Solyc12g094660	0.00164455	0.0349763	0.010904	0.00440942	0.00267698
Solyc12g009580	0.0357844	0.0162185	0.0276297	0.0227951	0.00194208
Solyc07g053810	0.000777597	0.00256753	0.0024282	0.0114376	1.34942e-05
Solyc09g090250	0.000378892	0.000828645	2.9726e-05	0.000574869	4.33309e-05
Solyc03g045150	0.000590558	0.00142009	0.000215808	0.00713502	0.00831802
Solyc00g154980	0	0	0	0	0
Solyc12g007160	8.31351e-05	0.00149684	0.00381466	0.0885624	0.000216736
Solyc02g055540	0	0	0	0	0
Solyc12g015860	9.10206e-10	0.00985379	2.64058e-05	1.70798e-05	4.59741e-05
Solyc08g074570	2.06612e-07	4.07329e-05	0.00033275	2.42758e-06	0.000905479
Solyc05g013510	0.0187531	0.0407471	0.00233508	0.0080736	0.0213768
Solyc07g063510	0.000526676	0.000198746	0.00693993	0.00755349	0.00267992
Solyc03g121040	0.000705838	0.00330771	0.000269937	0.000183539	1.46727e-05
Solyc05g014150	0.00124432	0.00074842	0.00354421	0.00786161	0.000246322
Solyc11g062250	2.54526e-06	0.0181965	0.000766681	0.000131406	0.0155428
Solyc01g010980	0	0	0	0	0
Solyc05g018630	0	0	0	0	0
Solyc12g055990	0.00296052	0.0129059	0.00276827	0.000103406	0.00129691
Solyc06g064860	0	0	0	0	0
Solyc02g071420	5.47812e-07	0.00382322	2.41159e-06	0.00133753	0.0138223
Solyc08g079000	0.00219244	0.00110428	0.00428894	0.0113655	6.25566e-06
Solyc01g107020	0.00140225	0.00129602	2.64209e-05	0.0012656	0.000541095
Solyc12g056940	0.000852169	0.00222559	2.36032e-05	5.63642e-05	0.00122519
Solyc06g060340	0.0424874	0.018425	0.0177846	0.0022592	0.00183719
Solyc01g015000	0.000286474	4.55335e-05	0.00241201	0.000614343	0.0139778
Solyc04g050900	0	0	0	0	0
Solyc08g014570	0.00700803	0.0192837	0.00752276	7.78057e-05	0.025884
Solyc01g097410	1.10209e-05	0.0119136	0.000455237	0.00199076	2.76721e-06
Solyc12g044490	0.0127534	0.0108043	0.0011223	0.0201174	0.0117288
Solyc08g082600	0	0	0	0	0
Solyc09g005470	0.00566767	0.000857358	0.00021396	0.000456519	0.000129862
Solyc04g051360	0.00364533	0.0125227	0.0422392	0.000211137	0.00110561
Solyc00g153980	0.00124432	0.00074842	0.00354421	0.00786161	0.000246322
Solyc10g079980	1.89142e-05	0.00575548	0.000127407	0.0456475	0.000542922
Solyc01g094080	0.0133218	0.00475976	0.00103914	4.16566e-05	0.00139006
Solyc03g044200	2.43327e-05	0.00239993	0.00321107	0.000203148	0.000924402
Solyc08g065290	0.00011357	0.00939104	0.00462208	0.0330426	0.000342095
Solyc03g078640	0.00898669	0.000150815	0.000114617	1.33953e-05	0.000154522
Solyc03g007760	7.03079e-06	0.00529242	0.00053692	0.000326049	0.00126972
Solyc04g014730	0.00122077	0.00330816	0.0158365	0.00114837	0.00420637
Solyc12g098390	2.90714e-05	0.0029424	0.00197059	7.86402e-06	0.00121907
Solyc10g076320	3.53196e-05	0.00221244	0.000219381	1.20822e-05	0.00935431
Solyc12g056360	0.00693285	0.00400686	0.0039032	0.000823397	5.34685e-05
Solyc05g008410	0.00690208	0.0145062	0.00104641	0.00249832	0.0161953
Solyc02g070770	2.41434e-05	0.000250459	0.00277837	0.00343385	0.00540023
Solyc09g007060	0.000661279	0.00184506	0.000792447	0.000302106	0.00095598
Solyc06g053820	4.49419e-06	0.000154521	8.06265e-06	0.000833973	0.000742543
Solyc05g010350	0.000351041	2.96281e-06	9.41804e-05	0.00214171	0.000170203
Solyc06g066420	0.0031961	7.22846e-05	0.0075989	0.0034463	0.00190674
Solyc05g053080	0.0093392	0.0035612	3.78823e-05	0.00765394	0.000485083
Solyc10g079360	0.00530417	0.000415749	6.76459e-05	0.000635692	2.86717e-05
Solyc11g069250	0.00805512	0.00305418	0.00254605	1.23705e-05	0.00153386
Solyc05g012260	0.00436662	0.000130264	0.000682484	1.7427e-06	1.02074e-07
Solyc01g106860	1.71383e-06	0.00241045	0.000537238	0.000329942	0.000117737
Solyc03g123530	5.7004e-06	5.95872e-05	0.000738096	0.00102495	0.00112381
Solyc07g066070	0.0105332	0.00997009	0.000223839	0.000191996	1.52189e-07
Solyc04g050010	0.00430477	0.0152352	0.00208993	0.00247837	0.0100079
Solyc08g007070	0.00209418	0.00652101	0.0145827	0.0335058	0.000534195
Solyc05g055700	3.9179e-05	3.28605e-05	0.00240888	0.000646152	0.000851843
Solyc05g006950	0.000546544	0.00646859	6.08785e-05	1.45968e-05	6.78916e-05
Solyc03g007180	1.43626e-05	0.00523039	0.00102675	9.42649e-07	0.00216586
Solyc01g098550	6.16915e-06	0.00266833	5.75826e-06	0.000446366	0.000237311
Solyc02g072430	0.000991547	0.000501824	0.00424775	0.00268199	0.000918682
Solyc09g007830	0.000952414	0.00104925	0.00379735	0.00372038	0.000204038
Solyc01g111300	5.43912e-06	0.00134423	1.22188e-08	2.91164e-05	0.000498955
Solyc02g065480	0.000629751	0.00691953	0.00833723	0.0140356	0.0125228
Solyc12g027770	0.00315584	0.0167243	0.000435841	8.88617e-05	0.0135468
Solyc12g049270	0.0026885	0.0024314	0.00420186	0.0069149	0.000179674
Solyc02g079750	5.26732e-06	0.000344656	0.000206318	2.48422e-05	0.00175373
Solyc12g099040	0.00620609	0.00235821	0.000744911	0.000711537	0.00022073
Solyc07g007120	6.31055e-06	0.00126922	2.4602e-05	0.000499278	0.000145309
Solyc01g098880	1.02232e-05	0.000763998	1.14903e-08	4.05439e-05	0.000316097
Solyc09g018460	0.000381513	0.00126421	0.0018818	0.00611394	0.00463013
Solyc02g064680	0.00372759	0.00291327	0.0033645	0.000766612	1.53115e-05
Solyc12g009250	0.000291274	0.0144135	0.000481163	1.13705e-05	0.00103272
Solyc05g018490	8.68926e-05	0.000480687	9.23154e-07	0.000101096	1.7357e-05
Solyc12g013710	0.00394281	0.0142897	0.000972608	0.0035447	0.00777068
Solyc02g032380	0.000181633	0.00384895	0.00171169	0.0285088	0.000975435
Solyc11g033280	5.62588e-06	0.000828901	6.40036e-07	0.000281708	1.72984e-05
Solyc04g080480	0	0	0	0	0
Solyc03g005850	0.000939965	0.000919052	0.0601419	0.000851941	4.2793e-05
Solyc10g006860	0.0181551	0.000273469	0.00359351	0.00190043	0.0326533
Solyc04g015120	0.00878032	1.14466e-05	0.0218033	0.0217984	0.0115232
Solyc01g067330	0.0387751	0.00474728	6.6279e-05	1.35916e-06	7.26887e-07
Solyc02g091230	0.000353734	0.00213994	0.0477062	0.000572738	0.0177776
Solyc01g059990	0.00330488	0.00098144	2.6762e-05	0.00661103	0.000531253
Solyc08g005500	0.000496398	0.000620154	0.0496769	0.00105399	0.021811
Solyc01g099680	0.00155903	0.00872072	0.000182474	0.00122743	0.000657833
Solyc05g009420	0.0024771	0.00479747	0.00363203	5.8847e-05	1.23566e-05
Solyc02g071160	0.00171937	0.000123977	0.00146441	0.000533916	2.92645e-06
Solyc09g059650	0.0602686	0.0995605	0.0110162	0.00313946	0.00121476
Solyc04g040220	0.00430287	0.000114563	0.000795952	1.80651e-05	0.00154737
Solyc06g062850	0.000521279	0.00161918	1.33067e-06	2.09356e-05	0.000145069
Solyc06g011560	0.00253866	0.00105118	0.0006162	0.000769046	1.45377e-06
Solyc05g007770	0.00553841	0.0041225	0.00164108	0.00297418	0.000236049
Solyc09g075600	0.0283659	0.182664	0.00466055	0.0111208	0.00988609
Solyc01g105070	0.00750465	0.000348613	0.0108094	0.000281299	0.000359219
Solyc02g069100	0.0118988	0.00415775	0.00139686	0.000888437	0.00073525
Solyc11g073220	0.00241582	3.90359e-06	1.91238e-06	0.00112112	0.00200602
Solyc03g114300	0.0207863	0.00988654	0.000374709	0.0277456	0.000966465
Solyc09g005990	0.0016607	0.00157699	0.0102663	0.00997639	0.00463372
Solyc04g074840	0	0	0	0	0
Solyc03g025870	0.0013794	8.6575e-05	0.000393656	0.0156442	0.00916152
Solyc12g021340	0.0154462	0.00336445	0.0138	0.00164194	0.00526586
Solyc03g121900	0.00493268	0.00119629	0.000408708	0.00171961	0.00608995
Solyc05g024260	0.00522859	0.103189	0.0369124	1.81841e-08	0.00505455
Solyc10g081810	0.00415273	0.0275791	0.0141922	0.0110436	0.00375967
Solyc04g049640	0.0026368	0.000447625	0.00484118	0.00495854	0.0181399
Solyc04g081350	4.01099e-05	0.00553754	0.00127307	0.0278149	0.00342349
Solyc07g006380	0.00176534	0.00678032	0.0100885	0.0465618	0.00344595
Solyc06g053590	0.00124797	0.00393355	0.000479493	0.00158514	0.00100075
Solyc04g014290	0.00768001	0.00134182	0.0157234	0.0064874	0.0179803
Solyc10g080140	0	0	0	0	0
Solyc01g009540	0.00124432	0.00074842	0.00354421	0.00786161	0.000246322
Solyc02g088240	2.5163e-06	0.00684702	0.00223017	0.000610025	0.00673369
Solyc08g068100	1.3545e-05	0.00149302	1.04749e-05	0.000445641	0.000142825
Solyc10g085660	0.00158912	0.00657115	0.00143944	0.000105874	0.000980898
Solyc08g067330	0.00232028	0.0191116	0.0160045	0.00843705	0.00315955
Solyc01g087460	0	0	0	0	0
Solyc04g079430	0.000504705	0.00411454	0.00131757	0.000265616	0.000511569
Solyc07g018310	0.00886589	0.00112299	0.000272767	3.95263e-05	8.02773e-05
Solyc06g010210	0.0185016	0.00977258	0.00662191	0.0198005	0.000106362
Solyc01g088760	0.00389868	1.44485e-06	0.00456126	0.00691786	0.00103017
Solyc10g084390	0	0	0	0	0
Solyc02g062680	0.000458067	0.00318207	7.81297e-06	0.000630216	0.000948498
Solyc01g009090	5.08065e-05	0.000793902	0.000463459	0.000262754	0.000191138
Solyc04g078520	0.000788755	0.00112778	3.53353e-05	0.00452813	0.01291
Solyc11g072570	0.00261098	0.000243066	0.00265859	0.000536569	0.000702875
Solyc07g008760	0.000468588	0.00438069	0.000197614	0.000898184	0.00209791
Solyc01g108340	0.000386626	0.00038609	0.000408139	6.1078e-06	6.32982e-06
Solyc03g119070	0.00119527	0.011938	0.0143379	0.00158156	0.00100869
Solyc08g007810	3.27812e-05	9.96408e-05	0.00194612	0.056591	0.000151204
Solyc00g020020	0.0211329	0.000137582	0.0035376	0.00467387	0.0104298
Solyc10g047300	0.00129288	0.00079854	0.00656396	0.000252598	0.00317499
Solyc01g103040	7.8348e-05	0.00699871	0.000206388	0.000314106	0.00148257
Solyc01g106030	3.07109e-05	0.000445878	0.000239137	2.56319e-06	0.00124753
Solyc06g007560	0.00219244	0.00110428	0.00428894	0.0113655	6.25566e-06
Solyc07g008490	7.38596e-07	0.000251014	1.28168e-05	0.000505863	2.27752e-05
Solyc07g042020	3.46219e-05	9.33212e-05	2.87213e-05	3.46419e-05	0.00013054
Solyc09g098280	3.75069e-05	0.00020284	5.68193e-06	1.03654e-05	9.65354e-05
Solyc11g005700	0.000191443	0.000322559	7.99955e-06	9.7032e-05	0.0135966
Solyc03g098400	0.0166256	7.6865e-05	0.0078332	0.004031	0.00180106
Solyc10g084530	0	0	0	0	0
Solyc01g086730	6.38535e-05	0.000133792	0.000318936	0.000603457	0.00184797
Solyc04g078380	4.70602e-05	0.000560884	5.26473e-05	0.000288356	9.53744e-05
Solyc11g020230	0.00690583	0.0218505	0.00232728	7.52866e-06	0.000213452
Solyc10g083620	0.00189258	0.00576364	0.00753881	0.00384289	7.01638e-07
Solyc02g083260	0.00337423	0.000953478	3.52677e-05	0.00132598	0.000952499
Solyc11g065370	3.4411e-05	0.000406596	0.00310747	0.000130609	0.000199934
Solyc08g075960	5.09185e-05	0.00116877	0.000218517	3.56021e-10	5.79048e-05
Solyc11g068390	0.0111344	1.80717e-05	0.0145025	0.00840007	0.0232793
Solyc02g050270	0.00154332	0.00298414	0.011662	0.00840336	0.0479117
Solyc02g092250	0.00705087	2.52768e-05	0.000444791	0.000263366	0.000234455
Solyc09g059130	0.00313682	0.00155668	0.00181492	0.0125396	0.0230914
Solyc04g054340	0.00322015	0.00069861	0.00575598	0.00145141	0.00399496
Solyc02g063220	0.00191946	0.00321554	0.00248819	0.000133478	0.000157565
Solyc10g006050	0.000523628	0.000199446	4.1795e-06	0.000957371	3.54964e-05
Solyc01g107340	0.00111045	0.00045542	0.00216076	9.59637e-05	0.000703792
Solyc03g078320	0.00169892	0.000387275	0.00552714	0.0072573	0.00656474
Solyc06g076360	0.000177756	0.000115834	3.50692e-05	0.000210146	0.0010178
Solyc06g035970	0.000136276	0.00394857	2.31656e-05	0.000229631	3.3519e-05
Solyc01g109120	0.00107294	0.000387234	0.000173246	7.55334e-07	0.0017177
Solyc11g071790	7.58822e-06	0.00181384	0.000584542	0.00214393	0.00040251
Solyc02g064940	0.0126277	0.00293219	0.0023782	2.31337e-05	9.18446e-07
Solyc11g068640	1.29667e-05	0.0025909	9.07107e-05	9.60577e-05	0.000496436
Solyc03g122340	0.00701465	0.00562301	0.0156118	0.000162064	0.00187058
Solyc06g072840	0.00828894	0.00232978	0.0285248	0.00178237	0.0455523
Solyc03g051900	0.000857547	4.50923e-09	0.000424437	2.22841e-06	0.000447949
Solyc08g008040	5.31028e-05	0.000136587	3.08503e-05	0.000372343	0.00097341
Solyc01g087320	5.03176e-05	6.51572e-05	5.20387e-05	0.000364211	6.15526e-06
Solyc06g073460	6.91376e-05	0.000268871	5.73436e-08	7.63505e-06	0.000352539
Solyc10g045270	0.00198935	0.00116352	0.00145687	0.000334573	0.00313888
Solyc09g008660	0.00308188	0.00612506	0.00262292	0.0155698	0.000306713
Solyc10g005650	0.000479994	8.82004e-05	0.00289242	1.16597e-06	0.000128703
Solyc06g072590	0	0	0	0	0
Solyc01g073730	0.0056367	0.000741425	4.02777e-06	0.0143195	0.00368011
Solyc06g016800	0	0	0	0	0
Solyc06g005230	0.000350948	1.91717e-06	0.000309343	0.000666822	0.00135217
Solyc10g018110	0.000991547	0.000501824	0.00424775	0.00268199	0.000918682
Solyc01g108830	0.0123942	0.00197971	0.0134698	0.0117318	0.0212799
Solyc01g006600	0	0	0	0	0
Solyc01g079150	0.0177789	0.00503629	3.40741e-06	0.00160132	0.00164367
Solyc08g068680	0.00279995	0.0138983	0.0486292	0.00120312	3.41352e-05
Solyc10g081480	3.74241e-05	0.00084574	2.65376e-05	0.000441653	0.00127112
Solyc02g092920	7.47294e-05	0.000764187	0.000231832	0.000125438	0.000143431
Solyc11g066130	0.00930058	1.62588e-05	0.00266491	0.00581986	0.00286406
Solyc07g065610	0.00661972	0.00276982	0.00516142	0.0090606	0.00347133
Solyc04g008280	1.60284e-05	0.00251675	0.00055053	0.000129881	7.53178e-05
Solyc11g069110	0.000253339	0.00476251	0.00183802	0.00203621	0.000446197
Solyc10g086700	0.00746523	0.00349303	3.53354e-05	0.0111082	0.010111
Solyc03g097440	0	0	0	0	0
Solyc09g056370	0.00124432	0.00074842	0.00354421	0.00786161	0.000246322
Solyc09g010380	0.000102909	0.00856834	0.000102429	6.00142e-05	2.43466e-06
Solyc02g077100	0.000208861	0.00208854	0.000526309	0.000868506	8.64089e-05
Solyc06g075100	0.000432505	0.000616515	0.00128146	0.000509871	0.00164405
Solyc06g072330	0.00766653	0.0688998	0.00557634	0.00510939	0.000319649
Solyc00g059500	0.00124432	0.00074842	0.00354421	0.00786161	0.000246322
Solyc06g036300	1.98584e-05	0.000235835	0.00382187	9.6753e-05	0.00018201
Solyc12g077440	0.0121031	0.00670544	0.0163247	0.00029629	0.0115797
Solyc06g074850	0.0244583	0.000201345	0.00221925	0.000149643	0.000324662
Solyc03g119840	8.78177e-06	0.000233434	0.000483461	0.00160637	0.00156326
Solyc09g010650	0.00201416	1.65143e-05	4.95551e-05	0.000558599	0.000253851
Solyc03g095960	0.00153141	0.00375841	0.000523697	0.000330176	0.0015647
Solyc04g007950	0.00531041	1.61103e-05	1.27388e-05	0.000110677	8.02617e-05
Solyc12g008820	0	0	0	0	0
Solyc12g096730	0.00177798	0.00880643	0.00855011	0.00574386	0.000218241
Solyc09g089710	0	0	0	0	0
Solyc01g096270	0.000106251	0.000358652	8.84806e-05	0.000513947	2.13024e-08
Solyc11g067260	0.00304753	2.79686e-05	8.76983e-06	0.00466089	0.000153329
Solyc01g096670	0.013139	0.000765087	0.0017348	0.0001272	0.00316536
Solyc10g081730	0.000219473	0.00158659	3.48126e-09	1.09512e-06	7.82686e-05
Solyc02g036280	0.0118289	0.0029406	0.00274426	0.00420573	0.0014926
Solyc09g090720	0.000122039	0.000487559	3.20878e-05	5.12008e-06	1.8803e-06
Solyc07g016050	0	0	0	0	0
Solyc10g080460	0.0418305	0.0161757	0.0250379	0.0471866	0.000986503
Solyc10g050890	0.00013189	0.0107567	0.000269958	0.000903038	0.00185505
Solyc07g064250	0.0011637	0.00168133	0.000584739	0.000912522	8.79662e-05
Solyc07g052380	0.000532904	0.00377884	0.00593416	0.00253761	0.00684102
Solyc03g025680	0.000825521	0.0136669	0.000561855	0.0206441	6.81411e-06
Solyc07g005250	0	0	0	0	0
Solyc06g060100	0.000567464	0.00429469	0.000441877	0.0015476	0.00137626
Solyc11g056470	0.00219244	0.00110428	0.00428894	0.0113655	6.25566e-06
Solyc06g083010	0	0	0	0	0
Solyc05g005840	0.000288058	0.0227952	5.90336e-07	0.00216033	2.62118e-06
Solyc03g077980	0.00674017	0.0036709	3.54831e-05	0.000321963	0.000174069
Solyc03g063850	0	0	0	0	0
Solyc05g014750	2.06364e-09	0.000699093	0.030441	0.000477837	0.000724345
Solyc03g118710	2.35993e-05	0.00362532	0.000793363	0.00641818	0.000276521
Solyc06g068370	0.000570887	0.00448809	0.00198917	0.00521551	0.00212238
Solyc09g011520	0.00127971	0.000502466	0.000854066	0.00154865	0.0113709
Solyc10g011850	0.000770686	0.000341466	0.0437741	0.00085611	0.00342026
Solyc06g069420	0.000406595	0.00103798	0.000130177	9.10034e-06	0.00185491
Solyc08g016020	0	0	0	0	0
Solyc01g104030	0.00970492	0.00597674	0.0103508	0.000267939	0.000413467
Solyc03g031620	0.00149135	0.0187171	0.000255559	0.000488878	0.000804388
Solyc07g063610	0.0215316	0.00776718	0.00445189	0.000338114	0.00170009
Solyc12g097060	0.000156388	0.00188842	0.00795352	0.008611	0.0207979
Solyc05g047540	0.00138072	0.00448852	0.00264767	0.00869286	0.00145991
Solyc11g064760	0	0	0	0	0
Solyc09g015470	0.00262611	0.00269467	0.00143905	3.06953e-05	0.00285611
Solyc12g044300	8.62641e-05	0.000500738	0.000552711	0.000790728	2.82524e-06
Solyc10g051270	4.6739e-05	0.000339704	5.7193e-05	0.000427511	0.000127381
Solyc05g032690	0	0	0	0	0
Solyc11g028000	0	0	0	0	0
Solyc02g087170	0.00305734	0.000154849	0.000617838	1.59843e-05	0.00107292
Solyc04g082180	0	0	0	0	0
Solyc12g017260	0.000577154	0.000241254	0.00206183	0.00421178	0.00142856
Solyc04g074590	0.0163789	0.00195137	0.00858697	9.08354e-05	0.000263752
Solyc06g068590	0.00555103	0.00493899	0.00645148	0.0581989	1.82342e-05
Solyc06g066620	0.000220693	0.00114546	0.00213449	0.000404209	0.00349214
Solyc05g018340	0.000267182	0.000341634	0.000130717	3.53853e-06	0.000564413
Solyc12g014510	0	0	0	0	0
Solyc10g079160	3.53196e-05	0.00221244	0.000219381	1.20822e-05	0.00935431
Solyc00g140060	0.0451243	0.037314	0.00035755	0.000894484	0.00189352
Solyc04g076990	6.47041e-05	0.00198519	0.000694908	0.000239611	7.64971e-05
Solyc05g012060	0.00460108	0.000619579	0.00248306	0.000339297	0.00415588
Solyc02g087280	0.00383213	0.00213906	0.00178778	0.00368842	0.00363517
Solyc02g082670	2.36975e-06	0.00146192	0.00021973	0.000161533	0.000263211
Solyc04g082450	2.34104e-05	2.0708e-05	7.4187e-05	1.99496e-06	0.00088086
Solyc07g066670	0.000201462	0.000338669	0.000279172	0.000106332	0.00170122
Solyc05g005150	0.001377	0.00934458	1.27167e-05	0.000721399	5.73307e-06
Solyc09g015530	0.000182224	4.20817e-05	0.000208144	0.000121817	0.000725471
Solyc08g078220	0.000198406	0.000133915	0.000224719	5.90961e-05	9.4335e-05
Solyc07g062560	0.00152313	0.00428456	0.011594	0.00445251	0.0365111
Solyc12g100200	0.000107583	0.00218855	1.01041e-05	5.37801e-06	0.000195034
Solyc06g066190	0.000115863	3.69984e-05	0.000173912	0.000547301	4.74847e-05
Solyc11g006700	0	0	0	0	0
Solyc08g074730	0.000831303	0.00034466	0.00192148	0.000168988	0.000196166
Solyc12g049070	0.000991547	0.000501824	0.00424775	0.00268199	0.000918682
Solyc02g079190	0.000650758	4.48003e-05	0.00949312	0.000867123	9.74342e-05
Solyc11g007070	0.000542108	0.00010663	0.000800193	0.00236281	0.000943874
Solyc11g050980	0	0	0	0	0
Solyc09g064920	0.000450321	0.000721872	0.000844483	0.00361939	0.00246706
Solyc06g076820	0.00183264	0.000410141	5.0795e-08	2.56209e-05	0.000104331
Solyc09g018660	0	0	0	0	0
Solyc12g096890	0.000991547	0.000501824	0.00424775	0.00268199	0.000918682
Solyc03g059010	7.51452e-06	0.000950491	0.00130881	0.00096149	0.00269293
Solyc10g044910	1.48977e-05	0.00228865	0.00081779	0.000346746	0.00150213
Solyc03g083200	0.000471911	0.00990904	0.00862064	0.00112156	5.68834e-05
Solyc03g082550	0.00528197	0.00429602	0.0040992	0.000549244	0.00245057
Solyc12g015640	3.53196e-05	0.00221244	0.000219381	1.20822e-05	0.00935431
Solyc02g070360	0.000162591	0.00051745	0.000710114	0.0014056	8.39912e-05
Solyc09g025200	9.46563e-05	7.40992e-06	8.40883e-05	0.0187629	0.012395
Solyc04g058160	0.00256134	0.00688723	0.0050597	0.00114546	0.000292966
Solyc02g084730	0.00186427	0.00469282	0.000307281	0.0288053	0.0162455
Solyc02g083100	0.0043312	0.00315815	0.0149666	0.00463572	0.0746965
Solyc03g033410	0.000139189	0.0031059	0.00178632	0.00186925	0.0172322
Solyc09g061250	0.000353677	0.00283783	0.00073732	8.64794e-05	7.59903e-05
Solyc07g049570	6.91463e-05	7.97051e-05	0.00177484	0.00113508	1.00397e-05
Solyc09g074590	0.00176052	0.00962597	0.00202098	0.0162923	0.0272837
Solyc04g064610	0.00955088	0.00861961	0.0200869	0.0193804	0.007888
Solyc08g066680	0.00146353	3.69752e-06	0.000979457	0.000653625	0.000138194
Solyc01g007210	0	0	0	0	0
Solyc11g016990	3.82723e-05	0.000607328	0.00124297	0.00361349	0.000929381
Solyc01g006160	2.78916e-06	0.000679705	0.000295896	0.000159258	0.00062701
Solyc08g079660	9.69836e-05	0.000169627	0.000297793	0.00126588	0.00195216
Solyc05g007170	0.00471833	0.00444967	0.0101407	0.0115024	0.0140354
Solyc06g060920	0.000139729	2.49373e-05	0.00013102	0.00176708	6.52173e-05
Solyc00g108550	0.00674017	0.0036709	3.54831e-05	0.000321963	0.000174069
Solyc11g012290	0.000595688	0.00362477	0.00195001	3.40526e-05	0.00782004
Solyc06g051230	0.000171397	0.000426594	0.000216046	0.000963429	0.000353411
Solyc08g014310	1.11436e-05	0.00491975	0.100514	0.0206335	0.0357854
Solyc11g073020	0.00130066	0.00472151	0.00102234	4.36424e-06	0.000913396
Solyc03g098740	0.00921537	0.0101779	0.135168	0.00108593	0.00229644
Solyc11g066850	0.0226602	0.00316989	0.000152482	0.000616732	0.00209893
Solyc01g099910	0.000220024	0.00181508	0.00019192	5.19787e-05	0.000584311
Solyc04g054800	0.000291714	0.00132545	0.00259623	0.00611075	0.0477805
Solyc07g065930	0.000492537	0.00514777	0.000622341	3.94487e-05	0.00016065
Solyc08g079590	0.000165505	0.000194307	0.00339937	0.010059	0.00339136
Solyc05g055980	0.000975134	0.00929174	0.000317537	0.00111203	2.49951e-06
Solyc12g009640	0.00052193	0.00025949	0.00127499	5.87772e-05	0.000913086
Solyc06g006010	0	0	0	0	0
Solyc02g085460	0.000991547	0.000501824	0.00424775	0.00268199	0.000918682
Solyc08g066020	0.00293497	0.00138039	0.00197452	0.00549513	0.00217325
Solyc07g056540	0.0065432	0.0191587	0.00292819	0.00503425	0.00523228
Solyc01g057070	3.54612e-06	0.00890261	6.52495e-05	2.08828e-05	0.000506883
Solyc01g095960	4.50725e-06	0.00510542	0.00717083	0.0249917	0.0197458
Solyc09g007200	0.0124894	0.00466219	0.00351765	5.28039e-05	0.00435869
Solyc11g011670	4.13114e-05	0.00803384	0.00860121	0.000915409	0.000511648
Solyc05g010570	0.00378352	0.000502724	0.00549509	0.00392406	0.0155208
Solyc01g066370	0.000740491	0.000565259	0.0200075	0.00553438	0.0214401
Solyc04g011350	0.000463238	0.00406594	0.00112213	0.000461943	0.000335706
Solyc03g006240	0.0120006	5.88975e-05	7.65306e-05	1.53211e-06	0.000364639
Solyc11g018590	0.000581991	0.0133019	0.00355119	0.00282512	0.00940864
Solyc03g120690	5.14463e-05	0.00718227	6.09836e-05	0.000302164	0.00147102
Solyc02g088730	2.20243e-05	0.0017216	0.000108497	0.000848949	0.00385424
Solyc02g087900	9.18332e-05	0.000415971	0.000135241	2.94346e-06	0.000498465
Solyc11g072770	0.00158295	8.44337e-05	0.000145135	0.00120647	0.0259231
Solyc01g097070	0.000242055	0.00253261	0.00158338	0.00169019	0.00333579
Solyc05g014050	0.00138102	6.02222e-05	0.00416808	3.45775e-05	7.66146e-05
Solyc05g053120	0.00290792	0.000602706	0.000761315	0.00700382	0.0278973
Solyc05g056370	0.000773074	0.000282651	0.0012505	0.000681674	2.61229e-05
Solyc04g011680	0.000652589	0.000606891	0.00253646	0.00233405	0.016136
Solyc01g097180	0.00627897	0.00152706	0.00361201	0.0331349	0.0150538
Solyc01g010280	0.00163206	0.00858314	0.00354408	0.00834301	0.000211153
Solyc03g120520	0.00281973	0.00169598	0.00803144	0.017815	0.000558184
Solyc01g106230	0.000916352	0.0100752	0.000675846	0.00216443	0.000277536
Solyc10g062050	0.00219244	0.00110428	0.00428894	0.0113655	6.25566e-06
Solyc03g117320	0.00131525	0.000445758	0.000203092	6.04393e-05	0.000376963
Solyc06g007760	0.000109733	0.000833182	9.7737e-05	3.41673e-05	0.000694876
Solyc09g074870	0.00027951	1.40097e-05	2.02797e-05	0.000314668	0.000528162
Solyc11g008390	2.37913e-05	0.00236433	5.63183e-05	0.00337346	0.00158285
Solyc12g006600	0.00171118	0.0127441	0.000154065	0.000221391	0.000202526
Solyc03g116050	0.0154459	0.00347174	0.0257679	0.000691623	0.00632299
Solyc08g007380	8.68997e-05	0.0121168	5.68122e-05	0.0133329	0.000461385
Solyc00g094550	1.64829e-05	0.00223891	0.000523916	6.47334e-05	0.0142162
Solyc01g097230	0.00143385	0.000623198	0.00051504	8.31497e-06	0.000316169
Solyc12g096070	0.00296226	0.000423603	0.00631746	0.00441541	0.00103075
Solyc01g106580	0.000966944	0.00502015	0.000156853	0.000772627	0.00135851
Solyc12g098920	0.00114128	0.000436676	0.00303883	0.00684789	0.000278443
Solyc11g010100	0.000220917	0.00201059	4.70709e-06	0.00094322	8.33993e-05
Solyc04g010080	1.90758e-06	0.00292815	5.25111e-05	0.000768503	0.00144573
Solyc10g083420	0.000686095	0.0017789	0.00075315	0.00165854	0.00244674
Solyc03g044900	0.000520204	0.014848	0.000207721	0.000512037	0.00539868
Solyc09g075830	0.0006179	1.53463e-05	0.00029796	9.9156e-05	0.000113701
Solyc07g041200	8.69546e-07	0.00132059	0.00634349	0.000373193	0.000134823
Solyc12g040520	0	0	0	0	0
Solyc10g051130	0.00283847	0.000446271	0.000588244	0.000109166	0.000251126
Solyc09g082320	0.000105234	0.000125426	0.000167953	1.22688e-05	7.46918e-07
Solyc02g091810	0.00112004	0.00157905	0.0362816	0.022662	0.0302833
Solyc03g007680	0.000232984	0.00423356	3.15399e-05	0.000126626	2.07721e-05
Solyc01g010860	6.08262e-05	0.00189103	0.00011231	0.00013935	6.17236e-05
Solyc05g053470	0.00769402	0.0276441	0.000180923	0.000238774	7.21368e-05
Solyc11g045240	0.00557328	0.00295872	5.09876e-06	0.000398086	0.000114137
Solyc05g009240	0	0	0	0	0
Solyc03g005260	0.000594629	0.00109512	9.07388e-05	0.00377086	0.000499137
Solyc10g083390	0	0	0	0	0
Solyc08g065640	0.00069662	1.13248e-05	8.54667e-07	0.00170466	0.00265154
Solyc05g013700	1.14884e-07	8.22326e-06	7.09278e-07	7.66898e-05	0.000105551
Solyc02g070280	0.00620467	0.00401273	0.00157698	0.000180004	0.00282001
Solyc01g107180	0.00114568	0.000130326	0.0009354	3.20702e-05	0.000311675
Solyc04g015690	5.55569e-05	0.00703569	0.000219308	0.00207516	0.000655743
Solyc01g109320	0.00809043	0.00858525	0.000184976	0.0478719	0.0241902
Solyc03g007530	0.00610462	0.000478815	0.0115688	3.5057e-06	0.00169461
Solyc11g068400	3.71021e-05	0.00270096	0.000143974	0.000905288	5.08609e-07
Solyc03g111580	0.000246251	0.003366	5.59265e-05	1.43565e-05	0.000513739
Solyc07g006870	0.0100527	0.0132532	0.00506784	0.000304772	0.00038778
Solyc08g006260	0.0106909	0.00573099	0.00127776	0.00441372	0.000145343
Solyc01g094760	3.42153e-05	0.000881744	0.000175859	0.001792	0.00109619
Solyc02g014170	3.74227e-06	4.19638e-05	0.000930589	2.46285e-05	0.00259621
Solyc04g050730	0.0222664	0.00148779	6.9091e-05	0.00023852	0.000357228
Solyc09g072820	4.75219e-06	0.00337928	9.87286e-05	0.000883898	0.000226069
Solyc01g100320	0.00205166	0.000818416	0.00117568	6.74162e-05	0.000476997
Solyc10g008050	0.00126371	0.000620791	0.00775527	0.00358007	0.00790712
Solyc03g111050	0.000147788	0.00417276	0.000444118	0.001696	8.41133e-05
Solyc05g053290	0.00690761	0.00596935	0.000220338	0.00027338	0.00365341
Solyc08g082030	0	0	0	0	0
Solyc12g098210	0.00192472	0.00728283	0.000113912	0.000134021	2.67812e-05
Solyc05g050920	0.000102431	0.000267831	0.00343519	0.00112646	0.000773402
Solyc01g097740	0.000253266	0.00308415	0.000151631	0.000207597	0.000153981
Solyc12g014250	1.72817e-05	0.00580537	0.00111496	0.00234573	0.000656447
Solyc01g099270	1.11273e-05	0.00400514	4.0592e-05	0.000751736	0.000186455
Solyc05g012540	0	0	0	0	0
Solyc06g008330	0.00132955	0.002615	0.000142191	0.000448154	0.00367776
Solyc04g026380	5.07676e-05	0.00609312	4.46921e-05	5.47282e-05	3.63085e-05
Solyc09g056170	0.000103565	0.0102845	5.33152e-05	6.03662e-06	0.00197592
Solyc06g082520	0.000602084	0.00172729	0.000581046	5.58446e-06	1.22424e-05
Solyc08g078140	0.00010663	5.2496e-06	0.00115596	0.020991	0.00727041
Solyc02g094570	4.98625e-05	0.00287305	0.000102037	0.00036117	6.26501e-06
Solyc08g076100	8.875e-06	0.000114747	4.96636e-05	0.000504432	0.00050993
Solyc02g033040	0.00782711	0.00380297	0.00698348	0.00498246	0.0136702
Solyc02g065560	0.00418612	0.000542576	0.000597836	0.000117994	0.0126867
Solyc12g008930	0.0106517	0.0107734	0.00195329	0.00362711	0.0303588
Solyc10g086270	0.00620609	0.00235821	0.000744911	0.000711537	0.00022073
Solyc09g074050	0.000158749	0.0012401	0.000415159	0.000108698	0.000192931
Solyc09g059950	0.00547706	0.058067	0.00690359	0.000408162	0.00103895
Solyc08g007600	0	0	0	0	0
Solyc12g057000	0.0205998	3.54505e-05	0.000392775	3.14512e-05	0.00202646
Solyc03g115770	7.25869e-11	0.0106449	0.00643447	0.000445294	0.00594422
Solyc09g018340	0.0822099	0.00748159	0.0047766	0.00368127	0.0245379
Solyc08g048500	4.86559e-06	0.000343301	0.000223796	0.000194413	0.000345887
Solyc01g099490	0.0373941	0.00619166	0.0023646	0.00165754	0.014384
Solyc01g009970	6.51959e-05	0.00018501	1.45115e-05	6.51071e-06	0.00394927
Solyc05g020000	0	0	0	0	0
Solyc01g021600	0.00314609	0.00514881	0.00133322	0.00743059	0.0117712
Solyc08g083070	2.32941e-05	0.0133601	0.000131894	0.000226025	0.000214287
Solyc04g080720	0.00140623	0.00135258	0.00683466	0.000166508	0.000145242
Solyc04g009710	3.53196e-05	0.00221244	0.000219381	1.20822e-05	0.00935431
Solyc01g104510	4.26305e-05	0.00163852	2.23082e-05	4.53241e-05	0.000765968
Solyc06g062460	0.00011028	0.00540183	0.00267428	0.0169674	0.00443334
Solyc07g039550	0.000391601	7.25835e-05	0.000100991	0.000523499	0.000483532
Solyc10g081130	0.000350628	0.00421931	2.71497e-05	0.000462356	3.12004e-05
Solyc12g015870	0.000208901	0.0011495	2.07627e-05	3.68852e-05	0.000182267
Solyc09g061750	1.82919e-05	5.25121e-05	0.000378138	0.000164597	0.00417777
Solyc10g080260	0.00146756	0.004314	0.00110704	0.000265856	0.0839666
Solyc00g011880	9.33511e-06	0.000584972	0.000409407	6.68454e-06	0.000524172
Solyc03g097050	0.000180442	0.00913924	5.44484e-06	0.000245634	0.000895176
Solyc03g025440	0.000878753	1.64756e-06	0.000717788	0.000121486	4.13604e-05
Solyc06g050270	0	0	0	0	0
Solyc01g107960	0.00184392	0.0104091	0.00659025	0.0182764	6.15898e-05
Solyc02g091060	0.00609002	0.000176115	0.000832091	9.79629e-05	0.0175365
Solyc11g068980	0.000723521	1.13068e-05	0.00683051	0.00221424	8.96351e-06
Solyc01g005670	0.000247273	0.000308801	0.00140688	0.00264113	0.000484091
Solyc05g007230	0.0117385	0.00117645	0.000197704	0.000342764	0.000322019
Solyc01g009350	0.000991547	0.000501824	0.00424775	0.00268199	0.000918682
Solyc09g013070	0.00052191	1.40871e-06	0.000455762	7.8059e-05	3.07424e-05
Solyc04g071670	0.00223633	0.000684343	0.0085503	0.00615638	0.000238788
Solyc03g112760	0.013405	0.00150882	0.0019481	0.00274489	0.00175774
Solyc07g006020	0.0230089	0.025675	0.00369417	0.00353172	0.000640819
Solyc04g079080	0.00216854	0.00752501	0.0040864	0.000530722	1.82985e-07
Solyc03g096900	0.000273417	0.000532841	0.000138981	0.000544833	7.28275e-05
Solyc03g110890	0.00458847	0.00208159	0.0527684	3.371e-05	0.00230947
Solyc10g005030	0.0369167	0.000841516	0.000277048	0.000349609	0.00199481
Solyc02g067230	0.00125828	0.00419094	0.00852311	4.16025e-05	0.000100226
Solyc07g008510	0.00237677	0.00120288	0.010182	0.0064288	0.0022021
Solyc03g117040	6.6643e-05	0.00290309	0.000377279	7.95048e-05	7.30244e-06
Solyc09g009300	8.40179e-07	0.0027909	7.00533e-06	0.000862966	0.000196016
Solyc02g061690	0.000991547	0.000501824	0.00424775	0.00268199	0.000918682
Solyc01g087340	0.00411143	0.000430528	1.24755e-06	0.000683417	0.00419177
Solyc03g112490	3.53196e-05	0.00221244	0.000219381	1.20822e-05	0.00935431
Solyc08g081910	6.44628e-05	0.0060232	0.000297833	0.000121939	0.000415812
Solyc04g049850	2.18852e-07	2.09874e-07	8.05349e-05	0.000402655	6.48391e-05
Solyc07g018290	0.000855467	0.00117761	0.00166148	0.000189095	0.00473549
Solyc07g006070	6.10129e-05	0.000876295	0.000128565	2.23756e-06	2.49401e-06
Solyc10g038000	0.00061576	0.000202586	2.50638e-05	6.7763e-05	0.00368462
Solyc01g049820	0	0	0	0	0
Solyc07g045260	0.00623629	0.00489588	5.65402e-05	0.000323772	0.00470357
Solyc02g082470	0.00127514	0.000687023	0.000187075	3.36269e-05	0.000238594
Solyc10g083980	1.76537e-06	0.0124596	0.00726434	0.00871605	0.0257294
Solyc04g082610	0.000887623	4.3816e-05	0.000850593	0.0028142	0.000320035
Solyc07g005640	3.80344e-05	0.000103037	0.00040045	1.18524e-05	9.98051e-07
Solyc07g040660	0.000699553	0.00368974	0.00259117	0.00331592	0.0258086
Solyc02g086500	0.000647704	0.00119223	0.00126472	0.000255349	3.03875e-05
Solyc01g087690	0.00331257	0.00273112	0.0266832	0.0146727	0.026693
Solyc08g068310	3.03305e-06	0.00014144	0.000460322	0.000240469	8.89579e-06
Solyc07g041940	0.00190243	0.00410222	0.00327354	6.97895e-05	0.0157233
Solyc10g076920	0.00219244	0.00110428	0.00428894	0.0113655	6.25566e-06
Solyc10g007680	0.000272033	0.00217293	0.00488193	2.62399e-06	0.000716234
Solyc04g076460	0.00206178	0.00465038	0.00712169	0.00546015	0.00144148
Solyc11g020060	0.000313869	0.000158861	0.000398174	0.000901112	7.11161e-05
Solyc12g005400	0.00900381	0.000448858	0.0018608	0.00769539	0.00364308
Solyc07g019450	0.00219244	0.00110428	0.00428894	0.0113655	6.25566e-06
Solyc07g054440	1.54272e-06	4.93381e-05	0.000167558	0.000196212	0.000237555
Solyc03g063650	0.000418102	0.00433096	0.00114701	0.00191122	0.000359759
Solyc07g007860	0.00255187	0.0067988	0.0218964	0.0120833	0.0253767
Solyc02g093330	0.00390263	0.00283209	0.00137863	0.00487674	0.000674043
Solyc03g078420	0	0	0	0	0
Solyc01g109860	0.00126367	0.0298071	0.00255164	8.10791e-06	0.0030946
Solyc10g047110	0.0698165	0.0235226	0.00169013	0.00701394	0.000598493
Solyc02g062340	0.0140188	0.0502351	0.128259	0.0249978	0.0340118
Solyc03g059250	9.20104e-05	0.00166684	0.000204167	0.00104182	0.000830514
Solyc01g096850	0.00351425	7.95701e-05	0.00295434	0.00195137	0.00175131
Solyc06g036690	0	0	0	0	0
Solyc02g014430	2.17481e-07	0.00352724	0.000727803	0.0342515	0.000167745
Solyc07g042870	0.00138072	0.00448852	0.00264767	0.00869286	0.00145991
Solyc10g009040	0.000813879	3.54971e-05	0.000124186	9.46528e-05	0.000908285
Solyc09g009870	9.11175e-06	0.000654292	2.25286e-06	5.37039e-06	0.000160497
Solyc06g068920	0.000697548	0.00188831	0.00120271	0.000741928	2.4263e-06
Solyc08g081000	0.000179896	2.5931e-05	2.03232e-05	4.50123e-05	0.00137338
Solyc02g050330	0.000295509	8.00393e-06	0.000155783	0.00495578	0.00905453
Solyc02g080830	0.00170956	0.000435833	0.0115089	0.00671392	0.00660399
Solyc12g089310	0.00225994	0.0341338	0.000710752	3.75448e-05	0.027243
Solyc03g026200	0.00086733	0.000959178	0.00226307	0.00107635	0.0027564
Solyc10g046990	3.53196e-05	0.00221244	0.000219381	1.20822e-05	0.00935431
Solyc09g092460	0.000221016	0.00195254	0.000204104	0.000141589	3.45439e-06
Solyc11g056250	0.016794	0.000274066	0.000186637	5.22129e-05	1.67003e-06
Solyc04g007030	0.00154655	0.0202207	0.0658685	0.00151776	0.00347753
Solyc03g071560	5.47493e-05	0.00358824	0.000189081	0.000684816	0.000113657
Solyc03g118170	8.7913e-05	0.000875929	5.60681e-05	4.95059e-05	0.000939968
Solyc09g011340	0.000504722	0.000539813	0.000180921	0.00161623	0.000424767
Solyc01g007760	0.00136054	3.2261e-06	0.000225787	0.00102531	0.00025177
Solyc08g008360	0.000810073	0.000116151	0.0219545	0.0234807	0.0061692
Solyc12g056950	0.000588421	9.5856e-06	0.00260306	0.000116757	0.000863995
Solyc08g074240	0.00067418	7.37285e-05	7.23031e-06	7.687e-06	0.000168102
Solyc01g006410	0	0	0	0	0
Solyc07g064860	0.000991547	0.000501824	0.00424775	0.00268199	0.000918682
Solyc01g079340	0.00149837	0.000123636	4.47091e-05	0.000177428	0.000793507
Solyc06g082640	2.06364e-09	0.000699093	0.030441	0.000477837	0.000724345
Solyc10g008310	1.64829e-05	0.00223891	0.000523916	6.47334e-05	0.0142162
Solyc04g072610	0.00196246	0.000115994	0.00151072	0.00353121	0.00258471
Solyc03g116920	0.00182873	0.000198428	0.00781089	0.00971474	0.013626
Solyc10g005590	5.69722e-05	2.64286e-06	2.45815e-05	1.73848e-05	0.000179741
Solyc11g070070	0.00313631	0.00487317	0.000452213	0.00405451	0.0301425
Solyc01g081030	0.000151442	0.00099264	6.07479e-05	0.000655086	0.000279009
Solyc03g121630	5.82832e-05	0.00145637	3.92636e-06	0.000197729	0.000545063
Solyc06g076660	0.000156839	0.00878516	0.000323686	0.000149213	0.000305354
Solyc11g062020	0.00140294	0.000783229	0.00026274	0.00640472	0.00294077
Solyc01g005990	0.0238545	0.00158738	0.00105784	0.00129103	0.000335507
Solyc01g091000	1.64829e-05	0.00223891	0.000523916	6.47334e-05	0.0142162
Solyc02g080160	0.00280393	0.00345901	8.61363e-08	2.11771e-06	0.0042743
Solyc09g065420	0.00447697	0.014873	0.0114435	0.00209511	0.00697218
Solyc02g082990	0.00227129	0.0313314	0.000206292	0.0366787	0.0231955
Solyc06g005000	0.0111665	0.0144349	0.0017512	0.0269732	0.00348129
Solyc11g013830	0.0104277	0.00153288	0.00261315	0.000239778	0.000853874
Solyc12g017870	1.43347e-05	0.00247593	3.18269e-05	0.0197272	0.000213602
Solyc00g005000	0.0146667	0.00017176	0.000617223	1.03929e-06	0.00141096
Solyc10g081670	0	0	0	0	0
Solyc11g066300	0.000172346	0.00279262	0.00122576	0.00396339	0.00252253
Solyc09g090020	0.00250377	0.00234103	0.0010482	0.000208706	1.25804e-05
Solyc07g065400	7.81621e-06	0.0051837	0.00156276	0.00112194	0.000112157
Solyc06g048730	6.48289e-05	0.00102654	0.000378518	2.84791e-05	0.000911944
Solyc04g019310	0.000274062	0.0017878	5.2158e-05	0.00305021	0.00773408
Solyc06g083190	0.0318589	0.0552055	0.000252243	1.23929e-05	0.00275869
Solyc01g005330	5.72331e-07	0.00288968	2.03693e-07	0.00158744	0.000966719
Solyc07g062830	1.43347e-05	0.00247593	3.18269e-05	0.0197272	0.000213602
Solyc09g065070	0.000551154	4.56697e-05	0.00123677	0.00104734	0.0039927
Solyc02g085070	0	0	0	0	0
Solyc02g077710	0.0108231	2.60709e-05	0.0070517	0.000914147	0.000249128
Solyc06g075310	0.00158694	0.0048249	0.000470815	0.000345502	0.000599474
Solyc07g051820	0.0282391	4.36291e-05	0.00314518	0.00576981	0.000246599
Solyc11g005830	0.0363655	0.0083975	0.000760323	0.00946184	4.27784e-06
Solyc11g008800	0.000689947	0.000897724	0.00649936	3.48655e-05	0.00232385
Solyc01g101260	0.00187228	0.0105859	0.00137238	0.00124953	0.00139999
Solyc05g043340	0.0185016	0.00977258	0.00662191	0.0198005	0.000106362
Solyc09g015870	0.0489252	0.00081458	0.00290987	0.000949423	0.000190062
Solyc02g070940	0.0162189	0.0195059	0.0438737	0.000143242	0.0157163
Solyc01g090840	0.000573836	0.000113103	0.00650113	0.000355088	0.0177591
Solyc12g096500	0.000851241	0.00101554	0.000390432	0.000332736	1.65776e-06
Solyc09g090680	0.00106359	0.000218171	0.000801422	0.00247292	0.0155735
Solyc09g091370	0.00337984	0.00142238	0.00201832	0.00161982	0.00495276
Solyc09g064480	0.00552972	0.00084369	0.000118034	0.00233275	0.00161244
Solyc07g044900	0	0	0	0	0
Solyc03g025160	0.000145607	0.000183703	0.000623375	0.000295705	9.12788e-05
Solyc11g056530	0	0	0	0	0
Solyc03g043920	0.0023799	0.00245424	0.00203522	0.00149783	0.00185571
Solyc11g011990	3.12121e-05	4.85269e-05	0.00111785	9.47774e-06	0.00255827
Solyc09g063130	0.000212546	3.16471e-06	0.00471973	0.00177425	0.00467267
Solyc03g007330	4.91576e-05	0.00154276	0.000182859	0.000673632	9.01214e-05
Solyc05g015650	0.000221194	0.00165092	1.21005e-06	9.90224e-06	1.48427e-05
Solyc06g051810	0.000121188	0.000405495	0.000106087	2.22714e-07	1.4118e-05
Solyc09g090970	0.000271819	0.000114504	9.95312e-06	0.00154933	0.00150692
Solyc10g011950	0	0	0	0	0
Solyc11g040300	0.00135876	0.00353793	0.00294584	0.000312869	8.55509e-08
Solyc01g044520	0	0	0	0	0
Solyc09g014580	0.00697033	0.00234978	0.0180049	0.000108804	0.0173735
Solyc09g091080	0.00138072	0.00448852	0.00264767	0.00869286	0.00145991
Solyc09g075000	0.000113598	0.000114486	7.36861e-05	0.00046101	0.00128666
Solyc04g074120	3.72434e-05	0.00590397	0.00381805	0.00937327	0.0382157
Solyc06g083220	0.00569934	0.00909231	0.00556657	0.000143866	0.0111002
Solyc04g071330	7.07538e-06	0.000953442	3.17759e-05	0.00014547	0.001414
Solyc10g078400	0.00317976	0.000105496	0.00271544	0.0232837	0.000247805
Solyc06g066010	0.0011733	1.70314e-05	0.00011944	0.00670781	0.0010332
Solyc06g061040	1.48296e-05	0.00679976	0.000865884	0.00431043	0.0012976
Solyc12g013560	0.00266545	0.00427771	0.00198208	0.00288097	0.0208304
Solyc06g069670	0	0	0	0	0
Solyc10g017650	0	0	0	0	0
Solyc06g067940	4.01832e-05	0.00510389	2.07425e-05	0.000462	1.16273e-05
Solyc07g063000	0.000123847	2.6193e-05	3.92292e-07	0.00200375	9.13921e-07
Solyc09g065990	4.72656e-05	0.000744012	0.00144141	0.000181576	8.52818e-05
Solyc12g042760	0.0244043	0.0206153	6.97756e-06	0.0106545	0.013863
Solyc12g099500	0.00495962	0.0304405	0.00502117	0.000953399	0.00530622
Solyc08g015940	0.00520803	7.06051e-05	7.13295e-05	0.00100954	0.000100649
Solyc09g009460	0.000132797	0.000297108	4.73957e-05	0.00105843	2.93393e-06
Solyc08g075650	0.000318899	5.12708e-09	6.7644e-05	0.00032189	0.00156824
Solyc05g053900	5.33004e-05	0.000752147	0.000346447	0.033709	0.00125453
Solyc01g091820	0.000168471	0.0012232	0.00426246	0.000613086	0.000783357
Solyc11g006510	0.0137641	0.00908393	0.000369721	0.00411873	0.00377266
Solyc05g009670	0.00068048	0.00077939	0.000190507	0.000562027	6.10796e-06
Solyc02g071710	0.000738483	5.21076e-06	0.0171829	0.00923922	0.00166703
Solyc07g048110	0.00137245	0.00152109	0.000137555	0.000705144	6.63015e-06
Solyc03g034360	0.00196378	0.00610412	0.117295	0.000972498	0.000127116
Solyc02g087320	0.0100989	0.00528661	0.0259782	0.000201308	0.00127095
Solyc02g079540	0.00782711	0.00380297	0.00698348	0.00498246	0.0136702
[truncated: 23,674 more rows]

## Sheet: Table S4d
Table S3d. The contribution of individual genes to PC1 – PC5 in the global PCA. The contribution of each gene to each individual PC for each cultivar was calculated as described in Materials and Methods and is given as fraction to 1. Shown are the results for Red Setter.
[truncated: 25,479 more rows]
