# Supplementary material for: Transcriptional Basis for Differential Thermosensitivity of Seedlings of Various Tomato Genotypes
Source: Genes (Basel). 2020 Jun 16;11(6):655. doi: 10.3390/genes11060655 (PMC7349527; doi:10.3390/genes11060655)
Supplement: Supplementary file 1 [file genes-11-00655-s001.zip › Supplements/Table S5.xlsx]

## Sheet: Table S5a
Table S4a. The contribution of individual genes to PC1 – PC4 for the temperature focused analysis. The contribution of each gene to each individual PC for each cultivar was calculated as described in Materials and Methods and is given as fraction to 1. Shown are the results for 25°C.
Accession number	PC1	PC2	PC3	PC4
Solyc01g105450	0.00472017	0.0223819	0.00108824	5.73849e-05
Solyc08g082720	0.0155257	0.00629831	0.0028937	0.00515103
Solyc12g098100	0.0016529	0.000950415	0.00986658	0.017573
Solyc08g006460	0.000418635	0.00193538	7.89822e-06	0.000254647
Solyc05g050810	0.0056929	0.0226702	0.00386297	0.00909415
Solyc07g032140	0.00203047	0.00139902	0.000480693	5.75318e-05
Solyc12g099850	0.00766003	2.24699e-06	0.00360543	0.000430473
Solyc05g010140	3.62461e-05	2.41248e-05	0.00248059	0.000384632
Solyc04g014670	0.00130108	0.000190536	0.000337282	0.000917337
Solyc11g069040	2.77732e-07	1.47257e-07	0.000691349	1.61169e-08
Solyc05g012430	8.08442e-05	8.26327e-05	0.00135597	0.00319266
Solyc06g008240	0.0124028	0.00195265	0.00095001	0.00433268
Solyc01g110590	0.00706242	0.00749891	0.00162404	0.00094804
Solyc01g080160	0.000510127	7.12927e-05	2.10306e-05	0.00157221
Solyc09g030450	0.000828512	0.000116506	0.000971223	3.47324e-05
Solyc02g070630	0.00315257	0.000426214	0.00159156	0.00320782
Solyc01g100210	0.00255724	0.000292015	0.0018059	0.0069651
Solyc10g078150	3.03318e-06	2.69689e-05	8.43588e-06	1.26167e-09
Solyc06g066540	0.000425592	0.00186861	0.00114516	0.0145003
Solyc12g014490	9.42833e-05	0.00258804	0.000811352	0.00698116
Solyc10g079200	0.00063408	0.000394877	0.000236044	0.0016706
Solyc01g106900	2.80862e-05	0.000622456	9.6164e-05	0.000222968
Solyc11g072990	0.00244497	0.00162803	0.000104767	0.0130262
Solyc12g049440	0.0219379	0.00807426	0.000341989	0.000622932
Solyc03g044020	0.00163416	0.00597518	3.85146e-05	0.00310127
Solyc12g099270	0.000446372	3.43167e-06	2.99745e-05	2.76315e-06
Solyc08g007730	0.00237613	9.36206e-05	0.00046511	0.0057022
Solyc12g057130	0	0	0	0
Solyc05g055660	0.00301199	0.000778808	7.32938e-06	0.000672126
Solyc01g098610	3.5476e-05	3.33111e-05	0.000137997	0.000280348
Solyc05g006850	0.00561573	0.00166567	0.00456063	0.00141642
Solyc09g018230	9.91342e-05	1.57092e-05	1.27097e-05	0.000689271
Solyc08g022080	0.000249342	0.00127268	6.66658e-05	0.000647397
Solyc09g007970	0.000447457	0.0160687	0.00165317	0.00298427
Solyc05g026230	0.014029	0.00102536	0.00223139	0.00012852
Solyc06g005850	0.000259632	1.66189e-05	0.000747169	0.0151253
Solyc03g120840	0.00740988	0.0196644	0.0022543	0.0107663
Solyc02g079010	0.0090106	0.000718609	0.00204411	0.00331721
Solyc06g007980	0.000475173	1.27492e-06	0.000718954	0.000141478
Solyc04g080610	3.43038e-05	1.89058e-05	0.000171387	5.59079e-05
Solyc01g104460	0.00111321	0.00136805	3.94393e-05	0.000576279
Solyc11g065100	0.000779235	0.000802789	1.0188e-06	9.69155e-05
Solyc06g009110	0.00320355	0.00350334	4.01762e-05	0.00990835
Solyc03g115570	0.00998847	0.00426548	0.000369309	0.000336371
Solyc02g091480	0	0	0	0
Solyc02g064760	5.28455e-06	0.000175406	0.00136025	0.000800388
Solyc09g061620	0.000584476	2.75749e-06	3.09342e-05	0.000669735
Solyc12g013610	0.00172802	8.05154e-05	0.000284762	0.001206
Solyc06g050300	4.61037e-06	0.000172321	0.000772724	0.000582808
Solyc09g007450	0.000938163	0.000346173	0.00119027	3.40446e-05
Solyc05g055080	0.00309073	0.00193297	0.000524963	0.00557825
Solyc04g015200	0.000161392	0.00551112	9.86159e-05	0.000452366
Solyc11g068870	0.000709249	0.00214765	0.000126341	3.66289e-06
Solyc03g093340	0.0852994	0.0166728	0.131368	0.000222925
Solyc06g063390	0.00104988	0.00972591	0.00124995	0.00296195
Solyc08g005460	0.0018758	0.00201153	0.00200274	0.018049
Solyc05g009500	0.00225053	0.0457583	0.0213461	0.00764841
Solyc12g055790	0.00340192	0.00777098	0.000145466	0.000654786
Solyc03g113160	3.6539e-05	0.00581623	0.00752547	2.21185e-05
Solyc12g021170	0.000627892	0.000216636	0.000117829	3.1683e-06
Solyc05g007030	4.90479e-05	1.48043e-06	0.00125264	6.64192e-10
Solyc04g049470	0.00013445	0.00883364	0.268248	0.0357477
Solyc01g105330	0.00120325	0.00179696	4.40359e-05	2.89558e-05
Solyc09g075120	0.00113994	0.000292216	0.000536148	0.000709155
Solyc02g069060	0.0171203	0.00343599	0.0155917	0.00984385
Solyc06g063020	0.00111103	0.000763846	2.74697e-05	0.000184084
Solyc03g096830	0.00301199	0.000778808	7.32938e-06	0.000672126
Solyc07g009550	0.00705967	0.00182541	1.7179e-05	0.00157537
Solyc07g008600	0.020668	0.0311763	0.0185116	0.000707911
Solyc08g080370	7.03655e-07	0.000190373	0.000528478	2.50231e-07
Solyc01g087230	6.86011e-05	3.21345e-07	8.32052e-07	2.41519e-05
Solyc10g081910	0.00190022	0.0010174	0.000997588	0.00152084
Solyc04g081250	7.15304e-05	0.00227526	0.028371	0.00251057
Solyc10g074510	0.00950616	0.00065048	1.95903e-06	0.00635693
Solyc08g005280	0.0290461	0.000998346	0.00444698	0.0135822
Solyc10g080060	0.000174907	0.014829	0.0280373	0.011806
Solyc09g089640	6.17095e-05	0.0018821	0.00139576	8.26197e-05
Solyc04g082500	0.00624306	0.00033784	0.001274	0.00239667
Solyc09g083420	0.000846421	1.55583e-05	0.000365429	0.00076387
Solyc10g085740	0.0257681	0.00219286	0.0161327	0.000179963
Solyc01g087580	0.0119502	0.00261754	0.000676734	4.59744e-05
Solyc08g067270	3.43531e-05	1.52212e-06	0.00144529	0.00266764
Solyc02g069680	0.000434558	0.000467297	1.09343e-05	2.92067e-05
Solyc01g057430	0	0	0	0
Solyc06g034120	6.53033e-05	4.09949e-05	6.91318e-05	0.00037706
Solyc10g084290	0.00254388	0.000204394	0.00993691	0.00174227
Solyc11g069830	0.0152528	0.00875965	7.07548e-05	0.0304365
Solyc04g054250	0.0140892	0.00921571	6.31173e-06	9.27956e-05
Solyc01g009190	0.00451885	0.00016799	0.00342842	0.0241639
Solyc09g042710	8.44255e-05	0.000517851	0.00121841	0.00220484
Solyc02g067300	0	0	0	0
Solyc06g064550	0.00106363	0.0006368	8.16548e-05	0.000982372
Solyc01g108020	6.41597e-05	3.25433e-06	0.0028234	0.000243651
Solyc08g080240	0.000316214	0.000574077	0.00040606	0.000237051
Solyc03g098690	4.28614e-06	0.000445851	0.00492273	0.000216796
Solyc03g119130	0.000137785	2.40726e-05	6.67933e-06	6.55744e-05
Solyc11g030700	1.57963e-05	0.00948274	0.000275139	0.000377409
Solyc10g047060	0.0220359	0.00368649	1.35667e-05	0.0114751
Solyc12g010350	0.000369202	0.00305676	0.000438135	0.000258956
Solyc10g007440	0.0381668	0.00426816	0.000145231	0.00103596
Solyc01g106170	0.0155006	1.21225e-10	0.0134396	0.00775943
Solyc04g051830	0.000344477	0.00031105	8.85583e-08	0.000213733
Solyc03g097870	0.000265689	0.00365869	0.00350067	0.00067838
Solyc07g042300	4.82919e-06	0.000112987	0.000597917	0.00215957
Solyc02g014500	0.00301199	0.000778808	7.32938e-06	0.000672126
Solyc09g092080	0.000221155	0.00279236	0.000134331	3.44766e-05
Solyc08g081130	0.000646779	0.00034051	0.00036846	6.9074e-06
Solyc02g083050	0.11522	0.0490495	0.00418474	0.00396702
Solyc06g035490	0.00726561	0.00376036	0.000227289	0.00325808
Solyc09g082770	4.98459e-05	0.000292669	3.31616e-05	0.000166434
Solyc08g069130	0.00407583	0.000311128	0.0022068	0.00817429
Solyc03g059490	0.000657221	0.000512068	0.00208371	0.0032329
Solyc02g021230	0.00210489	0.00223188	0.000475728	1.85749e-06
Solyc10g039190	3.31983e-05	0.000976277	0.00098648	9.73291e-05
Solyc12g098840	0.000443279	0.0139926	0.00153129	0.000126514
Solyc12g089220	5.15244e-05	0.00181188	0.0016724	5.55006e-05
Solyc04g076510	0.00749781	0.00310968	0.00219421	0.0016915
Solyc10g083740	6.3696e-05	0.00144433	0.000371771	0.00148342
Solyc05g016120	0	0	0	0
Solyc01g095560	0.00920191	9.56141e-06	0.00103373	0.00213075
Solyc04g007140	3.31967e-05	0.0158819	0.000493658	0.00325754
Solyc06g084550	5.65825e-07	0.000675196	0.000129965	0.000533739
Solyc11g044340	1.49399e-05	9.79349e-05	0.000236111	9.94243e-05
Solyc02g092110	9.34868e-05	0.00197492	0.013572	0.00173878
Solyc11g066900	0.000327477	0.00640262	0.000462745	0.000133272
Solyc03g051790	3.45713e-05	0.000926373	1.05387e-05	0.00182812
Solyc10g006310	0.00170579	0.00135359	1.28839e-05	5.20713e-07
Solyc01g107220	0.03671	0.00807815	0.00330052	0.0080126
Solyc06g076240	0	0	0	0
Solyc04g071980	0.00061945	0.00010643	0.000477879	0.000295995
Solyc01g109040	0.00343711	8.07437e-05	0.00309154	0.0122029
Solyc11g071850	0.00106229	0.00747842	0.00402112	0.00744832
Solyc10g008400	0.000379973	0.000810676	0.00439743	0.00185885
Solyc09g008450	0.00107477	0.00107471	0.00451946	0.000366794
Solyc08g082440	0.000731652	0.0188858	5.43192e-05	0.00301946
Solyc03g096050	0.00046204	0.00715886	0.00431309	0.000315296
Solyc08g008160	2.18797e-05	0.000325737	6.31313e-06	4.65013e-06
Solyc11g070100	0.000297315	0.000289441	0.000422365	0.00185397
Solyc01g097350	2.41055e-05	7.76455e-06	1.7664e-05	0.0017492
Solyc01g081320	0.000509044	0.0077497	0.0325884	0.000592849
Solyc03g026330	0.00447349	0.00623051	0.0278475	0.000324874
Solyc08g042040	0.0189631	0.00510303	0.000127541	0.0011057
Solyc06g076790	0.000865865	9.2579e-05	0.00338125	0.0131285
Solyc06g073540	0.000723179	0.000298046	9.37034e-07	0.000436919
Solyc05g045950	0.00172742	0.00189238	0.000108293	0.0185938
Solyc06g069890	0.000308717	5.05022e-07	0.000515019	0.000481155
Solyc10g005750	0.000561745	2.41822e-06	0.000376243	1.71513e-05
Solyc06g072490	0.000439516	0.000531241	2.58703e-05	3.61927e-06
Solyc01g073670	0.00187053	0.000504615	0.00471903	0.000150801
Solyc09g065330	9.6174e-05	0.000841938	2.36398e-05	0.000326643
Solyc02g082860	7.90886e-07	0.000352537	3.36261e-06	2.97823e-06
Solyc02g081980	0.00615795	0.00592178	0.00369791	0.00563263
Solyc10g082030	0.000462443	0.00048017	0.00105217	0.00591123
Solyc01g006560	0	0	0	0
Solyc12g088680	9.6859e-05	3.22563e-05	0.00038893	0.00167296
Solyc04g080930	0.000159982	1.76753e-06	0.000659187	7.24266e-05
Solyc04g007850	9.99818e-05	2.79863e-07	5.309e-05	0.000814679
Solyc02g092800	0.000158238	6.80273e-05	0.000303394	0.000257362
Solyc11g066270	0.000150337	0.00128573	3.00848e-05	0.00546075
Solyc01g080740	0.019165	0.00143576	0.0016628	0.00420742
Solyc07g065710	0.000592504	1.23386e-05	6.21493e-05	0.000667056
Solyc06g048640	0.000149021	0.00165965	1.12357e-08	0.00264821
Solyc10g086620	0.00153133	0.00164989	0.00982046	0.015168
Solyc09g050050	0.000502587	0.00543569	0.00289127	0.0117184
Solyc01g079580	0.000504351	0.00275824	3.12426e-05	2.40125e-05
Solyc01g005200	0.00139495	1.77282e-05	0.0172306	0.0010809
Solyc07g062940	6.35266e-06	2.40277e-06	6.43369e-06	0.000778579
Solyc02g077620	0.00301199	0.000778808	7.32938e-06	0.000672126
Solyc06g075260	0.00182108	0.000164651	6.76668e-06	0.00598862
Solyc01g086960	8.79648e-05	6.63206e-05	9.02946e-05	0.002063
Solyc01g096440	0	0	0	0
Solyc02g081360	0.00535462	0.00726511	0.00262241	0.000190336
Solyc06g074790	0.00487462	0.00148526	3.814e-05	0.000419686
Solyc03g119960	0.0322494	0.0107616	0.0228422	0.0209727
Solyc03g115630	0.000282647	2.78325e-05	0.000173517	0.000333662
Solyc12g096470	0.00194369	1.03354e-05	0.00054453	0.000268034
Solyc09g090590	0	0	0	0
Solyc04g008500	0.00214934	0.0129668	0.00218003	0.000494905
Solyc04g005560	0.000569459	0.00175715	0.000165585	0.000613372
Solyc03g119510	0.00155497	0.0350921	0.0185667	0.00358732
Solyc07g064040	0.000224744	0.000431702	9.53236e-05	5.31887e-06
Solyc02g084850	0.00998401	0.00798144	0.0140389	0.0082847
Solyc04g009450	0.00444084	0.00642327	0.000192899	0.000216641
Solyc02g083800	4.96517e-05	0.00109503	9.78342e-05	7.38364e-06
Solyc08g077710	2.28806e-05	3.35325e-05	7.4178e-06	0.00119959
Solyc11g056620	0.00773721	0.00117211	0.0440002	0.0124627
Solyc03g115140	0.000558301	0.000815391	0.000112357	1.02392e-05
Solyc10g081070	0.0236536	0.000204906	0.0318461	0.00669553
Solyc11g012980	0.00388658	0.00184063	0.0212213	0.0144169
Solyc05g018170	0	0	0	0
Solyc07g043170	0.002068	0.0017714	9.12394e-05	0.000540921
Solyc10g080300	2.27812e-05	0.005601	0.00154844	0.00258186
Solyc03g082960	0.000185178	0.000912434	8.19873e-05	0.00616827
Solyc06g074130	2.83137e-05	1.58193e-06	3.56284e-05	0.000267591
Solyc10g050990	0.000449388	0.00248293	0.00134817	0.0116563
Solyc06g060620	5.80839e-05	0.000467355	0.000757597	2.3385e-06
Solyc05g005960	0.00154363	0.000103547	0.00706797	0.00164008
Solyc06g071560	0.00470528	0.00413682	0.00157929	0.000441275
Solyc10g051020	0.0745475	0.0245102	0.000110376	0.0502384
Solyc01g100800	7.77422e-05	0.0123749	0.0160116	4.70604e-05
Solyc08g045660	0	0	0	0
Solyc01g102660	4.1013e-09	0.000415394	0.000293099	0.000237423
Solyc06g068010	0.000484488	0.015949	0.000681208	0.00276163
Solyc12g043160	4.64768e-05	0.00023573	0.00093016	8.36888e-05
Solyc06g069700	0.0002095	5.50425e-05	0.000677465	0.00502745
Solyc09g013130	0.000210265	0.000792214	0.000395266	0.000134124
Solyc07g063710	1.22438e-05	7.56918e-05	0.0039748	0.00429065
Solyc11g007840	0.00054632	0.0013699	6.64706e-05	0.00544773
Solyc07g052750	0.00420738	0.000101956	0.00227049	0.0010792
Solyc12g044220	0.000369027	0.000370661	0.000299504	0.00141846
Solyc03g043850	0.00203463	0.000292877	0.00100108	1.22142e-06
Solyc11g011860	0.0181115	0.00196427	0.00448606	0.000281319
Solyc11g069880	2.47499e-06	0.0160809	0.00263444	0.000140413
Solyc02g080570	2.12904e-06	0.00219915	0.000121898	0.00369262
Solyc11g006460	0.00054679	0.00221275	0.000493975	2.72938e-05
Solyc04g057890	0.000326392	0.000196351	0.00039664	0.00126184
Solyc07g054750	0	0	0	0
Solyc02g087030	0.0109957	0.000306605	0.00108899	0.00563821
Solyc02g082040	0.0229892	4.86703e-05	0.013836	0.0175874
Solyc11g007590	3.66663e-09	2.17348e-05	0.000349774	0.00105651
Solyc04g082260	0.000110789	5.50042e-07	0.000234217	6.62648e-05
Solyc05g005340	0	0	0	0
Solyc09g009260	0.000264614	0.00233167	0.00119014	3.55084e-05
Solyc10g078310	0.000320083	0.0001271	6.77209e-05	0.000984071
Solyc06g066700	0	0	0	0
Solyc08g066810	0.0109132	0.00368048	0.00385982	0.00906569
Solyc10g079040	0.0266347	0.000558149	0.00114362	0.014241
Solyc05g012140	0.00232455	0.000230305	0.00057012	0.00134121
Solyc04g076890	2.48107e-07	0.00041271	0.000609118	0.000123578
Solyc03g032080	0.000934302	0.025786	0.0709603	0.00561584
Solyc12g010720	0.00301199	0.000778808	7.32938e-06	0.000672126
Solyc07g066530	0.00649563	0.00206498	0.00510317	0.000115654
Solyc11g008480	0.00145727	0.0103217	0.0311062	0.0249215
Solyc09g074430	0.0255334	0.0068807	0.0195311	0.000248859
Solyc07g062440	0.00132483	2.98548e-05	0.0021176	0.00181562
Solyc01g090060	0.000149021	0.00165965	1.12357e-08	0.00264821
Solyc08g078540	0.000599946	0.000433819	0.000529685	6.3336e-05
Solyc07g053400	0.000627919	8.69494e-05	0.00175489	0.00611254
Solyc01g008320	2.01499e-05	5.08981e-06	5.54584e-06	0.00042153
Solyc02g068530	0.00054462	0.000172801	6.55199e-05	1.63596e-05
Solyc10g049920	0.00571094	0.000114734	0.0229954	0.00149693
Solyc06g061280	1.50959e-05	0.00331832	0.0087361	1.00332e-06
Solyc09g091430	0.0013712	0.000708058	0.000739428	0.000879609
Solyc10g079590	0.0207493	0.00112171	0.0462923	0.0092353
Solyc01g007310	0.000356437	0.0157335	0.0287991	0.0157581
Solyc02g065160	0.010394	0.000415896	0.0006786	0.00859145
Solyc09g074690	0.00603906	0.018025	0.021922	0.00595209
Solyc05g050340	0.0129885	0.0329945	0.0188834	0.000171222
Solyc08g074670	7.77244e-07	1.44187e-07	0.00246044	8.66918e-07
Solyc05g054840	0.000195202	0.000506981	7.17807e-05	0.00109463
Solyc11g007330	0.00598635	0.000681674	0.00019109	0.00885576
Solyc07g007640	0.000108393	0.00849748	1.48521e-05	0.000876813
Solyc05g008610	0.000134857	0.000264615	1.12575e-05	8.2676e-05
Solyc02g070530	0.0011327	0.000391111	0.00514305	0.00110024
Solyc11g008730	0.00117289	2.82916e-05	0.00136328	0.000271826
Solyc01g090450	0.0003837	0.000464281	0.0014661	0.000993078
Solyc07g062190	0.00437715	6.71717e-05	0.00450918	0.0020368
Solyc09g064800	0.00511837	3.94829e-05	0.00193439	0.00136961
Solyc02g078700	0.00111392	0.00204347	0.0138114	0.00553469
Solyc12g096990	0.00349929	0.00035667	0.0036403	0.000187473
Solyc01g111990	0.00479426	0.000591498	0.000636677	0.00551617
Solyc03g083360	0.00273368	9.35529e-07	0.00409816	0.000346474
Solyc11g010800	0.0408663	0.0223623	0.00590306	0.0174834
Solyc04g005820	0.00149026	1.37366e-05	0.00167013	0.00102409
Solyc01g095150	0.00135292	0.00221381	0.00131697	0.00785909
Solyc01g016970	0.00107642	0.0015949	0.0186829	0.00352793
Solyc02g084070	0.00184818	0.00026531	0.00232685	0.00049769
Solyc05g016240	3.12917e-05	9.9729e-06	2.87185e-05	0.000371571
Solyc08g061450	0.000107696	6.37022e-05	0.00446892	0.0297066
Solyc12g011450	0.00877573	0.000152397	0.00201331	0.0406791
Solyc07g049630	0.00756055	0.00530921	0.000172824	0.00347639
Solyc03g019890	0.00285327	0.00206615	0.000826808	0.00017784
Solyc04g064710	0.000683221	0.0125887	0.00123685	0.010755
Solyc02g032930	0.000288689	2.51215e-06	3.71957e-06	1.99811e-06
Solyc01g006040	0.00323651	0.0033405	0.00230157	0.00724288
Solyc08g079700	0.00320038	0.00163649	0.0104898	0.000185744
Solyc01g067580	0.00423839	0.00244108	0.000625122	0.00114463
Solyc03g080000	8.29164e-05	0.000382964	0.00893802	3.93378e-05
Solyc12g011180	0.000690676	6.05933e-05	4.06236e-05	0.00107116
Solyc12g009050	0.000861676	0.0045369	7.52744e-05	0.00298867
Solyc08g062220	0.0192603	0.0144543	0.00858669	0.00882863
Solyc11g073100	0.000569396	0.000154393	0.000218826	0.010076
Solyc11g021230	0.00252812	0.000324672	0.00254813	0.000517843
Solyc03g083580	0.0145568	9.46752e-05	0.0209845	0.0151144
Solyc05g006720	0.000353896	1.64952e-07	0.000148632	0.000528691
Solyc03g034450	9.59413e-06	0.000672624	1.67775e-05	9.61653e-05
Solyc01g099810	0.000869911	0.00077313	0.000198015	0.00119175
Solyc08g008200	0.00301199	0.000778808	7.32938e-06	0.000672126
Solyc07g064900	0.000383286	0.00205811	0.000172014	3.52774e-07
Solyc05g051560	0.00114151	4.03787e-06	0.000159359	0.000796427
Solyc03g046390	0.0092394	0.00144842	0.000790588	0.0151647
Solyc07g055930	0.00568968	0.000945147	0.000322051	0.00314451
Solyc04g072790	0.00377731	0.00205277	0.034102	0.00410104
Solyc11g011040	0.00191079	1.52117e-05	0.000307118	0.000104231
Solyc06g006110	0	0	0	0
Solyc02g085300	0.000126808	0.00235269	0.00225111	6.62127e-05
Solyc08g066100	0.0176145	0.00524523	0.00162684	0.0238421
Solyc02g088560	0.000910013	0.00370921	0.00047767	0.00486638
Solyc11g010940	0.0064084	0.0197902	0.000206815	0.00849974
Solyc02g087790	0.000684944	0.0212367	0.0545952	0.00770513
Solyc12g013960	0.000541957	0.00203096	0.000623752	0.0016758
Solyc06g008420	0.000569396	0.000154393	0.000218826	0.010076
Solyc09g007320	0.00116552	0.000204158	0.0023433	0.00554042
Solyc08g067470	0.000246897	0.000506411	0.00201304	0.000176072
Solyc01g010010	0.000790884	3.64036e-05	0.0723497	0.00235307
Solyc11g018490	0.0147608	0.0510441	0.0085326	0.00955207
Solyc02g087860	0.0220416	0.000749175	0.00337683	0.0045132
Solyc09g083190	0.0107335	0.000194756	0.017939	0.00721822
Solyc02g031770	0.000632701	0.000981354	0.00397892	7.98588e-06
Solyc10g074610	0	0	0	0
Solyc05g056030	0.0025979	0.0046129	0.000510861	3.33133e-06
Solyc03g006690	0.00216528	0.00527955	0.00340998	0.016141
Solyc05g012970	0.00029778	0.00251797	0.0350075	2.68972e-05
Solyc01g106370	0.00473397	0.000936549	0.00118564	0.000164851
Solyc00g021650	0	0	0	0
Solyc06g007640	0.000134909	0.000834995	0.00100949	2.83206e-05
Solyc03g117440	0.000372055	0.000812937	3.50074e-05	1.14353e-05
Solyc05g009980	2.52712e-05	3.08204e-05	2.90341e-05	5.1704e-07
Solyc08g015620	0.000185728	0.000811808	4.11684e-07	0.000297867
Solyc03g031970	0.00633935	2.81546e-05	0.000438415	0.000217781
Solyc10g009110	0.0014245	0.000170631	0.000770565	0.000601876
Solyc05g014480	0.000476355	0.00674758	0.000640417	0.0020974
Solyc03g116710	6.71485e-05	3.38589e-06	5.50032e-05	1.96741e-06
Solyc01g104200	0.008827	0.0326711	0.0224034	0.000808684
Solyc08g081330	5.60681e-06	0.000288342	5.19814e-06	0.000529141
Solyc06g009770	0.0106126	0.000269077	0.00694794	0.000316837
Solyc09g082570	0.00152972	0.000116058	0.000834233	0.00276902
Solyc01g097570	0.0246684	0.00107613	0.00384288	0.00498063
Solyc03g111840	1.04788e-07	2.5359e-07	0.00117892	0.000522389
Solyc04g051580	4.25181e-05	2.12537e-05	0.000167827	0.000370047
Solyc10g049870	0.00957849	0.00590425	0.0134382	0.000166112
Solyc10g083500	0.00280932	0.00074365	1.81016e-05	2.96658e-05
Solyc03g044820	0.00547834	0.0157004	0.00767584	0.00150449
Solyc05g013590	0.0163463	0.00677929	0.000597833	0.00768535
Solyc06g060150	0.000476449	0.00115686	0.000104275	1.53505e-05
Solyc08g081480	0.000973198	1.14339e-05	4.39461e-05	5.21084e-06
Solyc06g009480	0	0	0	0
Solyc04g015460	0.00222649	0.00265361	0.00181541	0.0084535
Solyc02g091910	0.0111259	6.58482e-05	0.00128594	9.09718e-05
Solyc01g010900	0.000569396	0.000154393	0.000218826	0.010076
Solyc04g055000	0.00426636	0.00947594	0.0516109	0.0162433
Solyc01g111560	0.0013123	0.000154321	0.000160663	2.89246e-07
Solyc08g067280	0.00348934	0.00471773	0.00116178	0.00423863
Solyc08g014170	0.0109569	0.000477619	0.000953595	0.0088427
Solyc11g045120	0.0012908	0.000732058	0.000261689	0.00301492
Solyc12g055910	0.000320449	0.0126089	0.00201591	0.0103499
Solyc05g009320	6.90737e-07	0.00184141	0.000410957	0.000994617
Solyc03g005340	0.000213497	0.000147679	0.00114393	0.000314372
Solyc08g079080	0.00865789	0.00899619	0.00360313	0.0110114
Solyc05g013620	0.000149021	0.00165965	1.12357e-08	0.00264821
Solyc10g024420	0.0061011	0.016021	0.00752216	0.0264177
Solyc01g109200	0.00137015	0.00128566	0.00406173	0.00311597
Solyc04g012160	0.00236411	0.0056066	0.000337661	0.000406757
Solyc03g007270	0.0014476	0.000184867	0.00119421	0.000368905
Solyc11g068520	0.000579892	8.30197e-05	0.000505781	0.000231466
Solyc12g009830	0.00113935	0.00291217	0.00106183	0.00847855
Solyc01g105550	0	0	0	0
Solyc08g082680	0.00502472	0.00108357	0.00080901	0.000142679
Solyc10g079900	0.00134648	0.000365101	0.000517469	0.0238273
Solyc01g094000	0.000321322	0.000294433	0.000194807	0.00023175
Solyc05g054470	0.00312722	0.00338308	0.00495328	0.00321433
Solyc03g026130	6.40361e-06	0.0062453	0.00174728	0.000952681
Solyc05g055780	0.00166367	0.000305903	7.48125e-05	0.0022038
Solyc12g036330	0.000667414	0.000117301	6.72622e-08	0.000993737
Solyc01g100000	0.0157185	0.0107609	0.00173613	0.00174749
Solyc02g068670	0.00733843	1.19488e-05	0.00258458	0.0030335
Solyc01g111380	0.000239468	0.000254171	0.000602992	0.000272817
Solyc07g006480	0.0162068	8.41369e-05	0.000963468	3.41153e-06
Solyc03g111150	4.38111e-05	0.00167231	0.000216501	6.79108e-05
Solyc02g067910	0.000224668	0.00823938	0.000365057	1.95348e-06
Solyc12g098310	0.00103945	0.000133385	0.00106569	7.76323e-06
Solyc08g006690	0.00194114	0.00656791	0.00025743	0.00202611
Solyc06g008160	0.00151322	0.00175894	0.000270369	0.00044941
Solyc05g054780	0.000387039	0.00201991	0.00159282	9.12912e-05
Solyc10g005430	0.00311474	0.0131964	0.0262215	0.000988335
Solyc01g098800	0.000364927	0.000572577	0.000117976	0.00103044
Solyc04g081860	0.0165661	0.0106533	0.000212829	0.00581044
Solyc03g114520	0.000327206	0.000791331	5.29902e-06	0.00150223
Solyc02g062980	0.00405822	0.00925078	0.00472453	0.000194734
Solyc12g014350	0.000184163	4.00385e-05	0.00022796	0.00221633
Solyc01g110380	0.000411955	3.47309e-05	4.12518e-05	6.44815e-05
Solyc10g086020	2.19856e-05	0.00185847	0.000830254	0.000104566
Solyc01g079740	0.000245047	0.0246714	0.0085592	0.000268813
Solyc06g082240	0.00102781	0.00526775	0.00160733	0.0857703
Solyc08g078020	0.00152398	3.57624e-05	0.00112192	0.000277409
Solyc02g093420	0.000900242	0.00348875	0.000857942	0.00217555
Solyc08g076020	0.00356854	0.000586992	0.000103652	6.52531e-05
Solyc02g094430	1.7628e-05	0.000175065	8.96083e-05	0.00057817
Solyc06g059850	0.000195706	0.000104679	0.0102218	0.00522671
Solyc08g005580	0.00856303	0.00924055	0.00166461	4.34521e-05
Solyc02g065400	0.00193291	1.74497e-05	0.000763297	0.00861488
Solyc10g007220	0.000569396	0.000154393	0.000218826	0.010076
Solyc06g050610	0	0	0	0
Solyc08g083220	0.00155032	9.2064e-05	0.00295064	0.000892008
Solyc01g104780	0.0045057	1.47549e-06	3.11406e-05	0.00063564
Solyc01g058530	0.0131519	0.00441447	0.00223965	0.000525025
Solyc08g007560	0.000356414	0.00514698	0.0138834	0.00112678
Solyc05g055430	0.000414315	0.00493141	3.76812e-05	0.00068197
Solyc00g127660	0.000541791	9.40801e-05	1.03295e-05	5.7909e-05
Solyc02g069180	0.0069764	6.55275e-05	0.00087553	0.0104209
Solyc03g114380	1.85474e-05	0.00160843	0.00322968	0.00323798
Solyc06g060420	3.31803e-06	0.000188062	9.42567e-05	1.14513e-06
Solyc08g005630	0.00204105	2.3275e-05	0.00635479	0.000530403
Solyc01g021720	0.000842902	0.0113858	0.000640298	0.00952767
Solyc04g074090	0.00122396	0.000923373	0.000315298	9.86919e-05
Solyc03g117870	1.30924e-06	7.30187e-05	0.000969872	0.000120546
Solyc03g113550	0.0016541	0.00145937	0.00108063	0.00271315
Solyc07g039450	2.30389e-06	6.3519e-05	7.45596e-05	2.49029e-07
Solyc10g081270	0.00605127	0.00128878	0.00226355	0.000651205
Solyc11g019950	0.00144642	0.000664829	0.00559061	0.0017122
Solyc01g005040	0.016733	0.035711	0.000221282	0.000721477
Solyc11g062100	0.00418342	0.000304093	0.00150489	0.0128673
Solyc04g007720	0.000490503	0.000235563	0.0013427	0.000131535
Solyc06g071700	0.00395624	0.014138	0.00261448	0.00639716
Solyc02g092770	6.56105e-07	0.00202994	0.0074871	0.000507082
Solyc03g025560	0.000805686	0.000208821	0.000739075	0.000637639
Solyc07g006110	0.000631472	0.00319835	0.00545832	0.00055172
Solyc10g006570	0.000502587	0.00543569	0.00289127	0.0117184
Solyc04g071040	0.000937391	4.52661e-05	0.000303994	0.000297273
Solyc02g091140	0.0127542	0.00747937	8.33669e-06	0.00323826
Solyc10g084310	0.000316388	0.0011152	0.00064591	0.000724327
Solyc01g009010	0.00061531	0.000574513	0.00016602	0.000399272
Solyc02g092480	0.00114211	0.00294104	3.4552e-05	0.000213832
Solyc11g020850	7.30089e-05	0.00243605	0.0199001	0.0188582
Solyc09g059380	0	0	0	0
Solyc02g090430	0.00118968	0.00126614	0.0108174	0.0197974
Solyc03g112600	0.000220312	0.0340551	0.00498603	0.000914942
Solyc09g010820	4.73263e-05	0.00223892	2.51597e-05	8.7998e-05
Solyc05g046110	0.000569396	0.000154393	0.000218826	0.010076
Solyc01g102310	0.000547729	7.1902e-05	7.41791e-06	0.000847985
Solyc07g006300	0.00361961	0.00164815	0.000743493	0.000205095
Solyc02g069230	2.23852e-05	0.000170414	2.27917e-05	0.000980187
Solyc06g069270	6.19239e-06	0.00318854	0.0206401	0.00920952
Solyc05g041460	0.00136854	0.0222283	0.000654177	0.0159471
Solyc03g097930	0.005035	0.00597784	0.00991053	0.000120742
Solyc09g091950	0.00330623	0.00852507	0.0166794	0.0097144
Solyc07g008410	0.0480023	0.0144468	0.000830368	0.00329307
Solyc01g099350	0.00131119	0.00157775	0.000134158	0.000404013
Solyc08g068180	4.33327e-05	2.7658e-05	0.000149182	0.000137822
Solyc03g098220	1.45784e-05	0.000332534	7.69549e-05	0.000449839
Solyc08g081810	0.000641076	0.00237053	0.00362624	0.00578245
Solyc01g049900	0.00262253	0.000833617	0.000800929	0.000513533
Solyc01g080120	0.00836865	0.00166179	0.00386913	0.0029142
Solyc04g008980	3.45351e-05	0.000153706	1.04198e-05	0.000182352
Solyc09g098570	0	0	0	0
Solyc02g082530	5.447e-05	6.04446e-05	0.000832644	0.000454961
Solyc07g005760	0.00446705	0.00697726	0.0029139	0.000576022
Solyc04g082710	0.00773627	0.000711526	0.00149809	0.00750307
Solyc02g086220	1.34273e-05	0.000263989	0.000281165	9.09976e-05
Solyc08g068450	0	0	0	0
Solyc01g087790	0.000645002	0.0609408	0.0501164	0.0330088
Solyc02g093160	2.18951e-08	0.000167798	8.31692e-05	0.000520056
Solyc08g075700	0.000126458	0.000257356	0.000147654	0.00157178
Solyc10g006380	0	0	0	0
Solyc02g062170	2.36454e-05	0.000483477	0.000668484	0.000956624
Solyc10g007760	0.000348505	8.21654e-05	0.000268186	0.000109467
Solyc03g118960	0.000727523	0.000372492	0.00821302	0.0150068
Solyc04g076300	1.81273e-09	6.96789e-05	0.00119234	0.00010777
Solyc07g007940	9.63284e-05	3.37467e-05	1.2411e-06	0.00152516
Solyc03g063750	0.000906536	1.96362e-06	5.29384e-06	0.000216796
Solyc03g078540	4.28614e-06	0.000445851	0.00492273	0.000216796
Solyc03g095260	8.0849e-05	0.000672801	1.06928e-05	0.000203357
Solyc01g008650	9.84878e-05	0.00423367	0.000217323	0.00085952
Solyc06g084180	0.00842349	0.00014734	2.52369e-05	0.0101169
Solyc01g088310	1.78856e-06	1.4638e-07	0.00225171	7.09099e-05
Solyc09g011880	0.00025021	0.000359768	0.000107144	0.00195393
Solyc01g096950	0.00537977	0.00593885	0.000537016	0.0245037
Solyc09g009930	0.0079528	0.00379219	0.00339903	0.00383519
Solyc04g007260	0.000234881	0.0108977	1.5814e-06	0.000301932
Solyc11g071460	0.00145841	3.59739e-05	0.000248998	0.000805956
Solyc09g008080	0.0108339	0.00120463	0.000678977	0.00316972
Solyc08g082890	0.00055291	0.0312799	1.1457e-07	0.00625163
Solyc02g080970	1.48397e-06	0.00231907	0.000725167	2.89713e-06
Solyc06g071110	8.515e-05	0.000820729	0.00411796	0.001675
Solyc01g007550	0	0	0	0
Solyc01g014730	0.000599699	0.00899507	0.000268685	0.015123
Solyc01g006680	0.0012643	0.000277832	0.00212171	0.00593381
Solyc04g080870	0.000711344	3.55488e-05	0.00560993	0.000149048
Solyc12g088720	0.0016144	0.00226294	0.00122263	0.000377344
Solyc09g092540	2.1171e-05	9.77819e-05	0.00228214	1.00441e-05
Solyc01g091490	0.00590158	0.0362081	0.00293432	0.0113109
Solyc04g071820	0.00239938	0.0103666	0.0295202	0.00279355
Solyc03g118030	0.000369266	5.72615e-05	4.91538e-05	5.07285e-06
Solyc09g011220	0.000324362	0.000183416	0.000903043	0.00280508
Solyc10g087030	0.0282572	0.0218644	0.00396149	0.000521472
Solyc01g007880	0.000564072	0.00156843	0.00617455	0.000184644
Solyc01g079260	0.0012574	0.00172604	0.000845532	0.0185025
Solyc07g063930	7.88865e-05	0.00249939	0.000326847	0.000577725
Solyc08g077030	1.48179e-05	8.02911e-05	0.000275354	0.000408028
Solyc06g082720	3.67567e-06	1.28035e-06	0.00345659	7.31997e-05
Solyc12g033000	0	0	0	0
Solyc06g076450	0.00429687	3.27277e-05	0.00063243	3.91249e-05
Solyc04g072550	0.000810154	6.43647e-06	0.00108761	0.0107223
Solyc06g072510	0.00391822	0.00304991	0.00168587	0.00340378
Solyc09g065270	0.00331194	0.000259905	0.000384029	1.26093e-06
Solyc03g121170	0.000702131	0.00419638	0.00342246	0.00286029
Solyc02g078980	0.000219076	0.000646649	0.00092395	0.00160334
Solyc08g014110	0.0025963	0.00907009	0.0583975	0.00757709
Solyc01g091720	0.000105534	0.000758262	0.00206295	0.000213444
Solyc01g080460	0.000161403	0.00183874	0.00047147	0.000356609
Solyc07g065690	3.02778e-05	0.00094553	8.49187e-05	0.000400022
Solyc04g008200	8.58362e-06	6.16861e-05	0.0154764	0.000644235
Solyc06g048560	0.00203047	0.00139902	0.000480693	5.75318e-05
Solyc06g005720	9.73422e-06	0.000108787	0.000274583	2.49738e-05
Solyc04g064860	0.000399643	0.00218042	0.000706369	0.00805883
Solyc09g064630	0.00025148	0.000105107	3.69806e-05	1.10856e-05
Solyc12g010900	0.000231894	0.000682857	0.00156391	0.00204822
Solyc08g062970	0.000273761	0.0121941	0.00988303	0.00135691
Solyc06g071150	1.88286e-05	0.0123401	0.000515675	0.000144423
Solyc03g083910	0.0030472	0.000339762	0.000861949	0.000467161
Solyc02g085220	0.0112756	0.0157907	0.00560997	0.00762695
Solyc08g076340	0.000107952	0.000477652	0.000510871	2.14614e-05
Solyc08g041890	0.000318336	0.00194108	2.30121e-05	5.70853e-06
Solyc09g090140	0.00219344	0.00114346	4.50739e-05	0.00100456
Solyc07g065520	0.00462477	0.0174314	0.000597507	0.000430906
Solyc10g012030	0.000148142	9.54094e-05	0.000843157	0.000610182
Solyc02g076850	0.00469987	0.00266056	0.0010072	0.00837789
Solyc06g065350	0.00135016	0.00423671	0.0163549	0.00522986
Solyc05g014640	0.0012302	0.00217871	0.00183081	0.000556821
Solyc06g083090	4.79096e-05	3.19632e-06	0.000231725	0.000482957
Solyc05g008830	1.40769e-05	0.000361078	0.000211404	6.77629e-05
Solyc05g010730	5.32162e-06	0.013938	0.000240679	0.000715184
Solyc02g077450	0.000336379	0.00101013	0.00091488	3.60651e-06
Solyc10g050540	0.000395658	0.000309909	0.000616015	0.00327686
Solyc04g009550	1.12713e-05	0.000932371	0.00255752	0.000652092
Solyc02g089940	0.00432062	0.00293527	0.0126622	0.000161563
Solyc06g083540	0.00176719	0.000112164	0.000232441	0.000472932
Solyc02g070860	0.000333258	0.0010078	1.82466e-05	0.00346255
Solyc01g090920	0.000155304	0.000129128	0.00593735	0.000502805
Solyc12g044380	0.0129113	0.010194	0.00219398	0.00235836
Solyc06g068660	0.00224678	0.00374835	0.0019005	0.00370452
Solyc07g053300	0.000336035	0.0108351	0.00193456	0.00144389
Solyc11g028080	0.000698108	0.165265	0.102551	0.0397659
Solyc01g044370	0.0451564	0.0339268	0.00663144	1.74511e-05
Solyc02g037530	0.00225219	0.00202824	0.00024646	8.11028e-08
Solyc09g091230	0.000122291	3.39922e-06	0.000657514	1.0816e-05
Solyc03g025600	0.000110324	0.000474378	0.00159002	0.00151155
Solyc12g068060	3.36414e-05	6.07279e-05	0.00312485	0.000246784
Solyc02g085910	0.0241837	0.00184361	0.00590143	0.0212564
Solyc03g007070	0.000108639	6.16849e-05	2.10057e-05	0.000561998
Solyc10g078290	0.000961567	0.000291419	0.00057011	0.00285357
Solyc05g015510	0.000100298	0.00489457	0.0033181	1.42472e-05
Solyc06g051910	0.000885678	0.00386766	0.00022568	0.000209084
Solyc06g054230	3.6539e-05	0.00581623	0.00752547	2.21185e-05
Solyc11g010300	0.000597569	0.000183715	1.07378e-05	0.00235451
Solyc04g077540	0.0141161	0.00593453	0.00868372	5.20708e-06
Solyc12g056250	1.02483e-07	6.97497e-07	0.000785168	2.20986e-05
Solyc06g060450	2.1171e-05	9.77819e-05	0.00228214	1.00441e-05
Solyc04g050470	0.000566295	0.00614811	0.000221262	0.000331225
Solyc02g068470	0.0940474	0.0532366	0.0107016	7.60416e-09
Solyc06g066110	0.0036192	0.00304156	0.00011338	0.0036831
Solyc08g075060	0.00182031	0.000546993	0.0410739	6.09771e-06
Solyc06g069130	0.0116534	0.00234874	0.00081321	0.000873358
Solyc07g054650	0	0	0	0
Solyc05g009040	0.00317252	0.00339254	0.00131555	0.000325915
Solyc10g017510	0.000881085	0.00104153	0.0224126	0.00965687
Solyc06g067860	0.000268584	0.0217059	0.0113722	0.0350489
Solyc10g007190	0.000219745	0.000512467	2.32215e-05	0.000821524
Solyc03g044510	0.00117322	0.00218321	0.000495227	0.000956234
Solyc12g042600	0.0127362	9.35779e-06	0.00277261	0.000359166
Solyc07g066180	3.6539e-05	0.00581623	0.00752547	2.21185e-05
Solyc12g099420	0.00038643	0.002862	0.000120174	0.00301629
Solyc09g009540	0.00406614	0.000451979	0.00424155	0.00751023
Solyc01g103270	0	0	0	0
Solyc01g111810	0.00102727	0.00593984	8.19731e-05	0.000550546
Solyc04g076630	0.00112059	0.0142676	0.00286274	0.00727205
Solyc03g083280	0.000527822	6.30571e-05	1.51419e-06	0.000763101
Solyc12g095930	0.00261572	0.000367293	0.000213439	0.00114486
Solyc01g094120	0.000223973	0.0010328	0.0255256	1.07402e-05
Solyc12g014590	0.00386991	1.89413e-05	0.000933331	1.08075e-05
Solyc07g048010	0.00132187	8.80049e-05	0.00340862	0.0017867
Solyc02g087200	5.55784e-06	0.000405546	0.000226838	0.00093185
Solyc01g110140	0.00570304	0.000714125	0.0326294	0.00171449
Solyc12g010680	0.00270315	0.00130347	4.58428e-05	0.000758937
Solyc11g072430	0	0	0	0
Solyc05g013910	0.000381638	0.00101058	1.8851e-05	1.35325e-05
Solyc03g019910	6.42665e-05	0.000216274	0.000421015	0.000129713
Solyc03g083130	0.000356414	0.00514698	0.0138834	0.00112678
Solyc01g066880	0.0024775	0.00685465	8.75153e-05	0.00317116
Solyc08g066600	5.79037e-06	8.61032e-05	0.000852567	7.70379e-05
Solyc02g065640	0.000810154	6.43647e-06	0.00108761	0.0107223
Solyc07g021340	1.77028e-05	6.76388e-05	0.00175002	0.00193512
Solyc07g022920	0.000593666	0.000863851	1.68223e-05	5.0969e-05
Solyc05g008790	7.28432e-05	0.000149317	6.89027e-05	9.22283e-05
Solyc11g008670	0.00020299	0.00801345	4.09668e-07	0.00202752
Solyc06g060410	0.000128034	0.00104918	7.81281e-06	0.00268574
Solyc07g062250	0.000203518	0.000253761	0.000421952	1.96259e-05
Solyc05g055230	2.42324e-06	0.000663056	0.00098426	0.000436644
Solyc01g008510	0.00148392	0.00414613	0.0117115	0.0280907
Solyc12g019410	0.000303417	0.0032436	0.00194761	0.000150438
Solyc06g053420	0.00211448	3.74079e-06	0.00302226	0.00399694
Solyc06g054430	0.00145492	0.00538164	0.00992741	3.26559e-06
Solyc05g017920	0.00301199	0.000778808	7.32938e-06	0.000672126
Solyc08g005030	0.00145245	0.00272255	0.00816117	0.000166333
Solyc01g099990	0.0242798	0.00670024	0.0279211	0.0155291
Solyc02g065390	0.00117591	0.00045321	0.00556367	7.47595e-05
Solyc04g054880	4.4995e-05	0.000361983	5.13657e-06	9.85563e-05
Solyc01g057780	0.00094438	0.000506791	0.000233411	0.00651089
Solyc09g089850	0.000235191	0.00173419	0.00121872	0.00050368
Solyc05g050550	0.00863476	0.00303063	0.00106186	0.0047551
Solyc02g070330	0.000198387	0.00054178	1.81776e-05	0.000610711
Solyc02g070820	4.28594e-05	0.000343791	0.00356531	0.000678137
Solyc01g104810	0.000268877	0.00373156	0.000211103	0.00999601
Solyc06g062740	0	0	0	0
Solyc01g095290	0.00205167	0.00268097	0.000331408	0.000164257
Solyc05g007680	5.36199e-06	0.00716493	3.63821e-06	0.000555257
Solyc00g240580	0.000498898	0.0100217	0.00277317	0.0309303
Solyc03g033490	0.000816778	0.0491549	0.00965344	0.00679407
Solyc09g018950	0.000301647	0.000289971	0.00219487	0.000191707
Solyc01g056780	0.00264003	3.62695e-06	0.00460225	0.0120315
Solyc09g066280	0.00138091	0.000503302	4.90012e-05	0.000111247
Solyc07g055010	0.00564302	0.000368824	0.0257017	0.0022862
Solyc02g077840	0.00188538	0.00252745	0.00236558	8.16325e-06
Solyc03g120340	0.000630405	0.000754685	0.000400898	0.000134373
Solyc08g023470	3.03912e-05	0.000305067	2.25395e-05	0.000250648
Solyc06g064740	0.00186605	0.000460265	0.00711101	0.00357538
Solyc03g082660	0.000933591	0.00168854	0.000180741	0.000162549
Solyc03g123920	0.00205246	0.000412686	0.000188792	4.28705e-05
Solyc11g005360	0.00226688	7.41464e-05	0.000563719	0.000230356
Solyc04g010270	0.000342199	0.000277051	0.00336471	0.00341279
Solyc03g005560	0.0257044	0.0223793	0.0354481	0.0473977
Solyc02g070090	0.0059096	0.0227798	0.00694023	0.0133288
Solyc04g063350	0.00150116	7.03175e-06	0.00449134	9.84735e-07
Solyc05g049970	0.00286629	0.000636879	0.000532914	2.55842e-05
Solyc01g100760	0.00103293	0.0068305	0.0157347	0.000209016
Solyc10g085200	0.000505505	4.90047e-05	0.000316483	1.77651e-06
Solyc11g012210	0.00137167	0.00322924	0.000651374	0.000915188
Solyc10g084150	0.00199046	0.000216284	0.0291112	0.010252
Solyc11g018510	0.000572309	0.0366146	0.003107	0.00109789
Solyc07g056090	0.00468489	0.012782	0.0224401	0.00154452
Solyc03g114290	1.46248e-05	0.00273161	0.000185829	3.57596e-08
Solyc09g074560	0.00195751	0.000356175	0.000179137	0.00319946
Solyc11g005090	0.00305501	0.00660332	0.000718126	0.00747411
Solyc02g089200	0.000178848	0.00107238	0.0398059	0.0178835
Solyc08g079510	0.00103601	0.000627929	0.000319047	7.66418e-06
Solyc04g015980	0.000636391	0.000802576	0.00244234	0.000238705
Solyc05g055900	0.00261178	0.00151015	0.0118101	0.000150995
Solyc09g020100	0.000149021	0.00165965	1.12357e-08	0.00264821
Solyc12g038550	0.00492126	0.00183167	0.00171443	0.0084601
Solyc01g111660	0.000131553	0.000115638	0.00100478	0.000353455
Solyc06g051140	0.000569396	0.000154393	0.000218826	0.010076
Solyc02g069430	0.000183612	5.96102e-05	0.000743936	0.0072771
Solyc06g006090	0.0102722	0.000329926	0.0211515	0.000716248
Solyc04g072050	0.00087296	0.00321276	0.00325776	0.0165356
Solyc04g078010	0.000239419	0.0130928	4.35958e-05	0.0332572
Solyc03g120580	0	0	0	0
Solyc11g072040	0.00205042	0.00369839	0.00477136	0.0146725
Solyc03g113820	0.015583	0.000213801	0.0483051	0.00292917
Solyc05g009820	0.00379712	0.000478054	5.81719e-06	1.77689e-05
Solyc06g050430	0.00859607	9.12208e-05	0.00647143	0.0164739
Solyc03g121430	0.00516511	0.0233191	0.00274513	0.00956096
Solyc03g098020	0.000426631	3.69572e-05	1.42904e-05	0.000273663
Solyc09g007280	7.92461e-05	4.04737e-07	5.30837e-06	0.00012413
Solyc04g017720	0.00644253	0.0258431	0.110984	0.0168166
Solyc04g051460	0.0154956	0.00493365	0.000899505	0.000837332
Solyc02g071870	0.000172418	0.00026397	0.000196622	0.000870283
Solyc09g083010	0.000194144	0.000315663	0.00112202	0.000103067
Solyc05g052300	0.0038006	3.58617e-06	0.019428	0.00529149
Solyc03g098790	6.85621e-06	0.00303841	0.000881627	0.0376081
Solyc09g075210	0.00132514	0.00112922	0.00208913	7.95644e-05
Solyc09g082940	0.00107541	0.000343998	1.58759e-05	0.000716282
Solyc04g011600	0.00437213	0.00302121	0.00662356	0.0551319
Solyc03g006710	0.00444331	0.00654283	0.000529374	0.000786683
Solyc01g010200	0.000989825	0.000398004	0.00496894	0.00215881
Solyc05g012830	0	0	0	0
Solyc10g083310	0.00788268	0.000925935	0.000783175	0.00144132
Solyc04g025130	0	0	0	0
Solyc05g014360	3.79786e-05	0.0136897	0.00754387	0.00218629
Solyc01g112280	5.90716e-07	0.000151601	0.000139686	5.667e-05
Solyc02g070350	7.53735e-05	0.0196995	0.00444896	0.000609028
Solyc08g007300	0.00114996	0.0421457	0.00154264	2.32903e-05
Solyc06g053160	0.00024634	0.000608927	0.00014567	0.000205928
Solyc09g025230	0.000927348	0.0150022	0.00130951	0.0180731
Solyc01g106500	0.000502587	0.00543569	0.00289127	0.0117184
Solyc11g069570	0.00104642	0.0024677	0.00227917	0.00736704
Solyc01g068540	0.000472465	0.000761583	0.000620974	1.38301e-05
Solyc01g107670	3.73569e-05	0.00160568	0.000168212	0.000141083
Solyc10g009320	0.000643306	0.00262506	0.00556586	0.000203202
Solyc12g006350	0.000149021	0.00165965	1.12357e-08	0.00264821
Solyc08g068510	0.00203047	0.00139902	0.000480693	5.75318e-05
Solyc03g112880	0.000862649	5.84905e-06	0.000349695	0.000264702
Solyc03g116500	0.00204709	0.00631913	7.86217e-05	0.000467533
Solyc04g079820	0.00605165	0.00311262	0.00264663	0.0460489
Solyc07g041280	0.00461495	0.000739195	0.00425703	2.19069e-05
Solyc03g095720	0.00016209	0.00114714	5.00362e-08	3.73599e-07
Solyc06g009520	0.000235052	0.000937245	0.000820178	4.14673e-05
Solyc06g073000	0.00159804	0.00963035	0.00430919	0.0189425
Solyc01g100900	0.0024476	0.0012546	0.000676654	0.0020359
Solyc02g091890	0.00862772	0.00175459	0.000171939	2.46258e-07
Solyc11g071660	0.000629409	0.000240812	0.000113638	0.000416332
Solyc03g094070	0	0	0	0
Solyc12g098430	9.05355e-05	0.00386874	0.000949993	0.000722718
Solyc05g054620	0.00116208	0.000182713	2.94055e-05	0.000528572
Solyc12g099740	0.00627784	0.00127239	0.000843562	0.00027671
Solyc08g081690	0.000343546	0.0264326	0.0189739	7.94344e-05
Solyc01g097430	2.08386e-06	0.00742228	0.00151927	6.19726e-05
Solyc04g015610	0.00675818	0.0195911	0.134793	0.0143819
Solyc01g098100	0.00121588	5.71199e-07	0.000525657	0.000145285
Solyc09g082050	6.05192e-05	0.000115675	0.000254658	0.000526683
Solyc02g091760	4.28614e-06	0.000445851	0.00492273	0.000216796
Solyc11g068480	6.71984e-05	9.1717e-05	0.00233101	0.00117417
Solyc05g053160	2.3073e-05	0.000544539	0.00897389	0.00602877
Solyc11g061760	0.000171855	0.00171908	9.30881e-06	9.40495e-05
Solyc10g076710	0.00155512	1.09196e-05	0.000672632	0.000468427
Solyc01g006910	0	0	0	0
Solyc01g079460	0.00094522	0.00430824	0.000180973	0.000870326
Solyc12g088250	5.94015e-05	0.00207397	0.000628181	0.0416482
Solyc08g077230	0.0046376	8.23507e-06	0.00171412	0.000103845
Solyc03g078830	0.000204071	0.00474093	0.00029107	0.00968964
Solyc03g115080	4.94014e-05	4.7098e-05	0.000197739	0.000159072
Solyc01g109410	2.87381e-05	0.00222725	6.14398e-05	2.95408e-05
Solyc07g006560	0.00742129	0.0346643	0.00119357	0.00454077
Solyc03g019630	0	0	0	0
Solyc10g075060	0.00576999	0.00773185	0.008734	3.91285e-05
Solyc09g059990	0.00150591	0.000638579	5.82958e-05	0.00461829
Solyc01g060040	0.000666439	0.00064188	0.000557751	2.03473e-05
Solyc11g017010	0.000795708	2.75824e-06	0.000157034	5.98291e-05
Solyc08g006550	0.000301601	2.26763e-05	0.00207588	0.00426873
Solyc11g069680	0.0050596	0.0127418	0.00218296	0.0526497
Solyc02g090380	0.000854651	6.47686e-06	0.00560583	0.000333005
Solyc12g057080	0.00115144	0.000687971	0.000730178	0.000888991
Solyc03g005680	0.000844828	0.000251801	0.000292387	0.00013785
Solyc05g055570	0.00578822	0.00604291	0.00115669	0.0067304
Solyc10g085940	0	0	0	0
Solyc03g118330	5.24748e-05	0.000242364	0.00565654	2.48954e-05
Solyc03g093850	0	0	0	0
Solyc09g011140	1.38921e-05	0.0373265	0.00502578	0.00192276
Solyc08g082340	5.31151e-05	0.000132297	5.31699e-06	6.00815e-05
Solyc04g014560	0.000176271	0.000811634	2.42945e-05	0.00024494
Solyc04g008040	0.00152654	0.000384745	6.33942e-06	0.000183462
Solyc06g005520	6.0352e-05	0.000503534	9.46902e-05	3.36371e-09
Solyc04g054140	0.000188363	0.00126563	7.57003e-06	5.75391e-06
Solyc01g110460	0.00895544	0.00126562	1.6013e-06	0.00141313
Solyc03g082630	0.00100197	1.09372e-06	5.23182e-09	1.21108e-05
Solyc07g005140	0.00148432	0.000744174	0.000300291	0.000133282
Solyc10g006980	0.00136303	0.000647916	0.000136215	1.48976e-06
Solyc02g086800	8.36174e-05	6.91327e-06	0.000272939	0.000716558
Solyc03g118480	0.00661438	0.000314594	0.00267256	0.000511014
Solyc08g076180	0.000373681	0.00146372	1.43772e-05	7.20406e-05
Solyc10g049710	9.9793e-05	0.000465009	0.000166312	0.00149081
Solyc01g099760	0.000270918	5.34993e-05	6.22145e-05	0.000289248
Solyc04g025400	0.00301199	0.000778808	7.32938e-06	0.000672126
Solyc02g090030	0.00138538	0.000252039	0.00491834	0.0100047
Solyc07g015840	0	0	0	0
Solyc02g094600	0.000149502	0.000143382	2.37212e-05	0.00021419
Solyc02g080320	0	0	0	0
Solyc10g074820	0.0095701	0.00538439	0.00130461	0.00119411
Solyc03g079870	0.00474584	0.000140843	0.00564683	0.000436836
Solyc12g100250	0.0202312	0.038447	0.0209671	0.0414323
Solyc09g007370	0.00271809	0.00153581	0.00368174	0.000487283
Solyc05g013050	9.12739e-05	0.000312324	0.00012094	3.86716e-05
Solyc10g080590	8.83652e-05	0.000601044	0.000325144	5.83341e-07
Solyc03g113450	0.00027963	0.000254065	4.13779e-05	0.000985346
Solyc06g074340	0.00012815	5.37984e-05	0.0190164	1.76453e-05
Solyc04g009790	0.00056472	0.00106949	0.000119109	4.34777e-05
Solyc01g104590	3.61499e-05	0.00111064	1.41681e-05	0.00017415
Solyc05g005530	3.11527e-05	0.000229681	0.0187405	0.0415314
Solyc01g005580	3.9174e-05	0.000417188	0.000469076	5.23693e-05
Solyc01g102290	0.00748722	0.000553856	0.00351179	0.000337275
Solyc06g068460	0.00536279	0.00016107	4.55356e-06	0.00113494
Solyc04g079000	4.83713e-05	5.49435e-06	0.00191389	0.00154592
Solyc02g069370	8.70642e-07	0.000393076	6.61168e-05	1.86394e-06
Solyc07g053140	1.38532e-06	0.000399887	0.00258946	0.00203815
Solyc01g103740	0.00040212	0.0110488	1.72464e-06	0.0276673
Solyc08g080640	0.000113912	0.00465182	0.000113729	0.000260293
Solyc03g112410	0.00252812	0.000324672	0.00254813	0.000517843
Solyc08g081990	0.00249757	0.00652139	0.000801213	0.00341955
Solyc10g038080	0.0103162	0.0114267	0.00302208	0.00605964
Solyc02g092520	0.00163859	0.00182636	0.0124958	0.00234224
Solyc02g081050	0.0829671	0.0224556	0.010531	0.0378969
Solyc09g059460	0.00615058	0.0113923	4.0538e-05	0.000328106
Solyc09g090420	0.00115109	0.000251339	0.000291427	0.00123226
Solyc04g082030	0.000801836	0.000194776	0.000769089	0.00198835
Solyc06g083700	0.0116557	0.00198045	0.000131278	0.000881805
Solyc06g069330	9.38742e-05	0.000134044	2.47362e-05	0.000376845
Solyc04g078750	1.28971e-05	0.000176233	0.000271197	0.000956603
Solyc04g005650	7.83017e-06	0.000117527	8.24614e-06	3.47588e-06
Solyc07g054490	0.000768431	0.000194724	0.000300727	0.000188174
Solyc02g081580	0.00113286	0.000691961	0.0002123	3.29585e-06
Solyc02g090600	0	0	0	0
Solyc01g108730	0	0	0	0
Solyc04g071580	0.00423617	0.00628503	0.0172846	0.00321639
Solyc02g081680	0.00237094	0.000616382	2.156e-05	1.89168e-05
Solyc09g009380	0.000371838	8.58822e-05	0.000443722	0.000126905
Solyc10g008800	0.000488454	7.54807e-05	1.75487e-05	0.000291307
Solyc08g075510	0.002812	4.58864e-05	0.0295841	0.0296326
Solyc06g084060	0.00203226	0.000653633	0.000178432	0.000413124
Solyc09g011920	3.31882e-05	0.0017305	0.000249275	8.12065e-05
Solyc00g072800	0.00354814	0.00776617	0.00605859	0.000426956
Solyc02g067720	0	0	0	0
Solyc04g008820	0.00180542	0.00178821	2.89937e-06	0.000601179
Solyc04g082690	0.0129711	0.00231897	0.0041651	0.00403787
Solyc11g007140	0.00371202	0.0023384	0.00706309	0.000450389
Solyc02g086580	0.00638454	0.0281429	0.000717464	3.90556e-06
Solyc01g087610	4.58667e-05	0.000215038	0.00346098	4.72155e-05
Solyc07g044710	0.00705967	0.00182541	1.7179e-05	0.00157537
Solyc02g083560	0.00103448	0.00111089	2.20106e-05	9.61828e-06
Solyc01g088500	0.000260061	0.00278501	0.027902	0.00501446
Solyc09g008160	1.61903e-06	0.000152036	1.96109e-05	2.53316e-07
Solyc03g083730	0.0038236	0.0108271	0.00313263	0.0375443
Solyc08g066440	0.00186681	0.000795661	0.00276167	0.00355853
Solyc09g014250	1.27242e-05	0.000164119	0.000360457	7.29308e-05
Solyc12g005480	0.000970199	0.00340042	1.30859e-05	7.31464e-07
Solyc04g082960	0.000575342	0.000222011	0.000461851	0.000168917
Solyc11g013320	0.00361667	0.010725	0.00123293	6.02053e-05
Solyc02g086050	0.000499306	0.0018097	0.000296797	0.00241283
Solyc02g083690	0.00354814	0.00776617	0.00605859	0.000426956
Solyc02g085590	0.0267348	0.000419334	0.00301596	0.0426269
Solyc08g036600	0.00317252	0.00339254	0.00131555	0.000325915
Solyc04g076170	0	0	0	0
Solyc11g064920	0.000351364	0.000524232	0.000474077	0.000365491
Solyc01g006270	0.00203047	0.00139902	0.000480693	5.75318e-05
Solyc08g077910	0.00129586	0.0360271	0.153172	0.0762
Solyc10g054870	0.0264443	0.00701232	0.0894662	0.0508725
Solyc11g071340	0.000566922	0.000153192	0.000996981	0.000276983
Solyc11g066560	0.00059776	0.000100894	0.000701958	0.00048355
Solyc03g120100	0.00929288	0.00138645	0.00252893	0.0119946
Solyc07g065220	0.00908994	0.00307162	0.000815347	0.000230165
Solyc08g013930	0.0293702	0.00023261	0.0358017	0.0149221
Solyc12g042880	0.00229755	0.00190366	0.000648631	0.0314293
Solyc01g090350	0.0036403	0.000261406	0.000132243	0.0138315
Solyc03g033300	0.00512369	0.000268943	0.0170133	0.0555473
Solyc06g076080	0.0355605	0.000632834	0.000397332	0.0361048
Solyc01g056810	0.000269074	0.0295461	2.0244e-05	4.46434e-05
Solyc11g012050	0.00683346	0.0144795	7.97908e-06	5.91534e-06
Solyc11g018750	0.0029611	2.33625e-05	0.00134195	0.000633718
Solyc06g075570	0.0161321	0.00348256	0.0027439	0.000302132
Solyc07g056250	0.000137052	0.000687619	4.56274e-05	0.00153424
Solyc10g044510	0.00139018	0.000912536	0.000890496	0.00237211
Solyc11g010560	0.000184723	0.00155885	0.000325884	0.000314198
Solyc02g081870	0	0	0	0
Solyc11g008260	0.000786235	0.00188217	2.65154e-05	0.00573089
Solyc01g006490	0.000785501	6.17975e-05	6.71319e-05	0.0017141
Solyc01g090680	0.000121748	2.89892e-05	0.000345039	0.000164532
Solyc12g094430	0.000356706	0.000133906	1.91148e-05	0.0013564
Solyc07g052950	2.33653e-05	0.00222347	3.86888e-06	0.00559393
Solyc11g012580	0.00013628	0.0116666	0.000621017	8.12769e-05
Solyc04g072690	0.00331175	5.22065e-05	0.00483628	0.00144003
Solyc09g065750	0.00174751	0.00662009	3.33795e-05	0.00369321
Solyc11g010690	0.00121433	0.00196619	1.50558e-05	0.00113706
Solyc10g049640	0.00386213	0.00440105	0.00425209	0.00254783
Solyc11g042920	7.38584e-05	1.30718e-06	1.22166e-05	0.001383
Solyc07g064570	2.17684e-05	4.4306e-08	1.23533e-05	0.000190291
Solyc05g013320	0.000605104	6.71027e-07	0.0058385	0.00144647
Solyc02g084340	0.000692874	2.41453e-05	0.000983479	0.000151024
Solyc02g071010	0.0213705	0.0015873	0.0130375	0.0255033
Solyc10g011790	1.90855e-05	8.655e-05	0.000718202	5.36429e-05
Solyc01g005910	4.51205e-06	9.27616e-05	1.91934e-05	1.19488e-05
Solyc01g091080	8.04635e-07	0.000232692	0.000166531	1.46088e-06
Solyc05g056240	0.000355611	0.00178343	0.00268369	1.70923e-05
Solyc03g120390	0.00296454	1.51487e-05	5.20778e-05	5.99849e-05
Solyc10g005840	2.01581e-05	0.00175771	0.000222308	0.00133716
Solyc03g064010	3.88311e-05	0.00603567	0.000412889	0.000542432
Solyc10g012260	0	0	0	0
Solyc12g007240	0.00309326	9.89227e-07	3.04565e-05	0.00132185
Solyc04g051660	0.00336611	9.80317e-05	0.00634165	1.31009e-05
Solyc04g048950	0.000543087	0.000124505	6.90167e-06	0.00013601
Solyc11g008880	6.33554e-05	0.000408929	0.000121988	0.00266511
Solyc06g074620	0.000488067	0.00641293	0.000201749	0.000209482
Solyc10g055450	0.000245253	6.09705e-05	0.000758374	0.0113156
Solyc05g013490	0.000576119	0.00211844	5.72554e-05	0.000534625
Solyc11g007960	0.00119175	3.91404e-06	1.56829e-06	8.09114e-05
Solyc07g017500	7.27086e-06	0.000516947	9.48643e-06	4.23961e-05
Solyc06g071050	0.00084581	4.73993e-07	0.00107409	0.000828987
Solyc01g091550	1.45581e-05	0.00016105	0.000273265	3.03036e-05
Solyc02g030120	0.000554416	0.0029411	3.8991e-05	5.97867e-05
Solyc12g096360	0.00203047	0.00139902	0.000480693	5.75318e-05
Solyc04g056360	0.000149021	0.00165965	1.12357e-08	0.00264821
Solyc01g094690	0.000489586	0.00113441	0.000188734	0.000193472
Solyc02g084960	0.0399449	0.0183904	0.0104354	0.0145273
Solyc07g032230	0.00150187	5.92433e-05	7.97087e-09	0.00178259
Solyc12g038160	0.00724955	0.00700033	0.00120285	0.0161912
Solyc05g014560	0.000137505	0.000225652	1.31646e-05	0.00123497
Solyc11g011770	6.73052e-06	0.0248284	0.0268758	0.0421707
Solyc05g010670	0.000102605	5.921e-05	0.00054212	0.000430093
Solyc01g010770	0.000215682	0.00103231	0.00308072	0.000786783
Solyc04g050790	2.0509e-05	0.00015372	4.39309e-05	7.4566e-08
Solyc01g011420	0.0407912	0.0140203	0.00584848	0.000283198
Solyc09g091000	0.00241386	0.0401443	0.0105814	5.75196e-05
Solyc08g065150	0.000667884	0.00180577	0.00184368	0.00202087
Solyc12g006110	0.0206158	0.0103132	0.0254341	0.00733432
Solyc12g056590	0.00245003	0.00526924	0.0133226	0.000317427
Solyc05g005670	0.000771791	0.00129848	0.00171393	0.0119159
Solyc06g068140	3.58114e-05	0.000753788	0.000343122	0.000251021
Solyc03g098370	2.1171e-05	9.77819e-05	0.00228214	1.00441e-05
Solyc12g044600	0.00304037	0.000370507	0.00137829	0.00170318
Solyc12g096580	0.000514743	0.00989101	0.017181	0.000486027
Solyc12g098630	4.52272e-05	0.00109621	0.000315005	0.00143555
Solyc01g096020	0.000202587	0.000305475	5.79174e-06	0.000151
Solyc08g016410	0	0	0	0
Solyc07g066220	0.000736263	0.000245278	0.000297947	2.29302e-05
Solyc06g065670	0.00866687	0.000520502	0.000379497	1.68175e-06
Solyc12g040810	0.00164142	0.000149096	0.000268761	2.66832e-06
Solyc04g012080	2.08386e-06	0.00742228	0.00151927	6.19726e-05
Solyc02g072260	0.000225732	0.000334998	0.00148255	0.00182988
Solyc11g012870	2.08122e-09	0.000576253	0.000586511	0.00186015
Solyc09g066130	5.08439e-05	4.97663e-05	4.53345e-06	2.70419e-05
Solyc01g111130	2.14102e-05	7.64057e-07	0.000189755	0.00276967
Solyc11g006370	0.000410177	0.00159174	9.919e-07	0.000647342
Solyc11g040380	0.000143218	9.95185e-05	0.000214691	0.00372069
Solyc03g082850	2.27449e-05	0.000805077	1.35563e-05	7.18471e-05
Solyc12g062840	0.00515731	3.9446e-06	1.63116e-05	0.00830863
Solyc09g074340	3.77885e-05	5.927e-06	5.44823e-05	1.17736e-05
Solyc01g097640	9.77502e-05	0.000934693	0.000472483	0.000359254
Solyc10g078480	0.00167922	0.000539069	0.000451936	0.00197948
Solyc06g066090	0.00461099	9.71189e-05	0.00337033	0.000481588
Solyc06g051760	0.000768694	0.000607981	9.3237e-05	0.000542858
Solyc01g017860	0	0	0	0
Solyc12g014140	0.0192197	1.28483e-05	0.00649704	0.0113924
Solyc07g063080	0.00119321	0.00359951	0.00115822	5.14451e-05
Solyc01g068030	0.00215958	0.000122004	4.14105e-05	6.22679e-07
Solyc08g078470	0.00891	0.0128817	0.00814121	0.0278565
Solyc02g091400	0.000842902	0.0113858	0.000640298	0.00952767
Solyc07g061790	0.0064845	0.00291151	0.0015017	0.0289179
Solyc06g066320	1.60115e-06	0.0123901	0.00150371	0.00375718
Solyc01g056370	0.104727	0.0371356	0.050425	0.0458565
Solyc05g053980	0.00041994	0.0339213	0.00160895	0.000162601
Solyc12g013690	0.000137905	7.78728e-05	0.00146407	0.000113075
Solyc04g057960	0.00145077	0.00047812	0.00246707	2.33718e-05
Solyc04g045600	0.000132046	0.000829692	0.000143563	0.000313012
Solyc10g079280	6.13436e-05	0.00560052	0.000495003	0.0057732
Solyc02g071790	0.0115367	0.0012059	0.00752827	0.0218047
Solyc01g110260	0	0	0	0
Solyc07g063330	6.08245e-05	0.000957401	3.80642e-05	5.1784e-05
Solyc05g054350	0.0102684	0.00207721	0.00011028	0.0023199
Solyc11g007420	0.000434001	1.46861e-05	0.00282633	0.00310248
Solyc06g050380	2.1171e-05	9.77819e-05	0.00228214	1.00441e-05
Solyc03g115860	5.40109e-07	0.000150363	0.000801044	4.67261e-08
Solyc05g055000	0.000123499	3.39545e-05	0.000321836	0.00128271
Solyc08g080420	0.000321488	0.00160841	3.24749e-05	0.000270156
Solyc09g018850	0.000159304	6.58694e-09	3.90214e-06	0.00165159
Solyc02g068150	0.000491899	0.000615837	0.000298557	0.000510239
Solyc07g055190	0.00275466	0.0033984	0.00479223	0.00685267
Solyc09g075430	1.28257e-05	8.90441e-05	0.000138984	6.92852e-05
Solyc06g063310	0.00110097	0.000903425	0.000118555	0.00210147
Solyc03g083070	1.1591e-05	0.0013105	0.000117485	0.000708047
Solyc03g006170	0	0	0	0
Solyc01g099560	0.00704162	0.00620895	0.000784639	0.00513865
Solyc02g071240	1.04051e-05	1.40281e-05	0.00065241	0.000532661
Solyc04g054430	0.000149021	0.00165965	1.12357e-08	0.00264821
Solyc02g079090	0.00279356	0.0021745	0.00400091	0.00115808
Solyc02g036430	0.00469466	0.00090375	0.00374949	0.0370094
Solyc05g051270	3.05567e-05	0.000299721	0.000107973	1.47962e-06
Solyc02g078320	0.00371671	5.3626e-05	1.08043e-05	9.01038e-05
Solyc07g055220	0	0	0	0
Solyc04g081120	0.0313605	0.00226644	0.00179704	0.00480628
Solyc02g094040	0.017377	0.000146844	0.0227967	0.00208862
Solyc12g100090	0.00278903	4.61305e-05	0.00530995	0.000125471
Solyc00g014830	4.46959e-05	0.00103824	0.000180465	0.0063412
Solyc02g088050	7.7416e-05	0.0190722	0.0203829	0.00192489
Solyc02g065050	0.00508664	0.000168581	0.000985957	0.00288637
Solyc12g008400	0.00873896	0.000336303	0.00124452	0.00682306
Solyc05g054970	0.000177522	1.61161e-05	0.00027657	0.000104575
Solyc12g010340	4.86539e-05	2.61419e-05	3.6869e-05	1.5606e-07
Solyc01g112120	2.02922e-05	0.00733075	0.0033184	0.000246261
Solyc05g008180	0.000245751	0.000157826	0.000547162	0.000300363
Solyc10g085430	0.00064981	0.000370829	0.000377486	0.00814569
Solyc08g067140	0.00704162	0.00620895	0.000784639	0.00513865
Solyc10g074590	5.13867e-08	0.00122738	0.000140518	0.000169842
Solyc06g054600	0.000149021	0.00165965	1.12357e-08	0.00264821
Solyc06g010000	5.10958e-08	2.38059e-07	0.000186678	4.16875e-05
Solyc08g005200	9.89846e-05	0.0016062	9.63755e-06	0.000505841
Solyc05g006690	0.000905791	0.000179474	0.000742471	4.26863e-06
Solyc01g009260	0.000182543	0.000365001	0.00197389	0.00212152
Solyc12g055710	0.00865665	0.0113441	0.023894	0.00960876
Solyc08g006950	0.00125508	0.0139299	0.00246555	0.000151656
Solyc05g008230	0.00149236	6.63186e-06	0.000928039	1.361e-05
Solyc02g070110	0.00191724	0.02302	0.0210461	0.0157764
Solyc06g062950	0.00331433	0.000616779	0.000248109	0.00141492
Solyc08g062640	0.000117642	2.82443e-07	0.000146873	0.000229352
Solyc04g079570	0.00469181	2.52659e-06	3.71494e-06	0.01035
Solyc02g069600	0.0030469	5.62846e-05	0.00762874	0.00119984
Solyc12g070100	2.5716e-05	0.000290703	4.69959e-06	0.00110248
Solyc03g114800	0.000308371	0.0101105	0.000566377	0.000592118
Solyc07g009330	1.2666e-06	6.44963e-05	0.000108905	2.50655e-05
Solyc05g006340	2.69342e-05	0.00222694	6.74267e-05	0.0120569
Solyc02g062720	1.1393e-05	2.80905e-06	0.000173244	0.000275945
Solyc10g007110	0.00034144	0.0122836	0.0184706	0.0126921
Solyc11g045530	0.000196216	0.000564466	5.96128e-05	1.38949e-05
Solyc11g005110	0.0048568	0.0146129	0.00300919	0.013959
Solyc03g025930	0.000649437	0.00160027	0.00183555	0.000464312
Solyc12g100150	0.0277283	5.04858e-05	0.0132594	0.00710934
Solyc06g007480	0.000171982	8.67578e-05	2.04408e-05	6.70271e-05
Solyc09g098320	0.0063255	0.00160811	0.0162413	0.00223585
Solyc01g058390	0.000434126	7.57211e-05	0.00104822	4.84083e-06
Solyc10g083870	0.000384279	0.00188407	8.79751e-05	0.00459186
Solyc02g089010	1.30566e-06	0.00740226	0.00164987	0.00032127
Solyc09g030390	1.73714e-05	0.000395323	0.000183441	0.00042254
Solyc12g009430	0.000101834	0.00379503	0.00130285	8.4629e-06
Solyc03g112250	0.000569396	0.000154393	0.000218826	0.010076
Solyc06g084260	0.000218029	0.000843147	0.000116682	0.00126624
Solyc01g010430	0.00641503	4.06915e-05	2.81e-05	0.00821138
Solyc04g078220	0	0	0	0
Solyc02g067520	7.51171e-06	3.13965e-06	0.000134488	0.00133646
Solyc03g117570	8.15104e-06	0.00158136	0.00895461	0.0183523
Solyc02g063450	0.00142649	1.84026e-06	0.00182923	0.000792464
Solyc10g006640	3.20605e-05	0.00308785	0.00315408	0.00281588
Solyc06g008590	0.00414487	0.000299431	0.00150671	0.000649994
Solyc10g009420	0.00018859	0.000184804	7.35447e-06	0.000103899
Solyc03g098610	2.10352e-05	0.000171283	0.00169849	2.2793e-05
Solyc09g075390	0.000232471	0.000558513	1.60915e-05	0.000104487
Solyc10g008770	0.000237512	6.85621e-05	2.37274e-05	0.00045394
Solyc08g082990	0.00026305	0.00413026	0.000554787	0.00851664
Solyc10g083290	0.00160149	0.0103393	0.00111583	3.73869e-05
Solyc02g063180	0.00755608	7.14389e-05	8.72216e-05	0.00956787
Solyc01g081450	0.00387999	0.00077067	0.000467054	0.000731144
Solyc06g008040	5.3051e-05	9.48777e-07	0.000474841	2.68922e-07
Solyc04g040170	0.00156047	0.000381587	0.00121458	0.000278593
Solyc09g083200	0.00203047	0.00139902	0.000480693	5.75318e-05
Solyc01g112320	4.46436e-05	0.00026911	2.05989e-05	7.22126e-05
Solyc09g007740	4.28614e-06	0.000445851	0.00492273	0.000216796
Solyc09g092000	8.86935e-06	0.000601258	0.0105142	0.00147575
Solyc01g090290	5.68028e-05	4.93273e-05	3.84886e-05	0.000756853
Solyc01g073900	9.39628e-06	3.63546e-05	5.57382e-05	1.9452e-05
Solyc10g076690	0.000746457	0.000212763	8.21895e-06	0.00160429
Solyc11g070180	0.00786382	0.0326534	0.000121527	0.0035233
Solyc10g083120	7.49467e-05	0.000795003	2.63859e-07	0.000229449
Solyc10g018300	0.000198043	0.000621898	7.1949e-05	0.0133979
Solyc08g065450	0	0	0	0
Solyc10g009280	0.00192806	0.000366169	0.000204623	4.30358e-06
Solyc01g065900	0	0	0	0
Solyc03g112920	0.00359161	0.00370377	0.00154607	1.70654e-05
Solyc02g093820	0.00014657	0.000980486	4.7744e-05	6.6504e-07
Solyc02g094830	0.00951982	0.000595841	0.0349263	0.00178918
Solyc03g078110	0.00599483	1.078e-05	3.03186e-05	0.0125081
Solyc00g052540	0.000672485	7.55109e-05	0.00306577	0.0132488
Solyc11g071580	0.00163698	0.000757078	0.000668067	0.000115653
Solyc08g005980	2.74557e-06	3.9784e-05	3.93789e-05	0.00190415
Solyc02g061960	0.000219516	4.01067e-05	2.71972e-05	2.25753e-05
Solyc11g066760	0	0	0	0
Solyc11g039840	0.000355363	0.000185666	0.000110553	0.000416728
Solyc07g065020	2.60468e-06	0.000700265	3.91409e-05	6.62608e-05
Solyc10g076520	0.00900798	0.0230684	0.0320866	1.95631e-05
Solyc06g081980	0.000128531	0.000751715	0.00905904	0.00353012
Solyc11g069720	0.000352017	0.000126935	1.02999e-05	0.000222631
Solyc10g086510	2.7399e-07	0.000709831	0.000324329	0.000205267
Solyc01g108970	0.00704162	0.00620895	0.000784639	0.00513865
Solyc08g068720	4.28614e-06	0.000445851	0.00492273	0.000216796
Solyc01g104620	0	0	0	0
Solyc08g081710	0.00562153	0.0133905	0.0173025	0.0037159
Solyc06g082950	0.00146125	0.00054977	0.00275879	0.0101229
Solyc06g073630	0.000196775	0.00170068	0.000582505	0.000277695
Solyc01g100710	0.00548544	0.00335766	0.000355291	0.000481855
Solyc10g008480	8.66847e-06	0.000971598	0.000405617	0.0005584
Solyc01g111670	0.00126331	0.000492833	7.19807e-05	1.32637e-06
Solyc00g110870	5.16686e-05	0.00151137	0.00599318	0.0221532
Solyc07g065790	0.000459834	0.00163352	4.34328e-05	6.86156e-05
Solyc10g007930	0.000174978	4.69732e-06	0.00800773	2.29159e-08
Solyc05g054010	0.00863934	0.0138969	0.00111702	0.00213531
Solyc03g123730	1.02403e-05	0.000270068	0.000619842	0.00108743
Solyc03g097360	3.5028e-05	1.2574e-06	1.1754e-05	0.000348265
Solyc09g010420	1.53279e-05	0.000846172	0.000173905	0.00359561
Solyc07g041740	0.00110066	0.000588438	0.017051	0.0144223
Solyc03g115320	0.000502587	0.00543569	0.00289127	0.0117184
Solyc01g109590	0.000789768	0.00160326	0.000969882	0.00109255
Solyc01g098310	7.49526e-05	0.0050916	0.00370203	0.0168283
Solyc00g009050	0.000839954	0.0168261	0.0138021	0.00828376
Solyc03g019770	0.0157216	0.0201019	0.00945585	0.0023107
Solyc04g005070	0.0209687	0.000304823	0.0581535	0.00963705
Solyc07g047740	0.0703124	0.00139475	0.00625974	0.00142764
Solyc02g036370	0.00258261	0.000249699	0.00464961	0.00138478
Solyc03g120300	0.00391959	0.00191162	0.000360345	0.00948874
Solyc12g077360	0.00301199	0.000778808	7.32938e-06	0.000672126
Solyc02g090020	0.000391565	0.0022213	0.000319702	0.0127191
Solyc04g080310	0.000536687	0.0297946	0.000940176	0.0102243
Solyc04g039890	2.1171e-05	9.77819e-05	0.00228214	1.00441e-05
Solyc06g082370	1.52214e-06	0.00209225	0.000278409	0.00170216
Solyc03g095880	0	0	0	0
Solyc01g109620	0.000184194	0.000313078	0.000405803	0.000153646
Solyc10g081560	0.000876126	0.0396284	0.00901484	0.0414004
Solyc04g072900	0.000291553	0.00223543	0.000459818	4.91036e-05
Solyc02g092880	0.00271292	0.00113485	0.00262525	0.00419887
Solyc06g075770	0	0	0	0
Solyc11g067140	0.00083806	0.00036931	0.0033729	0.00795273
Solyc02g083880	0.00394336	0.00819765	0.000611767	0.00204616
Solyc08g077790	0.000116297	0.000387364	7.70214e-06	6.4999e-05
Solyc12g006880	0.000290088	4.44818e-06	0.0014576	0.000119735
Solyc01g087070	7.32788e-05	0.00222103	0.000316682	0.00379714
Solyc01g005280	0.000891072	4.57458e-05	0.00414106	7.98579e-05
Solyc06g072270	0.00307268	6.37799e-05	0.00020915	0.000130081
Solyc07g008810	0.00028253	0.00256312	0.00227202	0.00233207
Solyc03g113640	8.91913e-05	0.000244807	2.19379e-05	2.15821e-07
Solyc10g050910	0	0	0	0
Solyc04g009180	0.00521727	0.00276517	0.00017358	0.0043353
Solyc07g052420	7.55184e-05	0.000278588	0.000508256	2.25778e-05
Solyc04g071280	2.1171e-05	9.77819e-05	0.00228214	1.00441e-05
Solyc02g086630	0.00370557	5.79702e-05	0.0193068	0.00416912
Solyc10g081380	0.00163945	0.000963161	0.000306694	5.21396e-05
Solyc03g118690	1.34232e-05	0.000597999	0.000375265	0.000222404
Solyc09g011480	0.000725327	1.18757e-06	0.00166488	0.00423918
Solyc02g093590	0.000294922	0.000329356	0.00322097	7.20927e-06
Solyc02g080280	0	0	0	0
Solyc03g079930	0.00111969	0.000330164	2.86258e-05	7.05525e-05
Solyc03g114140	0.000722973	1.25045e-05	0.000416554	2.36302e-06
Solyc09g090510	0.0267655	1.76142e-05	7.55734e-07	0.0169687
Solyc07g043240	0.0172184	0.00411416	0.00274201	0.00700219
Solyc04g008580	1.1436e-05	0.000212162	2.03024e-05	0.000874336
Solyc07g041230	0.00369503	4.06654e-06	0.00308984	0.00156972
Solyc07g042590	8.32653e-05	0.000212829	0.000190481	0.000359338
Solyc09g065820	0.00186592	9.93113e-07	0.00114059	0.00156677
Solyc04g009230	0.000177484	0.000567988	3.17749e-06	1.49757e-06
Solyc04g028400	0	0	0	0
Solyc05g005470	0.0134863	0.0012408	0.000186904	0.00205478
Solyc09g009770	0.00457359	0.000583322	0.000681238	1.08342e-09
Solyc06g068780	0.000225427	0.000226528	0.00052081	0.000634757
Solyc01g005420	0.00630764	0.00107823	0.00269532	0.00133383
Solyc02g093040	0.0192409	0.0265111	0.00288492	0.00182441
Solyc08g076440	0.00194345	1.38023e-07	2.0399e-05	0.000152942
Solyc11g063640	0.000672485	7.55109e-05	0.00306577	0.0132488
Solyc11g032190	0	0	0	0
Solyc10g080380	0.0130647	0.0511617	0.00146944	0.013261
Solyc01g009700	0.00308676	0.00204864	0.00137817	0.00407782
Solyc00g027140	0	0	0	0
Solyc04g074410	9.87184e-06	0.00153696	9.29875e-05	0.000603393
Solyc06g083930	0.005672	0.00500768	0.0181991	0.0298281
Solyc04g071420	2.93446e-05	0.000521747	0.00618769	0.000291417
Solyc09g010990	0.0258559	0.027285	0.000693844	0.0030396
Solyc08g075230	0.000295772	1.29181e-05	5.03845e-06	0.0147354
Solyc04g007690	0.000390657	0.00604898	0.00132646	0.00125739
Solyc11g032220	0.0114387	0.006171	0.000848223	7.98012e-05
Solyc11g006170	1.8316e-05	0.00010099	0.000320922	0.00023615
Solyc01g103530	0.00257781	0.00220966	7.34345e-05	0.000348319
Solyc06g069780	0.000163256	0.000577765	0.000141489	0.000102896
Solyc01g102630	0	0	0	0
Solyc01g111470	0	0	0	0
Solyc01g108500	0.00179002	7.28622e-05	4.34001e-05	8.56953e-05
Solyc03g119270	0.000595522	0.000199724	3.21475e-05	0.000402604
Solyc09g009190	2.58495e-05	0.00512714	0.00209281	0.000539488
Solyc07g053480	0.00140837	0.0050566	1.63001e-05	0.000117869
Solyc04g007340	0.00126316	0.000587698	0.000362981	7.62517e-05
Solyc09g008820	0.00658129	3.56756e-06	0.00136205	0.000725509
Solyc02g092310	0.00883178	0.000671191	0.00446985	0.00254925
Solyc02g081620	0.00160859	5.44239e-06	5.465e-06	0.000192544
Solyc07g042620	2.2599e-06	0.0001269	3.29513e-07	0.00016193
Solyc09g098040	0.00170717	0.000767089	0.000532069	0.000107035
Solyc06g008930	0.00107716	0.000208049	0.00614335	0.000192803
Solyc02g084560	0.000154147	7.9556e-05	1.82571e-07	0.00108519
Solyc02g083710	4.14747e-06	2.9525e-05	5.02192e-05	2.6552e-10
Solyc04g077140	0.000460267	0.00260001	0.0104861	0.00232632
Solyc09g066030	0	0	0	0
Solyc02g005050	0.0356482	0.0151989	0.00130613	0.00121415
Solyc11g010880	0	0	0	0
Solyc10g044890	0.00622132	0.0154053	0.000187105	0.00628207
Solyc07g054280	0.0195302	0.00458985	0.00199202	0.00372656
Solyc10g017940	0.00563959	0.00105271	0.0238851	0.00420219
Solyc12g005850	0.000266393	0.00337758	7.36596e-05	0.000120153
Solyc04g076810	6.21039e-05	0.000195289	1.25086e-06	1.43334e-05
Solyc02g090810	0.00115285	0.000363113	0.00336217	0.00295324
Solyc12g042250	0.129268	0.0895412	0.0394218	0.137229
Solyc08g077890	0.000454671	0.000100098	0.000380791	0.00202999
Solyc01g067670	0.00145464	0.00244317	0.00305404	0.00405039
Solyc03g078650	1.5744e-05	0.00321045	8.71073e-05	0.00949109
Solyc01g008940	0.00116403	6.41456e-06	0.00419861	0.00085613
Solyc00g022090	0.00163698	0.000757078	0.000668067	0.000115653
Solyc09g098070	0.00113927	0.000901725	0.000541165	0.000523763
Solyc06g051400	0.00355935	0.000320142	0.00373525	0.00241355
Solyc01g091330	3.95218e-06	5.36528e-05	0.00436717	0.00196908
Solyc10g052660	0.000385329	2.58676e-05	6.01439e-05	0.000674739
Solyc04g064790	0.00429436	2.26465e-05	0.00220186	2.33595e-05
Solyc01g080090	0.00283203	1.73981e-05	0.000452035	0.0011721
Solyc01g007390	0.00203047	0.00139902	0.000480693	5.75318e-05
Solyc02g090530	0.000107707	0.00118964	1.67742e-06	0.000467128
Solyc01g104570	0.000261211	0.001201	2.75052e-06	0.000745284
Solyc02g079250	3.02251e-05	0.000144932	0.00178519	7.72693e-07
Solyc04g040230	0.0356482	0.0151989	0.00130613	0.00121415
Solyc11g013280	9.44216e-05	1.10328e-05	0.000994999	0.00209512
Solyc02g078120	0.000841429	1.27396e-05	0.00188205	1.63971e-06
Solyc06g076160	0.00187145	0.0127851	0.000996119	0.000483756
Solyc08g014290	0.000245554	0.000403426	7.79945e-06	0.00152226
Solyc01g088770	0.00718933	0.00176683	9.35217e-06	1.64507e-05
Solyc04g072240	0.00159611	0.00175383	0.00276589	0.00578156
Solyc03g083500	1.19145e-05	0.00814911	0.00511514	0.00116337
Solyc01g080540	0.000396713	5.1715e-05	0.000469098	0.000294382
Solyc01g094860	0.000276269	1.22878e-05	1.46624e-05	0.00582221
Solyc08g008280	0.00976452	0.00389102	0.000107727	0.00425687
Solyc04g018130	0	0	0	0
Solyc03g082450	0.000561985	0.00105629	0.0065998	0.00236868
Solyc02g084570	0.00273904	2.6309e-05	0.000678612	0.0019596
Solyc11g012620	2.23201e-05	0.00418889	0.00165978	0.0221205
Solyc03g007800	0.00244547	0.00277365	0.0037035	1.01682e-05
Solyc06g054040	0.000149021	0.00165965	1.12357e-08	0.00264821
Solyc02g085380	0.0276193	0.0420975	0.000210658	0.000260964
Solyc08g066180	0.000465957	1.39538e-05	0.000301284	3.34216e-05
Solyc01g007930	0.000781353	0.00269744	0.000555842	0.000406558
Solyc02g087710	0.000119471	6.81369e-05	0.000225451	0.000677973
Solyc12g005140	0.00997439	0.00292795	6.7757e-05	0.00141858
Solyc12g042920	0.00119122	3.17318e-05	7.45808e-07	0.00188143
Solyc12g096920	1.77131e-05	0.0167171	0.0279667	0.0119152
Solyc05g051070	2.36918e-05	0.000293344	6.60884e-05	0.000273853
Solyc08g078870	0.00269321	0.000219988	0.00111501	0.000127588
Solyc08g075480	0	0	0	0
Solyc08g076850	0.000485206	2.42849e-05	0.00278808	0.00314076
Solyc05g006100	0.00202664	4.90807e-05	8.71328e-05	0.00128264
Solyc03g006560	0.000746909	0.000165061	0.00533944	0.000280015
Solyc12g008720	4.88e-05	0.000170637	0.00061007	0.000675959
Solyc07g021650	0.00108092	0.00117714	3.8865e-05	0.000237981
Solyc07g056190	0.00597173	0.00178644	0.00285871	0.000343802
Solyc08g013740	0.0152452	0.000209419	0.0109583	0.000317662
Solyc11g006910	0.00193556	0.00511862	0.00684953	0.000335639
Solyc11g072630	0.00109298	0.000121554	0.00234918	0.00159627
Solyc11g008180	0.000149021	0.00165965	1.12357e-08	0.00264821
Solyc09g031760	3.79786e-05	0.0136897	0.00754387	0.00218629
Solyc01g097060	0	0	0	0
Solyc02g077340	2.1171e-05	9.77819e-05	0.00228214	1.00441e-05
Solyc12g096280	0.000268826	0.000936833	0.000296448	3.2892e-06
Solyc11g010710	0.000100584	0.0323866	0.0154647	0.00075086
Solyc09g074930	0.00580422	0.00320532	0.0167722	0.00218751
Solyc11g005460	0.000127479	0.00144498	0.00371014	0.000120676
Solyc10g049560	0.00553781	0.00173952	0.0110606	0.0008397
Solyc11g042880	0.000166859	0.0126297	0.00338604	0.00461069
Solyc02g089650	0.000256625	0.0035223	0.00129732	0.00188641
Solyc12g094660	0.0151843	0.0407527	0.00360598	0.0326728
Solyc12g009580	0.0127416	0.00243244	0.0378752	0.00796068
Solyc07g053810	0.0102523	0.0367445	0.0268597	0.000149167
Solyc09g090250	0.0006333	0.000906544	0.000187777	0.000155136
Solyc03g045150	0.00129547	1.21309e-05	0.00016116	0.000395465
Solyc00g154980	0	0	0	0
Solyc12g007160	0.00114922	0.00541022	0.0274529	0.000252152
Solyc02g055540	0.000810154	6.43647e-06	0.00108761	0.0107223
Solyc12g015860	0.000659078	0.00263386	0.000514568	2.5649e-06
Solyc08g074570	0.00315722	0.000116419	5.74383e-05	1.42214e-07
Solyc05g013510	0.00439035	0.0014393	0.01166	0.00105
Solyc07g063510	0.00241746	3.94138e-06	0.000691771	0.027579
Solyc03g121040	0.00425645	0.00316816	0.000129078	0.00287728
Solyc05g014150	0.00301199	0.000778808	7.32938e-06	0.000672126
Solyc11g062250	0.000569396	0.000154393	0.000218826	0.010076
Solyc01g010980	0.0145465	0.00958529	0.00257651	0.00683542
Solyc05g018630	0	0	0	0
Solyc12g055990	0.00679903	0.00061861	1.82719e-05	0.000194167
Solyc06g064860	0	0	0	0
Solyc02g071420	0.00117628	0.00800808	0.00372203	0.00129625
Solyc08g079000	2.1171e-05	9.77819e-05	0.00228214	1.00441e-05
Solyc01g107020	0.000355901	0.00200469	0.00681126	3.71151e-05
Solyc12g056940	3.65911e-05	0.000160068	0.00185835	0.00579279
Solyc06g060340	0.00433027	7.42368e-06	0.0174912	0.0295571
Solyc01g015000	0.00051047	0.00160661	0.00661892	0.0025369
Solyc04g050900	0.000842902	0.0113858	0.000640298	0.00952767
Solyc08g014570	0.0183555	0.0108827	0.0015942	0.0330277
Solyc01g097410	0.000168112	0.00779497	0.00285271	0.00576547
Solyc12g044490	0.0591132	0.0727134	0.00188034	0.00522822
Solyc08g082600	0.0253691	0.0123555	5.16405e-05	0.00437406
Solyc09g005470	0.000531177	7.85397e-05	0.000122558	0.000174663
Solyc04g051360	0.000715281	0.00366324	0.00252754	0.014877
Solyc00g153980	0	0	0	0
Solyc10g079980	0.0145931	0.0012419	0.00149977	0.00833955
Solyc01g094080	0.000479815	0.00277518	0.00292181	5.9569e-05
Solyc03g044200	5.15311e-05	0.00017778	0.00120691	3.10075e-07
Solyc08g065290	0.00109795	0.0185785	1.4215e-05	0.00573723
Solyc03g078640	0.000344212	0.00569819	0.00224824	0.00109092
Solyc03g007760	0.00200448	0.000531094	0.000197739	3.03023e-05
Solyc04g014730	0.0014641	3.21227e-05	0.0060243	0.0135262
Solyc12g098390	0.00179642	0.000770265	0.0028488	4.54217e-07
Solyc10g076320	0.00704162	0.00620895	0.000784639	0.00513865
Solyc12g056360	4.77026e-06	0.0806434	0.000153733	0.0023276
Solyc05g008410	0.000790984	0.00852889	0.000293262	0.0171333
Solyc02g070770	0.000419365	0.000643226	0.000399854	0.00146097
Solyc09g007060	0.00243971	0.00383189	0.000298861	8.41469e-05
Solyc06g053820	4.51328e-05	0.000376342	8.83284e-05	9.06818e-05
Solyc05g010350	0.000656112	0.000310798	0.00125156	0.000359728
Solyc06g066420	1.04397e-05	0.0842271	9.3908e-05	0.00889138
Solyc05g053080	1.90211e-05	0.000394373	0.000512129	0.0002363
Solyc10g079360	0.00164702	0.0143491	2.45724e-06	0.000389251
Solyc11g069250	0.000366887	0.0123759	0.000612183	0.00100231
Solyc05g012260	0.00056598	0.000172252	0.000326518	0.000253894
Solyc01g106860	0.000860626	0.000243998	0.000195437	2.28738e-05
Solyc03g123530	0.00237637	0.00159885	1.26873e-05	0.000439074
Solyc07g066070	0.000107741	0.000249985	0.000218698	0.00184986
Solyc04g050010	5.14541e-05	0.00554471	0.00795302	0.00151394
Solyc08g007070	0.00707132	0.0309464	5.16824e-08	0.00252795
Solyc05g055700	4.01025e-06	0.000165128	0.000176907	0.00201432
Solyc05g006950	0.000910129	0.000292736	1.24969e-05	2.6561e-05
Solyc03g007180	0.000540881	0.00035358	0.000530134	0.00240161
Solyc01g098550	4.42408e-05	0.00029075	1.55515e-05	0.000102999
Solyc02g072430	0.000149021	0.00165965	1.12357e-08	0.00264821
Solyc09g007830	2.91392e-05	0.000894138	0.000160055	0.000345088
Solyc01g111300	1.89249e-05	6.64371e-05	1.80313e-05	0.000164006
Solyc02g065480	0.0202518	0.0029274	0.00703991	0.0157853
Solyc12g027770	0.000538693	0.0348311	0.00878248	0.00229039
Solyc12g049270	0.00244244	0.0210799	0.00289157	0.00311388
Solyc02g079750	0.000452356	0.000159951	0.00186629	0.000260309
Solyc12g099040	0.00305666	0.00570788	0.00203121	0.000912352
Solyc07g007120	0.000286399	0.000531226	0.000109788	0.00225049
Solyc01g098880	7.52213e-05	2.3665e-06	3.59055e-07	0.000121523
Solyc09g018460	0.0223405	0.00894323	0.00053324	0.0143205
Solyc02g064680	0.00624613	0.00127834	0.00115907	0.00772631
Solyc12g009250	7.47322e-05	9.90942e-05	0.00028138	0.000127229
Solyc05g018490	7.85658e-06	0.000105418	0.000153129	1.31588e-07
Solyc12g013710	0.000383319	0.00603388	0.00353541	0.00665237
Solyc02g032380	0.00182859	0.00256518	0.000223708	0.000428745
Solyc11g033280	6.79499e-05	7.56802e-07	1.70724e-06	2.96853e-06
Solyc04g080480	0	0	0	0
Solyc03g005850	0.00709951	0.0153363	0.000874311	0.021652
Solyc10g006860	0.0028304	0.000704851	0.0165414	0.00129569
Solyc04g015120	6.18653e-05	0.00756697	5.10588e-05	0.0106195
Solyc01g067330	0.0151313	0.0573555	0.000592275	0.00359125
Solyc02g091230	0.00238727	0.0154703	0.00281958	0.0173315
Solyc01g059990	0.00670999	0.0204187	0.00235671	0.00440089
Solyc08g005500	0.0064475	0.00188311	0.0127183	0.00847658
Solyc01g099680	0.00356967	0.000446177	3.23962e-05	0.000678418
Solyc05g009420	0.0037273	0.000719871	0.00414744	0.00159019
Solyc02g071160	0.00124211	0.00108817	5.18326e-05	0.000479463
Solyc09g059650	0.00586757	0.00552577	0.00772684	0.000158268
Solyc04g040220	0.00858533	0.00895743	0.00063442	0.00637198
Solyc06g062850	1.15661e-05	0.00048619	0.000166979	4.77888e-05
Solyc06g011560	0.000121475	0.000598593	6.82277e-05	0.000428599
Solyc05g007770	0.00620942	0.00434276	0.0203429	0.000420042
Solyc09g075600	0.00123622	0.0100287	0.0052705	0.00385
Solyc01g105070	0.000932237	0.003943	0.00117109	4.22905e-05
Solyc02g069100	0.00049967	0.000670799	0.000194558	0.00141521
Solyc11g073220	0.000580964	0.00056276	0.000131141	0.00591439
Solyc03g114300	0.00199154	0.000802608	0.0103338	0.0105499
Solyc09g005990	0.00606367	6.41468e-06	0.0131701	0.0044865
Solyc04g074840	0	0	0	0
Solyc03g025870	0.000849777	0.0277637	0.00150556	0.00434494
Solyc12g021340	0.00347371	0.0015319	0.00269503	0.0281689
Solyc03g121900	0.000144709	0.00654227	0.00249705	0.000133708
Solyc05g024260	0.0111522	0.0109924	0.0101522	0.000754172
Solyc10g081810	0.000355545	0.0189575	0.000148194	0.0180482
Solyc04g049640	3.6539e-05	0.00581623	0.00752547	2.21185e-05
Solyc04g081350	0.00044337	0.00283615	9.89473e-07	6.91531e-05
Solyc07g006380	0.00244453	0.000756274	0.00874415	0.127956
Solyc06g053590	0.00298615	0.000284086	0.000301972	3.20683e-05
Solyc04g014290	0.00368539	0.022739	0.000731713	0.182622
Solyc10g080140	0	0	0	0
Solyc01g009540	0	0	0	0
Solyc02g088240	0.00300438	3.88615e-05	0.00602035	0.00725981
Solyc08g068100	5.23931e-07	2.0146e-05	0.000115245	0.00084077
Solyc10g085660	0.0114122	0.00465765	8.2866e-06	0.000208768
Solyc08g067330	0.000154298	0.0026389	0.0276641	0.00279742
Solyc01g087460	0	0	0	0
Solyc04g079430	0.0005564	0.0040625	0.000279964	0.000214548
Solyc07g018310	9.42217e-07	0.0159243	0.000472674	0.0027781
Solyc06g010210	0	0	0	0
Solyc01g088760	0.0010014	0.0017334	2.12267e-06	0.00426146
Solyc10g084390	2.1171e-05	9.77819e-05	0.00228214	1.00441e-05
Solyc02g062680	4.7389e-06	7.01077e-05	0.00179225	0.000131929
Solyc01g009090	0.000109229	0.000600695	0.000111022	0.000257571
Solyc04g078520	0.00711451	2.13086e-05	0.0128443	0.00252303
Solyc11g072570	0.00127231	0.00544035	2.26507e-06	0.00645665
Solyc07g008760	1.74718e-05	0.00450122	0.000419027	0.001312
Solyc01g108340	6.03868e-05	6.16675e-07	0.000373001	0.000522669
Solyc03g119070	0.00106969	0.00262012	0.00067175	0.000576278
Solyc08g007810	0.00114826	0.00239318	0.0117028	0.0350232
Solyc00g020020	2.1171e-05	9.77819e-05	0.00228214	1.00441e-05
Solyc10g047300	0.00422206	0.0121171	0.00278834	0.00620279
Solyc01g103040	1.66795e-05	0.000369202	0.000324042	2.10563e-05
Solyc01g106030	3.59218e-05	0.000611033	0.000768969	3.69241e-05
Solyc06g007560	0.00203047	0.00139902	0.000480693	5.75318e-05
Solyc07g008490	8.90097e-05	0.000127795	3.64733e-05	0.000707587
Solyc07g042020	0.001838	0.00108456	3.32131e-06	0.00122069
Solyc09g098280	0.000325646	0.00130933	0.00023365	9.97901e-05
Solyc11g005700	0.00273943	0.000549929	0.00235572	0.00561832
Solyc03g098400	0.00189784	0.0181951	0.00670188	0.00324584
Solyc10g084530	0.00301199	0.000778808	7.32938e-06	0.000672126
Solyc01g086730	0.00617254	0.00894216	5.28699e-05	0.00641714
Solyc04g078380	0.00109749	0.00057704	0.000712809	0.000883216
Solyc11g020230	2.43609e-06	0.00132282	0.000592471	0.00562768
Solyc10g083620	3.79786e-05	0.0136897	0.00754387	0.00218629
Solyc02g083260	9.45388e-06	0.00255749	0.000118219	0.000244796
Solyc11g065370	0.00167216	0.00311448	0.00162113	0.00319487
Solyc08g075960	0.000333489	1.70148e-05	0.000258912	0.000263077
Solyc11g068390	2.46693e-06	0.0306036	0.0233346	0.00186494
Solyc02g050270	0.00855058	0.0066888	0.000882148	0.00828221
Solyc02g092250	0.00189191	0.00188806	0.00340996	0.00330621
Solyc09g059130	0	0	0	0
Solyc04g054340	5.84064e-05	1.75197e-06	0.00516491	0.00341896
Solyc02g063220	0.000877193	0.00282061	0.000981792	1.675e-05
Solyc10g006050	0.000925798	0.000739267	0.000204589	0.000945183
Solyc01g107340	0.000113465	0.000251095	0.000685689	6.89033e-05
Solyc03g078320	0	0	0	0
Solyc06g076360	0.00100129	0.00155161	0.000110496	7.77964e-05
Solyc06g035970	0.00160892	2.7109e-05	6.43929e-05	7.04648e-07
Solyc01g109120	0.00119596	0.00165696	3.88997e-05	0.000390313
Solyc11g071790	0.000612011	0.00020796	0.000353183	0.00116367
Solyc02g064940	0.0003941	1.17787e-06	0.00366518	7.25243e-05
Solyc11g068640	1.5693e-05	0.000997653	7.12464e-06	0.000115717
Solyc03g122340	0.0150268	0.000246633	9.51114e-05	0.020146
Solyc06g072840	0.00782078	0.0146668	0.0986865	0.0203386
Solyc03g051900	0.000924227	0.00119581	0.00144555	0.00148911
Solyc08g008040	9.80766e-07	7.38936e-05	0.000929214	0.000690127
Solyc01g087320	4.59064e-06	3.03892e-05	0.000764139	0.00130039
Solyc06g073460	0.000325446	0.000761993	1.91877e-05	0.000100296
Solyc10g045270	0.00205453	0.00975833	0.000352555	0.00108585
Solyc09g008660	0.00113294	9.21688e-05	0.00268788	0.00122516
Solyc10g005650	0.000398765	5.76948e-05	0.00191127	0.0021523
Solyc06g072590	0.00301199	0.000778808	7.32938e-06	0.000672126
Solyc01g073730	0.00100038	0.000736642	0.0109863	0.00194404
Solyc06g016800	4.28614e-06	0.000445851	0.00492273	0.000216796
Solyc06g005230	0.000205779	0.00015463	0.00260983	9.56011e-05
Solyc10g018110	0.00182108	0.000164651	6.76668e-06	0.00598862
Solyc01g108830	0.00678231	0.00564802	0.00498231	9.40096e-05
Solyc01g006600	0	0	0	0
Solyc01g079150	0.000763722	0.00096662	0.0044024	0.00566318
Solyc08g068680	0.000291511	0.0423249	0.000954124	0.00708483
Solyc10g081480	0.000292883	6.41104e-05	4.53475e-05	0.000284264
Solyc02g092920	0.000168043	4.1939e-05	0.000930812	3.14321e-05
Solyc11g066130	0.000703058	0.00738037	0.00263332	0.0104486
Solyc07g065610	0.000524064	0.000372571	0.000912887	0.00291381
Solyc04g008280	0.00112451	0.000140142	0.000354103	0.000125138
Solyc11g069110	0.00427366	0.0105194	0.00179139	0.000853482
Solyc10g086700	0.00999437	0.00187266	0.0161721	0.00451524
Solyc03g097440	0.00147049	0.00490291	0.0144163	0.00606783
Solyc09g056370	0	0	0	0
Solyc09g010380	0.00186864	0.000352888	5.83077e-05	0.00143165
Solyc02g077100	0.00148713	2.36967e-05	2.66038e-05	5.15809e-05
Solyc06g075100	0.0024352	0.000319762	0.00612784	0.00122814
Solyc06g072330	0.0139796	0.00268724	0.00458813	0.00303641
Solyc00g059500	0	0	0	0
Solyc06g036300	0.00796635	9.02106e-05	0.000150407	0.000995505
Solyc12g077440	0.000246537	0.00103245	0.00869128	0.00203546
Solyc06g074850	0.00407189	0.00127809	0.00515198	0.00318848
Solyc03g119840	0.00531694	0.00647338	0.000505279	4.34699e-05
Solyc09g010650	0.000146325	0.00133463	0.000465464	1.53973e-05
Solyc03g095960	0.000753539	0.000223554	0.000512131	0.00570254
Solyc04g007950	0.00323667	0.000132453	0.000273655	0.000460897
Solyc12g008820	0	0	0	0
Solyc12g096730	0.00474904	0.00634871	0.000906889	0.010537
Solyc09g089710	0.000962213	0.00162672	0.000146059	0.00554341
Solyc01g096270	0.000121781	0.000333492	9.08526e-05	0.000295807
Solyc11g067260	0.000653736	0.000250646	0.0012412	0.00859779
Solyc01g096670	0.00090391	0.000437907	0.000678363	0.000353082
Solyc10g081730	6.84816e-05	0.00346422	0.00124057	1.79021e-05
Solyc02g036280	0.00904793	0.00763707	0.000557087	0.0286052
Solyc09g090720	0.000218488	0.000832539	0.000162909	1.18174e-05
Solyc07g016050	0	0	0	0
Solyc10g080460	0.00637113	0.0337548	0.0960978	5.12499e-06
Solyc10g050890	0.00168458	0.000778113	3.00473e-05	0.00187041
Solyc07g064250	0.000928904	0.00265289	0.00046344	3.12321e-06
Solyc07g052380	0.0130928	0.015478	0.000140256	0.00603928
Solyc03g025680	0.0020377	0.00325049	0.000916768	0.0235369
Solyc07g005250	0.0126287	0.00661521	2.46763e-05	0.00101533
Solyc06g060100	0.000770989	0.00110865	0.000275144	0.000173768
Solyc11g056470	0.0123122	0.0016934	0.0221786	5.81347e-05
Solyc06g083010	4.28614e-06	0.000445851	0.00492273	0.000216796
Solyc05g005840	0.000635929	0.0025605	0.00442887	8.61337e-07
Solyc03g077980	0	0	0	0
Solyc03g063850	0.000186465	0.00295795	0.0461809	0.000863522
Solyc05g014750	0.00129468	0.00123665	6.46772e-06	0.0111511
Solyc03g118710	0.000358195	0.00217647	0.00664412	0.00722463
Solyc06g068370	0.00014957	0.00139807	0.00135095	0.00867324
Solyc09g011520	0.00249885	0.00736909	6.04446e-05	0.00213366
Solyc10g011850	0.0135473	0.000539467	0.0167766	0.00859438
Solyc06g069420	5.6576e-06	0.000394662	0.00443222	0.00151387
Solyc08g016020	2.1171e-05	9.77819e-05	0.00228214	1.00441e-05
Solyc01g104030	0.000400556	0.000118894	0.00244447	0.000390311
Solyc03g031620	0.000408041	0.00340558	0.00351062	2.07154e-05
Solyc07g063610	0.0114699	4.6293e-05	0.000285176	0.0021469
Solyc12g097060	0.00503124	0.0302439	0.0201001	0.0178974
Solyc05g047540	0.000839954	0.0168261	0.0138021	0.00828376
Solyc11g064760	0.00704162	0.00620895	0.000784639	0.00513865
Solyc09g015470	0.000175203	7.12372e-06	4.52693e-06	0.000759076
Solyc12g044300	0.000346617	3.85731e-07	0.00145515	0.00602284
Solyc10g051270	9.88687e-07	0.000105975	0.000114586	0.000421369
Solyc05g032690	0	0	0	0
Solyc11g028000	0	0	0	0
Solyc02g087170	0.00103996	0.00330479	0.002088	0.000155694
Solyc04g082180	4.28614e-06	0.000445851	0.00492273	0.000216796
Solyc12g017260	5.32137e-05	0.00147822	8.83522e-05	0.00473502
Solyc04g074590	0.00196861	0.000160677	0.00575512	0.0104966
Solyc06g068590	4.93675e-05	1.60737e-05	0.00253937	0.00382819
Solyc06g066620	0.000493749	0.000159509	0.000344668	0.00260683
Solyc05g018340	2.08201e-06	0.000955607	0.000110837	0.00067704
Solyc12g014510	0.000569396	0.000154393	0.000218826	0.010076
Solyc10g079160	0.00203047	0.00139902	0.000480693	5.75318e-05
Solyc00g140060	0.0236903	0.00223928	0.0029027	0.00733757
Solyc04g076990	0.000844968	0.000325926	5.67119e-07	0.00683392
Solyc05g012060	0.00366586	0.00380718	0.0026572	3.68581e-05
Solyc02g087280	0.0101136	6.91827e-06	0.000530817	0.00264148
Solyc02g082670	3.33735e-05	0.000220952	0.000545532	8.17985e-06
Solyc04g082450	0.000653107	0.000483823	0.000415348	0.000190552
Solyc07g066670	0.000660698	6.83137e-05	3.26955e-06	0.00113021
Solyc05g005150	0.00446802	0.00227682	0.000654272	0.000618379
Solyc09g015530	5.63485e-05	5.93984e-05	0.000127818	0.000850782
Solyc08g078220	0.000178348	0.000658651	2.06345e-05	6.37675e-07
Solyc07g062560	0.0234691	0.00188084	6.48555e-05	0.016795
Solyc12g100200	0.000555408	0.000393149	0.000414002	0.00012313
Solyc06g066190	1.6177e-09	0.000241249	0.000376775	4.72295e-05
Solyc11g006700	0	0	0	0
Solyc08g074730	0.00587695	0.00534387	2.19451e-05	0.00151478
Solyc12g049070	0.00182108	0.000164651	6.76668e-06	0.00598862
Solyc02g079190	6.81686e-06	0.00418037	0.00605825	0.000269282
Solyc11g007070	0.000327897	0.00034671	0.000207695	0.00334931
Solyc11g050980	0.000569396	0.000154393	0.000218826	0.010076
Solyc09g064920	0.00506846	5.55747e-07	3.30241e-05	0.00160856
Solyc06g076820	0.00139994	0.00507792	0.00187485	2.26464e-05
Solyc09g018660	0	0	0	0
Solyc12g096890	0.00534714	0.0216482	0.00902095	0.000110222
Solyc03g059010	6.7308e-06	0.00187919	0.00557261	0.0180762
Solyc10g044910	0.0015252	0.000106395	0.00152827	0.000425617
Solyc03g083200	0.0016332	0.00367476	2.73751e-05	0.00252251
Solyc03g082550	0.00567981	0.00809825	0.00346327	0.00413162
Solyc12g015640	0	0	0	0
Solyc02g070360	0.00265773	0.00385578	0.000230883	0.00140822
Solyc09g025200	0.000149021	0.00165965	1.12357e-08	0.00264821
Solyc04g058160	0.00281058	0.000102632	0.00274973	0.00469252
Solyc02g084730	0.0135439	0.0117801	9.01382e-07	0.00324822
Solyc02g083100	0.0334099	0.000694643	0.000340891	0.0509525
Solyc03g033410	0.00242508	0.000660867	2.18231e-06	0.0025253
Solyc09g061250	0.0050924	0.00205463	0.000800267	1.00674e-06
Solyc07g049570	7.05419e-07	0.000968348	0.0019651	0.00344139
Solyc09g074590	0.00459051	0.00466623	0.0545528	0.0014108
Solyc04g064610	0.000394783	0.0294048	0.034539	0.0350317
Solyc08g066680	0.000194393	0.00112999	0.000217605	0.000186479
Solyc01g007210	0	0	0	0
Solyc11g016990	0.0178547	0.030519	0.0111624	0.0166384
Solyc01g006160	0.000199645	0.00120154	0.000693231	0.00024833
Solyc08g079660	0.000106272	7.78266e-05	0.000753608	0.00141046
Solyc05g007170	7.97368e-06	0.00129533	0.00863151	0.00886542
Solyc06g060920	0.000656781	0.000120391	0.000375144	1.18161e-05
Solyc00g108550	0	0	0	0
Solyc11g012290	3.08292e-05	0.000147591	0.00669851	0.00583782
Solyc06g051230	0.00100712	0.00017532	0.000268029	0.000139062
Solyc08g014310	0.00152392	0.0308318	0.0195729	0.0537748
Solyc11g073020	0.000931257	0.00161881	0.0010892	4.219e-06
Solyc03g098740	0.00362045	0.0450288	0.00766365	0.00763719
Solyc11g066850	4.46115e-05	0.00875469	0.00304932	0.00905512
Solyc01g099910	0.000147256	0.00195721	0.00048924	0.00159958
Solyc04g054800	0.0079528	0.00379219	0.00339903	0.00383519
Solyc07g065930	0.00290701	1.8021e-06	0.00738996	0.00021921
Solyc08g079590	0.00316188	0.0230134	0.00632255	3.54259e-05
Solyc05g055980	6.12258e-05	0.00253803	0.000215737	0.00262037
Solyc12g009640	2.77278e-06	6.865e-07	0.000584936	0.000198125
Solyc06g006010	0.00203047	0.00139902	0.000480693	5.75318e-05
Solyc02g085460	0.000149021	0.00165965	1.12357e-08	0.00264821
Solyc08g066020	0.000845984	0.0405956	0.000464369	0.00148383
Solyc07g056540	0.030074	2.36872e-05	0.00631404	0.00354513
Solyc01g057070	4.28614e-06	0.000445851	0.00492273	0.000216796
Solyc01g095960	0.00165269	0.000712669	0.0524338	8.56655e-06
Solyc09g007200	0.00626848	0.000733701	0.000155084	0.00179145
Solyc11g011670	0.0284034	0.0212609	0.0130867	0.00209094
Solyc05g010570	5.8328e-06	0.000624158	0.00282898	0.00262979
Solyc01g066370	0.00424086	0.000414052	1.58455e-05	0.0142478
Solyc04g011350	2.39758e-05	1.68231e-05	0.000355762	0.00043314
Solyc03g006240	0.00135757	1.63901e-05	8.76216e-05	0.00165644
Solyc11g018590	0.00217907	0.000440083	0.000195814	0.00607157
Solyc03g120690	0.00548816	0.00020888	0.00583743	0.00396437
Solyc02g088730	2.4456e-06	0.00306261	0.000769969	0.000313987
Solyc02g087900	2.33467e-05	1.52758e-06	1.98522e-05	4.75255e-05
Solyc11g072770	0.000799248	0.0103259	0.00124634	0.00124736
Solyc01g097070	0.00999645	0.0218144	0.00358981	0.000172683
Solyc05g014050	0.00113241	0.00100844	1.46746e-07	0.00111774
Solyc05g053120	0.0158918	0.0278252	0.00470426	0.0213817
Solyc05g056370	0.000374285	0.0011242	0.00155806	0.00229268
Solyc04g011680	0.000149021	0.00165965	1.12357e-08	0.00264821
Solyc01g097180	0.00264723	0.00108747	0.0062528	0.000113251
Solyc01g010280	0	0	0	0
Solyc03g120520	0.000449388	0.00248293	0.00134817	0.0116563
Solyc01g106230	0.000532513	0.00127652	0.00240293	0.000313623
Solyc10g062050	0	0	0	0
Solyc03g117320	0.000423463	0.000581704	0.000304238	0.000102918
Solyc06g007760	0.00167884	0.00281009	0.00010945	0.00360335
Solyc09g074870	0.000502475	5.49143e-05	0.000243295	0.00040568
Solyc11g008390	2.28962e-06	0.000123038	3.24733e-05	0.000472853
Solyc12g006600	0.000346821	0.000568961	0.000251225	0.00733562
Solyc03g116050	3.92803e-07	0.0115064	0.000972466	0.000510591
Solyc08g007380	0.00245448	0.000695698	3.96698e-05	0.0014623
Solyc00g094550	0	0	0	0
Solyc01g097230	0.000288776	0.000571321	0.000162597	0.000403995
Solyc12g096070	0.00026323	0.000394362	0.00396854	0.00810846
Solyc01g106580	0.00196999	0.00399599	0.000372193	3.32293e-06
Solyc12g098920	0.0013823	0.000116543	0.000775671	0.00121992
Solyc11g010100	4.6493e-06	6.2948e-06	0.000809942	5.26858e-08
Solyc04g010080	0.000419189	0.00115153	0.000614297	2.74457e-06
Solyc10g083420	0.0368014	0.00457531	0.00100178	0.0108627
Solyc03g044900	0.0122119	0.0308123	0.00363757	1.15401e-06
Solyc09g075830	0.000127538	0.00059249	0.000397356	0.00101685
Solyc07g041200	0.000277223	0.00020322	0.00165015	0.000251547
Solyc12g040520	0.0108133	0.00279599	2.63131e-05	0.00241299
Solyc10g051130	1.53176e-05	0.00131501	0.000354127	0.000385573
Solyc09g082320	0.000147022	2.97616e-05	0.000189502	8.97013e-06
Solyc02g091810	0.000447782	0.00742224	2.34699e-06	0.0255573
Solyc03g007680	5.73794e-07	0.000348916	3.16441e-05	3.04409e-08
Solyc01g010860	0.000664156	3.38898e-05	0.000255637	0.000556747
Solyc05g053470	1.1419e-08	0.000141825	0.000227698	0.000357372
Solyc11g045240	0.000384901	0.00120482	7.3091e-07	0.00223491
Solyc05g009240	0	0	0	0
Solyc03g005260	0.00271508	0.01161	0.000531171	0.00132814
Solyc10g083390	2.1171e-05	9.77819e-05	0.00228214	1.00441e-05
Solyc08g065640	0.000110038	0.00192059	0.00196568	0.00244521
Solyc05g013700	1.50808e-05	0.000376596	0.000269724	7.56336e-06
Solyc02g070280	0.00457462	0.00414018	0.000235969	0.000180338
Solyc01g107180	0.000673441	0.00688137	0.000445073	0.00161133
Solyc04g015690	0.000103955	0.00065406	0.00297995	0.00270178
Solyc01g109320	0.00392657	0.0032264	0.0286782	0.014237
Solyc03g007530	7.62633e-08	0.00038	0.009383	0.00603754
Solyc11g068400	0.000345988	5.3744e-05	9.93499e-05	0.000213293
Solyc03g111580	0.00030737	0.000177649	0.000214714	1.72964e-05
Solyc07g006870	0.00188841	7.64556e-05	0.00267282	0.000106381
Solyc08g006260	0.000569396	0.000154393	0.000218826	0.010076
Solyc01g094760	0.000268896	0.000273508	0.000237592	0.000247623
Solyc02g014170	3.59024e-05	0.00144975	0.00011544	0.000917493
Solyc04g050730	2.14009e-05	0.00724701	0.00136198	5.52573e-05
Solyc09g072820	0.00247087	0.00463603	0.000930202	0.00504438
Solyc01g100320	0.00121457	0.00120825	7.01075e-05	0.000576114
Solyc10g008050	0.000280289	0.000463168	0.0033606	0.00142259
Solyc03g111050	0.00279975	1.93725e-05	0.00119566	0.00356266
Solyc05g053290	4.30833e-05	0.000768572	0.000573021	0.000103274
Solyc08g082030	0.021162	0.00708582	0.00210968	0.000535382
Solyc12g098210	0.0199386	0.0255204	0.00118412	0.0104142
Solyc05g050920	0.0117004	0.00722979	0.000775954	0.000243431
Solyc01g097740	0.000246106	0.000169435	0.000172373	0.000156978
Solyc12g014250	3.67989e-05	0.00171179	0.0020302	0.00286141
Solyc01g099270	0.00421398	3.92809e-05	0.00587195	0.000112914
Solyc05g012540	0	0	0	0
Solyc06g008330	0.000682659	0.00079914	0.00437421	0.00658981
Solyc04g026380	0.00262218	0.000438126	1.42055e-06	0.000197495
Solyc09g056170	0.000141152	0.000463107	3.19956e-06	7.8366e-06
Solyc06g082520	0.000397488	0.00165549	0.000112417	7.38421e-05
Solyc08g078140	8.7664e-05	0.000286425	0.00464396	0.00106435
Solyc02g094570	0.00029834	0.0013085	0.0007687	9.48896e-05
Solyc08g076100	3.88324e-06	0.000394459	0.00015162	4.99813e-05
Solyc02g033040	1.2635e-06	0.00360589	0.0011652	0.00496658
Solyc02g065560	0.000641625	4.17333e-05	0.000385845	0.0281564
Solyc12g008930	0.00016438	0.0218297	0.00635474	0.00147581
Solyc10g086270	0.00692808	0.00552849	1.16004e-05	0.00334491
Solyc09g074050	0.000571231	9.61125e-05	0.000331924	0.000512034
Solyc09g059950	0.00401667	0.000553233	0.0074689	0.015102
Solyc08g007600	0.00301199	0.000778808	7.32938e-06	0.000672126
Solyc12g057000	0.00413855	0.00941819	0.00163763	0.000495005
Solyc03g115770	0.000717293	9.76853e-05	0.00579575	0.00421488
Solyc09g018340	0.000100989	0.00192332	0.00335386	9.03403e-05
Solyc08g048500	2.15322e-06	8.047e-05	0.000251231	4.94305e-05
Solyc01g099490	0.00129326	0.00868782	0.00150276	0.00390083
Solyc01g009970	0.000218707	0.000282825	0.00098635	0.00079432
Solyc05g020000	0	0	0	0
Solyc01g021600	0.0001517	0.000760816	0.000700547	0.00373783
Solyc08g083070	0.00169381	0.00205235	1.55719e-06	7.1274e-05
Solyc04g080720	0.00601644	0.00373115	0.00968075	0.00294381
Solyc04g009710	0	0	0	0
Solyc01g104510	0.000304075	0.000195009	2.68256e-05	0.000156653
Solyc06g062460	0.0130825	0.00148145	0.000994133	0.00642938
Solyc07g039550	3.91401e-05	0.000165948	0.00105195	8.61654e-06
Solyc10g081130	0.00191486	0.00159664	8.94986e-05	8.11316e-05
Solyc12g015870	0.00048095	1.73934e-05	6.73831e-05	0.000138389
Solyc09g061750	0.000479948	0.000645147	0.000580861	0.00180968
Solyc10g080260	0.0177128	0.00880133	0.000775327	0.0273374
Solyc00g011880	8.62716e-06	7.40308e-05	6.34962e-05	0.00316826
Solyc03g097050	0.000103032	0.00271344	0.00616648	0.000198877
Solyc03g025440	0.00102319	1.16772e-05	0.000142994	0.000784192
Solyc06g050270	0	0	0	0
Solyc01g107960	0.00518604	3.85605e-10	0.00919421	0.000588493
Solyc02g091060	0.00704162	0.00620895	0.000784639	0.00513865
Solyc11g068980	0.00257453	0.000340656	0.00211959	0.000109807
Solyc01g005670	7.82009e-05	0.00234896	2.64321e-05	0.000289015
Solyc05g007230	7.46732e-08	0.00221186	0.000870994	6.94927e-06
Solyc01g009350	0.000149021	0.00165965	1.12357e-08	0.00264821
Solyc09g013070	2.8088e-06	0.00205212	0.000365146	0.000957091
Solyc04g071670	0.00371202	0.0023384	0.00706309	0.000450389
Solyc03g112760	0.00644702	0.000162372	0.00124029	0.00802482
Solyc07g006020	0.00334526	3.49806e-06	0.0300003	0.00277308
Solyc04g079080	0.00781941	0.0185251	0.000891888	0.00152613
Solyc03g096900	2.52124e-05	0.000965958	0.000129771	0.000483674
Solyc03g110890	5.22531e-05	0.0167917	8.82208e-05	0.00882679
Solyc10g005030	0.000891397	0.000261985	0.0118593	0.00149684
Solyc02g067230	0.000156023	5.41827e-06	0.00405274	0.00606372
Solyc07g008510	0.0194627	0.00121322	0.0025932	9.01962e-06
Solyc03g117040	9.04151e-05	0.000474843	0.000342359	3.3256e-05
Solyc09g009300	0.000906595	2.18859e-05	0.000310889	0.000768471
Solyc02g061690	0.000149021	0.00165965	1.12357e-08	0.00264821
Solyc01g087340	0.000189638	0.00403362	0.00151697	4.56241e-05
Solyc03g112490	0	0	0	0
Solyc08g081910	0.000358998	0.00137348	0.000671616	8.30888e-06
Solyc04g049850	0.000367864	4.36854e-06	0.0001119	0.000244977
Solyc07g018290	0.00778166	0.00537662	0.00965487	0.0034659
Solyc07g006070	4.09805e-05	7.14079e-06	4.43648e-06	3.92434e-05
Solyc10g038000	0.00323371	6.61164e-05	1.78635e-05	0.00120795
Solyc01g049820	0	0	0	0
Solyc07g045260	0.00641993	0.0112528	0.0118428	0.00127538
Solyc02g082470	4.90243e-05	0.000565841	1.77654e-05	9.2476e-05
Solyc10g083980	0.0247951	0.0288455	0.0217088	0.0270648
Solyc04g082610	1.23993e-06	0.000157189	7.63354e-05	3.80419e-05
Solyc07g005640	0.000501676	0.000320614	0.000276871	0.000127979
Solyc07g040660	0.000801257	0.0281957	0.000941982	0.00224061
Solyc02g086500	4.45725e-06	0.000236536	0.000811759	0.00143525
Solyc01g087690	0.0260928	0.000132183	0.0242785	0.000452319
Solyc08g068310	0.000286804	0.000154602	1.9095e-05	0.0004176
Solyc07g041940	0.00088099	0.00433497	0.000771121	0.0174179
Solyc10g076920	0	0	0	0
Solyc10g007680	0.000307851	0.000455344	0.00605137	0.000557113
Solyc04g076460	0.00438304	0.000445793	0.00948627	0.00427606
Solyc11g020060	0.0021055	0.000550716	9.27369e-05	0.000447463
Solyc12g005400	0.00133121	0.0014037	0.00400685	0.00133959
Solyc07g019450	2.1171e-05	9.77819e-05	0.00228214	1.00441e-05
Solyc07g054440	0.000548127	2.29866e-05	0.000106505	0.000263396
Solyc03g063650	0.00114183	0.00570596	0.00493059	0.0118072
Solyc07g007860	0.0335607	0.00423858	0.00637179	0.00307729
Solyc02g093330	0.000936088	0.000948511	3.0045e-06	0.0072402
Solyc03g078420	0	0	0	0
Solyc01g109860	0.00141277	0.00398041	0.0571184	0.000237622
Solyc10g047110	0.000352745	0.0440481	0.0369249	0.00512962
Solyc02g062340	0.0990237	0.00299941	0.0704904	0.00253457
Solyc03g059250	7.21877e-08	0.000345582	0.000141533	0.00113017
Solyc01g096850	0.00334109	0.00565342	0.00308006	0.000994476
Solyc06g036690	0	0	0	0
Solyc02g014430	0.00606367	6.41468e-06	0.0131701	0.0044865
Solyc07g042870	0	0	0	0
Solyc10g009040	0.000796312	0.000135064	0.000158644	0.00547646
Solyc09g009870	0.000449212	0.00128978	1.24397e-05	0.000126654
Solyc06g068920	0.000183262	0.00029205	0.000172537	1.40615e-06
Solyc08g081000	9.3605e-06	0.000512766	5.41882e-05	0.00365451
Solyc02g050330	0.00154043	8.94641e-06	0.00207492	0.0296095
Solyc02g080830	0.00371202	0.0023384	0.00706309	0.000450389
Solyc12g089310	0.00420418	0.0218935	3.15114e-05	0.0231082
Solyc03g026200	0.00146182	0.000718001	0.00471115	0.000323284
Solyc10g046990	0.00301199	0.000778808	7.32938e-06	0.000672126
Solyc09g092460	1.15799e-05	4.78329e-05	0.00209182	0.00060035
Solyc11g056250	0.00234243	0.0283887	1.04876e-05	8.25117e-07
Solyc04g007030	0.00261617	0.00647623	0.0303715	0.0359317
Solyc03g071560	0.00118938	0.000284757	0.000356084	0.000351726
Solyc03g118170	0.000442526	0.000312849	0.00129699	0.00103183
Solyc09g011340	8.43089e-05	4.354e-05	0.000423113	0.00214076
Solyc01g007760	0.000424822	0.000607258	0.00536105	0.00101986
Solyc08g008360	0.00595321	0.00691656	0.0152302	0.018777
Solyc12g056950	9.88287e-05	0.000319409	0.00111463	0.00110625
Solyc08g074240	8.92799e-06	0.00040515	0.000291466	0.000506606
Solyc01g006410	0.000569396	0.000154393	0.000218826	0.010076
Solyc07g064860	0.0016541	0.00145937	0.00108063	0.00271315
Solyc01g079340	0.000281246	9.7373e-06	8.31094e-07	6.10906e-05
Solyc06g082640	0.00309073	0.00193297	0.000524963	0.00557825
Solyc10g008310	0.000569396	0.000154393	0.000218826	0.010076
Solyc04g072610	0.00158363	0.000110383	0.000686476	0.00163509
Solyc03g116920	1.30196e-05	0.027918	0.00220802	0.00988381
Solyc10g005590	4.12065e-05	1.12984e-07	0.000179863	0.000293375
Solyc11g070070	0.0047947	0.00032935	0.00109827	0.0125761
Solyc01g081030	8.20503e-05	1.21611e-05	0.000426439	4.05679e-05
Solyc03g121630	3.45462e-05	1.5551e-06	0.000402103	0.00180979
Solyc06g076660	6.93464e-05	0.0017246	1.40123e-07	0.000560637
Solyc11g062020	0.00584232	0.00799739	0.0019619	0.000799289
Solyc01g005990	1.04821e-05	0.000769765	0.00133732	0.000750284
Solyc01g091000	0	0	0	0
Solyc02g080160	0.00476949	0.00901558	9.89978e-05	0.000127221
Solyc09g065420	0.00189982	2.03758e-06	0.00613806	0.129365
Solyc02g082990	0.0074941	0.0252567	0.00248701	0.00647812
Solyc06g005000	0.00675655	0.0160746	0.00417369	0.0011219
Solyc11g013830	0.00300964	0.000598885	0.000322606	0.000695592
Solyc12g017870	0.00187932	2.04586e-05	0.00137031	0.000153686
Solyc00g005000	0.00329592	4.65705e-05	0.00205582	0.00393811
Solyc10g081670	0.0166623	0.00642056	0.000316126	0.00103079
Solyc11g066300	0.000464004	0.00269972	0.00381216	0.00219023
Solyc09g090020	0.00136407	0.00157189	0.00559257	0.000968708
Solyc07g065400	0.000230668	0.00100472	0.000309112	0.000614341
Solyc06g048730	5.18556e-07	0.00037196	0.00126835	0.000100701
Solyc04g019310	3.85341e-07	0.116855	0.0193685	0.00439299
Solyc06g083190	3.95818e-05	0.000127382	0.000901016	0.000153911
Solyc01g005330	3.03804e-06	0.000542146	0.00102162	5.87884e-05
Solyc07g062830	0.00145464	0.00244317	0.00305404	0.00405039
Solyc09g065070	0.00260153	0.00375045	0.00394326	0.000146927
Solyc02g085070	0	0	0	0
Solyc02g077710	0.000246608	0.000932141	0.000111636	1.99555e-05
Solyc06g075310	0.000131435	0.000754923	9.85099e-06	0.000259546
Solyc07g051820	0.0178234	7.33617e-05	0.0240642	0.000155812
Solyc11g005830	0.00823569	0.000732835	0.00288221	0.000133793
Solyc11g008800	0.0006852	0.00321096	0.0149451	0.000104537
Solyc01g101260	0.00328005	0.0160604	0.0144508	0.000145292
Solyc05g043340	0.00134648	0.000365101	0.000517469	0.0238273
Solyc09g015870	0.000438077	0.000227496	0.000402863	0.0041302
Solyc02g070940	0.0111124	0.000171919	0.01368	0.0279108
Solyc01g090840	0.0038166	0.00103349	0.00163909	0.00197548
Solyc12g096500	0.00144753	0.000239157	0.000133049	0.000306112
Solyc09g090680	0.000358834	0.00238632	0.00205544	0.00743399
Solyc09g091370	0.00132334	0.00390733	2.32917e-05	0.00229986
Solyc09g064480	0.00632138	0.000897669	0.00264684	0.000428529
Solyc07g044900	0.000962213	0.00162672	0.000146059	0.00554341
Solyc03g025160	0.000925713	6.5887e-05	0.000631604	3.39099e-05
Solyc11g056530	0	0	0	0
Solyc03g043920	0.00739615	0.00123707	0.00186176	0.0400252
Solyc11g011990	0.00129369	0.000429421	0.000919199	0.000449407
Solyc09g063130	2.66364e-05	0.0014465	0.000700789	0.00758029
Solyc03g007330	0.000972818	0.000253099	9.27624e-05	0.00324116
Solyc05g015650	0.000478516	2.27706e-05	0.00031152	8.17454e-05
Solyc06g051810	1.38805e-05	3.3092e-06	6.36173e-07	0.000529259
Solyc09g090970	2.32895e-05	0.00579058	0.000836105	0.012166
Solyc10g011950	0	0	0	0
Solyc11g040300	2.76151e-05	0.00426256	0.00471409	5.7768e-06
Solyc01g044520	0	0	0	0
Solyc09g014580	0.000385263	0.0156524	0.0359004	0.00419638
Solyc09g091080	0	0	0	0
Solyc09g075000	0.000639458	0.000653215	4.7326e-05	0.000124946
Solyc04g074120	0.000408311	0.00773886	0.00546108	0.000692942
Solyc06g083220	0.00468983	0.00445653	0.00293145	0.00835235
Solyc04g071330	0.000192751	0.0012731	2.84082e-05	0.000490779
Solyc10g078400	1.72754e-05	0.00418659	0.00589839	0.00533746
Solyc06g066010	0.00183817	0.000171403	0.0036315	0.00444396
Solyc06g061040	0.00216422	0.00166347	0.00416211	0.0137681
Solyc12g013560	0.000226084	0.00451234	0.0152703	0.00374626
Solyc06g069670	0	0	0	0
Solyc10g017650	0	0	0	0
Solyc06g067940	0.000511093	0.000946063	6.47657e-05	4.34238e-05
Solyc07g063000	0.000103812	8.46048e-05	0.000171468	0.00141201
Solyc09g065990	0.0110829	0.0059737	0.00188475	0.000437917
Solyc12g042760	0.0134656	0.0256728	1.30973e-06	0.0158153
Solyc12g099500	0.00113014	0.000665978	0.00159923	0.00933419
Solyc08g015940	0.00013253	0.00175772	0.00152547	0.000873183
Solyc09g009460	2.36526e-05	5.87137e-05	0.000324225	5.91831e-05
Solyc08g075650	2.38953e-06	1.78184e-07	2.4005e-05	7.7094e-05
Solyc05g053900	0.00417009	0.00300955	0.00486635	0.0361215
Solyc01g091820	6.28408e-05	0.00262441	0.000980231	0.000286553
Solyc11g006510	0.000567127	0.00298337	2.87467e-06	0.0051855
Solyc05g009670	4.77616e-08	0.000644027	1.80196e-06	0.00105189
Solyc02g071710	6.34728e-05	0.00501985	0.000358228	0.00108369
Solyc07g048110	0.000229224	0.000531058	0.000769829	0.000672549
Solyc03g034360	0.00261332	0.0255302	0.00886917	0.0291873
Solyc02g087320	0.00398586	0.000123893	0.0195822	0.00485726
Solyc02g079540	0.012176	0.0131893	0.00138138	0.000958547
Solyc03g032240	3.87004e-05	0.00142675	0.000791873	0.00455478
Solyc10g053880	0	0	0	0
Solyc08g078380	0.0167164	0.0159893	0.0117028	0.00204063
Solyc01g088060	0.000276444	0.000123632	0.000522399	0.000373384
Solyc07g064700	0.00259624	6.54872e-05	0.00116001	0.00741814
Solyc01g094370	1.76742e-05	2.57158e-06	1.97869e-05	0.000297118
Solyc02g065760	0.000569396	0.000154393	0.000218826	0.010076
Solyc12g010030	0.00357422	7.98885e-05	0.00118221	0.066311
Solyc03g006820	1.28435e-06	4.51842e-05	5.26991e-06	5.00323e-05
Solyc09g055700	0.00175333	0.00114557	0.00260574	0.000181509
Solyc07g061710	0	0	0	0
Solyc06g054570	0	0	0	0
Solyc12g100010	0.00222608	0.00166757	0.00527998	0.00459859
Solyc10g079460	0.000762064	1.5848e-05	0.00210351	0.00262068
Solyc01g007400	0	0	0	0
Solyc07g065870	0.0123744	0.00273412	0.000187701	0.00102239
Solyc12g008480	0.00137413	0.0154918	0.0101598	0.00114559
Solyc05g008100	0.000276814	0.000875624	0.000323285	2.54079e-05
Solyc02g070440	1.12552e-07	0.00268042	0.000508636	4.11507e-05
Solyc11g008020	0.00844505	0.00814663	0.014826	0.0118695
Solyc06g062660	8.17597e-06	0.000539481	5.74091e-06	1.13182e-05
Solyc07g062060	0.00014185	0.000799148	0.000154413	0.00420498
Solyc02g084670	0.0116157	0.00832153	0.0018322	0.000823407
Solyc03g033590	0.000149021	0.00165965	1.12357e-08	0.00264821
Solyc02g078630	0.00149324	5.61185e-05	3.96135e-08	0.000245225
Solyc07g055110	0.000500133	1.27184e-07	0.0144439	0.0146758
Solyc06g036550	0.0136875	1.61419e-05	0.026632	0.00315344
Solyc01g094950	0.00104058	7.15571e-05	0.000109898	0.00162464
Solyc01g110950	4.28614e-06	0.000445851	0.00492273	0.000216796
Solyc06g064620	0.0189251	0.00168028	0.00742709	0.000824478
Solyc03g082740	0.000141711	0.000296238	0.00216873	2.49743e-07
Solyc04g010330	8.86144e-05	0.00725834	0.0132888	0.00924273
Solyc01g095020	3.06649e-05	0.00017998	0.000352146	0.000101008
Solyc09g031870	0.00301199	0.000778808	7.32938e-06	0.000672126
Solyc05g013160	8.03652e-05	8.11851e-05	0.000425248	0.000544946
Solyc01g067740	0.000102351	0.000257784	0.000603544	0.000638071
Solyc03g033620	5.44985e-06	0.000637253	0.000510374	0.000125756
Solyc09g056210	0.0027284	0.0318696	0.000881261	0.00192293
Solyc11g012310	0.00119793	3.65099e-05	0.0230342	0.0153414
Solyc10g006140	2.49652e-05	0.00043954	1.59608e-07	3.6012e-06
Solyc08g023640	0.00203047	0.00139902	0.000480693	5.75318e-05
Solyc02g032800	0.00589807	0.000363336	2.38749e-05	0.00268544
Solyc11g005190	0.0127112	0.00482394	0.00412004	0.00138921
Solyc02g089360	0.000339492	6.57052e-05	0.00515673	0.00113735
Solyc12g038450	0.00301199	0.000778808	7.32938e-06	0.000672126
Solyc01g095690	0.00186631	0.00524469	0.00212272	0.0319362
Solyc08g062310	0	0	0	0
Solyc06g051060	0.00200988	0.00482274	0.00232481	0.0125311
Solyc04g072150	0.00739336	0.00332718	0.00177669	0.00324449
Solyc11g044250	3.79786e-05	0.0136897	0.00754387	0.00218629
Solyc05g007460	0.000895517	0.000133021	0.000412579	0.00730712
Solyc05g006610	0.00121828	0.00297841	0.00306644	0.00084067
Solyc03g117280	0.000690437	0.0010718	2.23598e-05	0.000403368
Solyc02g094270	0.00438304	0.000445793	0.00948627	0.00427606
Solyc07g063820	0.00334941	0.000174948	4.72515e-05	0.000169724
Solyc03g121570	0.000849158	4.27859e-06	2.46444e-05	0.000149542
Solyc02g089090	0.00267272	6.88754e-05	0.000100752	0.00312797
Solyc05g051410	0.000412884	0.00513602	6.00191e-05	0.00125897
Solyc06g065970	0.000774844	0.00370874	0.000423035	0.00282706
Solyc03g093170	0.00203047	0.00139902	0.000480693	5.75318e-05
Solyc01g105950	0.0517596	0.00902228	0.0148858	0.00473928
Solyc03g034070	0.00234181	0.000134655	0.00595831	0.000486422
Solyc11g072250	0.00203047	0.00139902	0.000480693	5.75318e-05
Solyc07g008060	0.00181527	2.84141e-06	1.26949e-05	0.00192034
Solyc02g076900	1.79351e-05	7.02109e-05	0.000995727	0.00284083
Solyc06g008510	0.000663343	0.00879213	2.12689e-06	0.000488508
Solyc05g052260	0.000133909	0.000354389	1.11633e-06	3.77199e-05
Solyc09g007430	0.0005389	0.021915	0.000776684	0.00245016
Solyc04g011520	0.000187605	0.000574975	0.000357882	0.00150972
Solyc03g006450	0.0248948	4.87588e-05	0.0044444	0.00196577
Solyc10g084740	0.00197524	0.00023224	0.000686744	0.000777771
Solyc02g088940	0.00107642	0.0015949	0.0186829	0.00352793
Solyc00g309530	2.1171e-05	9.77819e-05	0.00228214	1.00441e-05
Solyc07g042960	0.000991807	0.00124177	0.00610898	0.0135252
Solyc10g083210	0.00689593	0.00450179	0.00105888	0.0100875
Solyc04g016060	0.00014137	6.97827e-05	0.000252559	0.0266478
Solyc09g083280	8.72196e-05	0.00206799	0.000492987	0.00840252
Solyc12g010850	0.0251762	0.0073452	0.0299814	0.0281988
Solyc05g014240	2.28074e-05	0.00117526	4.98704e-05	8.29384e-05
Solyc05g052190	5.78329e-05	0.00225291	2.81163e-05	0.00500587
Solyc08g067850	4.28047e-06	1.51986e-05	0.000699061	0.000994538
Solyc11g044320	0.000919781	0.000727113	0.000367048	0.00875155
Solyc07g026930	0.0106566	0.0021013	0.00085525	0.000122864
Solyc02g072020	0.000353896	1.64952e-07	0.000148632	0.000528691
Solyc06g065020	5.16556e-05	0.00252802	0.00013454	0.00149387
Solyc10g009200	0.000325188	0.00010436	1.19676e-05	9.48389e-05
Solyc01g065980	0.00323313	0.00395781	0.0625143	0.000950414
Solyc12g006410	0	0	0	0
Solyc03g116620	0	0	0	0
Solyc08g081240	0.00060954	2.98007e-06	0.000529213	0.00149361
Solyc05g008920	0.00502251	0.000201229	0.0110699	0.0162198
Solyc06g053330	0.00200657	0.00170429	0.000348348	0.0006312
Solyc07g026680	0.000497049	0.0199737	0.00103722	0.00352045
Solyc09g082480	0.000356945	1.187e-05	0.0394554	0.0301929
Solyc11g071500	0.00301199	0.000778808	7.32938e-06	0.000672126
Solyc01g100820	0.00155981	0.00431823	5.53421e-05	4.33533e-05
Solyc08g082910	0.000126066	0.000282324	0.00468082	0.000195628
Solyc01g106790	0.00228361	0.000204588	5.15994e-05	0.0057848
Solyc03g122170	0.00611545	0.00482617	0.0265289	0.00104997
Solyc09g005360	1.69256e-05	0.000494794	4.52917e-06	6.06454e-05
Solyc06g007260	5.24748e-05	0.000242364	0.00565654	2.48954e-05
Solyc03g026040	0.000553842	0.0068899	0.0136779	0.000203877
Solyc03g097670	0.00542611	0.00389602	0.00433242	0.000248845
Solyc12g044440	5.02737e-06	0.0563765	0.0067802	0.000367279
Solyc08g081790	0.00389237	0.00321974	0.00593098	0.0368755
Solyc06g009390	0.00141938	0.00146895	2.11158e-05	0.00122909
Solyc09g082150	0.00177994	0.00807129	0.00111106	0.00124132
Solyc03g007470	0.00322489	0.000113658	0.00118462	0.000500638
Solyc01g100790	2.1171e-05	9.77819e-05	0.00228214	1.00441e-05
Solyc02g091600	0.0138059	0.00502012	0.00176933	0.0103827
Solyc04g055130	0	0	0	0
Solyc10g076610	0.0253832	0.0244355	0.00299755	0.00913832
Solyc12g088350	0.000536936	0.0656734	0.0174062	0.00215515
Solyc06g082480	0.000181501	0.0029734	0.00709861	0.0112756
Solyc04g015080	1.46049e-05	0.00245679	9.66585e-05	0.00448807
Solyc01g109510	0.000227789	0.000473675	0.00112899	0.000309545
Solyc01g098390	7.15996e-05	0.000470133	1.63638e-05	0.000582132
Solyc12g009940	0.000978186	6.84628e-05	6.82272e-05	0.00156588
Solyc04g049180	2.10661e-06	9.75437e-05	0.000149913	0.000307065
Solyc11g017060	8.29815e-05	0.0194058	0.0233103	0.0226858
Solyc09g005580	0.0227969	0.0116157	0.00598078	0.0127217
Solyc01g068370	0.0014936	0.00104179	0.00642752	0.00814633
Solyc08g077460	0.000115553	5.9893e-05	0.000169315	0.00135176
Solyc11g030870	0	0	0	0
Solyc03g007190	3.19688e-05	0.000756843	0.000167593	0.000359078
Solyc10g085820	0.0018522	0.00356108	0.000745448	0.00438712
Solyc03g053130	0.000569396	0.000154393	0.000218826	0.010076
Solyc09g007980	0.000561425	0.000150484	0.0043295	0.000631208
Solyc01g105170	0.00060274	0.000428915	1.23155e-05	0.0012041
Solyc04g078920	1.37067e-05	0.000141692	0.000234964	0.00011277
Solyc02g067860	9.9457e-05	0.000655552	0.000338228	0.00478932
Solyc08g082260	0	0	0	0
Solyc04g014680	0.000134256	0.00138083	5.5303e-06	0.000431925
Solyc06g072140	5.70349e-05	0.000170587	0.000204935	0.00061728
Solyc04g045520	0.0133863	0.0150303	0.000648091	0.00421473
Solyc08g006760	1.98425e-06	0.000187496	0.000488541	0.000476966
Solyc06g005640	0.000317455	0.00407538	0.0103108	0.0110423
Solyc05g054090	3.11952e-06	0.0170683	0.0115554	0.000206101
Solyc01g110540	0.00170177	0.00215765	0.000175799	0.000179229
Solyc07g047870	0	0	0	0
Solyc09g012000	0.00226543	0.00292909	2.01383e-05	0.00300196
Solyc05g055320	0.00354002	0.0195544	0.00298448	0.0190062
Solyc01g098930	2.35355e-06	0.00269865	0.000497072	0.000318388
Solyc03g118560	3.6539e-05	0.00581623	0.00752547	2.21185e-05
Solyc09g011770	0.000251845	0.000877742	0.000104643	0.000337369
Solyc06g018050	0.00136893	1.46621e-05	0.000251849	0.00182226
Solyc03g114410	0.00392965	4.45335e-05	0.000542941	0.000694279
Solyc04g014350	0.00229755	0.00190366	0.000648631	0.0314293
Solyc07g008890	0.00196577	2.75167e-05	0.0125857	0.000348286
Solyc04g054770	0.00203047	0.00139902	0.000480693	5.75318e-05
Solyc10g086330	6.495e-05	0.000887276	1.61234e-05	4.9855e-06
Solyc02g032490	0	0	0	0
Solyc04g080390	0.0119744	0.00560137	0.000146746	1.0132e-05
Solyc10g081300	0.00573125	0.0236944	0.0144472	0.0199255
Solyc04g081440	8.38649e-05	0.000127214	8.95831e-06	0.000101634
Solyc02g093510	5.31776e-05	0.000111969	4.47645e-06	0.000117344
Solyc08g076730	0.0018235	0.00174907	1.58361e-05	0.000884453
Solyc02g080200	8.983e-06	0.000119062	0.000160763	0.000469509
Solyc06g007390	5.58478e-05	0.00506175	1.43464e-07	0.0277319
Solyc02g062560	0.000128429	0.00421049	0.00361176	0.00414341
Solyc01g009830	0.00051781	0.00080133	0.000518967	0.0133208
Solyc10g007310	0.00522412	0.00363834	0.00140869	0.00280704
Solyc08g041780	4.68093e-05	0.00107065	0.000143339	0.000645592
Solyc08g083130	0.036173	0.0065619	0.0122815	0.000623904
Solyc06g074420	0.00489794	0.00229861	0.000103058	0.00887076
Solyc01g104490	1.22097e-05	5.79271e-05	0.00256784	0.000226453
Solyc06g007850	0.00635183	0.00179217	0.0114012	0.00380135
Solyc08g007410	6.0872e-05	2.77361e-05	0.000105412	9.0403e-05
Solyc06g062340	0.00368325	4.71379e-09	0.00197518	0.002114
Solyc10g085170	0.000203854	0.00382591	0.00490786	0.00134959
Solyc06g068700	5.60937e-05	0.00738487	0.000367622	0.000274602
Solyc04g079320	0.000109331	0.000225988	7.23635e-05	0.00078221
Solyc03g110910	0.00121381	0.000338355	0.000371662	0.000801675
Solyc08g005120	0.00809528	0.002303	0.00360121	0.0221155
Solyc10g084880	0.00856737	0.00440389	0.00294775	0.0302762
Solyc01g009780	0.000423589	0.000812957	0.000102905	0.00111487
Solyc01g104710	0.00484764	3.66204e-05	0.000231202	0.0105046
Solyc03g025760	0.00391845	0.00100335	0.0157682	0.000176858
Solyc02g069520	0.000433121	3.1983e-05	4.20819e-05	0.00227633
Solyc10g047630	0.00048815	3.02816e-06	0.000164343	7.45405e-05
Solyc04g007610	0.000106743	7.59506e-05	0.000480161	0.000152339
Solyc09g042290	0.000601453	0.00188014	0.000463171	3.99335e-05
Solyc02g081150	0.000156273	0.000171837	0.0016248	0.00174453
Solyc09g059540	0.00309819	0.0026981	0.00309716	0.0020688
Solyc07g042510	9.66331e-06	0.00552845	0.00778605	1.10859e-05
Solyc04g074320	0	0	0	0
Solyc06g083420	0.00122736	0.000235257	0.010659	0.00578524
Solyc04g077670	0.00145326	0.000549187	0.00140388	0.000232906
Solyc11g027650	0.000149021	0.00165965	1.12357e-08	0.00264821
Solyc10g084220	1.16843e-05	0.00220358	0.00264353	0.00339313
Solyc02g005320	9.67597e-06	0.00100651	0.0111131	0.000489417
Solyc06g069070	0.00927134	0.0051113	0.000326603	0.00325435
Solyc02g092390	0.000121667	2.30195e-05	0.000896573	0.000726763
Solyc04g078490	0.000228818	0.000157274	0.000254	0.000354477
[truncated: 23,480 more rows]

## Sheet: Table S5b
Table S4b. The contribution of individual genes to PC1 – PC4 for the temperature focused analysis. The contribution of each gene to each individual PC for each cultivar was calculated as described in Materials and Methods and is given as fraction to 1. Shown are the results for 39°C.
Accession number	PC1	PC2	PC3	PC4
Solyc01g105450	0.0443063	0.0123551	0.00561962	0.00213618
Solyc08g082720	0.0041606	0.00121002	0.00310912	0.00243216
Solyc12g098100	0.00689775	0.00115278	0.0267083	4.86204e-07
Solyc08g006460	0.000675795	0.000641333	0.000229364	0.000294732
Solyc05g050810	0.000613139	0.0186119	0.0110403	0.00916002
Solyc07g032140	0.0268664	0.0115727	0.00364839	0.00123591
Solyc12g099850	0.000501942	0.00334852	0.00496959	0.00391577
Solyc05g010140	0.000681765	0.000712635	0.00099771	0.000194908
Solyc04g014670	3.74945e-05	5.61748e-06	0.000240451	0.000192314
Solyc11g069040	0.000130823	0.000408588	1.41536e-06	4.70087e-05
Solyc05g012430	0.000125502	0.00290072	5.01489e-05	0.00321959
Solyc06g008240	0.00274886	0.00189596	0.000209155	6.43538e-08
Solyc01g110590	0.000125579	0.00325015	1.99658e-05	0.0292337
Solyc01g080160	0.00309006	0.000160259	0.000534187	0.000199425
Solyc09g030450	8.71609e-06	0.000242779	6.41317e-05	0.000241205
Solyc02g070630	0.00383725	0.00590256	0.000415396	0.00287847
Solyc01g100210	0.00560383	2.66731e-05	0.00147643	0.00221174
Solyc10g078150	6.20445e-05	0.000341404	0.00035646	0.000109209
Solyc06g066540	0.00459203	0.0082568	0.0827017	0.0206652
Solyc12g014490	0.00239697	6.14998e-05	0.000697949	0.0202577
Solyc10g079200	3.19064e-05	0.000700957	0.000306074	0.000347996
Solyc01g106900	0.000116308	0.000847454	0.000105815	4.89665e-05
Solyc11g072990	0.00147761	0.00138056	0.00265096	0.00173496
Solyc12g049440	0.00124381	0.00835406	0.0132607	7.88896e-05
Solyc03g044020	3.79097e-05	0.0016563	0.00203066	0.000289684
Solyc12g099270	5.48647e-05	0.000195602	0.000114479	0.0031836
Solyc08g007730	0.00438989	0.00433306	0.00144037	8.80758e-05
Solyc12g057130	0.000476746	0.000803508	0.00483618	0.00785663
Solyc05g055660	0	0	0	0
Solyc01g098610	0.000168047	0.000553343	2.87724e-08	0.000301434
Solyc05g006850	0.00607429	0.00491347	0.000667625	0.012662
Solyc09g018230	8.44972e-05	0.000167479	0.000390202	0.000185155
Solyc08g022080	4.69669e-05	0.00199072	4.99003e-05	4.99405e-06
Solyc09g007970	0.000431612	0.00753002	0.00948624	0.00385222
Solyc05g026230	0.0166712	0.000718925	0.0010484	9.60048e-05
Solyc06g005850	0.00917221	0.000143163	0.000171865	2.30269e-05
Solyc03g120840	0.0140631	0.00642032	0.00502413	0.00353583
Solyc02g079010	0.000192474	6.46626e-05	0.00238608	0.0016695
Solyc06g007980	6.30354e-05	0.000999044	3.03664e-05	3.02869e-06
Solyc04g080610	0.000113445	0.000876888	1.96282e-06	0.00458176
Solyc01g104460	0.00149506	0.000953102	9.52048e-05	3.86507e-05
Solyc11g065100	0.000222008	0.00093936	5.76327e-05	0.00263683
Solyc06g009110	0.00143267	0.000845165	0.00185304	0.000644239
Solyc03g115570	0.00274886	0.00189596	0.000209155	6.43538e-08
Solyc02g091480	0.00022277	0.0031049	0.0020223	0.00142276
Solyc02g064760	0.00083809	1.19919e-05	0.00159298	0.0137105
Solyc09g061620	0.00012875	0.000701762	0.000247224	0.00011102
Solyc12g013610	2.90574e-05	0.00194716	0.00784247	0.0230779
Solyc06g050300	3.487e-05	0.00237014	0.000240964	0.00115822
Solyc09g007450	0.000817606	0.00192547	0.000275495	0.000955126
Solyc05g055080	0.000258642	0.00561603	0.00917146	0.00438354
Solyc04g015200	0.00218795	0.0148128	0.000410406	0.000930438
Solyc11g068870	0.00122153	0.000284276	1.93636e-06	0.000726485
Solyc03g093340	0.183788	0.0381395	0.205829	0.0199892
Solyc06g063390	0.00234212	0.0510389	6.37614e-05	0.00375882
Solyc08g005460	0.000548009	9.08905e-05	0.00187104	0.0562096
Solyc05g009500	4.19068e-05	0.0221379	0.0062575	0.000498401
Solyc12g055790	4.36235e-07	0.00594729	0.000104274	0.00269038
Solyc03g113160	0	0	0	0
Solyc12g021170	0.000593801	0.000610306	0.000563049	0.000280314
Solyc05g007030	4.24097e-05	0.000890753	0.000253235	0.000137087
Solyc04g049470	0.000286603	0.210077	0.048244	0.00556873
Solyc01g105330	0.000604776	0.00360017	0.000253936	0.00808908
Solyc09g075120	2.76853e-05	0.0017287	0.000469095	2.56807e-05
Solyc02g069060	0.00225645	0.0487193	0.0747005	0.0033096
Solyc06g063020	0.000143064	0.00330682	9.28827e-06	0.00239778
Solyc03g096830	0.00169768	0.000783903	0.00180906	0.000655376
Solyc07g009550	0.00697589	0.0171961	0.00452232	0.000402396
Solyc07g008600	0.0663692	0.0127941	0.0789255	0.00105133
Solyc08g080370	0.000926229	0.00012104	4.39101e-05	0.000100351
Solyc01g087230	0.000141131	4.21327e-05	3.33625e-05	4.51106e-06
Solyc10g081910	6.23266e-05	0.000559526	0.000239214	0.00297631
Solyc04g081250	0.00143448	0.00550086	0.00215947	0.000165935
Solyc10g074510	0.00230516	0.000583883	0.0221932	0.00457315
Solyc08g005280	7.52457e-05	0.00372286	0.000140812	0.023024
Solyc10g080060	0.00193908	0.014108	0.00768849	0.00264445
Solyc09g089640	0.00270588	0.000677711	8.99597e-05	7.32299e-06
Solyc04g082500	0.00231589	0.00326769	0.00484139	0.00168079
Solyc09g083420	0.000273227	0.00175759	9.30256e-05	3.05578e-06
Solyc10g085740	0.0254787	0.00784114	0.00444917	0.00553055
Solyc01g087580	0.0115576	0.0100072	0.00667049	0.00465485
Solyc08g067270	0.000550585	0.00216831	1.65442e-06	0.000727432
Solyc02g069680	0.00153334	0.0035812	0.0028509	0.000807787
Solyc01g057430	0.00274886	0.00189596	0.000209155	6.43538e-08
Solyc06g034120	0.000981662	0.000427369	0.000409564	0.00187878
Solyc10g084290	0.00522607	0.000581306	0.00118326	0.00478516
Solyc11g069830	0.00101174	1.40469e-05	0.0019155	0.00142326
Solyc04g054250	0.0105646	0.0201725	0.00116095	0.0012592
Solyc01g009190	0	0	0	0
Solyc09g042710	0.000995804	0.00227028	0.00718884	0.00991038
Solyc02g067300	0	0	0	0
Solyc06g064550	0.00222574	0.00105478	0.000312366	0.015045
Solyc01g108020	0.00223976	0.000178121	8.54943e-05	0.00106479
Solyc08g080240	0.000391042	0.000304375	0.000288487	0.000835149
Solyc03g098690	0	0	0	0
Solyc03g119130	0.00118834	0.00122949	0.00015961	4.05041e-06
Solyc11g030700	0.00022277	0.0031049	0.0020223	0.00142276
Solyc10g047060	0.000880804	0.0224665	0.0146902	0.00260973
Solyc12g010350	0.00089294	0.000209	0.000949272	0.00105099
Solyc10g007440	0.00672357	2.26033e-05	0.0107349	0.00716202
Solyc01g106170	9.02585e-05	2.43462e-05	0.0412738	0.000972923
Solyc04g051830	0.00169804	0.000548127	0.000110605	0.000298614
Solyc03g097870	0.00215804	0.000599659	0.000709893	0.000696051
Solyc07g042300	0.000451446	0.00055395	0.00122287	0.000122118
Solyc02g014500	0.00518191	0.000258024	0.00185902	0.00299228
Solyc09g092080	0.000403491	0.000438629	0.0019121	0.000200224
Solyc08g081130	6.39099e-05	0.000628382	0.0001936	8.92896e-05
Solyc02g083050	0.0154791	0.00355284	0.00331529	0.00296459
Solyc06g035490	0.00584987	0.0169013	0.000276945	0.00225604
Solyc09g082770	0.00023616	0.000351103	4.15692e-06	0.00067893
Solyc08g069130	0.0027578	5.71519e-05	1.17807e-05	0.00908257
Solyc03g059490	0.00018079	0.00260549	0.00157948	7.29468e-07
Solyc02g021230	0.000440172	0.000246779	0.000605208	0.00280764
Solyc10g039190	0.000935881	0.000701671	0.000102392	0.00038764
Solyc12g098840	0.0099776	0.0196823	2.85242e-08	0.000285384
Solyc12g089220	0.00104153	0.000642444	0.000231259	3.74254e-06
Solyc04g076510	0.000482604	6.85114e-09	0.00055666	0.00118097
Solyc10g083740	0.000671298	0.000262786	0.00296926	0.0031696
Solyc05g016120	0.00022277	0.0031049	0.0020223	0.00142276
Solyc01g095560	0.0160049	0.00521271	0.00403348	0.00901338
Solyc04g007140	0.0124492	0.000555692	0.00134059	0.00152841
Solyc06g084550	7.21704e-05	0.000323706	1.63503e-05	4.3867e-05
Solyc11g044340	1.40726e-05	0.000947938	3.638e-05	0.00102021
Solyc02g092110	0.00157285	6.35528e-07	0.00421803	0.0038564
Solyc11g066900	0.00308061	2.74991e-05	0.00917996	0.00292694
Solyc03g051790	8.63645e-05	0.000288004	0.000259299	0.00153962
Solyc10g006310	0.000337228	5.3338e-05	0.000909614	0.00112631
Solyc01g107220	0.00773719	0.00435578	0.00117543	0.0163511
Solyc06g076240	0	0	0	0
Solyc04g071980	0.00160896	2.10658e-05	0.000278571	2.68312e-06
Solyc01g109040	3.71948e-05	0.020882	0.00195194	0.000238322
Solyc11g071850	0.00240912	2.38805e-05	0.000666608	0.0172092
Solyc10g008400	0.000170973	0.0104277	0.00129102	0.000334726
Solyc09g008450	0.0099529	0.000307804	0.00408638	0.00195442
Solyc08g082440	0.000317751	0.00238431	0.0140959	0.0110952
Solyc03g096050	0.000760966	0.000109758	0.0023978	6.07168e-05
Solyc08g008160	0.000126792	0.000450414	0.000261926	0.000367985
Solyc11g070100	0.000889863	0.000705699	7.00432e-05	0.000500989
Solyc01g097350	5.34597e-05	0.000269752	2.41261e-06	1.16094e-05
Solyc01g081320	0.00265624	0.00118618	0.00101814	0.0118939
Solyc03g026330	0.0211159	0.00019959	0.000439921	0.00866525
Solyc08g042040	0.00374157	0.00305877	0.0176599	0.000425455
Solyc06g076790	0.00193829	0.017607	0.000134971	0.00364798
Solyc06g073540	0.000523893	0.00233872	2.96417e-05	1.22276e-06
Solyc05g045950	0.000706187	0.00308024	0.00388467	0.0138729
Solyc06g069890	0.000157358	7.53375e-08	0.000331787	4.40376e-05
Solyc10g005750	5.41223e-05	5.77761e-05	0.00240975	0.000272026
Solyc06g072490	0.000954784	0.000154366	8.76056e-05	3.14824e-05
Solyc01g073670	0.00131297	0.00341852	0.00239288	0.00686693
Solyc09g065330	0.000191959	0.000116988	0.000414275	0.000818994
Solyc02g082860	1.4609e-06	0.000906802	0.000494596	0.000361759
Solyc02g081980	0.00616813	0.00760184	0.0025226	0.000140699
Solyc10g082030	1.71991e-05	0.0100296	0.00102025	0.00248497
Solyc01g006560	0	0	0	0
Solyc12g088680	0.000236945	8.06354e-07	0.00218354	0.000747161
Solyc04g080930	1.72337e-05	7.63296e-05	0.000781244	8.30077e-05
Solyc04g007850	0.000732794	0.00197372	5.00652e-06	0.000757043
Solyc02g092800	0.000908228	0.000540616	0.0017475	1.43171e-08
Solyc11g066270	0.00655529	0.00173568	8.13058e-05	0.000162128
Solyc01g080740	0.00150725	0.00117522	0.0153467	0.00302647
Solyc07g065710	4.49267e-05	2.29502e-06	0.00147472	3.8665e-05
Solyc06g048640	0	0	0	0
Solyc10g086620	0.000236702	0.00108313	0.0321106	6.42797e-05
Solyc09g050050	0.00684595	0.000282598	1.14424e-05	0.00422336
Solyc01g079580	5.84178e-05	9.8506e-05	0.000268421	0.000181708
Solyc01g005200	0.000900533	0.00738312	0.00278627	0.00665138
Solyc07g062940	2.87733e-05	0.00142889	0.000144385	0.00013066
Solyc02g077620	0	0	0	0
Solyc06g075260	8.35283e-05	0.00869815	0.00597014	0.0106797
Solyc01g086960	0.000119988	0.000825919	0.000115432	0.000108471
Solyc01g096440	0.00569068	0.00312269	0.00220933	0.00026655
Solyc02g081360	0.0106277	0.000267558	0.00143216	0.00777589
Solyc06g074790	0.010048	0.000120406	1.51799e-05	0.00323736
Solyc03g119960	0.00883419	0.0326319	0.000203683	0.0103296
Solyc03g115630	6.96941e-06	8.63727e-05	0.000113847	0.000159519
Solyc12g096470	0.000251921	0.000107327	0.000186763	0.00256661
Solyc09g090590	0.00022277	0.0031049	0.0020223	0.00142276
Solyc04g008500	0.00466838	0.00174709	0.00891624	1.85503e-05
Solyc04g005560	0.000560998	0.000188497	8.97258e-06	0.000204831
Solyc03g119510	0.000922217	0.00198092	0.0017597	0.021427
Solyc07g064040	3.39187e-08	0.000730082	0.00030716	0.00019124
Solyc02g084850	0.00690644	0.0053978	0.0231983	0.00137548
Solyc04g009450	3.63268e-05	0.00761896	0.00859296	1.4786e-05
Solyc02g083800	0.00014379	0.000621372	0.000470303	9.84531e-05
Solyc08g077710	0.000155966	0.000286536	0.000870008	0.000372661
Solyc11g056620	0.00224382	0.0140411	0.00590262	9.40606e-05
Solyc03g115140	0.000434228	0.000350151	0.000133543	2.97273e-05
Solyc10g081070	0.0121829	0.00576105	0.00903074	0.0289068
Solyc11g012980	0.00404955	0.000463731	0.0137415	0.0171252
Solyc05g018170	0.000326086	0.00019467	0.00463322	0.00662118
Solyc07g043170	0.00184692	8.38177e-05	0.000627568	0.000273943
Solyc10g080300	0.00241527	1.35475e-06	0.0066898	0.00326546
Solyc03g082960	0.000419398	0.00422665	2.16059e-08	5.77253e-05
Solyc06g074130	0.0016572	0.000786392	0.000226805	0.000248617
Solyc10g050990	0.0190601	4.84448e-07	0.0101402	0.0203959
Solyc06g060620	5.66876e-05	9.76068e-09	1.05058e-05	0.000460807
Solyc05g005960	0.0041911	1.4387e-05	0.00307409	0.00388102
Solyc06g071560	0.00246275	0.00857459	0.00121209	0.000502966
Solyc10g051020	0.0869463	0.00162669	0.0346472	0.00534202
Solyc01g100800	0.00941555	8.2579e-05	0.00785786	0.00115553
Solyc08g045660	0	0	0	0
Solyc01g102660	0.000398311	0.00175087	1.30867e-05	0.000226322
Solyc06g068010	0.000453812	0.00264988	0.0316231	0.00168105
Solyc12g043160	9.56152e-05	0.000118903	0.000552796	0.000239092
Solyc06g069700	0.00622345	0.00979109	0.000101149	9.78169e-06
Solyc09g013130	0.000103106	8.62982e-05	3.41949e-06	0.000725736
Solyc07g063710	0.000667677	0.000836074	0.00372453	0.000696196
Solyc11g007840	1.35727e-05	0.00841658	0.0115568	0.000890092
Solyc07g052750	0.00327617	0.0019498	0.00556732	0.00186921
Solyc12g044220	0.000748288	2.20333e-05	0.000501826	0.000312867
Solyc03g043850	6.87068e-05	0.000308187	0.000311373	0.000128329
Solyc11g011860	0.000631134	0.00194128	0.000738381	0.0645344
Solyc11g069880	5.77646e-06	0.00398405	0.0172298	2.17382e-06
Solyc02g080570	0.000385923	0.00144095	0.000716838	0.00115895
Solyc11g006460	0.000232695	0.000107651	0.000199715	8.012e-07
Solyc04g057890	3.99714e-05	0.00485977	0.00138784	0.00122987
Solyc07g054750	0.000690963	0.000559551	5.38114e-07	0.00391051
Solyc02g087030	2.59648e-05	0.0109223	0.00084718	0.00650917
Solyc02g082040	0.0251365	0.00199134	0.0134745	0.00845116
Solyc11g007590	0.000366619	0.000133809	0.000725767	8.05257e-05
Solyc04g082260	0.000194379	0.00131212	1.04518e-05	0.000141151
Solyc05g005340	0.0264392	0.0187155	0.00579063	7.05249e-05
Solyc09g009260	0.000523314	0.000436683	0.000248286	0.00154284
Solyc10g078310	0.000664033	0.000423808	0.000859483	4.69133e-05
Solyc06g066700	0.0125881	0.00081257	0.000503142	0.00119659
Solyc08g066810	0.000877672	0.0006767	0.000757145	0.000148146
Solyc10g079040	0.000227509	0.000912251	6.10765e-05	0.0142266
Solyc05g012140	0.00072103	2.54498e-05	0.000307841	0.000338596
Solyc04g076890	0.00020949	0.000790216	0.000268941	0.000648644
Solyc03g032080	0.00775126	0.100496	0.0172474	0.000260192
Solyc12g010720	0.0016984	0.00102828	0.00208881	0.000615763
Solyc07g066530	0.000170099	0.000188161	0.00840364	0.00144558
Solyc11g008480	0.00537471	0.00881739	0.00164504	0.00175409
Solyc09g074430	0.00359093	0.00156688	0.000125097	0.00120069
Solyc07g062440	0.000131032	0.00915333	0.00264804	0.0108011
Solyc01g090060	0	0	0	0
Solyc08g078540	0.000871114	0.00223681	0.000423938	0.000619751
Solyc07g053400	0.0155512	3.92173e-05	0.0136844	0.000140931
Solyc01g008320	0.000285945	0.000133171	0.00174842	0.00115775
Solyc02g068530	0.000410107	0.00108704	0.000159063	0.000222196
Solyc10g049920	0.000211466	0.008581	0.00293666	0.00050391
Solyc06g061280	0.00851463	0.000483683	0.000311568	0.00189977
Solyc09g091430	0.000791996	5.04873e-05	9.83718e-07	0.000447971
Solyc10g079590	0.000111145	0.0137312	0.00439516	0.0340921
Solyc01g007310	0.000523374	0.038933	0.0707139	0.0329984
Solyc02g065160	0.011063	0.000902188	0.0102937	0.00388383
Solyc09g074690	0.00251232	0.00162176	4.8834e-05	0.000973008
Solyc05g050340	0.00199028	0.0295495	0.00082004	0.000674273
Solyc08g074670	5.28742e-06	3.66992e-05	5.46285e-07	0.00097134
Solyc05g054840	0.000868167	0.00211676	0.00631572	4.78745e-06
Solyc11g007330	0.000373493	0.00172359	0.00620936	0.000292202
Solyc07g007640	0.00515775	0.000608573	0.00575184	4.37059e-05
Solyc05g008610	7.27857e-05	0.000423564	6.71244e-05	0.000793712
Solyc02g070530	0.000256038	2.72743e-06	0.000863144	0.00746267
Solyc11g008730	0.00373667	0.000577224	0.000295926	0.000133143
Solyc01g090450	0.000957733	0.00212866	0.00341404	0.00199004
Solyc07g062190	0.00024542	0.00211676	0.00166824	0.00195324
Solyc09g064800	0.00396138	0.00195058	0.000180487	0.000574103
Solyc02g078700	0.000905186	1.88859e-05	0.0832118	0.000180568
Solyc12g096990	0.00395477	0.00101199	0.00117735	0.00875377
Solyc01g111990	8.09551e-05	0.00383807	0.000762746	0.00074898
Solyc03g083360	0.00351574	0.000817526	0.000203132	0.00477853
Solyc11g010800	0.00326312	0.0290241	1.00824e-05	0.000658101
Solyc04g005820	0.00704642	0.0111638	0.000712646	0.00285331
Solyc01g095150	0.00379038	0.00686813	0.00305775	0.000138168
Solyc01g016970	0.00102926	0.00204595	0.00534735	0.00539351
Solyc02g084070	0	0	0	0
Solyc05g016240	4.39734e-05	0.000458127	9.76188e-05	0.000298493
Solyc08g061450	0.000163426	0.00554978	0.0298091	0.000491516
Solyc12g011450	0.00140987	0.0268535	0.00490007	0.00468626
Solyc07g049630	0.00101391	0.000665775	0.00021229	0.000284952
Solyc03g019890	7.07629e-05	7.36709e-05	4.63202e-06	0.00536191
Solyc04g064710	0.00116101	0.00478005	0.00695751	0.00169849
Solyc02g032930	0.000136323	1.68842e-05	9.83187e-05	0.000200183
Solyc01g006040	3.25445e-07	0.00107094	0.000378519	0.0100658
Solyc08g079700	0.00942695	0.0122133	0.00191469	0.00263967
Solyc01g067580	0.000584693	0.00107767	0.000230554	0.00150469
Solyc03g080000	0.000529323	0.00988505	0.00377803	0.000258331
Solyc12g011180	0.000558902	0.00627016	0.00151031	0.000308464
Solyc12g009050	0.0054758	0.0156672	0.000241293	0.000120415
Solyc08g062220	0.0147645	0.00168028	0.0296976	0.00122529
Solyc11g073100	0	0	0	0
Solyc11g021230	0.000528161	0.00736134	0.00479462	0.00337318
Solyc03g083580	0.0137251	0.00274135	2.73195e-05	0.00103078
Solyc05g006720	0.00274886	0.00189596	0.000209155	6.43538e-08
Solyc03g034450	5.10281e-05	3.02798e-05	2.77357e-06	0.000221173
Solyc01g099810	5.956e-06	0.000295298	0.00528832	0.00069976
Solyc08g008200	0	0	0	0
Solyc07g064900	0.00098056	0.000122201	0.000924685	0.00133351
Solyc05g051560	0.000701548	0.00244419	0.0014328	0.00116274
Solyc03g046390	0.0010879	0.00485447	0.000533509	0.0141824
Solyc07g055930	0.00187463	0.000268676	0.00257596	0.000112709
Solyc04g072790	1.90343e-05	0.00317363	6.73201e-07	1.92754e-07
Solyc11g011040	0.000153297	4.97249e-05	0.000991309	0.00011646
Solyc06g006110	0	0	0	0
Solyc02g085300	0.00014945	0.000625689	0.000334202	0.000226049
Solyc08g066100	0.00428552	0.0148996	0.0127948	0.000263289
Solyc02g088560	7.64496e-05	0.00293994	8.1546e-05	0.001107
Solyc11g010940	4.69922e-05	0.0045983	0.00371932	0.000606599
Solyc02g087790	0.0129876	0.00266011	0.00464427	0.0426562
Solyc12g013960	0.000346138	0.000608362	0.000612863	0.00186886
Solyc06g008420	0	0	0	0
Solyc09g007320	7.14544e-05	4.87526e-05	0.00418723	0.00275768
Solyc08g067470	0.00040644	0.00141518	0.000417248	0.000364466
Solyc01g010010	0.000174852	0.0131135	0.0228336	0.000148104
Solyc11g018490	0.0181768	0.000176813	0.0132086	0.000164926
Solyc02g087860	0.00381299	0.0154958	0.0330711	0.0115598
Solyc09g083190	0.00594634	0.00955311	0.00401536	0.00163802
Solyc02g031770	0.00035356	0.00233871	0.0117099	0.00367271
Solyc10g074610	0	0	0	0
Solyc05g056030	0.00044343	0.000408697	0.00189155	1.52919e-05
Solyc03g006690	0.00274566	0.00022627	6.39891e-05	0.0221523
Solyc05g012970	0.0024729	0.00184539	0.00109717	0.022531
Solyc01g106370	0.000827219	0.00570768	0.000770861	0.00875725
Solyc00g021650	0	0	0	0
Solyc06g007640	0.000178717	3.05449e-05	0.000245498	0.000756414
Solyc03g117440	2.00348e-05	4.0284e-05	0.000129487	0.000492866
Solyc05g009980	0.000144481	0.000113497	0.000222428	0.000447167
Solyc08g015620	0.000201268	0.00062033	2.55989e-05	0.000274348
Solyc03g031970	0.0060172	0.00100254	9.309e-05	0.000268361
Solyc10g009110	5.89379e-05	0.000831945	9.47914e-06	0.00234781
Solyc05g014480	0.00597643	8.8614e-05	0.0180113	0.00150333
Solyc03g116710	0.00057215	5.33524e-06	1.84696e-05	0.000580578
Solyc01g104200	0.00062168	0.0264255	0.00109047	0.00163983
Solyc08g081330	0.00080181	0.000813458	4.54598e-05	8.49448e-05
Solyc06g009770	0.00369064	0.0035186	0.000268925	0.000287413
Solyc09g082570	0.00339253	0.000411041	0.00212814	0.000331608
Solyc01g097570	0.0307063	0.0180693	0.00139876	0.00112884
Solyc03g111840	9.59943e-05	0.000463018	0.00241359	0.000706773
Solyc04g051580	5.1072e-05	0.00341489	0.00866665	0.000352648
Solyc10g049870	0.000690963	0.000559551	5.38114e-07	0.00391051
Solyc10g083500	0.000612947	9.88432e-05	0.000154585	8.43763e-05
Solyc03g044820	0.00334613	0.00611428	0.0131663	0.000992378
Solyc05g013590	0	0	0	0
Solyc06g060150	0.000368767	0.000639306	0.000230081	0.00212815
Solyc08g081480	0.000222793	0.000701375	0.000431762	0.00103026
Solyc06g009480	0.00274886	0.00189596	0.000209155	6.43538e-08
Solyc04g015460	0.0111327	0.0080317	0.00776789	5.96986e-05
Solyc02g091910	0.00582512	0.00872086	0.00101414	1.81636e-05
Solyc01g010900	0	0	0	0
Solyc04g055000	0.000598175	0.0273517	0.0278125	4.42907e-05
Solyc01g111560	0.000434205	0.000615905	5.74041e-05	0.000333865
Solyc08g067280	0.000345864	0.00251338	0.00481168	0.00568537
Solyc08g014170	7.216e-06	0.0197098	0.00314753	0.0026505
Solyc11g045120	0.00175546	0.000881147	0.00302942	0.00108904
Solyc12g055910	0.00189043	0.000318024	0.00289062	0.00147472
Solyc05g009320	0.00508559	0.00132534	0.00110447	0.0285503
Solyc03g005340	9.72474e-05	0.00195516	2.71073e-05	6.31608e-05
Solyc08g079080	0.00274241	0.013723	0.0037297	0.0106713
Solyc05g013620	0	0	0	0
Solyc10g024420	3.40467e-05	0.00026209	0.0212507	0.000298264
Solyc01g109200	0.00100419	0.00022055	0.000755966	0.00131252
Solyc04g012160	0.00059202	0.000544807	0.000197616	0.00241556
Solyc03g007270	0.000467134	1.46857e-05	0.000248042	0.000227408
Solyc11g068520	0.000140082	0.000897373	2.32639e-07	0.000812755
Solyc12g009830	0.000133371	0.00228504	0.00136139	0.000577257
Solyc01g105550	0	0	0	0
Solyc08g082680	0.000274375	0.000979906	0.000312225	0.00101702
Solyc10g079900	0.000125502	0.00290072	5.01489e-05	0.00321959
Solyc01g094000	0.000305905	9.90116e-07	2.46586e-05	0.000219471
Solyc05g054470	0.00107336	1.81962e-07	0.000466947	0.00246927
Solyc03g026130	2.40694e-05	1.09984e-05	0.00437916	0.00268256
Solyc05g055780	0.0068779	0.000549468	1.57214e-06	0.000145166
Solyc12g036330	6.61592e-07	0.00170072	2.29477e-05	0.0113826
Solyc01g100000	0.010136	0.0258037	0.0323713	0.0284299
Solyc02g068670	0.0226357	3.62095e-06	7.29251e-05	0.0063966
Solyc01g111380	0.00011095	0.000267101	0.00379329	0.00249704
Solyc07g006480	0.00441546	0.0234437	0.00629551	0.00246775
Solyc03g111150	0.00202462	0.000326192	7.27467e-05	6.2074e-05
Solyc02g067910	0.00446285	0.000122052	0.000247063	0.000203641
Solyc12g098310	0.0016921	0.00254128	0.000177271	0.000356828
Solyc08g006690	0.00028718	0.000108558	0.00989701	0.0171271
Solyc06g008160	0.0026152	0.00257298	0.000623243	9.55591e-05
Solyc05g054780	7.39018e-05	0.000410405	1.82593e-05	7.10887e-05
Solyc10g005430	0.0215228	0.000487829	0.00328163	0.00968462
Solyc01g098800	0.000221943	0.000126298	3.41051e-05	0.000228574
Solyc04g081860	0	0	0	0
Solyc03g114520	0.00165333	0.000965714	0.001046	0.000807301
Solyc02g062980	0.00177013	0.0121206	0.00940701	0.00728804
Solyc12g014350	0.000463369	0.00275039	5.96711e-05	0.00129846
Solyc01g110380	0.000439323	0.00347825	0.000469192	0.00205589
Solyc10g086020	0.000249266	0.000103468	0.000215827	0.00130452
Solyc01g079740	0.0113457	0.000397229	0.00737634	0.0498441
Solyc06g082240	3.2207e-05	0.0164892	0.000807376	0.00170756
Solyc08g078020	0.000406485	0.000779237	0.00226796	3.99224e-05
Solyc02g093420	6.17512e-05	0.00509128	0.0147141	0.000301494
Solyc08g076020	0.000861333	0.00162875	5.37266e-05	0.00272174
Solyc02g094430	2.70942e-05	0.00256795	0.000218435	0.00189988
Solyc06g059850	0.000163937	0.000848201	0.00355411	0.0065728
Solyc08g005580	0.0113542	0.00371527	0.00687279	0.000941041
Solyc02g065400	0.00017411	0.0127547	0.00263274	0.000112282
Solyc10g007220	0	0	0	0
Solyc06g050610	0.000808205	0.00440504	0.00564889	0.00270894
Solyc08g083220	0.00421326	0.000251624	0.00876588	0.00616697
Solyc01g104780	1.95008e-05	0.00572206	0.00628125	0.00157552
Solyc01g058530	0.00011856	0.000300935	0.000678729	8.16032e-05
Solyc08g007560	5.31357e-07	0.0110016	0.000332137	0.00203631
Solyc05g055430	6.10347e-05	0.00317827	0.0030127	0.0048482
Solyc00g127660	0.000223936	0.00052065	8.98229e-06	1.87535e-05
Solyc02g069180	7.93678e-07	1.05263e-05	0.000103125	0.000290409
Solyc03g114380	0.00311331	0.0112183	0.00112845	0.000435619
Solyc06g060420	0.000104578	0.00119062	0.000147652	5.96367e-05
Solyc08g005630	0.000478941	4.6662e-05	0.00419761	0.00144764
Solyc01g021720	0.000690963	0.000559551	5.38114e-07	0.00391051
Solyc04g074090	7.36805e-05	0.000440683	0.000345878	1.80062e-05
Solyc03g117870	0.00133442	0.000187	0.000444248	0.00277262
Solyc03g113550	0.00237236	0.00436093	0.00442408	0.000371549
Solyc07g039450	0.000141772	0.000755572	1.88205e-05	0.000785345
Solyc10g081270	0.00503466	0.00424255	0.000911676	0.000951647
Solyc11g019950	0.00322067	0.000895804	0.000224182	0.000433445
Solyc01g005040	0.0354105	1.65578e-07	0.000246337	0.00882372
Solyc11g062100	0.0491968	0.00555057	0.000444281	0.0411498
Solyc04g007720	0.00723289	0.000231317	0.00326562	0.015046
Solyc06g071700	0.0189261	0.00929625	0.023485	0.000328819
Solyc02g092770	5.20649e-05	0.0020614	0.00121957	0.000432549
Solyc03g025560	0.00019451	0.000125646	1.49706e-05	0.00229931
Solyc07g006110	1.96344e-05	0.00115615	0.00146134	0.000823532
Solyc10g006570	6.53761e-05	0.00283503	0.00279545	0.000345324
Solyc04g071040	0.00332506	0.00459446	0.000514911	6.46179e-08
Solyc02g091140	0.00799781	0.00688433	0.00049507	0.00898591
Solyc10g084310	0.000384275	2.07737e-07	0.000195217	0.00074648
Solyc01g009010	8.03061e-06	0.00332877	1.69698e-05	0.000295375
Solyc02g092480	0.000269007	0.000589368	0.000508738	0.000146879
Solyc11g020850	0.00807529	0.000909658	0.0264659	0.0062302
Solyc09g059380	0.000227509	0.000912251	6.10765e-05	0.0142266
Solyc02g090430	0.000442273	0.0217235	0.00144358	0.000337982
Solyc03g112600	0.000630719	0.0114981	0.00950711	0.00661272
Solyc09g010820	0.00105089	0.000567762	7.71809e-06	0.00116257
Solyc05g046110	0.0010879	0.00485447	0.000533509	0.0141824
Solyc01g102310	0.000906225	0.000223271	0.000895546	5.42473e-05
Solyc07g006300	0.000331314	0.000667736	0.000101284	0.00195232
Solyc02g069230	4.80993e-06	4.68084e-05	1.54852e-06	0.00102774
Solyc06g069270	0.00119273	0.00904924	0.00831771	0.00999729
Solyc05g041460	0.000148078	0.00194214	0.000793468	0.0168789
Solyc03g097930	0.00442628	0.0127003	0.0062432	0.00135326
Solyc09g091950	5.7145e-05	0.0109246	0.0135524	0.0174173
Solyc07g008410	0.0116244	0.00558854	0.00142642	0.0105409
Solyc01g099350	0.00243324	0.00183018	0.00018066	5.68179e-05
Solyc08g068180	0.000580844	9.39772e-06	0.0003478	0.000334518
Solyc03g098220	0.000128857	0.00053708	1.61188e-06	0.000269938
Solyc08g081810	0.000893929	0.0124009	0.011942	0.00356063
Solyc01g049900	0.00217114	0.000306055	0.000596373	0.00115888
Solyc01g080120	0.00022277	0.0031049	0.0020223	0.00142276
Solyc04g008980	1.37309e-05	1.472e-05	0.000222437	0.000532166
Solyc09g098570	0	0	0	0
Solyc02g082530	0.00170375	0.000902806	8.62647e-06	0.00259621
Solyc07g005760	0.000201588	0.00210745	0.00486736	0.00524333
Solyc04g082710	0.000528914	0.000194962	0.00442445	0.000217893
Solyc02g086220	5.34196e-06	0.000197559	5.84585e-05	0.000141418
Solyc08g068450	0.000486794	0.00639659	0.00349793	0.0132955
Solyc01g087790	5.7487e-05	0.00451722	0.0574105	0.0011509
Solyc02g093160	2.15555e-05	0.000519812	0.000367417	8.55961e-05
Solyc08g075700	0.000554095	0.000124749	0.000413468	0.000472659
Solyc10g006380	0.00220972	0.000110029	0.00079274	0.001276
Solyc02g062170	0.00390462	0.00128715	0.00384355	0.00385109
Solyc10g007760	6.69982e-05	0.0012698	0.000474246	0.000486962
Solyc03g118960	0	0	0	0
Solyc04g076300	0.000214872	0.000554756	0.000104505	0.000105798
Solyc07g007940	0.000356787	0.000515453	0.000345508	0.00154651
Solyc03g063750	7.15927e-07	0.00209143	0.000298741	0.000255291
Solyc03g078540	0	0	0	0
Solyc03g095260	8.66464e-05	9.0057e-05	2.15593e-06	0.000253181
Solyc01g008650	0.00483104	2.2024e-05	0.000106322	0.00199637
Solyc06g084180	0.0226385	0.00582075	0.0171097	0.0117762
Solyc01g088310	0.000233876	0.00271306	0.00633721	0.00124435
Solyc09g011880	1.18854e-05	0.000521358	2.51918e-05	0.00105312
Solyc01g096950	0.000533858	6.49287e-06	0.000414302	0.000807101
Solyc09g009930	0.0128826	0.0036145	0.0153913	0.00201331
Solyc04g007260	1.91133e-05	9.62729e-05	9.32675e-05	0.000496797
Solyc11g071460	0.000434933	0.00318341	0.00141604	0.000969011
Solyc09g008080	0.0018884	0.00502792	0.000186653	7.40454e-05
Solyc08g082890	0.0280269	0.0127595	1.28332e-05	0.0194485
Solyc02g080970	0.000192042	0.000918022	2.76916e-05	0.00252085
Solyc06g071110	0.000814801	8.19745e-05	0.00537323	0.00151013
Solyc01g007550	0.00274886	0.00189596	0.000209155	6.43538e-08
Solyc01g014730	0.00469181	0.00282478	0.00326564	0.0096305
Solyc01g006680	0.00104569	1.62256e-05	0.000370591	0.00465395
Solyc04g080870	0.000307024	0.00727671	0.000156238	0.00419775
Solyc12g088720	0.000507218	7.34499e-07	4.30152e-05	0.000313291
Solyc09g092540	0	0	0	0
Solyc01g091490	0.0231707	0.0274927	0.000944847	0.0440943
Solyc04g071820	0.00223321	3.57e-05	2.73328e-05	0.00125304
Solyc03g118030	0.00117267	9.11859e-07	0.000623807	0.000166508
Solyc09g011220	0.000621613	6.91084e-07	2.71359e-06	0.00244535
Solyc10g087030	0.0103475	0.00632595	0.00227882	0.00213515
Solyc01g007880	0.000893175	0.000203	4.91743e-06	6.39536e-05
Solyc01g079260	0.000414649	0.000396823	0.00644709	0.000340119
Solyc07g063930	0.00142861	6.48399e-05	0.000179012	0.000305152
Solyc08g077030	6.93744e-07	0.000226538	0.000415028	9.05719e-05
Solyc06g082720	0.00341043	0.000331674	0.00840728	0.0033276
Solyc12g033000	0.00569068	0.00312269	0.00220933	0.00026655
Solyc06g076450	0.000582555	0.000211015	0.00032563	0.00140683
Solyc04g072550	0.0122412	3.01828e-08	0.00247003	0.000452582
Solyc06g072510	0.0015669	0.00203215	0.000718001	0.00279347
Solyc09g065270	4.78257e-06	0.00610064	0.000602073	0.00124785
Solyc03g121170	0.000416409	2.41424e-05	0.0142366	0.0138826
Solyc02g078980	0.00073508	0.000227883	2.9886e-05	8.09077e-08
Solyc08g014110	5.77646e-06	0.00398405	0.0172298	2.17382e-06
Solyc01g091720	0.000469784	0.00176672	0.00222406	0.00253817
Solyc01g080460	8.97667e-05	0.00114071	0.00204452	5.17636e-06
Solyc07g065690	7.16778e-05	0.000107695	0.00150277	0.00191756
Solyc04g008200	5.31563e-05	0.00358834	5.91686e-05	0.0036148
Solyc06g048560	0	0	0	0
Solyc06g005720	0.000465423	0.00110048	0.000287601	0.00624688
Solyc04g064860	0.00402427	0.0259492	0.00467807	6.28554e-05
Solyc09g064630	4.33396e-05	0.000887609	6.6351e-05	0.000236767
Solyc12g010900	0.000371845	0.000549585	1.55995e-06	0.000408109
Solyc08g062970	1.31294e-06	0.00105986	0.000770666	0.000862492
Solyc06g071150	0.00785632	0.000178494	0.00750522	0.000139514
Solyc03g083910	0.00107927	0.0016768	0.00115983	0.00105233
Solyc02g085220	0.00470707	0.00480216	5.70473e-06	0.00374121
Solyc08g076340	7.63623e-05	0.000704161	0.00152425	0.00183503
Solyc08g041890	0.00155155	6.11763e-05	6.70616e-05	0.000474154
Solyc09g090140	0.00194325	0.000275252	0.000146169	0.00175258
Solyc07g065520	0.0090257	0.00206608	3.48138e-05	0.000872737
Solyc10g012030	0.000204841	4.28841e-05	1.80156e-05	0.00152876
Solyc02g076850	0.00129584	0.00273319	9.90943e-05	0.00130209
Solyc06g065350	0.0101817	0.00125296	0.0126807	0.0811129
Solyc05g014640	0.000684508	0.000261837	0.0042446	0.000272273
Solyc06g083090	3.91791e-05	0.0027008	0.000171281	0.000512027
Solyc05g008830	6.84727e-06	0.000102153	2.95774e-05	3.57417e-05
Solyc05g010730	0.0178421	0.00122799	0.0157608	0.00206873
Solyc02g077450	0.000483618	1.15309e-05	7.49457e-08	2.52515e-05
Solyc10g050540	0.000119055	0.00322369	0.00024353	0.000179261
Solyc04g009550	0.000136884	7.669e-05	0.00542811	0.000227421
Solyc02g089940	0.0131363	0.0368275	0.00233548	0.000113548
Solyc06g083540	6.63312e-07	5.14968e-06	0.0002794	0.00130697
Solyc02g070860	0.000852598	0.00233143	7.51008e-05	0.00149327
Solyc01g090920	0.0040886	0.00323421	0.000512184	0.00867238
Solyc12g044380	0.0129779	0.00323196	0.00103216	0.000167733
Solyc06g068660	0.00736987	0.00191777	0.00277102	0.000899058
Solyc07g053300	0.0105962	0.0320797	0.000549695	0.0190603
Solyc11g028080	0.000454221	0.00266535	0.269897	0.00418138
Solyc01g044370	0.0245381	0.0164379	0.000208997	0.00353561
Solyc02g037530	0.00501224	0.000275813	9.66691e-05	0.000717909
Solyc09g091230	0.0019361	0.00190103	0.00302205	0.000295996
Solyc03g025600	0.000237521	0.000450534	0.00385604	7.03357e-07
Solyc12g068060	0.00980702	0.00104219	0.00315238	0.000243373
Solyc02g085910	9.56109e-06	0.039308	0.011274	0.00111328
Solyc03g007070	0.000228717	1.25504e-05	0.000794917	0.000103493
Solyc10g078290	0.000232929	0.00074124	0.000690257	0.00127592
Solyc05g015510	0.00250419	0.000648615	0.00330033	0.004719
Solyc06g051910	0.00335332	2.79346e-05	0.000793911	0.000240632
Solyc06g054230	0	0	0	0
Solyc11g010300	0.000854909	0.00245768	8.24299e-05	0.00184617
Solyc04g077540	0.00155452	0.000758821	0.0116721	0.00252141
Solyc12g056250	0.000764641	0.000999337	0.000389104	0.000106891
Solyc06g060450	0	0	0	0
Solyc04g050470	0.000359401	0.001027	7.74789e-05	0.00383266
Solyc02g068470	0.0199025	0.00831485	0.0127066	0.0174244
Solyc06g066110	0.00817683	0.0260607	0.013661	0.0132579
Solyc08g075060	0.000644407	0.0221764	0.00384638	0.0032041
Solyc06g069130	0.000129896	0.0298089	0.0153154	0.00247106
Solyc07g054650	0.000125502	0.00290072	5.01489e-05	0.00321959
Solyc05g009040	0.00187358	0.00981892	0.00643319	0.000278862
Solyc10g017510	0.00165862	0.0121674	0.00247795	0.0454671
Solyc06g067860	0.000104469	0.000310479	0.0233669	0.0391117
Solyc10g007190	1.9767e-05	0.000118569	0.000521773	1.65112e-05
Solyc03g044510	5.59804e-06	0.00111433	0.000513386	5.46787e-05
Solyc12g042600	0.0315613	0.000234514	0.00207008	0.000865421
Solyc07g066180	1.98172e-05	2.2009e-05	0.00493874	0.000681398
Solyc12g099420	0.00028153	0.000474026	0.000211196	0.00199331
Solyc09g009540	0.00791599	4.08729e-05	0.0107583	0.000922616
Solyc01g103270	0	0	0	0
Solyc01g111810	0.000313029	5.76684e-05	0.00166747	0.000591379
Solyc04g076630	0.000966018	0.00392399	0.000177375	0.000143707
Solyc03g083280	0.00019968	2.05318e-06	0.000253825	7.18289e-05
Solyc12g095930	0.000361067	0.00128173	0.00281826	2.55563e-05
Solyc01g094120	0.000635055	0.000792014	0.000617814	0.00153566
Solyc12g014590	0.000107085	0.00374701	0.00410751	0.00234854
Solyc07g048010	0.00367994	0.00450942	0.00347222	0.000463687
Solyc02g087200	2.82542e-05	0.00120019	0.0001134	0.00512932
Solyc01g110140	0.00217062	0.0145134	0.00032035	0.023555
Solyc12g010680	0.000243447	5.05836e-06	0.00382676	0.0041305
Solyc11g072430	0.0179691	0.00444602	0.000972326	0.00150305
Solyc05g013910	0.00161424	1.1159e-07	0.000423296	0.000439928
Solyc03g019910	0.000470613	0.000141029	0.0003837	0.000470198
Solyc03g083130	0	0	0	0
Solyc01g066880	0.000583539	0.00200142	0.000924698	0.0010742
Solyc08g066600	0.000438907	1.37966e-05	2.08267e-06	8.98024e-07
Solyc02g065640	0.00569068	0.00312269	0.00220933	0.00026655
Solyc07g021340	0.00249485	0.00258443	0.00234118	0.00254851
Solyc07g022920	0.000244912	0.00110511	0.00137995	0.000343821
Solyc05g008790	0.00030182	0.00112836	0.000816095	2.74081e-07
Solyc11g008670	0.00362412	0.0117966	0.000256568	0.000144723
Solyc06g060410	0.00160876	0.000259832	0.000911069	2.29098e-06
Solyc07g062250	0.00101097	0.000274542	0.000149275	0.00118568
Solyc05g055230	0.00110161	0.000358134	0.000240657	0.00209871
Solyc01g008510	0.00386911	0.00147423	6.46809e-05	0.000974742
Solyc12g019410	0.000876188	5.46304e-08	0.00258221	0.000440074
Solyc06g053420	4.10491e-05	0.000962432	1.66892e-05	4.13176e-05
Solyc06g054430	0.000108551	0.0026795	0.000463132	0.00666263
Solyc05g017920	0	0	0	0
Solyc08g005030	0.000702022	0.000482825	0.00385395	0.000472085
Solyc01g099990	0.000465908	0.0413948	0.000196255	0.000722296
Solyc02g065390	0.00205377	0.00411399	0.00151184	0.009253
Solyc04g054880	9.00358e-05	0.00172987	2.26848e-06	9.92526e-06
Solyc01g057780	0.00108439	0.000389557	0.00119608	0.00719497
Solyc09g089850	0.000240628	1.64008e-06	8.09388e-05	0.00253602
Solyc05g050550	0.00213836	0.0147223	1.60419e-05	0.00510475
Solyc02g070330	0.000661528	0.000171016	0.000554016	0.000887996
Solyc02g070820	0.000275234	0.000164429	0.0037103	0.00599156
Solyc01g104810	6.99614e-05	0.00102216	0.0243593	0.0141615
Solyc06g062740	0.000326086	0.00019467	0.00463322	0.00662118
Solyc01g095290	0.000246008	0.000537498	7.06961e-05	0.00207398
Solyc05g007680	0.00288655	0.00190332	0.0021417	0.000207719
Solyc00g240580	0.0365579	0.0424607	0.00269261	0.000525756
Solyc03g033490	0.0017996	0.0125998	0.0167666	4.78486e-06
Solyc09g018950	0.000950224	0.00280738	0.0011735	2.774e-07
Solyc01g056780	0.000159187	0.00895343	0.00152548	0.0034221
Solyc09g066280	0.0047975	2.16176e-05	0.000337421	5.83689e-06
Solyc07g055010	0.00793537	0.0239953	0.00402847	0.0105485
Solyc02g077840	7.61982e-05	0.00113711	0.000572214	0.0016574
Solyc03g120340	0.000307604	0.000518087	0.00896409	0.000516535
Solyc08g023470	1.23685e-07	0.000705041	0.000410438	0.000128933
Solyc06g064740	0.0070129	0.0246703	0.00613005	8.04846e-05
Solyc03g082660	0.00104166	0.000609849	0.00101535	0.000344326
Solyc03g123920	1.30731e-05	3.98672e-05	0.00029517	7.5525e-05
Solyc11g005360	0.00520457	0.000120476	0.000229295	4.56718e-06
Solyc04g010270	0.000404001	0.00180625	0.0015956	0.000829228
Solyc03g005560	0.00367697	0.00300972	0.00614655	0.0330738
Solyc02g070090	0.0119483	0.000510212	0.047203	0.0622704
Solyc04g063350	0.000332405	0.0103508	0.00153492	0.000729658
Solyc05g049970	0.000335128	0.00248236	0.00089727	0.00183536
Solyc01g100760	0.000765705	0.0226311	0.00879633	0.00321843
Solyc10g085200	4.70956e-05	0.00010903	6.8247e-05	0.000171866
Solyc11g012210	0.000514839	0.010098	2.99755e-06	0.000125275
Solyc10g084150	0.00132197	0.00189893	0.00168669	0.00792395
Solyc11g018510	0.0010987	0.00337269	0.000333421	2.74644e-05
Solyc07g056090	0.0208353	0.000333092	0.000554414	0.0232365
Solyc03g114290	0.000547607	0.000463236	0.00223261	0.000417577
Solyc09g074560	0.00175277	0.00100902	0.000258555	7.6848e-05
Solyc11g005090	2.046e-06	0.00010166	0.0083562	0.0164187
Solyc02g089200	0.00857168	0.000188458	0.000871999	0.00326443
Solyc08g079510	0.000674896	0.00227861	0.00107135	5.513e-05
Solyc04g015980	2.1078e-07	0.00104751	0.000663192	1.67065e-05
Solyc05g055900	0.00220972	0.000110029	0.00079274	0.001276
Solyc09g020100	0	0	0	0
Solyc12g038550	0.000108956	0.00299423	0.000284434	0.00339837
Solyc01g111660	0.000643478	2.6688e-06	0.00109439	9.88039e-05
Solyc06g051140	0	0	0	0
Solyc02g069430	0.0105859	0.00642407	0.0143928	0.00295693
Solyc06g006090	0.0212699	0.028723	0.00798587	0.000603234
Solyc04g072050	0.00623501	0.000563995	0.00200176	0.000234391
Solyc04g078010	0.0176062	0.0298414	0.000534308	0.000866305
Solyc03g120580	0.0010879	0.00485447	0.000533509	0.0141824
Solyc11g072040	0.00225533	0.00952858	0.00203956	0.00330969
Solyc03g113820	0.0072898	0.00804558	0.0111135	0.00237047
Solyc05g009820	0.000475227	0.000166507	0.000346848	0.000297187
Solyc06g050430	3.91432e-05	0.000480554	0.00379626	6.84707e-05
Solyc03g121430	0.000690963	0.000559551	5.38114e-07	0.00391051
Solyc03g098020	2.41198e-05	0.00232246	0.00109334	0.00122013
Solyc09g007280	0.000424823	2.06798e-06	6.62063e-05	4.46008e-06
Solyc04g017720	0.0369689	0.0276843	0.0191022	0.00367999
Solyc04g051460	0	0	0	0
Solyc02g071870	0.00274564	0.00387267	0.000329045	0.000590156
Solyc09g083010	0.00861152	0.00458467	0.00564904	0.00791895
Solyc05g052300	0.00724655	0.000409477	0.0145902	0.00411384
Solyc03g098790	0	0	0	0
Solyc09g075210	0.000529011	0.00173354	5.60731e-05	0.000458865
Solyc09g082940	0.000598431	3.84489e-05	2.93583e-05	0.000201674
Solyc04g011600	0.00987117	0.0531241	0.00199867	0.00102247
Solyc03g006710	0.000744478	0.000444445	0.010578	0.0151166
Solyc01g010200	0.00985406	0.000821466	0.0098835	0.00070557
Solyc05g012830	0	0	0	0
Solyc10g083310	0.0080329	6.0028e-06	0.00614541	0.0308612
Solyc04g025130	0.00274886	0.00189596	0.000209155	6.43538e-08
Solyc05g014360	0.000476746	0.000803508	0.00483618	0.00785663
Solyc01g112280	0.00168894	1.31289e-05	0.000699008	0.000106196
Solyc02g070350	6.62086e-06	0.0117362	0.0090928	1.2326e-06
Solyc08g007300	0.00107121	0.00089231	0.000663696	0.0014091
Solyc06g053160	9.62755e-06	1.15821e-06	4.06546e-05	0.00219811
Solyc09g025230	0.0244599	0.0107315	0.00960566	5.29496e-06
Solyc01g106500	4.69922e-05	0.0045983	0.00371932	0.000606599
Solyc11g069570	0.000198789	0.000167422	2.74003e-05	0.000170877
Solyc01g068540	3.35469e-06	0.00165338	0.00205031	0.00141672
Solyc01g107670	0.000117357	0.000120597	0.000539359	0.000370526
Solyc10g009320	0.000105906	0.0121525	0.000431097	0.0130181
Solyc12g006350	9.60699e-05	0.0133422	0.00284643	0.000530333
Solyc08g068510	0.00274886	0.00189596	0.000209155	6.43538e-08
Solyc03g112880	0.000644023	0.000457823	0.00393209	0.00241666
Solyc03g116500	0.00106085	0.000349424	0.000492146	0.00251295
Solyc04g079820	0.00119256	3.72432e-07	0.0005322	0.00337684
Solyc07g041280	0.00345226	0.000297405	0.00139202	0.00280854
Solyc03g095720	0.00027891	0.000410096	0.00017893	6.96574e-05
Solyc06g009520	0.000156694	0.00100245	0.000101821	0.000100356
Solyc06g073000	0.00625594	0.0036948	0.000299392	0.0103329
Solyc01g100900	0.000371388	0.000565133	0.00506637	0.0119447
Solyc02g091890	0.000442984	5.62335e-08	0.000206071	4.69202e-05
Solyc11g071660	2.26559e-05	0.000108808	0.000189153	3.6095e-05
Solyc03g094070	0.00022277	0.0031049	0.0020223	0.00142276
Solyc12g098430	0.00195741	0.00459872	0.00182843	0.00113216
Solyc05g054620	0.000327575	5.34141e-07	0.00252033	0.000158704
Solyc12g099740	0.0282982	0.0135264	0.00780012	0.0174709
Solyc08g081690	0.000436741	0.00292458	0.0168537	0.0172289
Solyc01g097430	1.98172e-05	2.2009e-05	0.00493874	0.000681398
Solyc04g015610	0.0413977	9.58774e-05	0.0249909	0.000858728
Solyc01g098100	0.000193067	0.000289324	0.00208938	0.000534606
Solyc09g082050	0.000169092	0.000113725	1.70859e-07	1.73303e-05
Solyc02g091760	0	0	0	0
Solyc11g068480	0.000845332	0.00128381	0.00123722	0.00291184
Solyc05g053160	0.00115076	0.000239958	0.00407025	0.0164201
Solyc11g061760	0.00150698	0.00208674	0.000782793	5.02277e-05
Solyc10g076710	3.54694e-05	7.83065e-05	0.00326425	7.22081e-05
Solyc01g006910	0.00220972	0.000110029	0.00079274	0.001276
Solyc01g079460	0.000679525	0.00170403	0.00198339	1.17161e-05
Solyc12g088250	0.0028487	0.000580697	0.000147375	0.00979699
Solyc08g077230	0.00543967	0.00279141	0.000182899	0.000561578
Solyc03g078830	0.00171855	0.0369957	0.00233795	0.0436095
Solyc03g115080	0.00116733	9.6356e-05	0.000901299	0.000139174
Solyc01g109410	0.000542375	0.000185578	4.95023e-05	0.00046421
Solyc07g006560	0.00702569	0.0087179	0.00661906	0.0193262
Solyc03g019630	0	0	0	0
Solyc10g075060	0.0100296	0.000325731	0.00928325	0.000322531
Solyc09g059990	0.000165083	0.000164303	0.000355016	0.00471033
Solyc01g060040	6.65081e-06	2.80049e-06	2.14255e-06	0.00102003
Solyc11g017010	0.00441231	4.29066e-05	8.47444e-05	4.69197e-05
Solyc08g006550	0.00288386	0.00151669	0.00278019	0.0240382
Solyc11g069680	0.00146941	0.000395251	0.0150756	0.0041205
Solyc02g090380	0.000603633	0.0106282	0.00660808	0.007724
Solyc12g057080	0.000398819	0.000128949	6.5417e-05	7.32185e-06
Solyc03g005680	1.91773e-05	4.15809e-05	0.00103034	3.40509e-05
Solyc05g055570	0	0	0	0
Solyc10g085940	0	0	0	0
Solyc03g118330	0.0136068	0.000567118	0.00859459	7.20499e-05
Solyc03g093850	0.0081653	2.54109e-08	0.00845911	0.00292095
Solyc09g011140	2.41399e-05	0.00692162	0.000813282	0.000430765
Solyc08g082340	0.000358632	0.000361064	5.45881e-05	9.54958e-05
Solyc04g014560	0.000349392	3.69279e-06	5.28494e-05	2.2408e-05
Solyc04g008040	0.000666453	2.51609e-05	8.72534e-05	0.00232403
Solyc06g005520	6.94888e-05	0.000508694	0.000307317	0.00137507
Solyc04g054140	0.000139277	2.11019e-05	0.000309863	0.000738329
Solyc01g110460	0.0345714	9.05767e-05	0.00150636	0.00362806
Solyc03g082630	0.000291286	0.000390421	0.000206542	6.08432e-05
Solyc07g005140	0.000306637	4.79556e-05	0.000248769	0.000273152
Solyc10g006980	2.06169e-05	7.7766e-06	0.000184223	1.59128e-05
Solyc02g086800	1.07774e-05	0.00124603	0.000351942	0.00232171
Solyc03g118480	0.000482614	0.000216757	0.00676525	0.000713268
Solyc08g076180	0.000307437	0.000305662	0.000153981	0.000240067
Solyc10g049710	0.000477697	0.00362164	0.000357021	0.000236399
Solyc01g099760	4.87872e-06	0.000132792	1.84997e-06	1.15431e-05
Solyc04g025400	0.000814079	0.0113464	0.00739017	0.00519925
Solyc02g090030	0.000810161	0.0161955	0.0060361	0.000884412
Solyc07g015840	0.000125502	0.00290072	5.01489e-05	0.00321959
Solyc02g094600	9.24415e-05	0.00233261	0.000214514	0.000173915
Solyc02g080320	0.00357391	4.50789e-05	0.000262152	0.00442473
Solyc10g074820	0.0010447	0.000413375	0.000124985	0.000438886
Solyc03g079870	0.0164121	0.000899965	0.0017096	0.00182642
Solyc12g100250	0.0119854	0.00464062	0.00931882	0.00415979
Solyc09g007370	2.58709e-06	0.00159117	0.00022286	0.000618643
Solyc05g013050	0.000345797	0.000410092	0.000115269	0.000277751
Solyc10g080590	0.00170645	0.000526908	9.24176e-05	0.00127103
Solyc03g113450	0.00159087	0.00164161	0.00289446	0.0029958
Solyc06g074340	0.0156185	3.35073e-05	0.00140308	0.00952067
Solyc04g009790	0.00109886	8.91304e-05	0.000744865	0.00396195
Solyc01g104590	0.000462872	0.000124447	1.62546e-07	0.000795539
Solyc05g005530	0	0	0	0
Solyc01g005580	0.000423287	0.00389792	0.00012429	2.43866e-06
Solyc01g102290	0.0160144	0.0132056	0.00717891	0.00274092
Solyc06g068460	3.82871e-05	0.000164131	0.00562724	0.014169
Solyc04g079000	0.000463031	0.00190374	7.1944e-05	0.00010741
Solyc02g069370	0.000105893	0.00013205	0.000605503	1.84518e-05
Solyc07g053140	0.000227157	9.0479e-06	8.17442e-06	7.61265e-05
Solyc01g103740	5.98413e-06	0.000747191	0.00207572	8.11766e-05
Solyc08g080640	0.000116913	0.00975333	0.00557081	0.00511502
Solyc03g112410	0.0192263	0.00906685	2.72616e-06	0.0210257
Solyc08g081990	0.000110628	0.00267857	0.0091167	0.00650679
Solyc10g038080	0.00167741	3.92814e-05	0.000564958	0.0101146
Solyc02g092520	3.65963e-08	0.000979223	0.000287381	0.000289431
Solyc02g081050	0.0385978	0.0604918	0.00789739	0.0491807
Solyc09g059460	0.00443886	0.0197933	0.0067529	0.000519223
Solyc09g090420	6.37538e-05	0.00127921	0.000213258	0.000626082
Solyc04g082030	0.0010332	0.000983979	0.000238187	0.00103923
Solyc06g083700	0.00696008	0.00494638	0.00160594	0.00654151
Solyc06g069330	0.000432725	4.01442e-05	2.25392e-06	0.000233812
Solyc04g078750	0.000256079	0.00145882	0.00181852	0.00016661
Solyc04g005650	0.0002645	0.00184919	0.000982643	0.000162356
Solyc07g054490	0.00157714	0.0025152	0.000274831	0.00258879
Solyc02g081580	0.00037995	0.000406575	0.000157212	0.000813794
Solyc02g090600	0.00569068	0.00312269	0.00220933	0.00026655
Solyc01g108730	1.98172e-05	2.2009e-05	0.00493874	0.000681398
Solyc04g071580	0.0037105	0.00194444	0.00468649	0.0214081
Solyc02g081680	5.21662e-05	0.00111333	0.0010263	0.00270183
Solyc09g009380	0.00152766	2.26509e-05	2.1718e-06	4.14651e-06
Solyc10g008800	0.00309849	0.000437568	0.00015259	4.39369e-05
Solyc08g075510	0.00182152	0.000215	0.0169789	0.0241537
Solyc06g084060	0.00533015	0.000268332	0.000133115	0.000228483
Solyc09g011920	0.00101765	0.000681615	0.000445427	2.23469e-06
Solyc00g072800	0.000925255	0.00112298	0.00161825	0.00172939
Solyc02g067720	0.000312317	0.0182197	0.00238128	0.00293324
Solyc04g008820	0.0135005	0.000523109	0.00340423	0.00149845
Solyc04g082690	0.000424559	0.00124969	4.63217e-05	0.00320793
Solyc11g007140	0.00102926	0.00204595	0.00534735	0.00539351
Solyc02g086580	0.0093485	0.00963936	0.014942	0.00188212
Solyc01g087610	0.000120013	0.00280687	0.00135027	0.000304653
Solyc07g044710	0	0	0	0
Solyc02g083560	0.00217056	0.000110366	0.000820714	0.00215888
Solyc01g088500	0.00923005	0.000190885	0.00426043	0.0479422
Solyc09g008160	0.0021531	0.00108891	0.000444469	0.000353467
Solyc03g083730	0.0195319	0.00139063	0.000182594	0.00502302
Solyc08g066440	0.00313837	0.00046582	0.00120142	0.0011659
Solyc09g014250	1.72448e-05	0.00333688	7.90103e-05	0.00189041
Solyc12g005480	9.3406e-05	0.00616944	0.00245769	0.0351076
Solyc04g082960	0.000134014	0.000428421	0.00153553	1.1524e-05
Solyc11g013320	0.00412598	4.09133e-06	0.00292519	0.00163337
Solyc02g086050	0.00243386	0.00385585	0.000265139	0.00311774
Solyc02g083690	0.00174706	0.000325098	0.00230389	0.0212089
Solyc02g085590	2.70743e-05	0.0048865	0.046919	0.00229041
Solyc08g036600	0.00338845	0.00188086	0.00124166	0.000441853
Solyc04g076170	0	0	0	0
Solyc11g064920	6.30359e-05	3.95914e-07	0.000100548	0.00253514
Solyc01g006270	0	0	0	0
Solyc08g077910	0.0207257	0.0515759	0.00714911	0.00177736
Solyc10g054870	0.0395032	0.00134928	0.000655192	0.0393072
Solyc11g071340	0.00216061	0.00367972	0.000661069	0.000533767
Solyc11g066560	0.00436564	0.00169936	0.000353456	2.46293e-06
Solyc03g120100	0.00395721	0.00333309	0.000101112	0.000378483
Solyc07g065220	0.00143491	0.0332039	0.0334417	0.0281333
Solyc08g013930	0.00247638	1.81391e-07	0.0199736	0.000545082
Solyc12g042880	3.81138e-05	0.00559362	0.00505192	0.06043
Solyc01g090350	0.00922303	0.0377166	3.00895e-05	0.0194363
Solyc03g033300	1.04286e-05	0.0136717	1.98493e-06	0.000844942
Solyc06g076080	0.00347318	0.00358263	0.000122441	3.33557e-07
Solyc01g056810	0.000247381	0.012918	0.0177736	0.000147366
Solyc11g012050	7.4241e-06	1.77534e-06	0.000215915	0.00135414
Solyc11g018750	0.00337395	6.05248e-05	0.000173595	0.00485492
Solyc06g075570	0.00603055	0.00483029	0.000707644	0.00956799
Solyc07g056250	0.00148329	0.00355595	0.00341231	0.000723828
Solyc10g044510	3.55274e-06	0.000294415	0.000271908	1.5364e-05
Solyc11g010560	0.000368381	0.00167531	0.000103206	0.00153035
Solyc02g081870	0.000125502	0.00290072	5.01489e-05	0.00321959
Solyc11g008260	0.000137025	0.000848189	0.0012246	0.0293459
Solyc01g006490	0.000108053	0.00159835	0.000128606	6.66046e-08
Solyc01g090680	0.000605836	0.00295564	1.78311e-06	0.00172723
Solyc12g094430	0.00282614	0.00505257	0.000236032	0.000196939
Solyc07g052950	0.00305112	0.000768127	0.000324694	0.00483826
Solyc11g012580	0.000960964	0.000435516	0.0115253	0.00637252
Solyc04g072690	0.00074467	0.000554968	0.00352609	0.000334726
Solyc09g065750	0.0546771	0.00069349	0.00145249	0.000589337
Solyc11g010690	0.00525458	4.97818e-06	0.002721	0.000869983
Solyc10g049640	0.00726386	0.00285133	0.00136803	0.00992985
Solyc11g042920	9.26653e-05	0.000223703	0.00511055	0.000456149
Solyc07g064570	2.61159e-05	0.000229103	0.000559171	6.28491e-05
Solyc05g013320	0.00707328	0.0103632	0.0234832	0.000692152
Solyc02g084340	0.000369793	0.00147072	6.65759e-05	2.43718e-07
Solyc02g071010	0.000705473	0.0351816	0.0178799	0.0122406
Solyc10g011790	0.000189806	0.000492398	0.000151822	0.000122517
Solyc01g005910	0.00319285	0.00228846	0.00123196	0.000158677
Solyc01g091080	0.000384633	0.000381783	0.00278462	0.000174706
Solyc05g056240	0.0015325	0.00240597	0.000632652	0.00162606
Solyc03g120390	0.00202946	3.10139e-05	0.00148237	9.88072e-05
Solyc10g005840	6.09746e-08	0.00150612	0.000274764	0.00101957
Solyc03g064010	0.00485964	0.000632618	0.000136352	0.00330252
Solyc10g012260	1.98172e-05	2.2009e-05	0.00493874	0.000681398
Solyc12g007240	0.00699467	0.00454248	0.00445987	0.0127821
Solyc04g051660	0.00124757	3.79257e-06	0.00109402	0.00288098
Solyc04g048950	0.000513588	0.00136623	0.00103414	0.000240838
Solyc11g008880	0.00597457	0.00196713	7.85815e-05	0.00113956
Solyc06g074620	0.00123639	0.00181767	8.46232e-05	0.000525354
Solyc10g055450	0.000297166	0.000820875	1.03887e-05	1.16095e-07
Solyc05g013490	0.00032187	0.00181245	2.09409e-06	3.94153e-05
Solyc11g007960	1.19576e-06	0.000898081	1.31867e-05	0.000153522
Solyc07g017500	2.65066e-05	0.000130671	3.16887e-05	0.000204148
Solyc06g071050	6.76386e-05	6.96407e-05	0.000160718	8.60587e-05
Solyc01g091550	0.000254254	0.000675801	0.00117163	6.26271e-05
Solyc02g030120	0.00751949	0.000631038	0.00326529	0.00362899
Solyc12g096360	0.00220972	0.000110029	0.00079274	0.001276
Solyc04g056360	0	0	0	0
Solyc01g094690	0.00109675	0.00124341	0.00147031	4.11946e-08
Solyc02g084960	0.017075	0.00369353	0.0023108	0.00858595
Solyc07g032230	1.22499e-05	8.11502e-05	0.000654353	3.95128e-05
Solyc12g038160	0.00841998	0.00065897	0.000417486	0.00420153
Solyc05g014560	0.00118927	0.000153698	0.000190196	0.00732517
Solyc11g011770	0.00381597	0.000140573	0.00146641	0.000576653
Solyc05g010670	0.000794083	2.32507e-05	0.0015344	0.00667424
Solyc01g010770	0.00557588	2.75327e-05	1.76132e-05	0.00721089
Solyc04g050790	0.00965779	0.00029513	0.000534162	0.00447997
Solyc01g011420	0.00946167	0.00709423	0.000508013	0.00522892
Solyc09g091000	0.0201057	0.00977433	0.00934903	0.00155751
Solyc08g065150	4.7912e-06	0.000498007	0.000289828	0.000223964
Solyc12g006110	0.00306717	0.0130753	0.00927583	0.0383136
Solyc12g056590	0.0016782	0.00590107	0.00284134	0.00112604
Solyc05g005670	0.0131412	0.001699	0.00311296	0.000466407
Solyc06g068140	0.000121129	0.00104678	1.86942e-07	5.56027e-05
Solyc03g098370	0	0	0	0
Solyc12g044600	0.000119883	0.00104696	1.2448e-05	0.00159377
Solyc12g096580	0.00634517	0.000477756	0.000319623	0.00028735
Solyc12g098630	0.00122564	0.000144493	0.00220207	0.000182931
Solyc01g096020	0.000160292	3.04955e-05	4.50351e-06	0.00134869
Solyc08g016410	0	0	0	0
Solyc07g066220	0.000290887	0.000495888	0.000131699	0.000175536
Solyc06g065670	0.000478417	0.016417	0.00721744	0.024513
Solyc12g040810	0.000225138	3.93865e-05	0.00040277	2.3458e-05
Solyc04g012080	0.000474393	0.0152602	0.00025652	0.00388736
Solyc02g072260	0.000530597	5.50574e-06	0.000769589	0.000379141
Solyc11g012870	7.65001e-05	0.000377935	1.0429e-05	0.0029473
Solyc09g066130	0.000245209	0.000788855	2.32617e-07	9.3963e-05
Solyc01g111130	5.94376e-06	8.99516e-06	0.00198477	0.000115371
Solyc11g006370	0.000875837	0.00076162	0.000710542	0.00493147
Solyc11g040380	0.000227867	0.00158884	0.000815635	1.75837e-05
Solyc03g082850	0.000934106	0.000874561	0.000253023	0.00112878
Solyc12g062840	0.0010879	0.00485447	0.000533509	0.0141824
Solyc09g074340	0.00281535	0.00134979	0.00147728	2.57617e-05
Solyc01g097640	5.92291e-05	0.0024969	5.69042e-06	0.00169783
Solyc10g078480	0.000389997	0.00303454	0.00556427	0.00121356
Solyc06g066090	0.000141615	0.00259649	0.00260304	0.00502332
Solyc06g051760	0.000280567	0.000260761	0.000690367	4.07405e-05
Solyc01g017860	0	0	0	0
Solyc12g014140	0.00113333	0.00106083	0.00238847	0.013002
Solyc07g063080	0.00018316	0.00530637	0.00164964	7.57471e-06
Solyc01g068030	0.000166778	0.000571001	0.000200075	4.60571e-05
Solyc08g078470	0.0158053	3.09293e-06	0.000817594	0.0031382
Solyc02g091400	0	0	0	0
Solyc07g061790	0.000156592	0.00366565	0.0018694	2.165e-05
Solyc06g066320	0.00198545	2.36584e-06	0.0196796	0.00443633
Solyc01g056370	0.147779	0.092146	0.0286453	0.0498455
Solyc05g053980	0.00696234	0.0286649	0.0212748	0.000795575
Solyc12g013690	1.14686e-05	0.00196528	0.00255557	0.00128851
Solyc04g057960	0.000142195	0.00681765	0.000233988	0.00162001
Solyc04g045600	0.000190588	4.96093e-05	0.000859543	0.00313714
Solyc10g079280	0.00155163	0.00269345	0.00689488	0.00917823
Solyc02g071790	0.00107687	0.095608	0.0200503	0.000129995
Solyc01g110260	0	0	0	0
Solyc07g063330	0.000249237	0.000356595	4.02234e-05	9.31764e-06
Solyc05g054350	0.00957927	0.0109454	0.0249944	0.000998151
Solyc11g007420	0.00238796	0.021547	0.00641013	0.00044896
Solyc06g050380	0	0	0	0
Solyc03g115860	0.000777545	0.000588212	0.000143729	2.93142e-05
Solyc05g055000	1.21679e-05	0.00174624	0.000578962	0.00100341
Solyc08g080420	9.58291e-05	7.50713e-06	0.000423259	0.000213478
Solyc09g018850	0.000845793	0.000317541	0.00362029	0.000522277
Solyc02g068150	0.00275796	7.70724e-05	0.00128235	0.00202376
Solyc07g055190	0.00264665	0.0126019	0.00889434	0.0213312
Solyc09g075430	1.69009e-05	2.01152e-05	0.000481611	0.000763109
Solyc06g063310	0.00049732	0.000218733	0.000981495	0.000168695
Solyc03g083070	0.000798051	0.000387368	0.00112978	5.2844e-05
Solyc03g006170	0.00168425	0.00995019	1.3816e-06	0.0194462
Solyc01g099560	1.38586e-05	0.0120078	0.00270936	0.000361834
Solyc02g071240	0.000104438	0.00162439	1.39541e-05	2.12714e-05
Solyc04g054430	0.000109701	0.00260409	0.000640405	0.000134928
Solyc02g079090	0.000710248	0.0110258	0.000178262	0.00177169
Solyc02g036430	0.0052439	0.00265205	5.20272e-05	7.19297e-05
Solyc05g051270	0.00167763	0.0101307	0.000450174	0.00125552
Solyc02g078320	0.00238073	1.13734e-06	6.13545e-06	2.66889e-05
Solyc07g055220	0	0	0	0
Solyc04g081120	0.0176884	0.0122528	7.75171e-08	0.00417047
Solyc02g094040	0.00796852	0.0261112	0.037305	0.00312882
Solyc12g100090	0.0103475	0.00632595	0.00227882	0.00213515
Solyc00g014830	0.00187897	0.000631132	0.00592769	0.00075647
Solyc02g088050	0.00322549	0.00339545	0.0615377	0.00127883
Solyc02g065050	0.00525178	3.23336e-05	1.67636e-06	6.48139e-08
Solyc12g008400	0.00339413	2.89688e-05	0.0116259	6.60577e-08
Solyc05g054970	5.12382e-05	0.000150857	0.000111331	0.000448436
Solyc12g010340	0.000194843	0.00107342	0.000277366	6.82202e-05
Solyc01g112120	0.0581373	0.0010183	0.00161913	0.0596889
Solyc05g008180	8.79225e-06	0.00172543	0.000151705	4.97418e-05
Solyc10g085430	1.8012e-05	0.00063531	4.40431e-08	6.75436e-06
Solyc08g067140	4.69922e-05	0.0045983	0.00371932	0.000606599
Solyc10g074590	0.00242538	0.000122073	5.72798e-07	0.000133562
Solyc06g054600	4.19796e-05	4.43574e-05	0.0103391	0.00761765
Solyc06g010000	0.000400278	0.000162709	0.000753989	0.00377503
Solyc08g005200	0.000563826	7.57449e-05	0.000215559	2.22088e-05
Solyc05g006690	0.0150622	0.00396396	0.000224639	0.000615078
Solyc01g009260	0.0144703	0.00213963	0.00077365	0.000940026
Solyc12g055710	0.00942983	0.00678768	0.0112711	0.00345066
Solyc08g006950	0.00133017	0.000149716	0.0113993	0.00230248
Solyc05g008230	0.000733084	0.000584604	0.000154048	6.17929e-05
Solyc02g070110	0.000135273	0.0049349	0.0275706	0.00160839
Solyc06g062950	0.000704702	0.0022761	0.000407861	6.28704e-05
Solyc08g062640	0.00011345	0.00191527	0.0015304	6.93449e-05
Solyc04g079570	0.0170768	0.0019884	0.0539758	0.00117089
Solyc02g069600	0.000388535	0.000986755	0.00567271	9.56827e-07
Solyc12g070100	0.00118876	1.86572e-06	8.55235e-07	3.6965e-06
Solyc03g114800	0.000542126	0.0283216	0.00219638	0.0236895
Solyc07g009330	9.63619e-05	8.28491e-05	0.000735382	0.00118914
Solyc05g006340	0.00205891	0.00174463	0.000839726	1.9672e-05
Solyc02g062720	4.85126e-06	7.27279e-05	2.50647e-06	0.00233626
Solyc10g007110	0.0069306	0.0167301	0.000855596	0.00251756
Solyc11g045530	9.32892e-06	0.00113727	0.00236307	0.00494478
Solyc11g005110	0.000740949	0.000396295	0.00118677	0.000858674
Solyc03g025930	0.000675767	0.000518862	8.07895e-05	0.00674889
Solyc12g100150	0.0337134	0.00194509	0.015081	0.00153849
Solyc06g007480	0.000310763	0.000252929	0.000714725	0.00284773
Solyc09g098320	0.00859132	0.000345205	0.0228828	0.00293076
Solyc01g058390	0.00151882	0.0010826	2.61e-05	6.51862e-05
Solyc10g083870	0.000304776	0.00168153	3.63621e-05	0.00066662
Solyc02g089010	7.29736e-05	0.00380914	0.0112326	0.0156349
Solyc09g030390	0.000118872	3.02178e-05	0.000344244	3.21886e-05
Solyc12g009430	0.00181377	0.00457428	0.0115684	0.0288206
Solyc03g112250	0	0	0	0
Solyc06g084260	0.000206738	0.00183159	0.000771025	0.000523753
Solyc01g010430	0.00711326	0.000988899	0.000117494	0.00043856
Solyc04g078220	0	0	0	0
Solyc02g067520	0.000281723	0.000150917	0.0032158	0.00239802
Solyc03g117570	0.0269882	0.00675803	0.0107553	0.000207066
Solyc02g063450	0.00118326	0.00400428	1.44385e-07	0.012682
Solyc10g006640	0.00150379	0.00536172	0.00801448	0.00367973
Solyc06g008590	0.00137853	0.000491033	7.95133e-06	0.00161293
Solyc10g009420	0.000486625	0.00063849	0.000174097	0.000273426
Solyc03g098610	0.000117228	0.0069029	0.00240711	0.00130682
Solyc09g075390	3.95598e-08	0.0014179	0.00013835	0.00303717
Solyc10g008770	0.000731901	2.22305e-06	0.00061952	1.05417e-07
Solyc08g082990	0.00241598	0.000244545	0.000708076	0.0024922
Solyc10g083290	0.00577139	0.000394898	0.00686049	0.00666333
Solyc02g063180	0.00331605	0.000687525	0.0011642	0.0195078
Solyc01g081450	0.00928819	0.00128765	0.000662769	0.0018343
Solyc06g008040	0.000276275	1.81923e-05	0.000105328	0.000598952
Solyc04g040170	0.000109362	0.00453343	2.68506e-07	0.00194579
Solyc09g083200	0.00274886	0.00189596	0.000209155	6.43538e-08
Solyc01g112320	2.71933e-06	8.73496e-05	0.000583534	8.62915e-07
Solyc09g007740	1.98172e-05	2.2009e-05	0.00493874	0.000681398
Solyc09g092000	0.00196501	0.00153676	0.000958419	0.0150796
Solyc01g090290	0.00113693	0.00080389	0.000725834	0.000500639
Solyc01g073900	0.000114471	0.000129874	0.000108336	4.57406e-05
Solyc10g076690	0.00108757	8.43566e-08	0.000248524	0.00195899
Solyc11g070180	0.00123928	0.00314214	0.00935145	2.44789e-05
Solyc10g083120	0.000242783	0.000218018	0.000333385	0.00125946
Solyc10g018300	0.000265519	0.00806606	0.00474163	0.00254972
Solyc08g065450	0	0	0	0
Solyc10g009280	5.58441e-05	0.00161102	9.4527e-05	0.000482077
Solyc01g065900	0	0	0	0
Solyc03g112920	0.0062859	0.000339999	0.000287939	0.000444745
Solyc02g093820	7.47747e-05	0.00014677	0.000574526	0.000158147
Solyc02g094830	0.000553864	0.00236585	0.0127623	0.000685876
Solyc03g078110	0.000767916	0.00142668	0.000746786	0.000537652
Solyc00g052540	0.00252642	0.00897126	3.1545e-05	0.00133884
Solyc11g071580	0.00569068	0.00312269	0.00220933	0.00026655
Solyc08g005980	0.00035728	0.000256277	0.00016978	0.000777692
Solyc02g061960	0.000291293	7.24844e-06	7.5149e-05	2.33953e-05
Solyc11g066760	0.00404908	0.000106415	0.000464134	0.00324844
Solyc11g039840	0.00149221	6.8687e-06	3.53756e-06	1.24876e-06
Solyc07g065020	1.69801e-05	0.000513197	0.000931161	0.000171517
Solyc10g076520	0.0117821	0.0121035	0.0183679	0.00952695
Solyc06g081980	0.00129229	2.49762e-05	0.000156898	0.00309776
Solyc11g069720	2.5347e-05	0.000233314	0.000746301	0.000255832
Solyc10g086510	9.60866e-05	0.00220745	0.0026395	4.38899e-07
Solyc01g108970	0	0	0	0
Solyc08g068720	0.000125502	0.00290072	5.01489e-05	0.00321959
Solyc01g104620	0.000102349	0.000382573	4.20857e-06	9.42677e-07
Solyc08g081710	0.00111305	9.94554e-06	0.00967262	0.0137727
Solyc06g082950	0.00602278	0.0326946	0.0076238	0.00402199
Solyc06g073630	0.0001037	0.00113292	3.85119e-06	0.000417989
Solyc01g100710	0.00625945	0.00423553	0.00496264	0.0020555
Solyc10g008480	0.000381629	0.000317764	0.00860039	0.00155944
Solyc01g111670	0.000611955	0.000282131	0.000793471	1.41713e-05
Solyc00g110870	0.00596852	0.00279078	0.00220408	0.00217603
Solyc07g065790	0.000846005	0.000793271	0.00160119	1.19841e-06
Solyc10g007930	0.000241468	0.000501904	0.00184012	0.00139387
Solyc05g054010	0.0241869	0.0297478	0.0122063	0.00972349
Solyc03g123730	4.18414e-05	0.00121943	2.9853e-05	0.00113827
Solyc03g097360	0.000570818	0.00013398	3.66452e-06	9.79983e-06
Solyc09g010420	0.000106053	0.000646562	6.45534e-06	0.00114956
Solyc07g041740	0	0	0	0
Solyc03g115320	0.00404908	0.000106415	0.000464134	0.00324844
Solyc01g109590	0.000578777	0.00509847	0.000986689	7.25206e-05
Solyc01g098310	0.00220972	0.000110029	0.00079274	0.001276
Solyc00g009050	0.00501228	0.000227562	0.000395019	0.00310491
Solyc03g019770	0.0321347	9.6235e-05	0.00376983	1.89128e-05
Solyc04g005070	0.00441257	0.0246696	0.00738125	0.0058367
Solyc07g047740	0.0237203	0.00060625	0.0118366	0.000845507
Solyc02g036370	0.000750528	0.0144597	0.00227893	0.00603901
Solyc03g120300	0.000120375	5.39099e-09	0.000465057	0.00399489
Solyc12g077360	0	0	0	0
Solyc02g090020	0.00273143	0.00265646	0.00316361	1.42447e-08
Solyc04g080310	0.00188032	0.00548259	0.00283111	0.000248248
Solyc04g039890	0	0	0	0
Solyc06g082370	0.000822388	0.000641503	1.33657e-05	0.000251652
Solyc03g095880	0.000125502	0.00290072	5.01489e-05	0.00321959
Solyc01g109620	0.00110641	0.000197272	0.00015919	1.42873e-05
Solyc10g081560	0.0404907	0.00485903	0.00418882	0.0325513
Solyc04g072900	0.00472978	0.00109094	0.000340643	0.000738294
Solyc02g092880	0.00570823	0.00874551	2.68591e-05	0.000966061
Solyc06g075770	0	0	0	0
Solyc11g067140	0.00022277	0.0031049	0.0020223	0.00142276
Solyc02g083880	0.00601925	0.000234483	4.36271e-05	0.00257733
Solyc08g077790	0.000155865	0.000363831	0.000262075	7.89594e-06
Solyc12g006880	0.000206736	8.0159e-05	0.000139597	0.000247485
Solyc01g087070	0.00232876	2.8238e-05	0.00135385	0.000428928
Solyc01g005280	0.000116309	7.92854e-06	0.00373398	3.27894e-06
Solyc06g072270	0.000225862	0.00123482	0.000275638	0.00348833
Solyc07g008810	0.000521367	0.000268648	0.0299724	0.00937916
Solyc03g113640	2.65398e-05	0.000839976	2.89774e-10	0.000809578
Solyc10g050910	7.216e-06	0.0197098	0.00314753	0.0026505
Solyc04g009180	4.60625e-05	1.19987e-05	0.000198866	0.00580987
Solyc07g052420	0.000222704	0.000559591	9.43761e-05	5.15961e-05
Solyc04g071280	0.000227509	0.000912251	6.10765e-05	0.0142266
Solyc02g086630	6.09995e-05	0.000951003	0.00415829	0.00437893
Solyc10g081380	0.00129567	3.74174e-05	0.00445481	0.0027282
Solyc03g118690	2.43969e-06	8.46387e-05	0.000165585	0.00436864
Solyc09g011480	0.0008098	0.00147907	0.00167261	2.73131e-06
Solyc02g093590	0.000112877	0.000586028	0.00122153	9.49072e-05
Solyc02g080280	0.00022277	0.0031049	0.0020223	0.00142276
Solyc03g079930	0.000236036	0.000273671	0.000598982	0.000208859
Solyc03g114140	7.43942e-06	0.00357755	0.00138432	2.96198e-06
Solyc09g090510	0.00495274	0.00336841	1.91578e-05	3.2348e-06
Solyc07g043240	0.00191135	0.0038325	4.98385e-06	0.00355354
Solyc04g008580	0.000263004	2.21581e-07	4.72763e-08	0.000786929
Solyc07g041230	0.00464848	0.00222413	0.00366832	0.00171533
Solyc07g042590	4.23215e-05	0.000643392	0.000167965	0.00329924
Solyc09g065820	3.47717e-07	0.000264857	0.000485419	1.24653e-05
Solyc04g009230	0.00026066	1.30212e-05	0.000231088	8.10015e-06
Solyc04g028400	0	0	0	0
Solyc05g005470	0.00271654	0.00647788	0.00126962	0.00654432
Solyc09g009770	0.00297982	0.00181321	0.00163296	0.00150146
Solyc06g068780	0.000218609	0.00104226	1.23033e-05	1.12017e-05
Solyc01g005420	0	0	0	0
Solyc02g093040	8.08747e-05	0.00764511	0.000175379	0.00169613
Solyc08g076440	0.000708313	2.8716e-05	4.51173e-05	3.58245e-05
Solyc11g063640	0.00988776	0.00291946	0.00181628	0.00125794
Solyc11g032190	0.000683477	0.00451549	0.000230911	0.0039423
Solyc10g080380	0.0216294	0.00960215	0.0479741	0.00243659
Solyc01g009700	0.00274886	0.00189596	0.000209155	6.43538e-08
Solyc00g027140	0.00569068	0.00312269	0.00220933	0.00026655
Solyc04g074410	0.0017225	0.000567192	8.22063e-06	0.00119291
Solyc06g083930	0.0260545	0.00466491	0.00330284	0.028261
Solyc04g071420	0.00340597	0.0138004	0.000244603	0.000182812
Solyc09g010990	0.0322793	0.000477763	0.00580522	5.39597e-05
Solyc08g075230	0.00361115	0.000278277	0.0028544	1.64477e-05
Solyc04g007690	0.00537896	0.000327078	0.00219942	0.000554239
Solyc11g032220	0.000525266	0.0199106	1.46127e-07	0.0031874
Solyc11g006170	0.00232024	0.00157546	0.00382763	0.000503279
Solyc01g103530	0.000560879	3.88547e-06	5.09215e-05	0.000269672
Solyc06g069780	1.55913e-05	7.99879e-05	0.000105151	5.38828e-07
Solyc01g102630	0	0	0	0
Solyc01g111470	0.0107929	0.00344844	0.000764985	8.76808e-05
Solyc01g108500	0.00133335	0.00239196	5.42859e-05	0.000127138
Solyc03g119270	0.000149283	0.000224798	4.72467e-06	1.20679e-08
Solyc09g009190	0.00674272	0.000784528	0.000154479	0.00197107
Solyc07g053480	0.0030033	0.000264402	0.000140938	0.000813161
Solyc04g007340	0.0002095	1.79411e-05	2.04009e-05	0.00267659
Solyc09g008820	0.00195361	7.54398e-07	0.000787392	4.79663e-06
Solyc02g092310	0.00215253	0.00112186	0.000206786	0.000744292
Solyc02g081620	0.00105192	2.36972e-05	3.83801e-05	0.000496621
Solyc07g042620	3.67104e-05	0.000477393	0.000511785	0.000224336
Solyc09g098040	0.000573796	0.00188049	5.90245e-05	0.000140691
Solyc06g008930	0.00463488	0.00202804	0.00493556	0.0054338
Solyc02g084560	2.95096e-05	0.000865502	0.000289806	0.000735292
Solyc02g083710	0.000379907	0.00383874	0.000324639	0.00069387
Solyc04g077140	0.00529712	2.22227e-05	0.00247549	0.00095908
Solyc09g066030	0.000690963	0.000559551	5.38114e-07	0.00391051
Solyc02g005050	0.00988776	0.00291946	0.00181628	0.00125794
Solyc11g010880	0.0135355	0.00859175	0.00231794	0.0065588
Solyc10g044890	0.00266713	0.00747025	0.0207747	0.000910234
Solyc07g054280	0.000690963	0.000559551	5.38114e-07	0.00391051
Solyc10g017940	0.00404908	0.000106415	0.000464134	0.00324844
Solyc12g005850	0.00153386	2.80767e-05	0.00160706	0.000528125
Solyc04g076810	0.000749222	0.000228759	1.33886e-05	0.000289673
Solyc02g090810	0.00572262	0.00188696	0.000825847	0.000288708
Solyc12g042250	0.119792	0.101902	0.0268407	0.0702209
Solyc08g077890	6.90355e-06	0.00448916	7.17138e-05	9.92349e-05
Solyc01g067670	0.0119534	0.000864491	0.00427633	0.00420259
Solyc03g078650	0.000577008	0.000200307	0.00120216	0.00245053
Solyc01g008940	0.000104004	0.00674306	0.00178559	0.00211504
Solyc00g022090	0.0140412	0.00232619	0.034033	0.00120866
Solyc09g098070	0.000875395	5.74544e-05	0.00208037	0.000598098
Solyc06g051400	0.00177864	0.00541145	5.59766e-05	0.00441067
Solyc01g091330	0.000158386	0.00836834	5.55146e-06	9.3812e-10
Solyc10g052660	0.000757236	9.89496e-05	0.000803058	0.00187446
Solyc04g064790	0.00385835	0.000546891	0.000126772	0.00220595
Solyc01g080090	7.63323e-05	0.00279701	0.00011568	0.00657178
Solyc01g007390	0.00998905	0.00880255	0.0167521	1.01966e-06
Solyc02g090530	0.00021265	0.000876625	0.00106276	0.00160352
Solyc01g104570	2.39939e-05	0.00177018	0.000147262	5.20187e-05
Solyc02g079250	8.92372e-06	0.00015579	6.3054e-06	0.000987695
Solyc04g040230	0.0727287	0.024192	0.0122758	0.00720141
Solyc11g013280	0.0003207	0.000127921	0.000782373	0.00224051
Solyc02g078120	7.2093e-05	7.6928e-05	0.00162469	2.40397e-05
Solyc06g076160	0.000196207	0.000831048	0.00528113	0.00501317
Solyc08g014290	0.00088559	0.000338508	0.000685742	0.000563668
Solyc01g088770	0.000201956	0.00100215	0.000120278	0.000405967
Solyc04g072240	0.00100499	0.00448077	3.70826e-05	0.00555369
Solyc03g083500	0.00190664	0.0235917	0.00578327	0.0036502
Solyc01g080540	3.60943e-06	1.87098e-05	5.29198e-05	0.00111537
Solyc01g094860	0.00280979	0.00224874	2.23751e-05	0.001253
Solyc08g008280	0.00241102	0.00135965	0.00424585	0.000799977
Solyc04g018130	0.00022277	0.0031049	0.0020223	0.00142276
Solyc03g082450	0.00108081	0.00352185	0.000747633	0.0016568
Solyc02g084570	0.00075415	0.00261688	0.00441438	0.000162938
Solyc11g012620	0.000760384	0.00649824	0.00917166	0.00921927
Solyc03g007800	0.00294474	0.00144983	0.00382329	1.83995e-05
Solyc06g054040	0.000125502	0.00290072	5.01489e-05	0.00321959
Solyc02g085380	4.42335e-05	0.002314	0.004792	0.00423151
Solyc08g066180	1.06523e-06	0.00037336	1.19932e-05	0.00112354
Solyc01g007930	4.28117e-06	7.53472e-05	0.000976376	3.29432e-05
Solyc02g087710	0.000213721	1.15424e-07	2.6637e-05	8.06067e-06
Solyc12g005140	0.000638147	0.000547599	0.00024301	5.49405e-06
Solyc12g042920	0.00010632	0.00184018	0.000392898	0.00176316
Solyc12g096920	0.0234287	0.00748462	0.0196944	0.0187204
Solyc05g051070	2.18206e-05	4.93274e-05	0.000400467	0.000130068
Solyc08g078870	0.00171269	0.0114321	0.0070164	0.00486421
Solyc08g075480	0	0	0	0
Solyc08g076850	1.04209e-05	0.000424878	0.00188936	0.00701242
Solyc05g006100	0.000241222	0.000208708	5.91729e-05	0.00022635
Solyc03g006560	0.000524879	6.63345e-06	0.000742158	0.00158782
Solyc12g008720	0.000908061	5.18287e-07	0.000417234	0.00178171
Solyc07g021650	6.37486e-05	3.36042e-05	4.29027e-05	1.93533e-05
Solyc07g056190	0.000127052	0.0192332	0.0319081	0.0122627
Solyc08g013740	0.0023471	0.0242597	0.0013516	0.00454036
Solyc11g006910	0.000277027	0.00253553	0.00576897	0.00448134
Solyc11g072630	0.00149452	0.000581475	0.0026695	0.00322105
Solyc11g008180	0.0066228	0.00456791	0.000503915	1.55047e-07
Solyc09g031760	0.000690963	0.000559551	5.38114e-07	0.00391051
Solyc01g097060	0.000125502	0.00290072	5.01489e-05	0.00321959
Solyc02g077340	0.000125502	0.00290072	5.01489e-05	0.00321959
Solyc12g096280	1.11819e-05	3.19721e-05	1.22623e-07	0.00459529
Solyc11g010710	0.00408174	0.000588825	0.00122361	0.00470277
Solyc09g074930	0.0455016	4.01291e-05	0.0130534	0.00028452
Solyc11g005460	3.61256e-05	2.1688e-06	0.000196929	0.00196906
Solyc10g049560	0.0182212	0.00857218	0.00231689	0.0091398
Solyc11g042880	0.000806921	0.00549175	0.055578	0.0114862
Solyc02g089650	0.000107022	0.000814567	0.000751991	0.00314205
Solyc12g094660	0.0100613	0.00115434	0.00365428	0.000120297
Solyc12g009580	0.0175981	0.0194756	0.00265167	0.00922636
Solyc07g053810	0.00443146	0.00271058	0.000717969	0.0228189
Solyc09g090250	1.41705e-06	0.000989244	0.000421908	1.41446e-05
Solyc03g045150	0.0210824	0.00115126	0.00627996	0.0134671
Solyc00g154980	0	0	0	0
Solyc12g007160	0.0049432	0.00538864	1.01014e-08	0.00593127
Solyc02g055540	0.000690963	0.000559551	5.38114e-07	0.00391051
Solyc12g015860	0.000339718	0.000301637	9.37191e-07	0.0023156
Solyc08g074570	0.000158645	0.000334707	0.000768195	0.000197859
Solyc05g013510	0.00656854	0.0115987	0.000186278	0.00317739
Solyc07g063510	0.00110346	0.00110758	0.00214185	0.0020766
Solyc03g121040	0.000336102	0.000237515	0.000648377	0.000355583
Solyc05g014150	0.00220972	0.000110029	0.00079274	0.001276
Solyc11g062250	0.000131475	0.0112117	0.0344217	0.00128036
Solyc01g010980	0	0	0	0
Solyc05g018630	0	0	0	0
Solyc12g055990	0.00085232	0.000322922	3.99855e-05	8.9544e-06
Solyc06g064860	0.000125502	0.00290072	5.01489e-05	0.00321959
Solyc02g071420	0.000474393	0.0152602	0.00025652	0.00388736
Solyc08g079000	0	0	0	0
Solyc01g107020	0.000536988	0.00419638	0.00224439	0.000741897
Solyc12g056940	0.0143366	0.000433092	0.00397673	0.00230229
Solyc06g060340	0.00511238	0.00285876	6.70775e-07	0.000629286
Solyc01g015000	0.000463416	0.000608454	0.002438	0.00252392
Solyc04g050900	0.0066228	0.00456791	0.000503915	1.55047e-07
Solyc08g014570	0.00450831	0.0103782	0.00619005	0.000942511
Solyc01g097410	0.0110543	0.00150803	0.00304998	0.018969
Solyc12g044490	0.0321573	0.000219498	0.0862878	0.0220334
Solyc08g082600	0.0103475	0.00632595	0.00227882	0.00213515
Solyc09g005470	0.000237468	0.000393601	1.85591e-05	0.000270155
Solyc04g051360	0.0260169	0.0489774	0.000740208	0.0171492
Solyc00g153980	0.000126047	0.0127865	0.0149683	0.00213696
Solyc10g079980	0	0	0	0
Solyc01g094080	5.4286e-07	7.00373e-05	1.56997e-05	3.95196e-05
Solyc03g044200	0.000358264	0.00387194	0.00229412	5.50007e-05
Solyc08g065290	0.00022277	0.0031049	0.0020223	0.00142276
Solyc03g078640	0.00441633	1.5084e-05	0.000645694	0.000800654
Solyc03g007760	0.00396575	0.00146546	0.00745755	0.0053374
Solyc04g014730	0.00130965	0.00174867	0.000968489	0.00720444
Solyc12g098390	0.00172645	7.59273e-05	0.000302859	0.00166668
Solyc10g076320	0.000343364	0.00657832	1.06706e-06	0.00102243
Solyc12g056360	0.00314154	0.00207922	0.00991734	0.0310318
Solyc05g008410	9.22975e-05	0.00281414	0.0352755	0.014946
Solyc02g070770	4.16413e-05	0.00208186	0.000217731	2.46462e-05
Solyc09g007060	0.00117469	0.000367695	0.000310314	0.00181426
Solyc06g053820	8.09162e-06	0.000365357	0.000232615	0.00231641
Solyc05g010350	0.0051195	8.4449e-05	0.000156198	0.00115175
Solyc06g066420	0.00213185	0.00958428	0.000317015	0.000348471
Solyc05g053080	0.0134047	0.0030865	0.000331152	0.0401081
Solyc10g079360	0.0207641	0.0241558	4.11791e-05	0.000362445
Solyc11g069250	0.00206254	0.00226481	0.0105945	0.00397109
Solyc05g012260	0.000631959	0.00129844	0.000388743	0.000297802
Solyc01g106860	2.88611e-05	0.00025814	1.03953e-05	8.99213e-05
Solyc03g123530	0.000241344	0.00165261	2.11854e-05	0.000651822
Solyc07g066070	0.00186714	0.000996285	0.00108604	0.00151129
Solyc04g050010	0.00150071	0.000812844	9.71403e-07	0.0058648
Solyc08g007070	0.0314895	0.00103711	0.00468732	0.00341571
Solyc05g055700	2.48359e-05	8.47626e-06	0.000463196	0.000448076
Solyc05g006950	1.78847e-07	0.000554511	0.000899451	0.00152886
Solyc03g007180	0.000435301	0.00718094	0.000668399	0.0147702
Solyc01g098550	8.02044e-05	0.000237685	0.000544647	0.000626019
Solyc02g072430	0.00274886	0.00189596	0.000209155	6.43538e-08
Solyc09g007830	0.00130987	0.000679333	0.0117178	0.000474334
Solyc01g111300	2.78407e-06	1.02563e-05	0.000868104	5.39277e-05
Solyc02g065480	0.00964712	0.0133807	0.00775162	4.56591e-05
Solyc12g027770	0.00119088	0.00104871	0.0380113	0.0254521
Solyc12g049270	0.000170651	0.00359851	0.00166196	0.00337627
Solyc02g079750	0.000321873	0.000113951	0.00158784	0.00021312
Solyc12g099040	0.00140656	0.000148329	0.00353218	0.00140368
Solyc07g007120	6.42562e-05	0.000880356	0.00014206	0.00036869
Solyc01g098880	1.2048e-05	0.000111907	1.48817e-06	0.000734277
Solyc09g018460	0.0251441	0.000253981	0.00286266	0.00580973
Solyc02g064680	0.00083413	0.00113941	1.16579e-07	0.00198582
Solyc12g009250	0.000697619	0.00255868	7.05799e-05	0.000290234
Solyc05g018490	6.01706e-06	5.32886e-05	1.13899e-05	0.000175378
Solyc12g013710	0.0016837	0.0224184	0.000201451	0.000574807
Solyc02g032380	7.216e-06	0.0197098	0.00314753	0.0026505
Solyc11g033280	0.000496391	8.60015e-05	6.51624e-05	0.000136035
Solyc04g080480	0.00140656	0.000148329	0.00353218	0.00140368
Solyc03g005850	0.000249209	0.015503	0.000555887	0.00417266
Solyc10g006860	3.54955e-07	3.10545e-06	0.00605068	0.0149359
Solyc04g015120	0.0112833	0.00158172	0.0171419	0.0208171
Solyc01g067330	0.0163201	0.011751	0.0165026	0.000723369
Solyc02g091230	0.00555988	0.000672534	0.00960589	0.0087889
Solyc01g059990	0.00650247	0.0143148	0.0134761	0.00659424
Solyc08g005500	0.00445794	0.00117997	0.00997092	0.00506932
Solyc01g099680	0.00255231	2.72301e-05	0.000116071	0.00181993
Solyc05g009420	0.000681926	0.000532399	0.000152282	0.00397967
Solyc02g071160	0.000945948	6.05712e-05	8.00282e-05	0.000439201
Solyc09g059650	0.00192906	0.00544425	0.00597037	0.00163903
Solyc04g040220	0.00960213	0.013012	0.0049375	0.00309672
Solyc06g062850	0.000653776	0.000111857	0.00115096	0.000312596
Solyc06g011560	2.87285e-11	9.5393e-05	0.00017031	0.00022821
Solyc05g007770	0.00178976	0.00647898	0.015832	0.000975884
Solyc09g075600	0.00653094	0.00540275	0.00127411	0.00452126
Solyc01g105070	0.00575651	0.00229203	0.0296668	0.0075297
Solyc02g069100	0.00118586	0.000139975	0.000671038	3.0734e-05
Solyc11g073220	0.00246776	0.00790073	0.000193733	0.000625716
Solyc03g114300	0.0150686	0.00639521	0.00491179	0.0225325
Solyc09g005990	1.98172e-05	2.2009e-05	0.00493874	0.000681398
Solyc04g074840	0.00220972	0.000110029	0.00079274	0.001276
Solyc03g025870	0.000338636	0.0245706	0.0312182	1.89733e-05
Solyc12g021340	0.000118694	0.0135424	0.0106889	5.78773e-05
Solyc03g121900	0.00545794	3.8807e-05	0.00174175	7.16305e-06
Solyc05g024260	0.00118502	0.00479592	0.0066665	0.000692403
Solyc10g081810	0.0040609	0.00419217	0.0107778	0.000754975
Solyc04g049640	0.00196639	9.4137e-05	0.0045339	0.000354817
Solyc04g081350	4.44616e-05	0.00142199	0.00120615	0.0013129
Solyc07g006380	0.043552	0.00606143	0.00539311	0.0512722
Solyc06g053590	0.00494478	0.000623598	0.000655494	6.34441e-05
Solyc04g014290	0.00525713	0.00576749	0.00246033	0.0430024
Solyc10g080140	0	0	0	0
Solyc01g009540	0	0	0	0
Solyc02g088240	0.00115037	0.00221833	1.78993e-06	0.00557592
Solyc08g068100	3.3374e-06	3.59014e-05	2.26517e-06	0.000149281
Solyc10g085660	0.000535123	6.98573e-05	0.000164235	8.88621e-05
Solyc08g067330	0.0199057	0.0643865	0.0011926	0.0195267
Solyc01g087460	0	0	0	0
Solyc04g079430	0.000529855	0.00103392	2.44614e-05	0.00296398
Solyc07g018310	0.000662505	0.000260372	0.000620166	0.00420007
Solyc06g010210	0.00242733	0.0038618	0.00489675	1.98463e-05
Solyc01g088760	0.000483118	0.0018785	0.000153418	0.000608187
Solyc10g084390	0	0	0	0
Solyc02g062680	0.00113193	0.00108569	0.000625707	0.00399419
Solyc01g009090	3.69458e-05	1.65457e-07	4.6295e-05	0.000300164
Solyc04g078520	0.00479665	0.00334073	0.00790594	0.00138478
Solyc11g072570	2.85462e-06	7.67691e-05	0.0207035	0.0041094
Solyc07g008760	0.000532889	0.00176613	0.00104658	0.000274828
Solyc01g108340	0.000161896	0.000959641	0.00107696	8.36353e-06
Solyc03g119070	1.43979e-08	0.0192649	0.0049089	0.00916786
Solyc08g007810	0.0378666	0.000104747	0.00210208	0.00110775
Solyc00g020020	0.00163474	0.000172676	0.015717	0.000561081
Solyc10g047300	0.00101635	1.35093e-05	0.00496384	0.00553297
Solyc01g103040	3.62988e-05	0.00110169	8.96245e-05	0.00583644
Solyc01g106030	5.15855e-05	0.000848999	0.000120502	0.00103616
Solyc06g007560	0	0	0	0
Solyc07g008490	0.000759566	0.000161207	0.000135337	4.7403e-07
Solyc07g042020	0.00235877	0.000184953	0.00195129	1.00265e-06
Solyc09g098280	0.000893536	0.000291664	0.000249829	0.000220029
Solyc11g005700	0.0015108	0.000265565	0.000935396	0.00829125
Solyc03g098400	0.00484166	0.00221429	0.00776973	0.00283315
Solyc10g084530	0	0	0	0
Solyc01g086730	0.0142698	0.010517	0.0048286	0.00156577
Solyc04g078380	5.94694e-05	0.000925554	0.000466245	0.000288956
Solyc11g020230	0.00704894	0.00358444	0.000197672	0.000992691
Solyc10g083620	0	0	0	0
Solyc02g083260	0.00228313	0.00192438	0.000485614	0.00124095
Solyc11g065370	0.00117397	0.00349745	3.23772e-06	0.00191746
Solyc08g075960	0.000221697	1.26522e-05	7.30842e-05	4.72086e-05
Solyc11g068390	0.00535478	0.00199205	0.00613627	0.0256022
Solyc02g050270	0.000427364	0.0315006	0.00154286	0.0126542
Solyc02g092250	0.00119532	4.12457e-08	0.000437091	0.000854349
Solyc09g059130	0.00115779	0.0019413	0.0115468	0.0189477
Solyc04g054340	5.83748e-05	0.0175265	5.47842e-05	0.00790013
Solyc02g063220	0.000181506	3.1479e-05	0.000115361	0.0034007
Solyc10g006050	0.0016726	0.00186702	0.000144251	0.000219621
Solyc01g107340	0.00081812	8.24251e-05	0.0012725	0.00545436
Solyc03g078320	0.00323547	0.00232652	0.0031152	0.000694707
Solyc06g076360	0.00110587	0.00443553	2.81525e-05	0.0013366
Solyc06g035970	0.000616854	1.64498e-05	0.000398227	0.00132995
Solyc01g109120	0.00220317	0.000166661	2.96706e-06	0.000209171
Solyc11g071790	0.000906827	1.70137e-07	0.00100343	4.76556e-07
Solyc02g064940	0.000439424	0.000694423	6.1481e-06	0.000659061
Solyc11g068640	4.98163e-05	0.00182719	9.56043e-06	0.00018353
Solyc03g122340	1.81821e-05	0.00132515	0.000471691	0.000276761
Solyc06g072840	0.0663906	0.0184586	0.0811273	0.0107918
Solyc03g051900	0.000148338	3.54514e-05	0.00097483	0.000593946
Solyc08g008040	2.94742e-05	0.00020626	0.000216358	0.0023164
Solyc01g087320	0.000117446	0.00192463	1.34968e-05	0.000134056
Solyc06g073460	3.58195e-06	3.58432e-05	0.000903304	0.000335675
Solyc10g045270	1.8014e-05	0.00493759	7.33564e-06	0.0129145
Solyc09g008660	0.00372042	0.00378743	0.00181252	1.19048e-05
Solyc10g005650	0.00574652	0.00983224	0.00154748	8.71331e-05
Solyc06g072590	0.000528161	0.00736134	0.00479462	0.00337318
Solyc01g073730	0.000609731	0.000117561	9.56988e-05	0.00427347
Solyc06g016800	0.000489308	0.0113093	0.00019552	0.0125525
Solyc06g005230	0.00148299	0.000895092	0.000412591	0.000228814
Solyc10g018110	0.00412598	4.09133e-06	0.00292519	0.00163337
Solyc01g108830	0.00558573	0.00301874	0.000278091	0.00603406
Solyc01g006600	0	0	0	0
Solyc01g079150	0.000551453	0.00273197	0.000983308	0.00033493
Solyc08g068680	0.00138555	0.0121921	0.00560073	0.0112672
Solyc10g081480	0.000935703	0.000310389	0.000512908	2.76239e-06
Solyc02g092920	2.11169e-05	8.69349e-05	0.000825561	0.000447756
Solyc11g066130	0.011479	0.00524139	0.000355219	0.00050983
Solyc07g065610	5.09741e-06	0.000956935	0.00825862	0.00178176
Solyc04g008280	0.00125911	0.000132343	0.000456868	0.000724706
Solyc11g069110	0.00214896	0.000590949	2.37295e-07	0.00842472
Solyc10g086700	0.0101998	0.00064276	0.000870982	0.00834176
Solyc03g097440	9.86736e-05	0.00167879	0.0247146	0.000898879
Solyc09g056370	0	0	0	0
Solyc09g010380	0.000714219	0.00155679	0.00105519	0.000665553
Solyc02g077100	0.000188012	0.0022456	0.000632476	0.000650225
Solyc06g075100	0.00175647	0.00964164	0.0216737	0.00100473
Solyc06g072330	0.00634754	0.0050569	0.00505264	0.000473507
Solyc00g059500	0.00022277	0.0031049	0.0020223	0.00142276
Solyc06g036300	0.000258134	2.5771e-05	0.000413977	0.000400077
Solyc12g077440	0.0139487	0.0146399	0.00642234	0.013854
Solyc06g074850	0.000127089	0.000782243	0.00379472	2.76795e-05
Solyc03g119840	7.14878e-05	0.00108136	0.00406384	0.0031649
Solyc09g010650	1.98755e-05	0.000162611	0.000984185	0.000403383
Solyc03g095960	2.35554e-05	0.000467972	0.000866699	0.00108717
Solyc04g007950	0.00195944	1.9618e-05	0.00196695	0.000881245
Solyc12g008820	0	0	0	0
Solyc12g096730	0.00271276	0.00090648	0.0308086	0.00316744
Solyc09g089710	0.00714223	2.85462e-06	0.00767162	0.00535632
Solyc01g096270	0.000377702	8.81226e-05	0.000745554	0.000564955
Solyc11g067260	0.000623397	4.46659e-06	0.00141328	0.00113979
Solyc01g096670	0.000818551	9.68467e-07	2.74153e-06	0.00060426
Solyc10g081730	0.000306265	9.29397e-06	0.000159171	0.00101026
Solyc02g036280	0.000620957	0.000887671	0.00335531	0.00279928
Solyc09g090720	0.000375375	0.000247165	4.72261e-05	8.58211e-05
Solyc07g016050	0	0	0	0
Solyc10g080460	0.00392864	8.15568e-05	0.0215211	0.00778161
Solyc10g050890	2.19595e-05	1.52642e-05	4.77451e-05	0.00048551
Solyc07g064250	0.00166319	0.000713833	0.000872276	0.000633444
Solyc07g052380	0.0221778	0.000104735	0.00346819	0.0251616
Solyc03g025680	0.0143024	0.00228612	0.0163273	0.00546206
Solyc07g005250	0.00274886	0.00189596	0.000209155	6.43538e-08
Solyc06g060100	0.00199312	0.000124928	1.71545e-06	0.00256022
Solyc11g056470	0.130691	0.0156885	0.108659	0.00565165
Solyc06g083010	0.00569068	0.00312269	0.00220933	0.00026655
Solyc05g005840	0.00532819	0.000114444	0.00815025	0.00448908
Solyc03g077980	0	0	0	0
Solyc03g063850	0.000528161	0.00736134	0.00479462	0.00337318
Solyc05g014750	1.3681e-05	0.000250248	0.0103969	0.00397733
Solyc03g118710	0.000164534	0.000283302	0.0259648	6.48425e-05
Solyc06g068370	0.000580321	2.10983e-05	0.00771925	0.00462724
Solyc09g011520	0.0309874	0.00193946	0.0265223	0.000364993
Solyc10g011850	0.0130371	0.00411425	0.0108454	0.000641961
Solyc06g069420	0.000249176	0.000965074	0.00204414	7.41713e-06
Solyc08g016020	0	0	0	0
Solyc01g104030	9.13749e-07	0.000117963	0.00062799	0.000476038
Solyc03g031620	0.000888832	0.00176453	6.16359e-06	0.00809548
Solyc07g063610	0.00132617	0.0135765	0.00312654	0.00656886
Solyc12g097060	6.9188e-05	0.000292973	0.011531	0.00715778
Solyc05g047540	0.000512689	0.00401827	0.000236984	0.0370278
Solyc11g064760	0	0	0	0
Solyc09g015470	5.83608e-05	0.000293733	0.00227161	0.00438317
Solyc12g044300	0.00750071	0.015175	0.00324096	0.00017429
Solyc10g051270	0.000118102	3.77249e-06	0.000673183	0.000158751
Solyc05g032690	0.00220972	0.000110029	0.00079274	0.001276
Solyc11g028000	0.000125502	0.00290072	5.01489e-05	0.00321959
Solyc02g087170	8.87623e-06	0.000275499	6.67559e-06	9.09165e-06
Solyc04g082180	0.00274886	0.00189596	0.000209155	6.43538e-08
Solyc12g017260	0.000998788	0.00320185	0.000621778	0.0188899
Solyc04g074590	0.00305616	0.00355297	0.00504314	0.000445612
Solyc06g068590	0.00161631	0.0173642	5.01436e-05	0.0136298
Solyc06g066620	7.62951e-06	0.00531582	0.0011581	4.16366e-06
Solyc05g018340	6.78869e-08	0.000891172	8.94105e-05	0.000668243
Solyc12g014510	0	0	0	0
Solyc10g079160	0.00132888	0.00172242	0.0047796	0.0152316
Solyc00g140060	8.03372e-05	3.99128e-06	0.00745764	0.00195203
Solyc04g076990	0.000814591	0.000321911	0.00493235	0.000117762
Solyc05g012060	0.00547641	0.00031588	0.00190013	0.0107438
Solyc02g087280	0.00020806	0.0021911	0.00271496	0.00556568
Solyc02g082670	0.000507702	0.000630701	1.99557e-05	0.000185055
Solyc04g082450	7.70056e-05	0.000127806	0.000395653	1.50491e-05
Solyc07g066670	0.000139842	0.000181466	2.32955e-05	0.00100612
Solyc05g005150	1.20934e-05	3.72084e-06	0.000406313	0.0010267
Solyc09g015530	9.17469e-05	0.000542204	0.000116923	0.000192037
Solyc08g078220	3.37869e-06	0.00143933	0.000127514	4.34688e-05
Solyc07g062560	0.0224299	0.0744005	0.011608	0.0509987
Solyc12g100200	0.00062552	0.000185448	0.00107673	0.000403723
Solyc06g066190	0.000491037	0.000157781	4.64534e-05	0.000405455
Solyc11g006700	0	0	0	0
Solyc08g074730	0.00393567	0.00294074	3.21583e-05	0.0016055
Solyc12g049070	0	0	0	0
Solyc02g079190	2.64324e-05	8.76123e-06	4.89088e-05	0.000163029
Solyc11g007070	6.60952e-08	0.000258533	0.00149676	0.000855673
Solyc11g050980	0	0	0	0
Solyc09g064920	0.000743357	0.0016823	0.00270803	0.00580735
Solyc06g076820	0.000446432	0.000289496	4.50675e-05	0.00191727
Solyc09g018660	0.000113975	0.0319704	0.00373973	0.00845484
Solyc12g096890	0.000429379	0.00116583	0.000834586	0.000718934
Solyc03g059010	0.00103126	0.000893607	0.00193512	0.000726913
Solyc10g044910	0.000193809	0.000164581	0.000605089	0.00447946
Solyc03g083200	0.000584554	0.000530286	0.00353198	3.4941e-05
Solyc03g082550	0.00468719	0.000401673	0.00019072	0.00022312
Solyc12g015640	1.98172e-05	2.2009e-05	0.00493874	0.000681398
Solyc02g070360	0.00137017	0.00167723	0.000105514	0.00121452
Solyc09g025200	0.000476746	0.000803508	0.00483618	0.00785663
Solyc04g058160	0.00714223	2.85462e-06	0.00767162	0.00535632
Solyc02g084730	0.00067504	0.00368427	0.0239034	0.0461822
Solyc02g083100	0.000850133	0.0411906	0.00467128	0.00150115
Solyc03g033410	0.000441979	0.00436287	0.00874315	0.0252258
Solyc09g061250	0.00132221	0.000582378	0.000526408	0.00673163
Solyc07g049570	2.45372e-06	0.000693463	0.00260693	0.00157914
Solyc09g074590	0.0269025	0.0148724	0.0063528	0.00952138
Solyc04g064610	0.00234037	0.0546554	3.86024e-05	0.0283541
Solyc08g066680	0.000779231	0.000530964	3.09882e-06	5.73625e-05
Solyc01g007210	0.00022277	0.0031049	0.0020223	0.00142276
Solyc11g016990	3.26957e-05	0.00774056	0.00023881	2.69951e-05
Solyc01g006160	0.00190951	4.12429e-07	0.000223834	0.000687635
Solyc08g079660	3.84751e-05	0.00265803	0.00135596	0.000186947
Solyc05g007170	0.020878	0.0109822	0.0100283	0.0140386
Solyc06g060920	0.00020068	5.78507e-06	6.03133e-05	9.3849e-05
Solyc00g108550	0.000690963	0.000559551	5.38114e-07	0.00391051
Solyc11g012290	0.000123065	0.00731017	0.000888924	0.015298
Solyc06g051230	0.000250412	0.000393188	0.00596885	0.000580501
Solyc08g014310	0.0358134	0.00288613	0.0862281	0.0847255
Solyc11g073020	0.00137167	0.000304836	0.0029336	2.88279e-05
Solyc03g098740	0.0101776	0.000406737	0.0102642	0.00353219
Solyc11g066850	1.83095e-05	0.00217656	0.00372572	0.0010916
Solyc01g099910	0.00306289	0.00104165	0.000175994	6.79535e-05
Solyc04g054800	1.43439e-05	0.00135103	0.00653156	0.000249855
Solyc07g065930	4.82954e-05	0.00156769	0.00343189	0.0014148
Solyc08g079590	0.000152936	0.000636774	0.0213506	0.000157429
Solyc05g055980	0.0030209	1.36455e-07	0.0033838	4.5398e-05
Solyc12g009640	0.000298387	0.00236077	0.000316627	0.0021046
Solyc06g006010	0.00022277	0.0031049	0.0020223	0.00142276
Solyc02g085460	0.00022277	0.0031049	0.0020223	0.00142276
Solyc08g066020	0.0011853	0.000197497	0.0399549	0.000212127
Solyc07g056540	0.0391914	0.0417359	0.000251492	0.0051147
Solyc01g057070	0.00133868	0.00903626	0.00477492	0.0128473
Solyc01g095960	0.00105142	0.00580199	0.00211412	0.000912108
Solyc09g007200	9.87561e-05	1.53874e-05	0.00272483	0.00274801
Solyc11g011670	0.0012557	0.0111724	0.0120302	0.00269015
Solyc05g010570	0.00171015	0.00422962	0.000452805	6.35899e-05
Solyc01g066370	0.00975281	0.0828903	0.0126542	0.0921551
Solyc04g011350	0.000294916	4.1029e-06	0.000156988	0.00182547
Solyc03g006240	0.00135172	0.000826152	0.000303049	0.00128704
Solyc11g018590	0.00101727	0.00682998	0.00795108	5.02221e-07
Solyc03g120690	0.00615952	7.34325e-05	0.00271432	0.0148543
Solyc02g088730	0.0123965	0.000466223	0.000741893	6.91203e-05
Solyc02g087900	2.92478e-05	0.000487137	0.000114795	0.000364425
Solyc11g072770	0.0450422	0.00381004	0.00134674	0.0164578
Solyc01g097070	2.14626e-05	7.77066e-06	0.000487557	0.0183574
Solyc05g014050	7.93802e-05	7.49053e-05	0.000482272	7.11889e-06
Solyc05g053120	0.000133494	0.000150446	0.00937263	0.0471609
Solyc05g056370	0.00310829	0.0048042	0.000174886	0.000162705
Solyc04g011680	0.00323547	0.00232652	0.0031152	0.000694707
Solyc01g097180	0.00373096	0.0208305	0.00046178	0.00623078
Solyc01g010280	0.000480675	0.00145919	0.00420044	0.0019222
Solyc03g120520	0.00550231	0.00128442	0.00967056	0.0111152
Solyc01g106230	0.00970319	0.00380356	0.000438958	0.00124075
Solyc10g062050	0.00274886	0.00189596	0.000209155	6.43538e-08
Solyc03g117320	4.65658e-05	9.03483e-05	0.000101236	0.000100748
Solyc06g007760	7.66333e-06	0.00335627	0.000650149	8.41676e-06
Solyc09g074870	0.0012909	0.000578875	8.35779e-05	0.000338294
Solyc11g008390	0.00220713	0.000214798	0.00205274	0.000436075
Solyc12g006600	0.000789149	0.00120416	0.00337856	0.00288388
Solyc03g116050	5.77646e-06	0.00398405	0.0172298	2.17382e-06
Solyc08g007380	0.00317064	0.00968193	0.0110022	0.0149768
Solyc00g094550	0.00118142	0.000875578	0.00287356	0.00657996
Solyc01g097230	0.00181872	0.000137604	3.27274e-05	0.00177195
Solyc12g096070	0.000121811	0.00495718	8.05435e-05	7.29288e-05
Solyc01g106580	0.00336602	0.00120542	0.000388018	0.0041449
Solyc12g098920	0.000505504	3.98467e-05	0.000800556	0.000554896
Solyc11g010100	0.000228463	1.7377e-07	0.000371006	0.00132011
Solyc04g010080	2.21523e-09	0.0015103	9.4664e-05	0.000517237
Solyc10g083420	0.0299702	0.000558754	0.0103837	0.00421281
Solyc03g044900	0.00883712	0.000410164	0.0191206	0.0332634
Solyc09g075830	2.81933e-05	6.94611e-05	1.90069e-05	0.0007965
Solyc07g041200	7.60368e-07	0.00294896	0.000502267	9.97019e-05
Solyc12g040520	0.0164835	0.00609583	0.00256073	0.00124802
Solyc10g051130	0.00051872	0.000191872	0.00277778	0.00143581
Solyc09g082320	0.000151753	9.44143e-05	2.65622e-05	9.75994e-05
Solyc02g091810	0.0240761	0.00108317	0.00776129	0.043094
Solyc03g007680	2.43759e-09	0.0001131	7.44001e-05	0.00120546
Solyc01g010860	4.14397e-05	0.000403417	0.000714736	1.34373e-05
Solyc05g053470	0.00103325	0.000283146	0.00127291	0.00137052
Solyc11g045240	0.000280854	9.44184e-05	1.85974e-05	0.000955783
Solyc05g009240	0	0	0	0
Solyc03g005260	3.31116e-07	0.000234847	0.00126488	0.0014597
Solyc10g083390	0	0	0	0
Solyc08g065640	1.13406e-06	0.00317044	0.00076969	0.000524961
Solyc05g013700	2.42438e-05	1.77619e-05	1.82461e-05	3.16227e-05
Solyc02g070280	1.80077e-05	5.69812e-05	0.00796865	0.0032181
Solyc01g107180	0.00026938	0.000314115	0.0026999	0.00206832
Solyc04g015690	0.00177828	0.0010296	0.00201065	1.48182e-05
Solyc01g109320	0.000633686	0.00150821	0.00171288	0.00280016
Solyc03g007530	0.000459829	0.00052399	1.3477e-05	1.83387e-05
Solyc11g068400	0.000556134	0.000176922	0.000139413	0.000432914
Solyc03g111580	0.000291944	0.000765879	2.10466e-05	0.000203055
Solyc07g006870	0.00011868	0.00104284	0.00153288	0.000573056
Solyc08g006260	0.000125502	0.00290072	5.01489e-05	0.00321959
Solyc01g094760	0.00113698	0.00145022	5.14536e-06	0.0020905
Solyc02g014170	0.000317156	8.06221e-05	0.000515127	0.00448478
Solyc04g050730	0.000624727	0.00467062	7.34193e-05	0.00807941
Solyc09g072820	3.92834e-05	0.000508289	0.00825793	0.000166755
Solyc01g100320	0.000728555	0.00307207	7.07715e-05	3.36228e-05
Solyc10g008050	0.0123992	0.00874636	0.00104791	0.00651967
Solyc03g111050	9.6917e-07	0.00217119	0.000469205	0.00701412
Solyc05g053290	0.0037204	0.0044661	0.00834094	0.00128435
Solyc08g082030	0	0	0	0
Solyc12g098210	0.0382131	0.0193581	0.0238012	0.00124091
Solyc05g050920	7.11239e-06	0.00361539	2.14969e-08	7.16016e-07
Solyc01g097740	0.00132803	0.000330743	0.000179434	0.00016697
Solyc12g014250	0.00456993	0.00020782	0.0012356	0.000393131
Solyc01g099270	4.26832e-05	0.0139013	0.00211392	0.000307015
Solyc05g012540	0.00220972	0.000110029	0.00079274	0.001276
Solyc06g008330	0.00330147	0.000143121	2.88369e-05	0.000265418
Solyc04g026380	0.000416454	0.000294465	1.33906e-05	0.00151151
Solyc09g056170	0.00203925	0.000533739	4.89086e-05	0.00550267
Solyc06g082520	1.52234e-06	0.00134339	6.80792e-05	0.00185429
Solyc08g078140	0.00503112	0.000240457	0.00502044	3.17056e-05
Solyc02g094570	0.00103504	0.00166734	0.000882519	4.84463e-05
Solyc08g076100	0.000422472	0.000230374	6.40917e-05	0.000920023
Solyc02g033040	0.0144607	2.46801e-06	0.00218127	0.000202555
Solyc02g065560	0.00638453	0.00073722	0.0081789	0.000726944
Solyc12g008930	0.00122247	0.0138749	0.00926449	0.0180735
Solyc10g086270	0.00100371	0.0014752	0.0053776	0.0184047
Solyc09g074050	0.00195417	0.000322363	0.00100809	0.000392083
Solyc09g059950	0.00933809	0.00126272	0.00264881	0.00621564
Solyc08g007600	0.000690963	0.000559551	5.38114e-07	0.00391051
Solyc12g057000	1.28101e-05	0.00178469	0.000110144	0.00181226
Solyc03g115770	0.023079	0.00541962	0.000791095	0.0040211
Solyc09g018340	7.52468e-05	0.00637753	0.00440585	0.020493
Solyc08g048500	6.51481e-05	7.02494e-05	1.1443e-06	1.93617e-05
Solyc01g099490	0.0299107	0.00458882	0.0292022	0.0425706
Solyc01g009970	0.000102183	0.00354993	0.000686466	0.000505061
Solyc05g020000	0.00274886	0.00189596	0.000209155	6.43538e-08
Solyc01g021600	0.0513239	0.000423153	0.0102518	0.0018048
Solyc08g083070	0.000705204	0.00130386	0.000366486	0.00114537
Solyc04g080720	4.46546e-05	0.00692576	0.00987416	5.7374e-05
Solyc04g009710	0.000109701	0.00260409	0.000640405	0.000134928
Solyc01g104510	0.000296571	0.000522862	0.000876319	0.000441913
Solyc06g062460	0.0469962	0.0224054	5.84462e-07	0.000104412
Solyc07g039550	6.66036e-05	0.000343041	0.000163929	0.000349221
Solyc10g081130	0.00250121	3.95494e-05	0.000989693	4.75968e-05
Solyc12g015870	7.36798e-05	0.00021688	0.000111946	0.000405193
Solyc09g061750	0.00195071	4.72536e-05	0.000358459	0.003413
Solyc10g080260	1.56634e-05	0.00165905	0.0108069	0.0301934
Solyc00g011880	6.37946e-05	5.05063e-05	0.000433668	0.000147922
Solyc03g097050	2.03693e-05	0.00227486	0.000396229	0.00191201
Solyc03g025440	0.000668895	1.39564e-05	0.000288198	0.00116079
Solyc06g050270	0.00022277	0.0031049	0.0020223	0.00142276
Solyc01g107960	0.000125842	0.000131694	0.00361991	0.000628418
Solyc02g091060	0.0010879	0.00485447	0.000533509	0.0141824
Solyc11g068980	0.0010481	0.00197732	0.0013407	1.14674e-05
Solyc01g005670	0.0040743	0.00136822	0.0011548	0.000386513
Solyc05g007230	4.20947e-06	1.1588e-05	4.81281e-06	0.00177525
Solyc01g009350	0	0	0	0
Solyc09g013070	0.000216736	0.000131356	0.0005581	0.00228401
Solyc04g071670	0	0	0	0
Solyc03g112760	0.00101507	0.0200963	0.000582785	0.000623207
Solyc07g006020	0.000377196	0.0598937	0.01453	5.44647e-06
Solyc04g079080	0.000621179	0.00219798	0.0114274	0.000775696
Solyc03g096900	0.000483193	0.000208288	0.000358444	0.000181433
Solyc03g110890	0.00565408	6.8966e-05	0.00172222	8.0902e-05
Solyc10g005030	5.66692e-05	7.71158e-06	0.0028265	0.000153914
Solyc02g067230	0.0004524	0.0241431	0.0230193	0.00200488
Solyc07g008510	0.0103475	0.00632595	0.00227882	0.00213515
Solyc03g117040	0.000407008	2.93864e-05	0.00108756	4.90123e-05
Solyc09g009300	0.000179293	0.000381627	4.89931e-05	1.61246e-06
Solyc02g061690	0	0	0	0
Solyc01g087340	8.17078e-06	0.000119169	0.000282011	0.0057325
Solyc03g112490	1.98172e-05	2.2009e-05	0.00493874	0.000681398
Solyc08g081910	0.000834239	0.00128583	0.00159134	0.0013804
Solyc04g049850	6.534e-07	1.85695e-05	6.19099e-05	0.00135787
Solyc07g018290	0.00244543	2.71842e-05	0.000480378	0.00822062
Solyc07g006070	0.000281332	2.08723e-05	0.000793888	0.000130592
Solyc10g038000	3.35639e-06	4.52966e-05	9.39865e-05	0.000447581
Solyc01g049820	0	0	0	0
Solyc07g045260	0.00134075	0.00295747	0.00113766	0.00194451
Solyc02g082470	4.22615e-05	3.04167e-05	0.000195646	0.00044698
Solyc10g083980	0.000661965	0.00183274	4.82996e-05	0.00291997
Solyc04g082610	3.76115e-05	0.00370674	0.00131941	0.000158541
Solyc07g005640	0.000200357	0.000174844	0.000296587	9.22899e-05
Solyc07g040660	0.0394462	0.000418621	0.00284839	0.0224827
Solyc02g086500	0.000201872	0.000193405	6.45696e-05	1.9618e-07
Solyc01g087690	0.0131773	0.0424829	0.0075026	0.104299
Solyc08g068310	9.71115e-05	6.41224e-05	1.22793e-05	1.68518e-05
Solyc07g041940	0.000914096	0.000646871	0.00480053	0.0185445
Solyc10g076920	0	0	0	0
Solyc10g007680	0.00704348	0.00768657	1.48329e-06	0.00200396
Solyc04g076460	0.00474411	0.00573949	0.00128158	4.4765e-05
Solyc11g020060	7.5673e-05	0.000801756	0.000283452	8.94136e-06
Solyc12g005400	0.0202174	0.00233675	0.00249949	5.2958e-05
Solyc07g019450	0	0	0	0
Solyc07g054440	0.000203171	0.000111321	7.84829e-05	5.84809e-05
Solyc03g063650	0.0016806	0.00271615	0.000147707	0.0026446
Solyc07g007860	0.000685864	0.0023471	0.00956868	0.00239131
Solyc02g093330	0.002719	0.000112911	5.79856e-05	0.000177871
Solyc03g078420	0.00153778	0.0112957	0.0201226	0.0189118
Solyc01g109860	0.00010332	0.0145408	0.00907225	0.000324862
Solyc10g047110	0.000168151	0.0138669	0.0482681	0.0190143
Solyc02g062340	0.0635849	0.0494802	0.000153683	0.00644123
Solyc03g059250	0.000170119	0.00103454	0.000666105	0.000639112
Solyc01g096850	0.000467963	0.000767941	0.00498187	1.54402e-06
Solyc06g036690	0.00569068	0.00312269	0.00220933	0.00026655
Solyc02g014430	0.00988776	0.00291946	0.00181628	0.00125794
Solyc07g042870	0.0015914	0.000207182	0.0189366	5.28098e-05
Solyc10g009040	0.00233484	0.0021688	0.000846483	0.000171573
Solyc09g009870	0.00106015	0.0014313	0.00133915	0.00269324
Solyc06g068920	0.000162765	5.41235e-05	0.00012355	8.46722e-06
Solyc08g081000	0.000128568	0.000900557	0.0012869	0.000113099
Solyc02g050330	0.000901332	5.26105e-05	0.00681503	0.00924407
Solyc02g080830	0.00503886	0.00366902	0.000541619	9.55947e-05
Solyc12g089310	0.014406	0.0294269	0.00572521	0.00551472
Solyc03g026200	0.00153021	0.00846919	0.000844782	0.000232696
Solyc10g046990	0.00137751	0.0226471	0.00302084	0.00623193
Solyc09g092460	4.87277e-05	0.000873162	0.00201416	0.00295866
Solyc11g056250	0.00104544	0.000794852	0.0082283	7.59558e-05
Solyc04g007030	0.0052653	0.00552187	0.00240697	0.00583451
Solyc03g071560	3.38894e-05	9.68929e-05	1.91703e-05	3.81186e-05
Solyc03g118170	9.47487e-07	0.00412413	0.00114915	0.00100291
Solyc09g011340	0.00022281	0.000701527	0.000138696	0.00113732
Solyc01g007760	0.000116605	5.42334e-05	0.000483113	0.00091198
Solyc08g008360	0.0059835	0.0535782	0.00151103	0.0169182
Solyc12g056950	0.00293449	0.00401122	0.000328053	0.00813728
Solyc08g074240	0.000322162	9.88222e-07	0.00020948	0.000248775
Solyc01g006410	0.00274886	0.00189596	0.000209155	6.43538e-08
Solyc07g064860	0.00022277	0.0031049	0.0020223	0.00142276
Solyc01g079340	0.001265	0.000259592	3.98022e-05	0.000621743
Solyc06g082640	0.00297152	0.000758981	0.0188245	0.00176785
Solyc10g008310	0.00616559	0.0127489	0.00821934	0.0290568
Solyc04g072610	2.63915e-05	3.0974e-05	0.000714795	0.00119032
Solyc03g116920	0.0059325	0.00365233	0.0362835	0.00289024
Solyc10g005590	0.000435772	0.000453059	8.06755e-05	7.52043e-05
Solyc11g070070	0.0012637	0.000187737	0.0276141	0.00811278
Solyc01g081030	0.000129729	0.00242342	4.56649e-06	0.000696708
Solyc03g121630	0.000125867	0.000971464	0.000250721	0.00129889
Solyc06g076660	0.0007349	0.000967434	0.00181554	0.00313789
Solyc11g062020	0.000379464	0.00500124	0.00515122	1.25571e-05
Solyc01g005990	0.00065294	0.000544616	0.000652171	0.000425651
Solyc01g091000	0.000326086	0.00019467	0.00463322	0.00662118
Solyc02g080160	0.00564934	0.000341755	0.000811363	0.00491535
Solyc09g065420	0.00391488	0.00863934	1.37074e-06	1.09569e-06
Solyc02g082990	5.79625e-05	0.000193472	0.000200584	0.000949392
Solyc06g005000	0.0128286	0.0114992	0.0328136	0.017206
Solyc11g013830	0.000153284	0.00973354	0.00138349	8.30025e-07
Solyc12g017870	0	0	0	0
Solyc00g005000	0.000436719	0.00141785	0.00205351	0.00351832
Solyc10g081670	0.00542821	0.00731605	0.00997588	0.000210091
Solyc11g066300	0.00112381	0.000831473	0.000529776	0.00193328
Solyc09g090020	0.000240922	0.000889561	9.58026e-06	0.000336362
Solyc07g065400	0.000112376	0.000942401	0.000791918	0.00087466
Solyc06g048730	0.0015133	0.00322898	5.08496e-05	6.21028e-08
Solyc04g019310	0.0065812	0.00537515	0.116537	0.0737079
Solyc06g083190	0.000130634	0.000232988	0.0021884	0.00131938
Solyc01g005330	0.000413545	0.000201086	0.00074153	0.00218231
Solyc07g062830	0.000227509	0.000912251	6.10765e-05	0.0142266
Solyc09g065070	0.000525398	0.00411075	0.0155993	0.00146238
Solyc02g085070	0.000690963	0.000559551	5.38114e-07	0.00391051
Solyc02g077710	1.89163e-05	0.000755332	5.47685e-05	5.91299e-05
Solyc06g075310	0.000538782	0.000355614	0.000498572	0.000446634
Solyc07g051820	0.000935406	0.0279137	0.00124004	0.000890085
Solyc11g005830	0.00613374	0.00036097	0.00100242	0.00209509
Solyc11g008800	0.0074299	0.00368972	0.000523496	1.03353e-06
Solyc01g101260	0.000171509	0.0025132	0.00137619	0.00156847
Solyc05g043340	0.0001986	0.0241699	0.00831873	0.026428
Solyc09g015870	0.0109899	4.7957e-05	0.00638066	0.00211973
Solyc02g070940	0.00537726	0.0279641	0.0065805	0.023821
Solyc01g090840	0.0018829	1.88938e-05	0.000397931	0.00149126
Solyc12g096500	1.64686e-06	0.000276363	0.000362473	0.000619916
Solyc09g090680	0.00468303	0.000885205	0.00024827	0.0456787
Solyc09g091370	0.00683983	0.00829617	0.00791752	0.00813062
Solyc09g064480	0.00052299	0.00216014	0.00411896	0.00761717
Solyc07g044900	0	0	0	0
Solyc03g025160	0.000428515	0.000112488	4.57073e-05	1.03946e-05
Solyc11g056530	0.000125502	0.00290072	5.01489e-05	0.00321959
Solyc03g043920	0.000728004	0.00825695	0.0098139	0.0348295
Solyc11g011990	4.82165e-05	0.0033544	0.00107591	0.000942688
Solyc09g063130	0.000511709	0.0111626	0.00392563	0.000108578
Solyc03g007330	9.93564e-05	0.00376458	2.9321e-05	0.00243586
Solyc05g015650	0.00019335	0.00155287	0.000680943	1.41793e-05
Solyc06g051810	4.82777e-05	1.4231e-05	1.15432e-05	5.96252e-05
Solyc09g090970	0.0068444	0.00573629	0.00574838	0.000765834
Solyc10g011950	0.00022277	0.0031049	0.0020223	0.00142276
Solyc11g040300	0.000736019	0.00194178	0.000898493	0.000446737
Solyc01g044520	0	0	0	0
Solyc09g014580	0.0180633	0.00619987	0.000396917	1.47587e-07
Solyc09g091080	0.00150725	0.00117522	0.0153467	0.00302647
Solyc09g075000	4.24314e-06	0.000267003	0.000160924	0.00140226
Solyc04g074120	0.00438254	0.0137917	0.000341121	0.0188511
Solyc06g083220	4.73295e-06	2.70168e-06	0.000424541	0.0038426
Solyc04g071330	5.42139e-06	0.00128449	8.25402e-05	0.000657023
Solyc10g078400	5.84082e-05	0.00325196	2.0282e-05	0.000866334
Solyc06g066010	0.00432036	0.00335143	0.0114584	0.00250699
Solyc06g061040	0.00180761	0.00816601	0.000101235	0.0136345
Solyc12g013560	0.0221748	0.000283128	0.000192093	0.0175865
Solyc06g069670	0.000690963	0.000559551	5.38114e-07	0.00391051
Solyc10g017650	0	0	0	0
Solyc06g067940	0.000676639	5.35618e-05	1.41454e-05	0.000672054
Solyc07g063000	0.00052123	0.00259371	0.000330773	0.000696793
Solyc09g065990	0.00635891	0.00462451	0.00298866	1.71007e-05
Solyc12g042760	0.00239819	0.0308184	3.35615e-05	0.00123996
Solyc12g099500	0.000289755	0.00342888	0.00292045	0.00190115
Solyc08g015940	0.00168124	0.00111805	1.31604e-05	0.00343558
Solyc09g009460	0.000257434	4.27955e-05	0.0013853	3.48595e-05
Solyc08g075650	0.000239808	0.000374035	0.000363404	0.00281822
Solyc05g053900	5.21579e-05	0.00232296	0.00166223	0.000386006
Solyc01g091820	0.00387599	0.00325435	1.17492e-09	0.00124236
Solyc11g006510	5.25126e-06	0.00500908	0.00935985	0.00456852
Solyc05g009670	0.000249318	0.000137673	0.000343296	0.000339242
Solyc02g071710	0.00580155	0.00544416	0.0114582	0.0269625
Solyc07g048110	0.0105812	0.00370785	0.000732279	5.95149e-05
Solyc03g034360	0.000326086	0.00019467	0.00463322	0.00662118
Solyc02g087320	0.00556428	0.00123473	0.000455036	0.00373321
Solyc02g079540	0.000476746	0.000803508	0.00483618	0.00785663
Solyc03g032240	2.61187e-06	2.42697e-05	0.00497245	0.00944701
Solyc10g053880	0.000690963	0.000559551	5.38114e-07	0.00391051
Solyc08g078380	0.0137057	0.000388592	0.00547797	0.00097916
Solyc01g088060	0.00263251	0.000460686	0.000340489	2.88946e-05
Solyc07g064700	0.01061	0.00334593	0.000793075	0.00335506
Solyc01g094370	2.76745e-05	0.000610918	0.000242383	0.00023944
Solyc02g065760	0.000690963	0.000559551	5.38114e-07	0.00391051
Solyc12g010030	0.0226528	0.000799167	0.00417142	0.00588453
Solyc03g006820	0.00106088	0.000387009	0.000249971	0.000795272
Solyc09g055700	0.00123416	0.000241448	0.00154221	0.000128454
Solyc07g061710	0.00988776	0.00291946	0.00181628	0.00125794
Solyc06g054570	0.00022277	0.0031049	0.0020223	0.00142276
Solyc12g100010	0.00072811	0.000433194	0.000525158	0.000153206
Solyc10g079460	0.00253819	0.0099042	0.000561967	0.00530039
Solyc01g007400	0.00022277	0.0031049	0.0020223	0.00142276
Solyc07g065870	0.00392907	1.77942e-06	0.00734042	0.00202986
Solyc12g008480	0.00351752	0.00257984	0.00886146	0.00164767
Solyc05g008100	0.000147816	0.000116017	0.000782565	0.00243236
Solyc02g070440	9.86498e-06	0.00108103	0.00220971	0.000757146
Solyc11g008020	0.00588296	0.00237032	3.55791e-05	0.0272809
Solyc06g062660	0.000358805	4.14549e-05	0.00264038	0.000158827
Solyc07g062060	6.76285e-05	0.000209568	1.18005e-05	0.000102638
Solyc02g084670	1.98172e-05	2.2009e-05	0.00493874	0.000681398
Solyc03g033590	0	0	0	0
Solyc02g078630	6.15564e-06	0.000963468	0.00222095	1.00637e-06
Solyc07g055110	0.006996	0.0166501	0.0278157	0.0148954
Solyc06g036550	0.027661	0.000503422	1.94883e-06	5.73059e-05
Solyc01g094950	4.43264e-06	0.000521615	4.40929e-05	2.24613e-05
Solyc01g110950	1.38586e-05	0.0120078	0.00270936	0.000361834
Solyc06g064620	0.000973323	0.00798864	0.0237737	0.00668165
Solyc03g082740	9.28665e-05	0.000564167	0.000158287	1.17595e-06
Solyc04g010330	0.00342941	2.76407e-05	0.00970248	0.000544006
Solyc01g095020	2.05122e-06	2.80817e-05	5.44547e-05	0.00188825
Solyc09g031870	0.000185129	8.57666e-05	0.0191391	0.00305444
Solyc05g013160	0.00025017	0.00163808	0.00509174	0.0071572
Solyc01g067740	6.87224e-05	2.50243e-06	1.9716e-05	0.000176204
Solyc03g033620	7.62453e-05	0.000410789	1.18512e-05	0.000773967
Solyc09g056210	0.0142506	0.00124337	0.0192625	0.00436906
Solyc11g012310	1.9111e-05	1.39138e-05	1.59277e-05	0.00249759
Solyc10g006140	0.00129251	0.00170841	3.93285e-05	0.000280838
Solyc08g023640	0	0	0	0
Solyc02g032800	0.000137455	0.00142814	0.00196511	0.0241713
Solyc11g005190	0.00874555	0.00138236	0.00178026	0.000129673
Solyc02g089360	0.00156539	0.000756932	5.2742e-05	0.0059501
Solyc12g038450	0.00022277	0.0031049	0.0020223	0.00142276
Solyc01g095690	0.00145236	0.0189398	4.86529e-05	0.00791497
Solyc08g062310	0.0221493	0.00598655	0.00465357	0.00707617
Solyc06g051060	3.7237e-05	0.0022373	0.000858324	0.00379354
Solyc04g072150	0.00284803	0.00133843	0.00203465	0.00259425
Solyc11g044250	0.00274886	0.00189596	0.000209155	6.43538e-08
Solyc05g007460	9.2695e-06	6.3737e-05	0.000713167	0.000967077
Solyc05g006610	0.0031495	0.00055986	0.000100791	0.0459976
Solyc03g117280	4.44606e-06	0.000670954	3.85321e-05	0.00363222
Solyc02g094270	0.00210927	0.0131982	0.000363753	0.000171135
Solyc07g063820	9.10302e-05	0.000204663	0.000766396	0.00761595
Solyc03g121570	0.000591721	0.000131474	0.000894455	0.00170292
Solyc02g089090	0.000570631	0.00152801	0.000236337	0.00132279
Solyc05g051410	0.00177108	8.66453e-05	0.00188748	0.000306028
Solyc06g065970	0.00314138	0.00262564	0.00934363	9.28645e-06
Solyc03g093170	0	0	0	0
Solyc01g105950	0.00599406	0.0281393	0.00427312	0.00754766
Solyc03g034070	0.0129103	0.0277525	0.000266229	0.00183989
Solyc11g072250	1.98172e-05	2.2009e-05	0.00493874	0.000681398
Solyc07g008060	0.000333295	0.000299899	0.00359014	0.00657617
Solyc02g076900	4.78909e-05	0.00207744	0.00130505	0.00014448
Solyc06g008510	4.42266e-06	0.00296106	0.00531042	0.0101203
Solyc05g052260	8.5919e-05	2.48054e-06	0.000121412	0.00124886
Solyc09g007430	4.20744e-06	0.000497523	1.61192e-05	0.0119055
Solyc04g011520	0.000119296	0.00233109	0.000638865	0.000117234
Solyc03g006450	5.18914e-05	0.00466347	0.0494339	0.000614826
Solyc10g084740	0.00150743	0.000533327	0.00125094	0.00229643
Solyc02g088940	0.000683477	0.00451549	0.000230911	0.0039423
Solyc00g309530	0.0103191	0.0224444	5.58771e-05	0.00298594
Solyc07g042960	0.000426977	0.00134045	0.000807532	3.17808e-05
Solyc10g083210	0.000223014	0.000139481	0.00963559	0.000254368
Solyc04g016060	0.00380612	0.00113468	0.00288718	0.00298439
Solyc09g083280	1.05333e-05	0.000135864	0.000444149	0.000180732
Solyc12g010850	0.0048415	0.00404607	0.00274274	0.0523282
Solyc05g014240	7.79345e-05	0.000644977	0.000441885	0.000310606
Solyc05g052190	0.00365478	1.90455e-05	0.000184343	0.000153656
Solyc08g067850	0.000775574	7.50577e-05	0.000445318	0.00125126
Solyc11g044320	0.00452857	0.000210303	0.00124407	0.00103288
Solyc07g026930	0.0196043	0.0132319	0.0148669	0.0256796
Solyc02g072020	0.0155366	0.00164931	0.0149357	0.0047222
Solyc06g065020	0.000395498	2.48879e-06	0.00252608	0.000980499
Solyc10g009200	0.00244192	1.03599e-06	2.88341e-07	0.000817512
Solyc01g065980	0.0039144	0.00674205	0.00563137	0.000189301
Solyc12g006410	0	0	0	0
Solyc03g116620	0	0	0	0
Solyc08g081240	0.00150253	8.75745e-05	0.000135603	0.00286716
Solyc05g008920	0.000100319	0.0139934	0.00147175	0.00128346
Solyc06g053330	8.23204e-05	0.000144138	8.54115e-05	0.000445019
Solyc07g026680	0.0194799	0.00309878	0.000104773	0.0159868
Solyc09g082480	0.000242195	0.00236613	0.096001	0.00951226
Solyc11g071500	0.000744478	0.000444445	0.010578	0.0151166
Solyc01g100820	0.0027157	0.000616593	0.00010867	0.00126825
Solyc08g082910	0.000603085	0.00364798	0.000280385	0.00176661
Solyc01g106790	0.000134734	0.000437212	0.000224399	0.000128187
Solyc03g122170	0.00393005	0.00402701	0.000580054	0.00141838
Solyc09g005360	0.000914805	0.000196748	0.000360204	0.00017921
Solyc06g007260	0	0	0	0
Solyc03g026040	0.002032	0.00502886	0.000443697	3.96524e-05
Solyc03g097670	0.00739463	0.001797	0.00477363	4.02354e-05
Solyc12g044440	0.00121339	0.0116818	0.0281201	0.00714713
Solyc08g081790	0.00103707	0.00054985	0.00130713	0.000390948
Solyc06g009390	2.11332e-05	2.8869e-05	1.58661e-05	0.000560058
Solyc09g082150	0.000199039	0.00238622	0.0043976	0.000101322
Solyc03g007470	0.00275815	0.000402139	1.00605e-05	0.000787202
Solyc01g100790	0.0113119	0.00208422	0.000110025	0.0184467
Solyc02g091600	0.0108094	8.28395e-05	0.00215023	0.0119493
Solyc04g055130	0	0	0	0
Solyc10g076610	0.0568526	0.00177044	0.0430452	0.000695676
Solyc12g088350	0.000720221	0.0207028	0.00342964	0.0331136
Solyc06g082480	0.00470337	0.00304056	0.00445869	0.000878273
Solyc04g015080	0.00244048	0.000244413	0.00222208	0.00125175
Solyc01g109510	2.80387e-05	0.000620003	0.000121101	0.000428345
Solyc01g098390	0.000730502	3.98736e-05	0.00176682	6.80125e-05
Solyc12g009940	0.000108492	0.000380543	0.00107834	0.0114443
Solyc04g049180	2.70417e-05	0.000517822	3.0254e-05	0.000415258
Solyc11g017060	0.00987437	0.00189841	0.000863931	0.00291936
Solyc09g005580	0.0307786	0.0211606	0.00511753	0.0129849
Solyc01g068370	0.000541633	0.00342756	0.00207721	0.00767891
Solyc08g077460	0.000739091	0.000251963	0.000649938	0.000147381
Solyc11g030870	0	0	0	0
Solyc03g007190	0.000106218	1.32131e-05	8.48345e-06	0.00160149
Solyc10g085820	4.76116e-05	0.00190447	0.00083114	0.000483226
Solyc03g053130	0	0	0	0
Solyc09g007980	0.000623076	0.0033505	0.000665366	0.00519016
Solyc01g105170	0.0016863	0.00211125	5.70197e-05	0.00019108
Solyc04g078920	0.000119302	0.000107649	0.000946386	0.000797478
Solyc02g067860	6.15292e-05	0.000185692	2.89483e-06	0.000376497
Solyc08g082260	0.000125502	0.00290072	5.01489e-05	0.00321959
Solyc04g014680	0.000491885	0.000361156	0.000244215	0.00135506
Solyc06g072140	5.32059e-05	0.00024787	2.44128e-05	0.000611013
Solyc04g045520	0.00343336	0.000192252	0.000247133	0.000701364
Solyc08g006760	0.000891226	0.00217461	0.000336276	0.000600046
Solyc06g005640	0.000245535	0.000261378	0.000102222	0.00261856
Solyc05g054090	0.00190469	0.0499966	0.0289463	0.0193048
Solyc01g110540	0.00382755	0.000310492	0.000157818	0.0010037
Solyc07g047870	0.00367243	0.000428056	0.000690398	0.0114232
Solyc09g012000	0.00481424	0.00162867	0.000729969	1.50968e-06
Solyc05g055320	0.00325584	0.0015728	0.00775919	0.00854168
Solyc01g098930	4.37865e-07	0.000248861	0.000291788	0.00715444
Solyc03g118560	0.000476746	0.000803508	0.00483618	0.00785663
Solyc09g011770	0.00044115	2.14638e-05	0.000225375	0.00284784
Solyc06g018050	0.000681834	0.000122141	3.46742e-06	0.00134165
Solyc03g114410	0.000142164	1.08138e-05	0.000264207	0.000408756
Solyc04g014350	0.00569068	0.00312269	0.00220933	0.00026655
Solyc07g008890	0.00034328	4.93905e-05	1.69118e-06	0.0144966
Solyc04g054770	0	0	0	0
Solyc10g086330	1.60682e-05	9.28087e-06	0.000574437	0.000667468
Solyc02g032490	0.000683477	0.00451549	0.000230911	0.0039423
Solyc04g080390	0.00623223	0.0023667	0.000395812	0.00095705
Solyc10g081300	0.0141531	0.000409458	0.000261453	0.000968034
Solyc04g081440	0.000402337	5.31777e-05	0.000167379	1.75278e-05
Solyc02g093510	0.000225735	0.00164857	0.00109639	1.15801e-06
Solyc08g076730	0.00362171	0.00072715	0.00103506	0.000129092
Solyc02g080200	0.000865746	0.000251044	0.000558047	0.000202732
Solyc06g007390	0.00369806	0.0035656	0.000291859	0.00717081
Solyc02g062560	0.000190609	9.97395e-05	0.00891456	0.00154295
Solyc01g009830	0.0185873	0.00585396	0.00240725	0.00270152
Solyc10g007310	0.00127247	8.75293e-07	0.00276487	0.0120159
Solyc08g041780	9.42692e-05	2.86275e-06	0.000381067	0.00433447
Solyc08g083130	0.0249869	0.0179325	0.00572366	0.000904895
Solyc06g074420	0.00188287	0.00534613	0.00225695	0.000764062
Solyc01g104490	0.00896502	3.8742e-05	0.000660424	0.000702896
Solyc06g007850	0.00874121	0.00175801	0.000443705	0.0095447
Solyc08g007410	0.000776769	0.000123554	0.000664475	0.0011832
Solyc06g062340	0.00169857	0.0115318	0.000109525	0.0212825
Solyc10g085170	0.00138432	0.0280678	0.00957121	0.00634105
Solyc06g068700	0.000705799	0.000800032	0.00222908	0.000663981
Solyc04g079320	0.000543801	0.000278315	3.54433e-06	0.00128358
Solyc03g110910	0.000473759	0.00204715	0.000176263	0.000219183
Solyc08g005120	0.00409322	0.00271226	0.00844988	0.0139695
Solyc10g084880	0.00432078	1.17378e-05	0.00145549	0.00259065
Solyc01g009780	5.44424e-05	0.000552686	0.000110846	2.1978e-05
Solyc01g104710	0.000120586	0.0154928	0.000969137	1.2254e-05
Solyc03g025760	0.000964762	9.54306e-05	0.00353078	0.0205393
Solyc02g069520	0.00128107	5.27255e-05	0.0035487	0.000218094
Solyc10g047630	3.92749e-05	0.000424081	0.000334304	3.23197e-05
Solyc04g007610	0.00040755	0.000128381	2.51006e-05	0.00066111
Solyc09g042290	0.00389568	0.0017358	0.00259815	0.0205389
Solyc02g081150	0.00207848	0.000354829	0.000124134	0.000553501
Solyc09g059540	0.000531106	0.00202443	0.00342126	0.00309715
Solyc07g042510	0.00331421	0.00219108	0.00425726	0.0115765
Solyc04g074320	0	0	0	0
Solyc06g083420	1.06468e-05	0.0178966	0.0234612	0.00032138
Solyc04g077670	0.00162476	0.0016328	0.00113151	0.00191567
Solyc11g027650	0.00338845	0.00188086	0.00124166	0.000441853
Solyc10g084220	0.00105276	0.00292408	0.00291495	0.00266452
Solyc02g005320	0.000450311	0.00719903	0.00502123	0.00150538
Solyc06g069070	2.18059e-05	0.000735873	0.00441082	0.00344362
Solyc02g092390	0.000103264	2.24778e-05	0.00189741	0.00337693
Solyc04g078490	2.58224e-05	5.46509e-06	0.000758356	0.000752766
[truncated: 23,480 more rows]

## Sheet: Table S5c
Table S5a. The contribution of individual genes to PC1 – PC4 for the temperature focused analysis. The contribution of each gene to each individual PC for each cultivar was calculated as described in Materials and Methods and is given as fraction to 1. Shown are the results for 45°C.
Accession number	PC1	PC2	PC3	PC4
Solyc01g105450	0.000776219	0.00267528	0.0157687	0.0149512
Solyc08g082720	0.000857178	0.00682812	1.91037e-06	9.38459e-05
Solyc12g098100	0.00948169	0.0021127	0.00250806	0.027074
Solyc08g006460	0.000438855	0.000771481	0.0021258	0.000338014
Solyc05g050810	0.0102408	0.00011315	0.00874243	0.0156147
Solyc07g032140	0.00126927	0.00213891	0.00145687	0.0140011
Solyc12g099850	4.36118e-05	0.00215974	0.000338339	0.0070774
Solyc05g010140	0.0020055	0.000341121	0.00036769	0.00121646
Solyc04g014670	0.000176674	1.64357e-08	1.29873e-05	0.000111165
Solyc11g069040	1.70871e-05	0.000133082	0.000679312	2.23234e-06
Solyc05g012430	0.000554243	6.01507e-06	0.000134669	0.00490699
Solyc06g008240	0.00194142	0.00247578	0.000921983	0.00326193
Solyc01g110590	0.0139557	0.00333449	0.0313243	0.0108302
Solyc01g080160	3.75767e-05	2.2732e-05	0.000746313	0.000835908
Solyc09g030450	0.000642305	0.000578737	0.0015724	0.00067252
Solyc02g070630	0.000864997	0.00166699	2.84329e-07	0.0018744
Solyc01g100210	0.000741559	0.00142351	0.00281897	0.00185387
Solyc10g078150	0.000122506	0.000117102	1.67116e-05	1.28838e-05
Solyc06g066540	0.0281877	6.92746e-07	0.00342312	0.0011544
Solyc12g014490	0.000542632	3.0405e-09	0.0012351	0.000567738
Solyc10g079200	0.000281306	0.000200939	0.0010451	4.19407e-08
Solyc01g106900	4.65993e-05	0.000637761	0.000489499	9.83272e-05
Solyc11g072990	0.00533887	0.00154489	0.0120758	0.000954034
Solyc12g049440	0.0110164	0.00013287	0.0136174	0.00893011
Solyc03g044020	0.000342483	9.90056e-05	0.000195256	0.0103756
Solyc12g099270	0.00357307	6.41076e-05	0.00175767	0.00150158
Solyc08g007730	1.60371e-05	9.81572e-05	0.00254779	6.2041e-05
Solyc12g057130	0.000688928	0.000597449	0.00468714	0.000611146
Solyc05g055660	0	0	0	0
Solyc01g098610	0.000133628	0.000519795	0.00268191	0.000247313
Solyc05g006850	0.00677342	0.00191312	0.00222013	0.00319241
Solyc09g018230	0.0094291	1.59303e-05	0.00214657	0.00104733
Solyc08g022080	9.14405e-05	4.04247e-05	0.000775771	0.000351374
Solyc09g007970	0.00121048	0.000341983	0.025504	0.000351852
Solyc05g026230	0.000559963	0.000190821	0.0159693	0.00484544
Solyc06g005850	0.000142075	2.31681e-05	0.00843567	0.00214819
Solyc03g120840	0.000425127	0.00540792	0.00154213	0.000862581
Solyc02g079010	0.00260464	4.84073e-05	0.00198602	0.00199786
Solyc06g007980	0.000783548	1.24897e-05	0.000550901	6.88417e-05
Solyc04g080610	4.5549e-05	0.000298047	2.33519e-07	0.000218085
Solyc01g104460	0.00167044	0.000134669	0.00113249	4.05939e-05
Solyc11g065100	0.00137978	5.58292e-05	1.8158e-05	0.000491932
Solyc06g009110	0.002618	0.000239148	0.00109759	0.000856193
Solyc03g115570	0.00600688	0.000426297	0.00297652	0.000170451
Solyc02g091480	1.97362e-06	0.01981	0.0284374	0.0161746
Solyc02g064760	2.02162e-05	0.00845188	0.00367404	0.0018067
Solyc09g061620	0.000156294	3.5554e-05	0.00014857	0.000187539
Solyc12g013610	0.000859166	0.00491778	0.00158393	0.000464702
Solyc06g050300	0.000113706	0.000698508	0.000510569	0.000123477
Solyc09g007450	5.68526e-06	1.62148e-05	0.000186216	0.000428909
Solyc05g055080	0.0240394	0.00443906	0.000421272	0.00539752
Solyc04g015200	0.00139929	0.00412658	3.57631e-05	2.02248e-05
Solyc11g068870	0.0001718	0.000199159	2.40965e-05	0.000166783
Solyc03g093340	0.0673346	0.0772984	0.0178772	0.0258189
Solyc06g063390	0.00899576	0.0130283	0.00123878	2.43135e-06
Solyc08g005460	0.00352249	0.00152311	0.0157393	0.00124174
Solyc05g009500	0.0039917	0.0150199	0.000536882	0.0188331
Solyc12g055790	0.00877194	0.0199823	0.00440706	0.00343225
Solyc03g113160	0	0	0	0
Solyc12g021170	9.16764e-05	1.41563e-07	0.00608239	0.00092063
Solyc05g007030	2.04225e-06	6.92631e-05	0.00158173	4.36355e-05
Solyc04g049470	0.000245844	0.239566	0.000584551	0.0153569
Solyc01g105330	0.000128188	0.00675408	0.000685128	0.00618771
Solyc09g075120	0.000348072	9.73813e-06	0.000309519	4.32028e-06
Solyc02g069060	0.0128397	0.00259523	0.00216851	0.00137217
Solyc06g063020	0.000361224	0.000291564	0.000160869	0.000400121
Solyc03g096830	0.00582484	0.000117553	0.00910143	0.00197306
Solyc07g009550	0.00199397	0.00447024	0.0424955	0.0154321
Solyc07g008600	0.0190877	0.00695968	1.24638e-05	0.000199232
Solyc08g080370	1.31797e-05	0.0001126	0.000110299	0.000268807
Solyc01g087230	0.000264589	2.03445e-07	2.1074e-05	0.000702677
Solyc10g081910	0.00234314	0.00443656	0.00153386	0.00110815
Solyc04g081250	0.00457029	0.00272586	0.00176139	0.000167355
Solyc10g074510	0.00782229	5.99123e-05	3.32292e-05	0.000810243
Solyc08g005280	0.00350812	0.00051805	0.000156694	0.0109037
Solyc10g080060	0.00127356	0.000635709	8.33655e-07	0.00118135
Solyc09g089640	4.73953e-06	0.000198078	0.00357688	0.000180725
Solyc04g082500	0.000759507	0.00933845	0.00540486	0.000160708
Solyc09g083420	0.00112556	0.000441347	0.00142989	6.65404e-05
Solyc10g085740	0.0511086	0.0205788	0.00216811	4.62279e-06
Solyc01g087580	0.036629	0.0376817	0.010712	5.94969e-06
Solyc08g067270	0.000288696	0.000684044	0.000689667	0.00156289
Solyc02g069680	0.000262579	0.00115794	0.000110998	0.000310196
Solyc01g057430	0	0	0	0
Solyc06g034120	5.81849e-05	0.000181279	5.86152e-05	1.27075e-05
Solyc10g084290	0.00627862	0.00236039	0.00473404	0.00438599
Solyc11g069830	0.00305321	0.00313595	0.000101487	0.000442661
Solyc04g054250	0.0138098	0.00698684	0.00796654	0.00970822
Solyc01g009190	0.00153408	0.000601899	0.00771189	0.00306085
Solyc09g042710	0.00126013	0.00124485	0.0003921	0.00048933
Solyc02g067300	0.00457029	0.00272586	0.00176139	0.000167355
Solyc06g064550	0.000949204	3.99151e-05	0.000902673	3.51754e-05
Solyc01g108020	1.4547e-05	2.39331e-05	0.000335789	0.000658166
Solyc08g080240	0.000468991	0.00275968	0.00170124	2.67111e-05
Solyc03g098690	0.0011905	3.93863e-05	0.00159447	0.000533796
Solyc03g119130	3.96178e-05	0.000113979	0.000703579	8.061e-05
Solyc11g030700	0.000635726	0.000743919	0.0133188	0.00190071
Solyc10g047060	0.00035461	0.0341368	0.00561731	0.00394366
Solyc12g010350	9.12435e-05	0.000558918	0.000894679	2.93135e-05
Solyc10g007440	0.00125929	0.00676697	0.00631981	0.00349354
Solyc01g106170	0.00505681	0.0236023	0.0133849	0.000508272
Solyc04g051830	3.25272e-05	4.49936e-05	0.000499607	0.000506112
Solyc03g097870	0.000297231	0.0102785	2.93607e-06	0.00256707
Solyc07g042300	0.000113943	0.000285319	0.00584661	0.00161743
Solyc02g014500	0.000252403	0.00189703	0.021574	0.027081
Solyc09g092080	0.00186499	0.00129588	0.000771659	0.000109775
Solyc08g081130	0.000566616	0.000241112	0.000252883	2.31833e-05
Solyc02g083050	0.0680787	0.00711193	0.00953143	0.001917
Solyc06g035490	0.00258342	0.00125432	0.000163751	0.0135174
Solyc09g082770	0.00109502	5.5881e-05	6.43372e-06	0.000655403
Solyc08g069130	0.0110696	0.0184957	0.00147863	0.000363637
Solyc03g059490	0.000294467	0.00212625	0.000837829	0.00156489
Solyc02g021230	0.000680634	0.000571818	0.00150968	0.0127646
Solyc10g039190	0.00132851	0.000552944	0.00308383	0.000310343
Solyc12g098840	3.89413e-05	0.0104719	0.0559753	0.00578116
Solyc12g089220	0.000118188	0.00265167	2.66361e-06	5.16432e-05
Solyc04g076510	7.12364e-06	0.00082088	4.40124e-05	0.00315077
Solyc10g083740	0.000103357	0.000172155	0.000458371	6.35582e-05
Solyc05g016120	0.000189082	0.00303655	0.00913238	0.0352171
Solyc01g095560	0.00252055	1.82731e-06	0.000246616	0.00031866
Solyc04g007140	0.00127356	0.000635709	8.33655e-07	0.00118135
Solyc06g084550	0.000129157	6.18607e-06	4.61786e-06	8.72259e-05
Solyc11g044340	0.00047669	0.00103886	0.000174557	0.000310593
Solyc02g092110	0.000485902	0.00160375	0.00909086	0.00743963
Solyc11g066900	0.000494197	0.00109385	0.000342086	0.000262275
Solyc03g051790	7.15175e-08	0.000248686	0.00315475	1.20479e-06
Solyc10g006310	0.00639713	0.00184252	0.00115183	0.00373462
Solyc01g107220	0.00170319	0.000653272	1.69676e-05	0.0380987
Solyc06g076240	0.00126927	0.00213891	0.00145687	0.0140011
Solyc04g071980	0.00110825	0.000496416	0.000102193	0.000427042
Solyc01g109040	0.0493826	0.0039884	0.00497266	7.84036e-05
Solyc11g071850	0.00235786	0.00177889	0.008277	0.000213395
Solyc10g008400	0.0101686	0.00931976	0.00206892	0.00318217
Solyc09g008450	5.39166e-05	0.00962593	3.83783e-05	2.24359e-05
Solyc08g082440	0.00262011	0.00193368	0.000155949	0.00647295
Solyc03g096050	0.000809706	0.00254726	0.00874801	0.00170327
Solyc08g008160	0.000885473	1.71879e-06	0.00049165	2.40567e-05
Solyc11g070100	0.000222987	0.000586029	0.000164807	0.00157699
Solyc01g097350	0.000470759	6.33629e-05	0.00115259	5.34281e-06
Solyc01g081320	3.38028e-06	0.0487059	9.74737e-05	0.00657974
Solyc03g026330	1.2676e-05	0.00798346	1.03292e-05	0.00740431
Solyc08g042040	0.0246124	0.00783304	0.00280765	0.000815369
Solyc06g076790	0.0265411	0.000529908	0.000766296	0.000445406
Solyc06g073540	0.00568422	0.000408101	0.00021853	0.00193139
Solyc05g045950	0.000993085	0.0118699	0.0182579	0.0157836
Solyc06g069890	0.00064128	1.71465e-05	0.00197068	1.72649e-05
Solyc10g005750	0.000422461	6.59966e-06	0.00109271	8.71771e-05
Solyc06g072490	1.089e-05	3.00225e-05	0.000401758	0.000133926
Solyc01g073670	0.00358219	0.000513613	0.00244362	2.36121e-05
Solyc09g065330	0.000339347	0.000128975	9.92488e-07	0.000154476
Solyc02g082860	7.85615e-05	0.00119963	0.00106358	0.00107006
Solyc02g081980	0.00215444	0.0187538	0.00868799	0.00297144
Solyc10g082030	0.0108148	0.00188886	0.00154132	0.000368897
Solyc01g006560	0.00188906	2.05016e-05	0.000459002	0.0167248
Solyc12g088680	0.00062918	0.000397275	0.00140842	0.000883631
Solyc04g080930	1.96835e-06	2.49431e-06	0.000359933	2.32092e-05
Solyc04g007850	0.000688408	0.000312623	0.00269702	6.67289e-07
Solyc02g092800	1.5368e-05	0.00160509	0.000515882	0.000816666
Solyc11g066270	0.000196293	0.00655194	0.00118093	0.00164614
Solyc01g080740	0.00183853	0.00660097	0.000109824	0.0131305
Solyc07g065710	2.60296e-06	0.000181022	0.00408191	2.68615e-05
Solyc06g048640	0.00139976	0.0001634	0.00207986	0.0136385
Solyc10g086620	0.00261219	0.00171312	0.000981718	0.00446915
Solyc09g050050	0.000647055	1.63302e-05	0.0011031	0.003352
Solyc01g079580	0.000635106	0.00299223	0.000141731	0.00162052
Solyc01g005200	1.13767e-05	0.00155314	0.000305759	0.0189689
Solyc07g062940	1.83817e-05	2.17958e-06	0.000969929	0.000571109
Solyc02g077620	0	0	0	0
Solyc06g075260	0.00443959	0.00495796	0.00178351	0.00947023
Solyc01g086960	0.00012301	1.87159e-07	0.000323072	6.30448e-05
Solyc01g096440	0	0	0	0
Solyc02g081360	0.000738186	0.00520714	0.000465513	0.000801968
Solyc06g074790	0.00312025	0.00156047	6.96485e-05	0.00110797
Solyc03g119960	0.0914737	0.000312831	0.00047773	0.00240483
Solyc03g115630	0.000195481	9.14928e-07	0.000646078	0.000141659
Solyc12g096470	3.22596e-06	0.000172109	7.3189e-06	8.22183e-06
Solyc09g090590	0	0	0	0
Solyc04g008500	0.0124347	0.00106828	0.00353056	0.00033895
Solyc04g005560	3.51164e-05	0.000168238	0.000311683	0.00270471
Solyc03g119510	0.00163383	0.00627842	0.00281235	0.0196949
Solyc07g064040	8.01052e-05	0.000229186	3.63511e-05	2.32688e-06
Solyc02g084850	0.0329595	0.000296162	0.000351414	0.0245735
Solyc04g009450	0.000718239	0.017916	0.0107531	0.0220382
Solyc02g083800	9.61934e-05	2.79363e-05	0.00455344	0.00115346
Solyc08g077710	0.000419752	8.57549e-07	5.32616e-06	1.33357e-05
Solyc11g056620	0.000154183	0.000100872	6.53391e-05	0.00360706
Solyc03g115140	0.000503189	0.00277655	0.00287645	1.19984e-06
Solyc10g081070	0.00959504	0.00578561	0.00104477	0.025176
Solyc11g012980	2.97071e-05	0.000622462	7.20452e-05	0.00477214
Solyc05g018170	0	0	0	0
Solyc07g043170	0.00154522	0.00284722	0.00953588	0.000798076
Solyc10g080300	3.21721e-05	0.00118137	0.00148783	0.00204753
Solyc03g082960	0.0132882	0.000652413	0.00181083	0.00173945
Solyc06g074130	8.48158e-05	0.000188311	0.000341585	0.000441876
Solyc10g050990	0	0	0	0
Solyc06g060620	5.53774e-05	0.00118467	6.3892e-05	0.00117037
Solyc05g005960	0.00557169	0.000488195	0.004731	0.000914006
Solyc06g071560	0.00451569	0.00202782	0.000431968	0.00161403
Solyc10g051020	0.010084	0.00200862	0.0416363	0.000912723
Solyc01g100800	0.0011905	3.93863e-05	0.00159447	0.000533796
Solyc08g045660	0.000554243	6.01507e-06	0.000134669	0.00490699
Solyc01g102660	2.605e-06	5.6579e-05	0.000901346	3.07324e-05
Solyc06g068010	0.00662827	0.000981634	0.000546043	0.00158439
Solyc12g043160	1.0388e-07	3.6794e-05	9.04476e-06	5.47585e-06
Solyc06g069700	0.0238438	0.0219288	2.6584e-05	0.00917466
Solyc09g013130	3.47146e-05	0.000527132	0.00268884	0.00134208
Solyc07g063710	1.47619e-05	0.00110859	0.0125855	0.000227079
Solyc11g007840	7.0966e-05	0.0097061	0.00391146	0.00038203
Solyc07g052750	0.000299897	0.0415366	0.00067329	0.000976556
Solyc12g044220	4.3295e-05	2.36546e-05	0.000635473	5.95626e-05
Solyc03g043850	0.00336794	0.00212358	3.2219e-05	0.000934478
Solyc11g011860	0.0112791	0.00267899	0.000547596	0.0195884
Solyc11g069880	0.00383588	0.00246572	0.00456296	0.00349189
Solyc02g080570	0.00119184	0.000243559	0.00077666	6.30209e-05
Solyc11g006460	0.000909657	0.000860382	8.74669e-05	0.00017008
Solyc04g057890	0.000188547	0.00036368	3.5395e-05	0.000453293
Solyc07g054750	0.00948917	1.1222e-05	0.0105821	4.95291e-07
Solyc02g087030	0.0108671	0.00144869	0.000241943	0.000145954
Solyc02g082040	0.00160371	0.000339462	0.000127426	0.00650566
Solyc11g007590	0.0010005	0.00203332	0.0013193	0.00242817
Solyc04g082260	0.000137261	0.000156742	0.000817883	4.03418e-06
Solyc05g005340	0.00127356	0.000635709	8.33655e-07	0.00118135
Solyc09g009260	0.000841607	0.000940613	0.000818529	0.00207806
Solyc10g078310	0.000807731	3.48931e-05	4.98947e-05	5.76608e-05
Solyc06g066700	0	0	0	0
Solyc08g066810	0.00122053	0.000850497	0.0073964	0.00220381
Solyc10g079040	0.000461092	0.0418508	0.000160473	0.00955462
Solyc05g012140	0.0018775	0.00360486	0.000243757	0.000321691
Solyc04g076890	1.2037e-05	3.87453e-06	4.58741e-05	7.95666e-08
Solyc03g032080	0.000446601	0.0366764	0.001667	0.00156348
Solyc12g010720	0	0	0	0
Solyc07g066530	0.00128253	0.00110313	0.00701642	0.0166653
Solyc11g008480	0.0182509	0.000799251	0.00251551	0.0193163
Solyc09g074430	0.00110857	0.0158833	0.00194159	0.00712683
Solyc07g062440	0.00172468	0.00896614	0.0397181	0.00109867
Solyc01g090060	0.000688928	0.000597449	0.00468714	0.000611146
Solyc08g078540	0.000109706	6.18116e-05	0.00154701	4.69051e-05
Solyc07g053400	0	0	0	0
Solyc01g008320	0.000132425	0.00243721	0.00296435	1.1594e-05
Solyc02g068530	0.000839337	0.000921474	0.00112057	0.000348568
Solyc10g049920	0.0043572	0.00190102	0.000143554	0.00916293
Solyc06g061280	0.000784132	0.00212341	0.000297093	0.000368849
Solyc09g091430	0.0011857	0.00216227	0.00408749	0.000628022
Solyc10g079590	0.00511531	0.00172803	0.00389579	0.0121465
Solyc01g007310	0.00726772	0.00798841	0.00121465	0.056261
Solyc02g065160	0.00726293	0.00028274	0.0278891	4.96365e-06
Solyc09g074690	0.0030929	0.00169826	0.000553254	0.00373063
Solyc05g050340	0.000346638	0.00856305	0.0251802	0.000122735
Solyc08g074670	0.00549899	2.0286e-05	0.00777158	0.00282586
Solyc05g054840	0.00222802	0.000654416	0.0149184	0.000821317
Solyc11g007330	1.77701e-05	0.000267508	3.06463e-05	0.00122932
Solyc07g007640	0.00777373	0.0299567	0.0149097	0.00549542
Solyc05g008610	1.86872e-05	0.000348383	0.000156922	0.00101165
Solyc02g070530	0.000453094	0.000270096	0.00150972	0.00832822
Solyc11g008730	7.05951e-06	0.00150395	0.0132778	0.000895689
Solyc01g090450	0.000327535	0.002743	0.000240558	0.000201773
Solyc07g062190	0.019605	0.00392497	0.00134305	0.000263902
Solyc09g064800	3.77546e-05	0.000672758	0.000133297	0.000254237
Solyc02g078700	0.00134934	0.000895871	0.000766322	1.39151e-05
Solyc12g096990	0.0168074	9.41821e-05	0.0182166	0.00256192
Solyc01g111990	0.0144723	0.00893709	0.00173729	0.00415078
Solyc03g083360	0.000168208	2.77204e-07	0.000263034	0.000887414
Solyc11g010800	4.92183e-05	0.0444382	0.000353336	5.30811e-05
Solyc04g005820	2.14299e-06	0.00012636	0.00370326	0.000375483
Solyc01g095150	0.000272601	0.000789257	0.000112652	2.77259e-06
Solyc01g016970	1.12123e-05	0.00681525	0.00204199	0.00249309
Solyc02g084070	0	0	0	0
Solyc05g016240	0.000200927	0.000225573	0.000859923	3.91872e-05
Solyc08g061450	0.000840724	9.29866e-05	0.00158326	0.0508687
Solyc12g011450	0.108787	0.000134972	0.0064134	0.0010763
Solyc07g049630	0.00493055	0.00158248	0.00124883	0.000339939
Solyc03g019890	0.00126169	0.000344515	4.12644e-05	0.00377952
Solyc04g064710	0.00269685	0.0556142	0.000628751	0.00390116
Solyc02g032930	8.69157e-05	0.000610346	5.44184e-05	6.82707e-07
Solyc01g006040	0.000790849	0.00528519	0.00131307	0.0038686
Solyc08g079700	0.000192208	0.00100524	0.00579154	0.00100467
Solyc01g067580	0.000438754	0.000534811	0.000599298	0.000388068
Solyc03g080000	9.80127e-05	0.00530811	0.00931734	1.41899e-08
Solyc12g011180	0.00193853	0.00383248	0.00494567	0.00545401
Solyc12g009050	0.00305896	0.0073682	0.0246124	1.26233e-05
Solyc08g062220	0.00081932	0.00142851	0.0304397	5.09552e-05
Solyc11g073100	0.00127356	0.000635709	8.33655e-07	0.00118135
Solyc11g021230	0.000912254	0.000847791	0.020572	0.00371257
Solyc03g083580	0.00132801	0.000439711	0.00422197	0.00221376
Solyc05g006720	0	0	0	0
Solyc03g034450	9.52957e-09	2.72544e-05	0.00017311	0.0003085
Solyc01g099810	0.00458268	0.000768911	1.10223e-05	4.5564e-05
Solyc08g008200	0.00425282	0.0124557	0.00428485	0.00384075
Solyc07g064900	0.000260241	0.0011263	0.00056321	0.00231142
Solyc05g051560	0.00030966	0.000416067	0.00191365	3.9745e-06
Solyc03g046390	0.00127356	0.000635709	8.33655e-07	0.00118135
Solyc07g055930	0.00720424	8.35034e-05	0.000106619	0.000827087
Solyc04g072790	0.00435299	0.0304577	0.00130485	0.000751129
Solyc11g011040	0.00119747	0.000128435	0.000508376	4.15191e-05
Solyc06g006110	4.36499e-05	0.00236397	0.00414948	6.31946e-09
Solyc02g085300	0.000325126	0.000531482	0.000103104	0.000487583
Solyc08g066100	0.00359495	0.0107265	0.00410015	0.000793294
Solyc02g088560	2.64572e-06	3.98297e-07	0.00184817	0.000177649
Solyc11g010940	0.00084566	0.000547904	0.00426794	0.0011759
Solyc02g087790	0.00913655	0.000979861	1.00627e-05	0.0373951
Solyc12g013960	0.00176225	0.000305396	0.00366351	0.00131427
Solyc06g008420	0	0	0	0
Solyc09g007320	0.0126105	0.00057144	0.000144312	0.000394338
Solyc08g067470	5.64796e-05	1.19291e-06	5.77796e-06	0.00015853
Solyc01g010010	0.00505711	0.0206343	0.00739767	0.00769433
Solyc11g018490	0.0400891	0.0158429	0.000846697	0.0187209
Solyc02g087860	0.00191607	0.000250845	0.00973157	0.00728969
Solyc09g083190	0.115624	0.00081665	0.00397909	0.0037342
Solyc02g031770	0.000565634	0.00326718	0.000835637	0.00126404
Solyc10g074610	0.00152099	0.00733734	0.000427787	0.000376409
Solyc05g056030	0.00363494	0.0016346	0.00527323	6.16184e-07
Solyc03g006690	0.0036573	0.00075045	0.00451359	0.00350389
Solyc05g012970	0.00273842	0.00134514	0.0186624	2.74934e-05
Solyc01g106370	2.85277e-05	0.0020081	0.000274474	0.00115455
Solyc00g021650	0.000554243	6.01507e-06	0.000134669	0.00490699
Solyc06g007640	0.000257784	0.000407327	0.000988537	7.36831e-05
Solyc03g117440	0.00172267	0.000548442	0.000547153	6.52236e-05
Solyc05g009980	7.43967e-06	4.61755e-07	0.000925113	7.25433e-05
Solyc08g015620	0.000129034	0.000588176	0.00192244	0.000164014
Solyc03g031970	0.00341732	0.000874225	0.000449777	6.60538e-06
Solyc10g009110	3.92276e-05	0.0069554	0.00539116	9.28624e-05
Solyc05g014480	0.000275772	0.00805125	0.0068865	0.000294518
Solyc03g116710	8.31203e-05	2.04422e-05	0.00141901	0.000657407
Solyc01g104200	0.000112762	0.0028431	0.00868635	0.00512459
Solyc08g081330	3.61349e-06	1.1127e-05	0.00115203	0.000109314
Solyc06g009770	0.00149346	0.0120112	0.000265032	0.000456301
Solyc09g082570	0.00386303	0.00471559	3.34069e-05	0.000984046
Solyc01g097570	3.3758e-05	0.000309376	0.00469095	0.00761986
Solyc03g111840	0.00607214	0.000994563	1.5567e-06	1.98593e-05
Solyc04g051580	0.00798988	0.000387317	0.000663821	0.00460098
Solyc10g049870	0.000601418	0.00889369	0.00176161	0.0258923
Solyc10g083500	1.14977e-05	0.00126074	0.0066491	0.000106685
Solyc03g044820	0.0381464	0.0346301	0.000116087	0.0113131
Solyc05g013590	0.00127356	0.000635709	8.33655e-07	0.00118135
Solyc06g060150	0.00105524	3.89762e-06	4.16169e-05	0.000784799
Solyc08g081480	0.00117781	0.00131983	0.000755522	0.00442066
Solyc06g009480	0	0	0	0
Solyc04g015460	0.00298913	0.00150231	0.00253141	0.000783109
Solyc02g091910	0.0118808	0.00734163	3.20155e-05	0.000742127
Solyc01g010900	0	0	0	0
Solyc04g055000	0.00449409	0.0134881	0.0134457	0.0112551
Solyc01g111560	0.000331047	0.00034789	2.23144e-05	0.00115675
Solyc08g067280	0.00701388	0.0273065	0.044858	0.000584539
Solyc08g014170	0.023598	0.00240935	0.0231766	5.9088e-06
Solyc11g045120	0.00054821	0.00432195	0.00250107	0.00352269
Solyc12g055910	0.00128138	0.00168187	0.0045557	0.00266711
Solyc05g009320	0.00175287	0.002217	0.00192903	0.00430348
Solyc03g005340	5.38277e-05	0.00035076	0.00355254	2.1147e-05
Solyc08g079080	0.0128528	0.00588897	8.57087e-05	0.00420048
Solyc05g013620	0.0011905	3.93863e-05	0.00159447	0.000533796
Solyc10g024420	0.000844506	0.0121619	0.00781824	0.000799436
Solyc01g109200	0.00121774	6.20337e-05	0.00149136	0.00130909
Solyc04g012160	0.000692596	0.00166485	1.43618e-08	0.00519702
Solyc03g007270	7.5924e-05	3.40784e-06	0.000597628	0.000246184
Solyc11g068520	4.60509e-05	3.31469e-05	4.40687e-05	0.00183911
Solyc12g009830	0.000448874	0.000352568	9.58123e-05	0.000889194
Solyc01g105550	0.000688928	0.000597449	0.00468714	0.000611146
Solyc08g082680	0.00290388	0.00159827	0.00345173	0.000671163
Solyc10g079900	0	0	0	0
Solyc01g094000	6.63221e-05	0.000300003	0.000325074	0.000331777
Solyc05g054470	0.00238021	0.000136964	0.00258203	0.0401013
Solyc03g026130	0.000103767	0.00377125	0.000591803	0.00150725
Solyc05g055780	0.00280274	0.000114381	0.00632962	8.60534e-05
Solyc12g036330	0.00202599	0.000203594	0.000821017	0.00271693
Solyc01g100000	0.000575732	0.00201067	0.00725329	0.00923332
Solyc02g068670	0.00109582	0.000212702	0.0032483	0.00359517
Solyc01g111380	0.00160977	0.000561663	0.00015237	2.26182e-05
Solyc07g006480	8.3649e-05	0.0279704	0.00225789	0.000752159
Solyc03g111150	1.8097e-06	0.00239263	0.000242046	0.000974907
Solyc02g067910	0.00475525	0.00162013	0.000429021	0.000884175
Solyc12g098310	0.000276336	0.000378883	0.000738725	9.40151e-05
Solyc08g006690	0.00141391	0.00446639	0.00316078	1.15606e-05
Solyc06g008160	0.000683189	7.4448e-07	0.000307434	1.67214e-06
Solyc05g054780	0.00459794	0.000355519	0.00241742	0.000316631
Solyc10g005430	0.00309927	0.0010384	0.0171972	0.0428161
Solyc01g098800	0.00505799	0.00396725	0.000457152	0.00113977
Solyc04g081860	0	0	0	0
Solyc03g114520	0.000616962	0.000675674	0.000922364	0.00422575
Solyc02g062980	0.0113747	5.01157e-05	0.018154	0.000815306
Solyc12g014350	0.000246932	0.00217918	0.00748566	0.000466739
Solyc01g110380	3.74871e-05	0.00429974	0.00199615	2.41499e-05
Solyc10g086020	0.000328878	3.5031e-05	0.00105207	0.000387127
Solyc01g079740	0.000352205	0.00700444	0.00917603	0.0691741
Solyc06g082240	0.0114949	0.0365394	0.00684255	0.00165608
Solyc08g078020	0.00239067	1.87606e-06	0.00210255	0.000171748
Solyc02g093420	0.00151502	1.68415e-06	0.00533922	0.00303449
Solyc08g076020	0.00193663	0.000166035	2.31951e-05	5.15766e-05
Solyc02g094430	7.25612e-05	0.000138969	0.0013333	5.02784e-05
Solyc06g059850	0.000589108	0.00851591	0.000774983	0.000267742
Solyc08g005580	0.0155522	0.000174398	0.01132	0.00042458
Solyc02g065400	0.0105058	0.00461846	0.0120144	8.3853e-05
Solyc10g007220	0	0	0	0
Solyc06g050610	0	0	0	0
Solyc08g083220	0.0222478	0.0010207	0.000118505	0.000142828
Solyc01g104780	0.000214664	0.00318254	0.00310285	0.000205888
Solyc01g058530	0.0035665	0.000621106	0.00202523	7.68447e-05
Solyc08g007560	4.20635e-05	0.0010468	0.00541076	0.0195269
Solyc05g055430	0.00420047	0.0062213	0.00198583	0.0146272
Solyc00g127660	0.00176946	0.000155564	1.78951e-05	0.00166671
Solyc02g069180	0.00202847	0.00251294	0.00618843	3.68603e-06
Solyc03g114380	0.00167944	0.00022667	4.40572e-05	0.00140775
Solyc06g060420	0.000394852	6.01335e-06	0.000784308	0.0001283
Solyc08g005630	0.000810824	0.000410619	0.00556131	0.00187568
Solyc01g021720	0	0	0	0
Solyc04g074090	0.000942574	3.33741e-06	0.00258747	0.00306704
Solyc03g117870	0.00057047	0.00181814	0.00760837	4.8431e-06
Solyc03g113550	0.0143205	5.291e-05	0.00752074	0.00549486
Solyc07g039450	9.5719e-06	0.000409263	0.000522093	0.000211315
Solyc10g081270	0.000725442	0.00306741	9.13068e-05	0.00823977
Solyc11g019950	4.99439e-05	0.00199959	0.00481329	0.00402749
Solyc01g005040	0.0113785	0.0175328	0.0018883	0.0150269
Solyc11g062100	0.0183763	0.0163301	0.00903291	0.0143234
Solyc04g007720	0.00540538	0.00667745	0.0122462	0.0627445
Solyc06g071700	0.0124181	0.00374445	0.020207	0.0265762
Solyc02g092770	2.11444e-06	0.010063	0.000985606	4.30929e-05
Solyc03g025560	4.90333e-05	0.000547909	0.000394424	0.00312027
Solyc07g006110	0.00163354	0.00920807	0.00375643	0.000960372
Solyc10g006570	0.000688928	0.000597449	0.00468714	0.000611146
Solyc04g071040	0.00131627	0.0004509	0.00241654	0.000618141
Solyc02g091140	0.0112176	1.24056e-05	0.00366419	0.00143487
Solyc10g084310	0.00126904	0.000159381	0.000487236	3.93685e-05
Solyc01g009010	0.000101781	0.000465649	0.000464664	0.000287007
Solyc02g092480	0.0019387	0.00056203	0.000678548	7.82061e-05
Solyc11g020850	0.00287358	0.000161456	0.000385914	0.0165898
Solyc09g059380	0	0	0	0
Solyc02g090430	0.000462724	0.00167315	0.0392869	0.00924812
Solyc03g112600	0.000127761	0.000117199	0.00754402	0.000768316
Solyc09g010820	0.000142679	0.000253384	0.00163148	7.59074e-05
Solyc05g046110	4.36499e-05	0.00236397	0.00414948	6.31946e-09
Solyc01g102310	0.000991336	0.000388796	0.00231842	0.000363164
Solyc07g006300	0.00178401	0.000824439	0.00169184	0.00674069
Solyc02g069230	6.2864e-10	1.16147e-06	0.00552954	5.28754e-06
Solyc06g069270	0.00142322	0.000638201	0.00223467	0.00738984
Solyc05g041460	0.0026948	0.000551028	0.000951217	0.042115
Solyc03g097930	0.00337729	0.00138347	0.0255339	0.0102647
Solyc09g091950	0.0079229	0.00623004	0.00479792	0.0158182
Solyc07g008410	0.0060429	0.00835953	7.78935e-05	0.0214375
Solyc01g099350	0.00154467	0.000118812	0.00187413	0.0020423
Solyc08g068180	1.64574e-06	3.17152e-05	6.62612e-05	9.15277e-06
Solyc03g098220	0.000558452	0.000180911	0.000241743	0.000210987
Solyc08g081810	0.00147402	8.74842e-05	0.00227966	0.00309445
Solyc01g049900	0.000655565	0.000577324	0.000639802	0.00602639
Solyc01g080120	0.000842165	5.62766e-06	0.0105238	0.0140199
Solyc04g008980	0.00155897	0.000175505	1.41408e-06	0.000357354
Solyc09g098570	0.00126927	0.00213891	0.00145687	0.0140011
Solyc02g082530	0.000161283	0.000143344	0.00196224	0.00114825
Solyc07g005760	0.000374597	0.000876829	0.00150125	0.000176149
Solyc04g082710	0.00297979	0.0011	0.000863013	0.003405
Solyc02g086220	0.000311234	2.14057e-05	1.38461e-06	0.000963695
Solyc08g068450	0	0	0	0
Solyc01g087790	0.00167625	0.000172589	0.000593013	0.0512377
Solyc02g093160	1.8289e-06	9.66205e-06	0.00111711	4.0378e-05
Solyc08g075700	0.000418856	2.761e-05	0.000235278	0.00027422
Solyc10g006380	2.02162e-05	0.00845188	0.00367404	0.0018067
Solyc02g062170	0.00174024	0.000194581	0.000796404	9.63045e-05
Solyc10g007760	0.000827461	1.06456e-05	4.84641e-05	0.000119454
Solyc03g118960	0.000286813	0.00260847	0.00577921	0.00489586
Solyc04g076300	0.000236378	0.00318672	0.000433948	3.09343e-05
Solyc07g007940	0.000608989	1.8383e-05	0.000259027	3.65126e-05
Solyc03g063750	0.000541823	0.000535075	0.00345443	3.94373e-08
Solyc03g078540	0	0	0	0
Solyc03g095260	0.000583198	0.000303931	0.00269442	4.04686e-05
Solyc01g008650	0.00765575	0.000263153	0.00349633	0.00179234
Solyc06g084180	0.00866112	1.57632e-05	0.00809901	0.0103509
Solyc01g088310	0.000744293	0.000191275	0.000912634	0.000507265
Solyc09g011880	0.00017205	8.43484e-05	0.000400028	1.49837e-05
Solyc01g096950	0.00583805	0.000969211	0.000155382	0.00139434
Solyc09g009930	0.00018611	0.0056715	0.0116923	0.00489032
Solyc04g007260	0.000367919	0.000141486	0.0118214	0.00232733
Solyc11g071460	5.77396e-05	0.00493359	0.000218962	0.00153308
Solyc09g008080	0.0082637	0.000732459	0.000118929	6.32983e-05
Solyc08g082890	0.00326338	0.000509605	0.0182333	0.00292524
Solyc02g080970	0.00145935	0.00573099	0.00609054	0.000524588
Solyc06g071110	0.000497509	0.000464329	0.00535158	0.000915579
Solyc01g007550	0.00157113	0.0144248	0.000133773	0.00451366
Solyc01g014730	0.00207996	0.0180308	0.00191261	0.0003795
Solyc01g006680	1.76699e-05	0.00775388	0.00412625	0.00036587
Solyc04g080870	0.0184676	2.37047e-07	1.89955e-05	0.00255786
Solyc12g088720	0.0002651	0.000222115	0.000989356	6.84132e-05
Solyc09g092540	0.00457029	0.00272586	0.00176139	0.000167355
Solyc01g091490	0.0191799	0.00889201	0.00288555	0.00607102
Solyc04g071820	0.00013884	0.0139615	0.00741938	0.00808614
Solyc03g118030	0.00060304	0.000650029	6.49841e-06	5.02896e-05
Solyc09g011220	6.12523e-07	0.000323953	0.000321407	0.00111978
Solyc10g087030	0.00552856	0.00374812	0.00998899	0.00501121
Solyc01g007880	0.000816778	2.0732e-05	0.000295143	0.000348977
Solyc01g079260	0.0121504	7.91432e-08	6.29133e-05	0.00282135
Solyc07g063930	0.00167777	9.27142e-05	3.39595e-05	0.000436263
Solyc08g077030	1.67999e-06	4.49546e-05	0.000338504	0.00039045
Solyc06g082720	0.0073604	0.00694968	0.0239382	0.00323883
Solyc12g033000	0	0	0	0
Solyc06g076450	0.000329223	0.000634129	0.000131306	0.000484917
Solyc04g072550	0.0101419	0.00141568	0.000225751	0.00221118
Solyc06g072510	0.000166672	0.0013833	1.30508e-05	0.000449972
Solyc09g065270	0.0104291	0.00247454	0.000121653	0.000781564
Solyc03g121170	0.00110245	1.46193e-05	5.69014e-05	0.00091496
Solyc02g078980	7.32684e-05	0.000174458	0.00126893	1.32417e-05
Solyc08g014110	0.00258383	0.00826257	0.00406369	0.000272495
Solyc01g091720	0.000480715	8.76032e-05	0.00887129	0.00158613
Solyc01g080460	0.000400327	3.05499e-05	0.00156747	6.73234e-05
Solyc07g065690	0.000290254	0.00138504	0.00696284	0.000505774
Solyc04g008200	0.000779952	0.00206639	0.00202595	0.00060059
Solyc06g048560	0	0	0	0
Solyc06g005720	0.000559761	0.000508157	0.00204312	0.00214108
Solyc04g064860	0.00149018	0.0016597	0.0011797	0.00173319
Solyc09g064630	0.000583666	0.000181617	2.67276e-05	0.000260532
Solyc12g010900	0.00665855	0.000362356	1.36193e-06	0.000164359
Solyc08g062970	0.000148139	0.0177066	0.000757684	0.00265817
Solyc06g071150	0.016627	0.0138029	0.0202519	0.00557963
Solyc03g083910	0.00134059	1.0625e-05	0.00136571	1.99838e-05
Solyc02g085220	0.00214773	0.0243707	8.74494e-06	0.0155954
Solyc08g076340	0.000326299	0.00012955	2.14184e-05	0.000214878
Solyc08g041890	0.000305994	0.000125294	0.000246875	0.000628733
Solyc09g090140	0.000684691	0.000252949	7.90445e-08	0.00072581
Solyc07g065520	0.00131192	0.00404886	4.02418e-06	3.92611e-05
Solyc10g012030	0.000427173	0.000165796	0.00365503	2.17163e-05
Solyc02g076850	0.000717021	0.00143642	0.00329378	0.000377055
Solyc06g065350	3.22433e-05	0.00152825	0.00528017	5.95455e-05
Solyc05g014640	0.000186795	7.03052e-06	0.00372213	0.00155278
Solyc06g083090	0.000405904	0.000165044	0.00152293	0.00126052
Solyc05g008830	6.30815e-06	1.82671e-05	0.00174731	7.21374e-05
Solyc05g010730	0.00426711	0.000264094	0.00176291	0.000750205
Solyc02g077450	2.36954e-07	0.00128566	0.00123208	0.000374252
Solyc10g050540	0.000219843	0.00136189	0.000617303	0.000318023
Solyc04g009550	0.000113241	0.000229322	2.03586e-05	0.000461191
Solyc02g089940	0.0113734	0.00303669	0.00698096	0.00626188
Solyc06g083540	0.00451186	0.000185978	9.38604e-06	0.000201799
Solyc02g070860	0.00192949	0.000155405	0.000429432	0.000997647
Solyc01g090920	0.0119712	0.00143073	0.00215229	0.0465767
Solyc12g044380	0.000230929	0.00173031	0.00237569	0.000758376
Solyc06g068660	0.00479843	0.0118586	0.0233643	0.0015866
Solyc07g053300	0.000473115	0.00455508	0.0166608	0.000316268
Solyc11g028080	0.0151127	0.0104052	0.00319744	0.0196324
Solyc01g044370	0.00899771	0.00476225	0.00256914	0.000193361
Solyc02g037530	0.00123225	0.000377201	0.000344053	0.00133759
Solyc09g091230	0.000496749	0.000577521	0.000621888	3.10328e-06
Solyc03g025600	0.000325454	4.12218e-05	0.00165386	1.4424e-05
Solyc12g068060	1.06287e-05	0.00143961	0.00256378	4.11075e-05
Solyc02g085910	0.00228359	0.0030019	0.000717205	0.00016817
Solyc03g007070	0.00161418	7.03954e-05	0.00121845	3.75156e-05
Solyc10g078290	0.000255321	3.80639e-07	0.00811073	0.0011767
Solyc05g015510	2.88054e-05	0.000805771	0.00482313	0.000829934
Solyc06g051910	0.000628582	0.0118887	0.001474	0.00222394
Solyc06g054230	0	0	0	0
Solyc11g010300	0.000635155	0.000392623	0.0103738	0.000202285
Solyc04g077540	0.0145275	0.00281159	0.000272413	0.00206692
Solyc12g056250	6.52403e-06	0.00390836	0.000491133	0.00046532
Solyc06g060450	0.00508567	0.00510676	0.00152741	0.0070485
Solyc04g050470	0.00124226	0.000496094	0.000105679	0.00205021
Solyc02g068470	0.0147524	0.00333678	0.00291158	0.000187868
Solyc06g066110	0.0161205	0.000866743	1.95015e-05	6.71815e-05
Solyc08g075060	0.0011905	3.93863e-05	0.00159447	0.000533796
Solyc06g069130	0.00104213	0.00705301	0.0165683	0.00269422
Solyc07g054650	0	0	0	0
Solyc05g009040	0.00550724	1.28823e-05	0.000503894	0.000169418
Solyc10g017510	0.00120277	5.10503e-05	0.00293708	0.00312526
Solyc06g067860	0.00492468	0.00128849	0.000310143	0.0262654
Solyc10g007190	0.000641049	8.34671e-05	1.20416e-05	0.000761828
Solyc03g044510	0.000431231	4.43848e-05	0.000752346	0.0013433
Solyc12g042600	0.0127762	0.000368227	0.0134896	0.00193042
Solyc07g066180	0.00152099	0.00733734	0.000427787	0.000376409
Solyc12g099420	0.00117306	1.54077e-06	0.00185728	0.00087856
Solyc09g009540	0.00080077	0.00247629	0.00153761	0.000522018
Solyc01g103270	0	0	0	0
Solyc01g111810	0.0109466	0.00258909	0.00654365	0.000392351
Solyc04g076630	0.00183398	3.84834e-06	2.01153e-05	0.00174166
Solyc03g083280	0.00235137	0.000341185	7.97723e-05	2.59016e-06
Solyc12g095930	0.000978838	6.75422e-05	4.15621e-05	0.00025496
Solyc01g094120	0.00170922	0.00856657	0.00477339	0.00311521
Solyc12g014590	0.000271709	0.000407785	0.00100178	0.000153355
Solyc07g048010	1.09198e-05	0.000482015	4.83859e-05	0.000167252
Solyc02g087200	0.0011294	0.000169286	0.00151178	0.00160901
Solyc01g110140	0.00238881	0.00133595	0.0107217	0.00466165
Solyc12g010680	0.00101182	0.000116504	0.000494925	0.000838587
Solyc11g072430	0.00203044	0.00220125	0.0274511	0.00232927
Solyc05g013910	0.000650889	0.000687523	1.23891e-05	0.000436629
Solyc03g019910	8.13346e-05	0.00027024	0.00058377	9.73595e-06
Solyc03g083130	1.40059e-06	0.000991565	0.00166822	0.00330336
Solyc01g066880	0.00785676	0.00202751	8.4186e-05	0.00348746
Solyc08g066600	0.000271482	0.000199664	0.00147482	0.000785738
Solyc02g065640	0	0	0	0
Solyc07g021340	2.20386e-05	0.005344	1.23843e-05	5.76941e-05
Solyc07g022920	0.000331872	1.96534e-07	0.000520169	0.00091893
Solyc05g008790	2.88067e-06	8.12413e-05	0.000584936	0.000190821
Solyc11g008670	0.001028	0.000555529	0.0017613	0.000128518
Solyc06g060410	0.00330503	0.000632314	0.00203382	0.000381366
Solyc07g062250	0.00132545	2.76362e-07	0.000114518	0.00107204
Solyc05g055230	0.000285833	4.69634e-05	0.000168415	0.000397643
Solyc01g008510	0.00294264	7.0347e-05	0.025485	0.00736081
Solyc12g019410	0.000204123	0.00349721	0.00615841	0.00163247
Solyc06g053420	0.000612064	0.000226162	0.000821042	0.000807997
Solyc06g054430	1.43045e-06	0.000883368	0.00580003	0.00291316
Solyc05g017920	0	0	0	0
Solyc08g005030	0.0048044	0.00283012	0.00564421	3.70572e-05
Solyc01g099990	0.00945659	0.00271631	0.000287621	0.000816912
Solyc02g065390	0.000622828	0.00108647	6.59791e-05	0.00238693
Solyc04g054880	3.21434e-06	0.000114965	0.000386592	5.94309e-06
Solyc01g057780	0.0069737	0.000624767	0.00449469	0.00153106
Solyc09g089850	0.000244465	5.34738e-05	0.00135471	0.000380253
Solyc05g050550	0.00976168	0.00191944	0.00243733	0.00310841
Solyc02g070330	0.000112471	1.48543e-05	0.000186784	0.000152577
Solyc02g070820	0.010196	0.00100832	0.00260656	0.0153775
Solyc01g104810	0.00128195	0.000818169	0.000657859	0.00490227
Solyc06g062740	0.00127356	0.000635709	8.33655e-07	0.00118135
Solyc01g095290	0.00416267	0.00314721	0.000319741	0.0057055
Solyc05g007680	0.000156943	3.69284e-05	0.00420223	0.00977721
Solyc00g240580	0.00904453	0.000101031	7.89749e-05	0.0209371
Solyc03g033490	0.00171702	0.00784487	0.00293079	0.00843396
Solyc09g018950	0.00155079	0.000568818	0.00153829	0.0002464
Solyc01g056780	0.0329487	0.00572963	0.00193215	0.000976447
Solyc09g066280	0.000315651	0.00158511	0.00244577	6.59189e-05
Solyc07g055010	0.000842165	5.62766e-06	0.0105238	0.0140199
Solyc02g077840	0.00402402	0.00562483	0.00245232	0.000587032
Solyc03g120340	5.9259e-05	1.49353e-06	2.17063e-05	0.00575259
Solyc08g023470	1.8002e-06	5.40929e-05	0.00186493	0.000445756
Solyc06g064740	6.19581e-05	0.027229	0.000133256	0.00204097
Solyc03g082660	0.00225061	0.000470125	0.000308252	0.00247618
Solyc03g123920	0.000119989	1.83285e-05	0.000228426	1.71009e-05
Solyc11g005360	8.77718e-06	0.00138304	0.000563939	1.10221e-05
Solyc04g010270	0.00500073	0.00144926	0.00089194	0.00134456
Solyc03g005560	0.00313044	0.0197165	0.0195319	0.00725257
Solyc02g070090	0.0211556	0.0570121	8.60772e-05	0.00649866
Solyc04g063350	0.000290225	0.000840049	0.00309438	0.00132539
Solyc05g049970	0.000386403	0.00371143	0.0048905	0.00107898
Solyc01g100760	0.00123228	0.000698386	0.00882536	0.00333842
Solyc10g085200	4.76004e-07	0.00135936	0.000887846	0.00108324
Solyc11g012210	0.00835508	0.00102345	0.000345301	0.000514016
Solyc10g084150	0.0175281	0.00748572	0.00439048	0.000189218
Solyc11g018510	0.00103506	0.00336438	0.000497032	0.043055
Solyc07g056090	0.0111514	0.0570044	1.82052e-05	0.00309646
Solyc03g114290	3.77238e-05	3.74682e-05	3.46947e-06	1.38108e-05
Solyc09g074560	0.000551964	2.59495e-05	0.00622044	6.32823e-05
Solyc11g005090	0.00151986	0.00183036	0.00167036	0.000492065
Solyc02g089200	0.00250785	0.0108678	0.000117115	0.000666186
Solyc08g079510	0.000513945	0.000114322	0.000304505	0.00481038
Solyc04g015980	1.03317e-05	0.000648143	0.000258384	0.00195622
Solyc05g055900	0	0	0	0
Solyc09g020100	0	0	0	0
Solyc12g038550	0.000252584	6.74825e-05	0.000656182	0.0010455
Solyc01g111660	0.00101249	0.00171265	0.00355063	0.000350652
Solyc06g051140	0	0	0	0
Solyc02g069430	0.00263495	0.010746	0.00587969	0.0194169
Solyc06g006090	0.000450894	0.0062348	0.00796693	0.000639155
Solyc04g072050	0.0239389	0.000836425	0.000402702	0.0030938
Solyc04g078010	0.000473115	0.00455508	0.0166608	0.000316268
Solyc03g120580	0.00224433	0.000114228	0.00251343	0.00519594
Solyc11g072040	0.00158912	0.000964704	0.00370242	0.000432454
Solyc03g113820	0.00645714	8.1102e-05	0.017191	5.80107e-05
Solyc05g009820	0.000251844	0.000648083	0.000541655	0.000137988
Solyc06g050430	0.000355334	0.00212609	0.000584956	0.000297712
Solyc03g121430	0.000912254	0.000847791	0.020572	0.00371257
Solyc03g098020	0.000697202	4.8955e-05	0.00678739	0.00408481
Solyc09g007280	2.30606e-09	0.000182756	0.00405445	7.97537e-05
Solyc04g017720	0.0460516	0.0211294	0.00516554	0.00012901
Solyc04g051460	4.36499e-05	0.00236397	0.00414948	6.31946e-09
Solyc02g071870	0.000448013	0.000843134	0.0100995	0.000373318
Solyc09g083010	0.00116177	0.000892988	0.00365169	4.07125e-05
Solyc05g052300	0.00133228	0.00388469	0.00172005	4.17135e-06
Solyc03g098790	0	0	0	0
Solyc09g075210	7.2033e-06	7.71e-05	1.85307e-06	8.98516e-05
Solyc09g082940	3.65082e-05	0.000286927	0.00651568	8.96428e-08
Solyc04g011600	0.0196448	0.0948339	0.0347343	0.0063878
Solyc03g006710	0.00127356	0.000635709	8.33655e-07	0.00118135
Solyc01g010200	0.00128908	0.000757983	0.00388971	7.96718e-05
Solyc05g012830	0.0011905	3.93863e-05	0.00159447	0.000533796
Solyc10g083310	0.00032707	0.00750656	0.0262566	0.020654
Solyc04g025130	0	0	0	0
Solyc05g014360	0.00457029	0.00272586	0.00176139	0.000167355
Solyc01g112280	7.47038e-05	0.000603897	0.000502101	0.000109816
Solyc02g070350	0.00280226	0.0105779	5.78711e-06	0.00203576
Solyc08g007300	0.00111488	0.0128434	0.0312632	0.00436308
Solyc06g053160	1.02572e-06	0.000273115	0.000901112	0.000845752
Solyc09g025230	0.00191368	0.0180774	0.00418214	0.0044657
Solyc01g106500	0	0	0	0
Solyc11g069570	0.00488808	0.000412842	0.00444682	0.0122401
Solyc01g068540	0.00406155	0.00631527	0.00192229	0.000368495
Solyc01g107670	1.67224e-05	1.99372e-07	0.000968295	0.000170174
Solyc10g009320	0.00145977	3.98326e-05	1.71479e-07	0.00361667
Solyc12g006350	0.00270995	0.0145773	0.00238738	0.00264612
Solyc08g068510	0	0	0	0
Solyc03g112880	3.65184e-05	0.00011991	0.00393139	0.0032126
Solyc03g116500	0.00526068	0.00267678	0.000231334	0.00508302
Solyc04g079820	0.0201031	0.0012719	0.00606078	0.000195842
Solyc07g041280	0.000452324	0.000231892	7.20875e-07	0.000694238
Solyc03g095720	0.000393385	3.21191e-05	0.0030086	2.21352e-05
Solyc06g009520	1.33053e-06	0.000292515	0.00349823	0.000159211
Solyc06g073000	0.00470054	0.000221223	0.000540029	0.000402153
Solyc01g100900	0.000122084	0.003623	0.00391692	0.00233398
Solyc02g091890	0.000107257	0.00308661	0.00892174	0.00434754
Solyc11g071660	1.61115e-05	3.74964e-05	0.000101768	0.000357381
Solyc03g094070	0.00626278	0.00232253	0.0479651	0.00120322
Solyc12g098430	0.00183017	0.00819944	0.00337497	0.0065608
Solyc05g054620	0.00119395	0.000687438	1.85557e-06	5.13183e-06
Solyc12g099740	0.00488847	0.00333065	9.45917e-05	0.00410379
Solyc08g081690	0.000572825	0.011631	0.006811	0.00449121
Solyc01g097430	0	0	0	0
Solyc04g015610	0.00640159	0.00880903	0.000240436	0.0433872
Solyc01g098100	0.0036756	0.000174643	0.00291431	0.000568161
Solyc09g082050	1.57957e-05	0.00114572	0.00263981	0.00123987
Solyc02g091760	0.000126696	0.0146048	0.000124718	0.000156469
Solyc11g068480	0.00106237	0.000292293	4.37114e-05	0.00154472
Solyc05g053160	0.00224011	0.000575849	0.0190786	0.0232058
Solyc11g061760	0.00145787	0.000799216	0.00183785	8.42838e-05
Solyc10g076710	4.51935e-05	9.9245e-05	0.00188917	0.00247781
Solyc01g006910	0.000688928	0.000597449	0.00468714	0.000611146
Solyc01g079460	0.000104311	0.00208471	0.00644356	2.67006e-05
Solyc12g088250	0.000705174	0.00282244	0.000297061	0.00131575
Solyc08g077230	5.47198e-05	0.00319279	0.00181963	0.000500766
Solyc03g078830	0.00230099	0.00682017	0.00665111	0.000371297
Solyc03g115080	0.000425357	0.000199033	9.2735e-06	0.000502677
Solyc01g109410	0.00101327	0.000123209	4.42129e-05	0.00193991
Solyc07g006560	0.00421617	0.0293015	0.00137875	0.019943
Solyc03g019630	0.000554243	6.01507e-06	0.000134669	0.00490699
Solyc10g075060	0.0068519	0.00644405	0.000243858	0.00319416
Solyc09g059990	7.09263e-05	0.000612002	0.00109426	6.76743e-05
Solyc01g060040	0.000306606	8.79984e-06	0.000602843	0.00077526
Solyc11g017010	0.00297968	0.000849835	9.91455e-06	0.000578309
Solyc08g006550	0.00109634	0.000226807	0.000714225	0.00286888
Solyc11g069680	0.0155874	0.00519034	0.000339562	0.00200349
Solyc02g090380	0.00186204	0.00022039	5.33085e-05	0.000751474
Solyc12g057080	0.019575	0.00178492	0.00802408	0.00887603
Solyc03g005680	0.00134015	5.69628e-06	0.00135062	0.000364893
Solyc05g055570	0.00207996	0.0180308	0.00191261	0.0003795
Solyc10g085940	2.02162e-05	0.00845188	0.00367404	0.0018067
Solyc03g118330	0	0	0	0
Solyc03g093850	0.000286813	0.00260847	0.00577921	0.00489586
Solyc09g011140	0.00376896	0.0260838	0.000419147	0.00380774
Solyc08g082340	1.05612e-06	0.000133199	0.000121707	1.20444e-05
Solyc04g014560	4.36877e-05	1.90491e-05	0.0002844	6.03363e-06
Solyc04g008040	0.000499182	0.000368794	0.00151978	0.00233532
Solyc06g005520	0.000925246	0.01179	0.0117281	0.000200407
Solyc04g054140	0.000591861	0.000251602	0.00287204	1.13897e-07
Solyc01g110460	0.00627191	0.00031898	0.000219076	0.00136562
Solyc03g082630	0.000184066	0.000426523	0.000453331	0.000169708
Solyc07g005140	1.24035e-05	8.52568e-05	0.000538321	0.000498711
Solyc10g006980	5.21343e-06	6.7425e-05	5.85298e-05	0.00121306
Solyc02g086800	0.000529151	2.27769e-05	0.00707462	0.000472793
Solyc03g118480	3.45436e-05	4.75164e-05	0.000799128	3.42809e-05
Solyc08g076180	0.00158086	0.000392334	0.000238055	0.000112857
Solyc10g049710	0.00734416	1.15581e-05	1.65781e-05	1.39674e-05
Solyc01g099760	8.10558e-06	3.72897e-05	0.000703581	3.20113e-05
Solyc04g025400	0	0	0	0
Solyc02g090030	0.0162277	0.000569672	0.0111871	0.000481751
Solyc07g015840	0	0	0	0
Solyc02g094600	0.000163601	1.15108e-07	0.00177221	4.22127e-05
Solyc02g080320	0.00725426	5.49448e-05	0.0054735	0.00642208
Solyc10g074820	0.0011327	0.00825746	0.000340636	0.00445048
Solyc03g079870	0.000173597	0.0065929	0.00293188	0.0139837
Solyc12g100250	0.0151641	0.00408349	0.00993937	0.0246584
Solyc09g007370	3.52752e-05	0.00159698	0.000175801	7.00209e-05
Solyc05g013050	1.52664e-06	0.000135844	0.00116482	0.000132697
Solyc10g080590	3.00347e-05	0.000210017	1.34572e-07	7.72186e-07
Solyc03g113450	0.000842021	0.000877674	1.62476e-05	0.00067907
Solyc06g074340	0.00749959	0.00994561	0.000490838	0.00115056
Solyc04g009790	0.00186208	0.00054334	0.00511022	0.00340036
Solyc01g104590	0.000409473	8.16739e-05	0.00010116	0.000590168
Solyc05g005530	0.000611367	0.000843122	0.00275085	0.0162626
Solyc01g005580	4.67425e-05	0.000775633	0.0014365	0.00014399
Solyc01g102290	0.000888698	4.24605e-05	0.00227174	0.00215515
Solyc06g068460	0.0140842	0.0246016	0.000148641	0.00396764
Solyc04g079000	0.000654233	0.000226911	9.7012e-05	1.56877e-06
Solyc02g069370	2.44629e-05	2.35735e-06	0.000601655	1.42358e-07
Solyc07g053140	0.00417954	0.000116409	0.0016861	0.00387784
Solyc01g103740	0.000670736	1.00353e-05	0.00722089	0.00182398
Solyc08g080640	0.00178599	4.67947e-05	0.000367483	0.000186598
Solyc03g112410	0.00169169	0.0166974	0.00244066	0.0015635
Solyc08g081990	0.00188662	6.40507e-06	0.00623589	0.00381278
Solyc10g038080	0.00169258	0.00909066	0.00761147	0.00599753
Solyc02g092520	0.000504637	0.000394369	0.00336753	0.00118035
Solyc02g081050	0.0067967	0.010356	0.00696427	0.0150617
Solyc09g059460	0.0401808	0.00540076	0.00250725	0.00111037
Solyc09g090420	0.00222292	0.00579525	0.0100338	0.000683261
Solyc04g082030	0.000168093	0.000456757	6.17052e-05	7.21282e-07
Solyc06g083700	0.000688928	0.000597449	0.00468714	0.000611146
Solyc06g069330	0.000110762	2.10805e-06	0.000221394	0.00025842
Solyc04g078750	0.00233144	0.00108752	0.000193217	0.00218041
Solyc04g005650	1.76386e-05	1.52218e-05	0.00310736	0.000615076
Solyc07g054490	0.00315826	4.50924e-05	0.000469359	0.00161329
Solyc02g081580	2.72782e-05	0.000120796	7.06522e-05	0.000565582
Solyc02g090600	0	0	0	0
Solyc01g108730	0	0	0	0
Solyc04g071580	0.0185159	0.00243057	0.00446436	9.31965e-05
Solyc02g081680	0.000753615	0.00122784	0.00750863	7.28093e-05
Solyc09g009380	0.000606968	0.0076733	0.00538288	0.000386677
Solyc10g008800	0.000174853	0.000482403	0.00111807	1.87904e-06
Solyc08g075510	0.0393719	0.00249594	0.00854742	0.00731113
Solyc06g084060	3.31399e-05	7.56988e-05	0.00261515	0.000648029
Solyc09g011920	0.000390161	5.60177e-05	0.000383088	0.00033061
Solyc00g072800	2.70878e-05	0.000320405	0.00261258	3.42169e-06
Solyc02g067720	0.003501	0.00191807	0.00247742	0.0023306
Solyc04g008820	0.00074588	0.00126662	0.000275177	0.00298128
Solyc04g082690	0.000250719	3.31893e-05	2.30429e-05	0.000261419
Solyc11g007140	0.0108311	6.722e-05	2.82944e-05	0.0143566
Solyc02g086580	0.00147442	0.00484919	1.13843e-05	0.000523163
Solyc01g087610	0.000407305	0.00223596	0.000258459	2.74122e-08
Solyc07g044710	0.00188906	2.05016e-05	0.000459002	0.0167248
Solyc02g083560	0.000898537	0.00200538	0.00110365	0.00154159
Solyc01g088500	0.00253845	0.00156325	0.00643792	0.00345519
Solyc09g008160	8.81931e-07	0.000164352	0.000218633	2.44605e-05
Solyc03g083730	4.72637e-07	0.000629989	0.0338923	0.00557073
Solyc08g066440	0.00127556	0.000526144	0.000151038	2.38618e-05
Solyc09g014250	0.00107967	0.00395478	0.00253694	0.00102052
Solyc12g005480	0.00288523	0.00155915	0.000105478	0.000690553
Solyc04g082960	0.00364874	3.7099e-05	5.86924e-05	0.000101541
Solyc11g013320	0.00127356	0.000635709	8.33655e-07	0.00118135
Solyc02g086050	0.00307264	8.94211e-05	0.00322517	0.00163168
Solyc02g083690	0.00104219	0.00902589	0.0335741	0.0225625
Solyc02g085590	0.00147792	0.00370562	0.00159983	0.00228774
Solyc08g036600	0	0	0	0
Solyc04g076170	0.00126927	0.00213891	0.00145687	0.0140011
Solyc11g064920	7.30207e-06	0.001788	4.74108e-06	0.000124495
Solyc01g006270	2.02162e-05	0.00845188	0.00367404	0.0018067
Solyc08g077910	0.00575223	0.0214358	0.00996449	0.00565707
Solyc10g054870	0.113055	0.0424903	9.7997e-06	0.0104484
Solyc11g071340	0.000245685	0.00053698	0.000285769	0.00234561
Solyc11g066560	0.000823644	4.4121e-05	0.00176024	0.0021418
Solyc03g120100	0.000391056	0.00115111	0.0349936	0.0302073
Solyc07g065220	0.000611367	0.000843122	0.00275085	0.0162626
Solyc08g013930	0.0144923	0.0181867	0.00514138	0.00105649
Solyc12g042880	0.00373545	0.00715108	0.000997865	0.0160788
Solyc01g090350	0.0165607	0.0266065	2.20387e-06	0.0351386
Solyc03g033300	0.00011995	0.000148854	0.0328453	0.0190723
Solyc06g076080	0.00305394	0.0157894	1.27073e-08	0.000187933
Solyc01g056810	0.00153143	0.00421065	5.83612e-05	0.0129135
Solyc11g012050	4.10672e-09	5.91699e-05	0.00360021	0.00203813
Solyc11g018750	0.00174155	0.04499	0.00529552	0.0111901
Solyc06g075570	0.0033366	0.0082995	0.0175426	0.006529
Solyc07g056250	2.76913e-05	0.000307712	0.000240528	0.000144448
Solyc10g044510	0.00558023	0.000171907	0.000719861	0.000853884
Solyc11g010560	0.00102094	1.46588e-05	0.00222933	0.000285686
Solyc02g081870	0.000972866	0.00445167	0.00356419	6.61695e-05
Solyc11g008260	0.0037596	0.00202916	0.0165447	0.013989
Solyc01g006490	0.000283716	0.000160325	0.000312722	8.549e-05
Solyc01g090680	0.000934114	2.60198e-05	2.76408e-05	8.75357e-05
Solyc12g094430	0.000356492	0.000822574	0.000274202	3.41424e-05
Solyc07g052950	0.00432481	0.00215596	0.000572893	0.00217629
Solyc11g012580	0.00176487	0.0112285	0.00270628	0.0010021
Solyc04g072690	0.00276619	0.00132388	0.000567869	0.0140456
Solyc09g065750	0.00287646	7.08006e-05	0.00372508	0.0015732
Solyc11g010690	0.00063599	0.00119276	0.00122269	0.00169434
Solyc10g049640	0.00183853	0.00660097	0.000109824	0.0131305
Solyc11g042920	0.000108706	0.00148005	0.00130119	0.00510036
Solyc07g064570	2.20661e-06	0.000686836	0.000292281	0.000324845
Solyc05g013320	0.00367268	0.00159667	1.78073e-06	0.000750373
Solyc02g084340	6.94533e-05	0.000135304	0.000264425	0.00027679
Solyc02g071010	0.0377938	0.00180009	0.021696	0.000160584
Solyc10g011790	4.12862e-05	0.000336331	0.00208281	0.000905445
Solyc01g005910	0.00172346	0.00186995	0.0001553	0.00168374
Solyc01g091080	0.000916476	0.000207077	0.00206618	0.000437093
Solyc05g056240	0.000110044	0.000120945	0.0058537	0.000857718
Solyc03g120390	0.00652052	0.0066533	0.00138612	1.55957e-05
Solyc10g005840	0.000528138	0.00285125	0.00153805	2.55581e-05
Solyc03g064010	5.52798e-05	0.000409405	5.91369e-06	0.00262916
Solyc10g012260	0	0	0	0
Solyc12g007240	4.96334e-06	4.73429e-05	0.00271778	0.0130014
Solyc04g051660	0.0020889	0.000995066	0.0056739	0.00559942
Solyc04g048950	5.10388e-05	6.73393e-05	0.00370757	3.76396e-05
Solyc11g008880	0.000905536	0.000376488	0.00191294	0.000361653
Solyc06g074620	0.00216788	0.000306107	0.00146409	0.000692831
Solyc10g055450	5.51497e-07	0.000472489	0.00280912	0.0020785
Solyc05g013490	1.00546e-06	0.000255413	7.60116e-06	0.00558108
Solyc11g007960	0.000156098	9.39645e-05	0.000309944	0.00129657
Solyc07g017500	5.26606e-06	1.58252e-05	0.000475999	0.000297914
Solyc06g071050	3.55007e-05	6.48634e-05	0.00144945	0.000481164
Solyc01g091550	0.000717856	0.000172214	4.42961e-05	0.00307446
Solyc02g030120	0.000965148	0.00136509	0.00868447	0.0129593
Solyc12g096360	0	0	0	0
Solyc04g056360	0	0	0	0
Solyc01g094690	0.00243872	0.00237528	0.0029342	5.69713e-05
Solyc02g084960	0.0462508	6.40777e-05	0.000366588	0.00774181
Solyc07g032230	0.00511773	0.00314721	5.99263e-05	0.000171515
Solyc12g038160	0.00123032	0.010808	0.00601676	0.0197231
Solyc05g014560	0.00171626	0.00539909	5.21971e-05	0.00665929
Solyc11g011770	9.16621e-07	0.00327837	0.0133225	0.000737271
Solyc05g010670	0.00210386	0.000156734	0.00151929	0.00120053
Solyc01g010770	0.00237549	0.000766717	0.00272491	1.17009e-05
Solyc04g050790	0.000344783	0.00303728	0.000588897	0.00170613
Solyc01g011420	0.000688928	0.000597449	0.00468714	0.000611146
Solyc09g091000	0.0110602	0.00526463	5.70574e-05	0.00993918
Solyc08g065150	0.000835167	2.3245e-05	0.000138926	0.00138278
Solyc12g006110	0.00399507	0.0174899	0.0205977	0.00013148
Solyc12g056590	0.0105765	0.00619302	0.00608868	0.0125745
Solyc05g005670	0.0030143	0.00705292	0.00156418	0.000724742
Solyc06g068140	3.9104e-05	9.02467e-06	0.000650332	2.3254e-05
Solyc03g098370	0	0	0	0
Solyc12g044600	0.00176948	0.000294083	0.00306854	0.000483177
Solyc12g096580	0.00248171	0.0143309	0.0102824	0.0214484
Solyc12g098630	0.000290189	0.00233489	0.0114157	0.000479533
Solyc01g096020	0.0011797	0.000207669	4.70097e-05	0.000210435
Solyc08g016410	0.000688928	0.000597449	0.00468714	0.000611146
Solyc07g066220	0.000513163	2.11056e-05	0.0021261	8.11539e-05
Solyc06g065670	0.00209582	0.00590703	0.00069755	7.44169e-05
Solyc12g040810	0.000179519	9.59088e-06	0.00237215	0.00060882
Solyc04g012080	0.00352249	0.00152311	0.0157393	0.00124174
Solyc02g072260	0.00990939	0.000450989	4.36269e-05	0.00121461
Solyc11g012870	0.000165084	0.00012783	3.80599e-05	0.0013254
Solyc09g066130	0.000954864	0.000383233	0.000200975	9.12187e-06
Solyc01g111130	0.000195235	0.000597709	0.00130872	0.000359855
Solyc11g006370	0.00330071	0.00091817	0.00056082	0.0024662
Solyc11g040380	0.000618007	0.00111435	0.00120748	0.000528115
Solyc03g082850	0.000396683	0.000460781	0.00323376	3.35531e-06
Solyc12g062840	0.000738934	0.00073044	0.000122385	0.0234932
Solyc09g074340	0.00107056	0.000284007	6.41394e-05	0.00143359
Solyc01g097640	0.00579563	0.000271539	0.00396023	3.1198e-05
Solyc10g078480	0.00017225	0.00258294	2.86172e-05	0.000746275
Solyc06g066090	0.00122564	0.000689918	0.00190463	0.000180805
Solyc06g051760	0.000146957	9.05012e-06	0.000559079	0.000412736
Solyc01g017860	0.000226247	0.00224534	0.00521591	0.00375675
Solyc12g014140	0.00352249	0.00152311	0.0157393	0.00124174
Solyc07g063080	0.00238174	0.000384373	1.92125e-05	7.00603e-06
Solyc01g068030	0.00162241	0.000667873	0.00125691	0.000600253
Solyc08g078470	4.4391e-05	0.00459519	0.0169241	1.297e-05
Solyc02g091400	0.00169006	0.00179308	0.0108884	0.000530129
Solyc07g061790	0.038868	1.89744e-06	0.00132355	0.000656348
Solyc06g066320	0.00174298	0.00111278	0.00113544	0.00433567
Solyc01g056370	0.144169	0.137599	0.00379809	0.0595042
Solyc05g053980	4.99247e-05	0.000684016	0.00821599	0.00951863
Solyc12g013690	3.96952e-06	1.15231e-06	0.00694881	3.00001e-05
Solyc04g057960	0.00135651	0.00111332	0.00318955	0.00747545
Solyc04g045600	3.42338e-05	0.000140321	0.001291	0.000345432
Solyc10g079280	0.0116951	0.00386726	0.000448152	0.0331876
Solyc02g071790	0.00333747	0.00538781	0.044656	0.001552
Solyc01g110260	0.0067647	0.0258382	0.00737873	0.00791996
Solyc07g063330	0.000385541	1.4145e-06	6.9873e-05	0.0011254
Solyc05g054350	0.0526634	4.44653e-05	0.0072107	0.000267663
Solyc11g007420	0.013125	0.00321567	0.000679627	0.0036544
Solyc06g050380	0	0	0	0
Solyc03g115860	0.00184711	0.000765815	0.000490085	7.0027e-06
Solyc05g055000	1.46739e-05	0.000792476	0.000510945	9.20101e-05
Solyc08g080420	9.40425e-05	0.000200501	0.000128351	0.00155579
Solyc09g018850	0.000325376	0.00413482	0.00160571	0.00210213
Solyc02g068150	0.000678102	0.000108783	0.000275911	7.34096e-05
Solyc07g055190	0.00037238	2.59525e-05	0.0169493	0.0266365
Solyc09g075430	0.000442204	4.2366e-05	3.2319e-05	2.68179e-06
Solyc06g063310	0.000177508	3.41336e-05	1.75491e-05	7.37206e-05
Solyc03g083070	0.00222166	8.4451e-05	8.16718e-05	0.000246087
Solyc03g006170	0	0	0	0
Solyc01g099560	0.00194142	0.00247578	0.000921983	0.00326193
Solyc02g071240	0.00364741	1.10473e-05	0.00121786	0.000282062
Solyc04g054430	0	0	0	0
Solyc02g079090	0.0035724	0.0136545	0.0157822	0.00207656
Solyc02g036430	0.00123387	0.00405612	0.00171735	0.00192679
Solyc05g051270	0.000391882	0.000631905	0.00387524	0.000714805
Solyc02g078320	3.20008e-05	0.000651456	0.00137232	0.0021698
Solyc07g055220	0.0011905	3.93863e-05	0.00159447	0.000533796
Solyc04g081120	0.000702055	0.00115847	5.50947e-05	0.00360471
Solyc02g094040	0.0127382	0.00106691	0.00284676	0.00470553
Solyc12g100090	0	0	0	0
Solyc00g014830	0.000586156	0.000106253	3.61126e-05	0.00074557
Solyc02g088050	0.00012104	1.33716e-07	0.0131917	0.00343461
Solyc02g065050	0.00499479	2.85549e-06	0.0217071	0.00311049
Solyc12g008400	0.0108309	0.0177516	0.000779383	0.00279095
Solyc05g054970	2.11414e-05	8.29801e-05	0.000865823	0.000371954
Solyc12g010340	0.00133178	7.17181e-05	0.00285228	0.000693758
Solyc01g112120	0.000127499	0.00131226	0.000371182	0.000138406
Solyc05g008180	0.0011752	0.000553925	0.00289677	0.000355141
Solyc10g085430	0.0022258	0.00139425	0.000445707	0.000319793
Solyc08g067140	0	0	0	0
Solyc10g074590	0.000253238	0.00127819	6.42462e-05	0.00106425
Solyc06g054600	2.02162e-05	0.00845188	0.00367404	0.0018067
Solyc06g010000	0.00018499	0.00483602	0.00156667	0.00572493
Solyc08g005200	5.85322e-05	0.000304316	0.00159212	0.000283937
Solyc05g006690	0.000217522	0.000233687	0.000842804	0.000326986
Solyc01g009260	0.00147682	0.00949211	0.00606945	0.0267865
Solyc12g055710	0.000107277	0.00766187	0.000231434	0.00301429
Solyc08g006950	0.020405	0.00512588	6.28454e-05	8.89878e-05
Solyc05g008230	0.00122904	0.000498969	2.85537e-05	0.000726086
Solyc02g070110	0.0011905	3.93863e-05	0.00159447	0.000533796
Solyc06g062950	7.30841e-05	0.00111511	0.00163876	0.000670414
Solyc08g062640	2.54619e-06	8.85888e-06	0.0013226	0.000337872
Solyc04g079570	0.00685486	0.00965437	0.00984964	4.82453e-07
Solyc02g069600	3.76015e-05	0.00349924	0.0049973	0.00165874
Solyc12g070100	7.68008e-05	6.9943e-05	0.0036097	1.21693e-05
Solyc03g114800	0.0081974	0.00282829	0.0016898	0.00187016
Solyc07g009330	1.59031e-05	0.000122447	4.93374e-06	0.000102037
Solyc05g006340	2.84972e-05	0.00323276	2.69552e-05	0.00231139
Solyc02g062720	7.81545e-05	0.00190468	0.000134235	3.22286e-06
Solyc10g007110	0.04331	0.00217646	0.0233009	0.00658126
Solyc11g045530	0.000121432	4.29625e-06	0.0115143	0.0138306
Solyc11g005110	0.000305968	0.000131923	4.442e-07	0.00431336
Solyc03g025930	1.31019e-06	4.93853e-06	0.00100689	0.0022395
Solyc12g100150	0.0169457	0.0086133	5.83959e-05	0.00507786
Solyc06g007480	0.000212558	0.000580682	0.00014777	5.14575e-05
Solyc09g098320	0.0060221	0.00232246	0.0425242	0.0020368
Solyc01g058390	0.00083274	0.000851709	0.0010378	8.79886e-06
Solyc10g083870	0.00167488	0.000110726	0.000241212	1.03606e-05
Solyc02g089010	0.00144006	0.0124511	0.00324022	0.002821
Solyc09g030390	0.000126989	2.40458e-05	0.00371631	7.20621e-05
Solyc12g009430	0.000215163	0.012867	0.0144354	0.00220264
Solyc03g112250	4.39125e-05	0.0183587	0.00798054	0.00392441
Solyc06g084260	0.00203967	0.000214374	0.000423481	0.000541758
Solyc01g010430	0.00118115	0.0058676	0.00531914	4.70698e-05
Solyc04g078220	0.00457029	0.00272586	0.00176139	0.000167355
Solyc02g067520	0.0019783	0.00210129	2.48642e-06	0.000108402
Solyc03g117570	0.00165596	0.00464215	0.0365002	0.0174355
Solyc02g063450	6.89418e-05	0.000604249	6.09575e-05	6.5169e-05
Solyc10g006640	0.00714598	0.00368017	0.0019515	0.000866698
Solyc06g008590	0.000547514	0.000999058	0.000654787	0.000456356
Solyc10g009420	6.54753e-05	0.000192208	0.000150962	2.38012e-05
Solyc03g098610	0.0015654	0.00356183	0.000274397	0.00898778
Solyc09g075390	0.00176592	8.79451e-06	0.0052701	0.000613529
Solyc10g008770	6.52052e-05	5.40105e-05	4.00593e-05	0.00200119
Solyc08g082990	0.000157014	0.000293089	0.00277318	4.21261e-05
Solyc10g083290	0.000933578	0.00149042	0.00772953	0.000194688
Solyc02g063180	0.00311664	0.0121245	0.000226256	0.017262
Solyc01g081450	0.000771996	0.000600791	0.000283345	0.000213731
Solyc06g008040	1.97713e-05	8.25291e-06	0.000858906	0.000397753
Solyc04g040170	0.00358574	0.00303765	0.0015504	0.00496435
Solyc09g083200	0.00194142	0.00247578	0.000921983	0.00326193
Solyc01g112320	0.000105532	0.00040056	0.000278693	3.54208e-07
Solyc09g007740	0	0	0	0
Solyc09g092000	0.00237519	0.00403624	0.000549451	0.0114095
Solyc01g090290	5.56151e-05	1.38746e-05	0.000117912	0.000266685
Solyc01g073900	0.000937728	0.00123328	0.00594274	5.27354e-07
Solyc10g076690	7.02554e-05	4.49877e-05	0.000206871	0.00211922
Solyc11g070180	0	0	0	0
Solyc10g083120	4.41086e-06	6.29391e-06	0.000133289	0.000110832
Solyc10g018300	0.040483	0.0019346	0.00536915	0.00131216
Solyc08g065450	0.00764347	0.00853377	0.00317473	0.0188982
Solyc10g009280	0.000518055	0.000318889	3.28353e-08	5.67383e-06
Solyc01g065900	0.0011905	3.93863e-05	0.00159447	0.000533796
Solyc03g112920	0.00899129	9.73372e-05	6.98769e-06	0.00219341
Solyc02g093820	0.000339833	4.66127e-05	0.000108179	0.000170727
Solyc02g094830	0.00104149	3.8521e-05	0.00209805	0.00564832
Solyc03g078110	0.000378568	5.39874e-05	0.00507494	0.000369297
Solyc00g052540	0.00010562	0.0355478	0.019368	1.17497e-06
Solyc11g071580	0.000115305	0.000656014	0.00360154	0.00561825
Solyc08g005980	5.8199e-06	7.87186e-06	0.00396601	0.000987175
Solyc02g061960	0.000123319	0.000417276	0.00108932	0.000412234
Solyc11g066760	0.00189005	0.0337442	0.00402042	0.0220897
Solyc11g039840	0.000264125	3.63891e-05	4.77637e-05	2.26544e-06
Solyc07g065020	4.31148e-07	0.000321154	0.000101122	0.000329909
Solyc10g076520	0.000574323	0.0185488	0.000822694	0.054805
Solyc06g081980	0.00751457	0.0014374	0.000408688	0.000651503
Solyc11g069720	0.00120589	0.000357527	0.00131653	9.17148e-05
Solyc10g086510	5.74949e-06	9.94491e-07	0.00112362	0.00110366
Solyc01g108970	0.000972866	0.00445167	0.00356419	6.61695e-05
Solyc08g068720	0	0	0	0
Solyc01g104620	0.00264716	0.00825023	0.00727265	0.0157252
Solyc08g081710	0.0268195	0.00596386	0.00859145	0.000386193
Solyc06g082950	0.034848	0.00723673	0.0310891	0.000293673
Solyc06g073630	5.1484e-05	5.37598e-05	0.00176453	6.07467e-06
Solyc01g100710	0.000997816	0.0018436	0.00492433	7.33071e-05
Solyc10g008480	0.000125036	0.000397893	0.00238928	0.000112594
Solyc01g111670	0.00195497	0.000107407	0.000258032	0.000248455
Solyc00g110870	0.00191773	0.00531646	0.00334302	0.000164362
Solyc07g065790	0.00158989	0.00176839	0.00178055	0.00190567
Solyc10g007930	0.0167435	0.0116652	0.010013	0.000627192
Solyc05g054010	0.00905148	0.00128059	0.013107	0.00040787
Solyc03g123730	0.000251479	9.05143e-06	0.000145664	2.20578e-05
Solyc03g097360	2.94998e-05	0.000229316	9.79902e-05	4.95797e-06
Solyc09g010420	0.000643954	8.23315e-05	0.000205382	0.00170184
Solyc07g041740	0.0343415	0.00778767	0.00556706	0.00249964
Solyc03g115320	0.000688928	0.000597449	0.00468714	0.000611146
Solyc01g109590	0.00151244	0.000575587	6.67812e-05	0.000388674
Solyc01g098310	0.00951822	0.00919765	0.000863224	0.00350867
Solyc00g009050	0.00191346	0.00442173	0.00112177	0.0112763
Solyc03g019770	0.0161548	0.000865783	0.0169495	0.0212788
Solyc04g005070	0.00470326	0.0156643	0.000153905	0.00609636
Solyc07g047740	0.0160045	0.000166505	0.00147531	0.0289338
Solyc02g036370	0.00332157	0.00557513	0.0188426	0.00342348
Solyc03g120300	0.000242147	0.000227376	0.000737933	9.90097e-05
Solyc12g077360	0	0	0	0
Solyc02g090020	0.00850964	0.00209091	0.000264699	0.000201687
Solyc04g080310	0.00489948	0.00164308	0.000637458	2.69758e-05
Solyc04g039890	0	0	0	0
Solyc06g082370	0.000158869	4.87799e-05	0.00194825	0.000243042
Solyc03g095880	0	0	0	0
Solyc01g109620	0.000192381	0.000470522	2.80867e-05	0.000228121
Solyc10g081560	0.0150685	0.0119074	0.0010491	0.0118437
Solyc04g072900	0.000912781	0.00161697	0.000238408	3.78268e-05
Solyc02g092880	0.00100208	0.00187129	7.27078e-05	0.000325419
Solyc06g075770	0.00382843	0.00499724	0.000917709	0.00876186
Solyc11g067140	0.00720941	0.00337694	0.0013352	0.0163407
Solyc02g083880	0.00932607	0.000449093	0.00317319	0.000159214
Solyc08g077790	0.000421054	4.8527e-06	0.00082695	0.000238738
Solyc12g006880	0.000124855	0.000994237	0.000705046	0.00497746
Solyc01g087070	0.000542437	0.000107964	0.000443634	0.0101796
Solyc01g005280	0.00201219	0.000519865	0.00204572	0.0107521
Solyc06g072270	0.000124497	1.29836e-05	0.00547543	0.000932314
Solyc07g008810	0.0235376	0.00086182	0.00845917	0.0107421
Solyc03g113640	8.91406e-05	1.83558e-06	0.00072451	0.000116243
Solyc10g050910	0.00503772	0.000163838	0.000599412	0.0226996
Solyc04g009180	0.00410421	6.39374e-05	0.00121428	0.000912872
Solyc07g052420	0.000155375	5.65061e-05	0.000831369	0.000302935
Solyc04g071280	0.000120148	1.46175e-05	0.00265591	0.00867766
Solyc02g086630	0.00344291	0.0198522	0.0117431	0.0226143
Solyc10g081380	0.000602068	0.00117219	0.00343472	0.00472899
Solyc03g118690	0.00220942	8.26405e-05	0.00160888	0.00197187
Solyc09g011480	6.19815e-05	0.000102189	0.00107092	0.000541186
Solyc02g093590	0.000378882	0.000443205	0.00453506	1.11706e-05
Solyc02g080280	7.96747e-05	0.0723195	6.2465e-05	0.00100696
Solyc03g079930	0.00259527	4.76483e-05	0.00249114	6.22959e-05
Solyc03g114140	3.79333e-05	3.55692e-05	0.000488799	1.69661e-05
Solyc09g090510	0.00623481	0.00940719	0.0038192	0.00167906
Solyc07g043240	0.00019941	0.000813929	0.00188226	0.00167013
Solyc04g008580	1.17149e-05	0.000210434	4.06882e-07	0.000124138
Solyc07g041230	0.0027	0.00033713	0.005026	7.81559e-05
Solyc07g042590	0.00199717	8.09091e-05	1.20799e-05	0.000439065
Solyc09g065820	0.000406275	0.000313687	0.00389391	1.533e-05
Solyc04g009230	5.12104e-05	5.84587e-05	0.000135022	0.00026211
Solyc04g028400	0.00457029	0.00272586	0.00176139	0.000167355
Solyc05g005470	0.00271174	0.00234667	0.0136252	0.0346378
Solyc09g009770	0.000321611	0.000443147	0.00220944	1.89877e-05
Solyc06g068780	3.35258e-06	4.78485e-05	0.000118583	7.28019e-05
Solyc01g005420	0.00240135	0.00288665	0.0144862	0.00199147
Solyc02g093040	0.00250326	0.000900063	0.0122355	0.00382763
Solyc08g076440	0.00137155	0.000473939	0.00141837	0.00124461
Solyc11g063640	0.00182284	1.84845e-05	0.00873998	0.0593747
Solyc11g032190	0	0	0	0
Solyc10g080380	0.00305103	0.00187537	0.00170115	0.0327292
Solyc01g009700	0.00127356	0.000635709	8.33655e-07	0.00118135
Solyc00g027140	0.000292988	0.00311832	0.00984245	0.00689038
Solyc04g074410	2.26205e-05	0.0113086	0.0247779	0.000446681
Solyc06g083930	0.00545129	0.00848942	0.000362428	0.00394705
Solyc04g071420	0.00858426	0.00308555	0.00601382	0.0063987
Solyc09g010990	0.00167748	0.0168688	0.000776614	0.0360863
Solyc08g075230	0.00954995	0.00391116	0.0070786	0.0068134
Solyc04g007690	0.0002104	0.00171868	0.00068623	0.00315899
Solyc11g032220	0.0125457	0.000206529	0.00892805	0.000100969
Solyc11g006170	2.75606e-05	0.000681736	0.00024191	0.000426787
Solyc01g103530	2.63819e-05	8.52354e-06	0.00132819	0.000230275
Solyc06g069780	4.74499e-07	0.00138528	0.000118312	0.000985478
Solyc01g102630	0.00127356	0.000635709	8.33655e-07	0.00118135
Solyc01g111470	0	0	0	0
Solyc01g108500	8.24543e-05	0.000230251	3.03921e-06	6.20424e-05
Solyc03g119270	0.00038961	0.00105043	8.91127e-05	9.3819e-06
Solyc09g009190	0.000506203	0.00101503	2.46856e-05	0.00782577
Solyc07g053480	0.00110528	4.05751e-05	0.000249865	0.00151754
Solyc04g007340	3.34539e-05	0.00235397	0.00345023	0.00183758
Solyc09g008820	0.00419127	0.00385241	0.000262989	0.000314063
Solyc02g092310	0.000626923	0.00178958	0.000164305	5.81079e-05
Solyc02g081620	7.93523e-05	0.000932623	0.000112001	0.000191567
Solyc07g042620	0.000244881	0.00020699	0.000670618	0.000171113
Solyc09g098040	7.14253e-07	9.92496e-05	0.000366104	0.000282333
Solyc06g008930	0.000115105	0.00663144	0.000616549	0.00320023
Solyc02g084560	0.000126809	0.0014576	0.00441378	0.000224962
Solyc02g083710	0.000650272	7.54872e-05	0.000901012	0.000216446
Solyc04g077140	0.000153138	0.000831963	0.00181948	0.00264372
Solyc09g066030	0	0	0	0
Solyc02g005050	0.0224974	0.00451521	0.0028492	0.00178347
Solyc11g010880	0.00508567	0.00510676	0.00152741	0.0070485
Solyc10g044890	0.00170061	0.00595358	0.000770365	0.0131157
Solyc07g054280	0	0	0	0
Solyc10g017940	4.39125e-05	0.0183587	0.00798054	0.00392441
Solyc12g005850	0.00182361	0.00010342	0.0117774	0.00045652
Solyc04g076810	3.1401e-05	2.47884e-05	0.00171494	0.000229336
Solyc02g090810	8.86037e-05	0.000277517	0.00577736	0.00441607
Solyc12g042250	0.00917385	0.0385378	4.10031e-06	0.0803974
Solyc08g077890	0.00143695	0.000351247	1.17511e-05	0.000606707
Solyc01g067670	0.00899771	0.00476225	0.00256914	0.000193361
Solyc03g078650	0.00320177	0.0042274	0.000309765	0.00673171
Solyc01g008940	0.000128335	0.00121001	0.00182003	1.07481e-05
Solyc00g022090	2.2259e-05	0.000103781	0.000258179	0.00434626
Solyc09g098070	0.00216086	0.00565796	0.000758515	4.76187e-06
Solyc06g051400	0.0113389	3.80435e-07	0.00153687	0.000424739
Solyc01g091330	0.000672258	0.00164913	0.000700998	0.000454299
Solyc10g052660	0.000203788	0.00020201	6.744e-05	0.00059356
Solyc04g064790	0.0013761	2.9447e-05	0.000162709	1.95359e-05
Solyc01g080090	0.000120002	7.30051e-06	0.000393399	0.00135876
Solyc01g007390	0.00276281	2.3279e-05	0.0130394	0.00233828
Solyc02g090530	0.000115624	0.000539307	0.00224329	0.00169594
Solyc01g104570	5.8669e-05	0.00331501	0.0119533	0.00100284
Solyc02g079250	0.00100981	4.17552e-05	4.06093e-05	4.71318e-05
Solyc04g040230	0.03994	0.0134176	6.55303e-05	0.000320839
Solyc11g013280	0.000884361	0.0024119	0.00175368	7.21918e-05
Solyc02g078120	0.000352909	0.00340262	1.33358e-05	0.00140648
Solyc06g076160	0.000401011	0.00056984	0.000232126	0.010397
Solyc08g014290	0.000209977	0.000736704	0.00163191	0.000442056
Solyc01g088770	0.00113511	0.00335664	3.46601e-06	0.00118872
Solyc04g072240	0.00114014	0.000304932	6.06681e-05	0.00117444
Solyc03g083500	0.00340864	0.0175777	0.000199635	0.00707983
Solyc01g080540	2.68802e-05	0.000531225	0.000280954	0.000372012
Solyc01g094860	0.000569221	3.41848e-05	0.0147838	0.000371133
Solyc08g008280	0.0430744	0.0576521	0.007752	0.00318239
Solyc04g018130	0.0011905	3.93863e-05	0.00159447	0.000533796
Solyc03g082450	0.0014972	0.00889658	1.18974e-05	0.0048795
Solyc02g084570	0.000986268	4.34541e-06	0.000284437	0.00566013
Solyc11g012620	0.00933788	0.000742125	0.0212433	0.00773289
Solyc03g007800	9.63406e-05	1.8418e-06	0.00529306	5.26683e-05
Solyc06g054040	0	0	0	0
Solyc02g085380	0.0119318	0.0452354	0.000106939	0.00536313
Solyc08g066180	2.941e-06	0.000209237	0.000216094	0.000311976
Solyc01g007930	0.000359625	0.000526254	0.00023186	0.00171299
Solyc02g087710	0.000125586	0.000736247	0.000773907	2.10598e-05
Solyc12g005140	0.00975206	0.00015824	0.00928129	0.0030002
Solyc12g042920	0.000608094	0.000137751	0.00100154	0.00242324
Solyc12g096920	4.36499e-05	0.00236397	0.00414948	6.31946e-09
Solyc05g051070	0.000427889	0.000317334	1.5161e-05	1.2469e-05
Solyc08g078870	0.00112127	0.000166306	0.00416031	6.37782e-05
Solyc08g075480	0.000554243	6.01507e-06	0.000134669	0.00490699
Solyc08g076850	0.000270788	0.000723849	0.00133751	0.00667235
Solyc05g006100	7.40918e-05	8.47216e-05	0.000149597	0.000515278
Solyc03g006560	2.9612e-05	0.00136768	0.00295742	0.000915161
Solyc12g008720	0.000101367	0.000113331	0.000373683	0.000583361
Solyc07g021650	9.46721e-05	0.00363682	0.00232558	0.000575603
Solyc07g056190	0.00412933	0.0821895	0.0113083	0.0117678
Solyc08g013740	0.0171326	0.00900742	0.00974947	0.0192819
Solyc11g006910	0.00291676	0.00124793	0.00814378	0.000849736
Solyc11g072630	0.000124325	0.0178894	0.0428276	0.000220415
Solyc11g008180	0	0	0	0
Solyc09g031760	0.0011905	3.93863e-05	0.00159447	0.000533796
Solyc01g097060	0	0	0	0
Solyc02g077340	0.00169006	0.00179308	0.0108884	0.000530129
Solyc12g096280	2.23985e-05	0.00292578	0.00443853	0.000450185
Solyc11g010710	0.022737	0.0170185	0.00074426	0.0244807
Solyc09g074930	0.00192125	0.0271079	0.00575955	0.000991462
Solyc11g005460	2.25123e-05	0.000600411	0.000480187	0.000107417
Solyc10g049560	0.0012969	0.00224648	0.0120935	0.0164916
Solyc11g042880	0.0478177	0.00587493	0.00237535	0.000240091
Solyc02g089650	0.00677725	3.27713e-07	0.00588644	3.20001e-06
Solyc12g094660	0.00246981	8.5274e-06	0.0104671	0.0361815
Solyc12g009580	0.049424	0.0398075	0.00820312	0.0416493
Solyc07g053810	0.000491252	0.040952	0.021543	0.100402
Solyc09g090250	1.10002e-05	0.000370299	0.00194617	0.000183024
Solyc03g045150	0.00353694	0.00300069	3.12774e-05	0.00466741
Solyc00g154980	4.36499e-05	0.00236397	0.00414948	6.31946e-09
Solyc12g007160	0.00538441	8.15176e-05	0.00106458	0.00985704
Solyc02g055540	4.36499e-05	0.00236397	0.00414948	6.31946e-09
Solyc12g015860	0.00176577	8.03935e-05	0.00122921	0.00058391
Solyc08g074570	9.11857e-05	2.38253e-05	0.000228858	0.00307492
Solyc05g013510	0.100086	0.0101664	0.0186056	1.26267e-05
Solyc07g063510	0.0136202	0.00310684	0.000396664	0.000621078
Solyc03g121040	0.00184394	0.000166812	0.000709349	0.0027899
Solyc05g014150	0.00617248	0.00313971	9.1521e-05	0.00643482
Solyc11g062250	4.36499e-05	0.00236397	0.00414948	6.31946e-09
Solyc01g010980	0	0	0	0
Solyc05g018630	0.000688928	0.000597449	0.00468714	0.000611146
Solyc12g055990	4.22301e-05	0.000590196	8.67555e-05	0.00202959
Solyc06g064860	0	0	0	0
Solyc02g071420	7.01332e-05	0.00562058	0.000867368	0.00836935
Solyc08g079000	0.00101869	0.00599433	0.00168558	0.000459427
Solyc01g107020	0.0075234	0.00251903	0.000442349	7.23321e-06
Solyc12g056940	0.000102121	0.00318454	0.00111805	1.78128e-05
Solyc06g060340	0.112268	5.01169e-05	0.00391974	0.000164614
Solyc01g015000	0.00323593	0.00202034	1.51377e-05	2.46007e-05
Solyc04g050900	0.000473115	0.00455508	0.0166608	0.000316268
Solyc08g014570	0.0102383	0.01626	0.0106411	0.00251711
Solyc01g097410	0.0111915	0.0159084	0.0162566	0.000174642
Solyc12g044490	0.0206169	0.0100488	0.00241056	0.00313327
Solyc08g082600	0.000688928	0.000597449	0.00468714	0.000611146
Solyc09g005470	0.000971677	3.32448e-05	0.000170715	0.000569161
Solyc04g051360	0.00299713	0.00236065	0.00146709	0.00934786
Solyc00g153980	0.00224776	0.011614	0.0157011	0.00934191
Solyc10g079980	0.00103455	0.00235398	0.000600238	0.00855866
Solyc01g094080	0.0046424	0.00556084	0.00684204	0.0020559
Solyc03g044200	0.00244983	0.00257427	0.000852949	0.000215706
Solyc08g065290	0.00224899	0.00305281	0.00351477	5.62432e-05
Solyc03g078640	0.00525055	0.00301017	0.000622151	0.00475174
Solyc03g007760	0.000100093	0.000278656	0.00705736	0.00123823
Solyc04g014730	0.000173937	0.000279996	0.00518927	2.1776e-05
Solyc12g098390	0.000328979	0.00253957	0.000951876	0.00164858
Solyc10g076320	0.00457029	0.00272586	0.00176139	0.000167355
Solyc12g056360	0.00120733	0.0021064	0.0252157	0.0348495
Solyc05g008410	0.0117047	0.000460253	0.00203522	0.00100342
Solyc02g070770	0.000701441	0.00461581	0.00244242	0.000479899
Solyc09g007060	0.00284193	0.00363819	0.00337158	0.00668518
Solyc06g053820	0.00140537	7.38096e-06	5.48618e-05	0.00193348
Solyc05g010350	0.00173509	0.00196455	0.000431095	0.00117532
Solyc06g066420	0.00047218	0.0910868	0.00493625	0.00105395
Solyc05g053080	0.0120096	0.0012071	0.00303374	0.00289021
Solyc10g079360	0.000175266	0.00255471	1.89828e-05	1.50407e-07
Solyc11g069250	1.21818e-07	5.39296e-05	0.00033452	0.00231644
Solyc05g012260	0.000822217	1.28527e-07	0.00287792	0.000218177
Solyc01g106860	0.000483984	0.00127255	0.00463692	8.50117e-05
Solyc03g123530	0.000419485	5.96187e-07	0.00813319	0.000190631
Solyc07g066070	3.60759e-06	7.19832e-05	0.00151689	0.000871173
Solyc04g050010	0.0151934	0.00314873	1.81584e-05	0.00538222
Solyc08g007070	0.00805981	0.0150037	0.00123623	0.0524896
Solyc05g055700	0.000220074	0.000122975	0.000135344	0.00145646
Solyc05g006950	0.00046249	2.31001e-05	0.00137144	0.00126674
Solyc03g007180	0.000921269	2.68035e-05	0.000259618	0.00422541
Solyc01g098550	8.09439e-08	0.000285952	0.000108138	7.91229e-05
Solyc02g072430	0	0	0	0
Solyc09g007830	0.00730597	0.000574614	0.00122055	0.000783209
Solyc01g111300	0.000909514	0.00101882	5.11603e-06	6.2514e-06
Solyc02g065480	0.000314401	0.000566697	0.00708295	5.26802e-05
Solyc12g027770	0.000952092	0.000848346	0.00687902	0.00112999
Solyc12g049270	0.00223138	0.00224935	0.0053669	0.00624578
Solyc02g079750	0.000328335	0.000172077	0.00610421	0.00117261
Solyc12g099040	0.00169006	0.00179308	0.0108884	0.000530129
Solyc07g007120	0.000849684	6.9032e-05	0.00171379	0.00037504
Solyc01g098880	0.000227484	3.52668e-06	0.00138	0.000406742
Solyc09g018460	0.00763775	0.00176959	0.00101263	0.000714751
Solyc02g064680	0.00619527	0.00807252	0.000610959	0.0016678
Solyc12g009250	0.00206638	0.00222398	0.000774795	0.000137071
Solyc05g018490	7.50149e-05	3.37399e-05	0.000682578	0.000239381
Solyc12g013710	0.0265649	0.00115579	0.0440799	0.0113448
Solyc02g032380	0.00152893	0.00431856	0.0286189	0.0110773
Solyc11g033280	0.000184606	0.000378584	5.77562e-05	0.000824497
Solyc04g080480	4.36499e-05	0.00236397	0.00414948	6.31946e-09
Solyc03g005850	0.00464029	0.00755408	0.0187722	0.00284062
Solyc10g006860	0.000264638	0.0040434	0.000180626	0.0127883
Solyc04g015120	0.00813647	0.0165654	0.000368822	0.0125281
Solyc01g067330	0.00086217	0.0122318	0.00845685	0.015965
Solyc02g091230	0.00352623	0.00505731	0.00498833	1.53612e-06
Solyc01g059990	0.00215076	0.00824575	0.007809	0.0129376
Solyc08g005500	0.00194142	0.00247578	0.000921983	0.00326193
Solyc01g099680	0.000686329	0.0016034	0.00132094	0.00150244
Solyc05g009420	4.6925e-07	0.000150501	0.000464321	0.00020449
Solyc02g071160	0.000672161	0.000161956	0.000210185	0.00267436
Solyc09g059650	4.10816e-06	4.45488e-05	0.0108571	0.00467531
Solyc04g040220	7.01808e-05	0.00477092	2.21517e-05	0.00781374
Solyc06g062850	0.000574153	0.000940008	0.00237815	0.000965736
Solyc06g011560	0.000859147	0.000762327	0.00120114	0.000932376
Solyc05g007770	0.000676304	0.0100393	0.0154335	0.0131427
Solyc09g075600	0.00260157	0.00487705	0.00803991	0.00367911
Solyc01g105070	0.0147925	0.0120917	0.000587988	0.00243668
Solyc02g069100	0.000263125	0.000709913	3.92854e-05	0.000760563
Solyc11g073220	0.00608964	0.000701895	0.000349516	0.0309199
Solyc03g114300	0.000930853	0.000257233	0.00108459	0.0041753
Solyc09g005990	0.00350812	0.00051805	0.000156694	0.0109037
Solyc04g074840	0	0	0	0
Solyc03g025870	0.00134157	0.00391343	0.00624187	6.11597e-05
Solyc12g021340	0.00251387	0.00284711	0.00891581	0.0105563
Solyc03g121900	1.62048e-06	0.00363525	0.033168	0.000349342
Solyc05g024260	0.00467466	0.00488672	0.00116439	0.0272079
Solyc10g081810	0.0647332	0.0103396	0.0281135	3.97123e-05
Solyc04g049640	0.00550724	1.28823e-05	0.000503894	0.000169418
Solyc04g081350	0.000373196	0.00301602	0.00419128	0.000259208
Solyc07g006380	0.000286813	0.00260847	0.00577921	0.00489586
Solyc06g053590	4.32116e-05	0.00363933	0.00434744	0.00452478
Solyc04g014290	0.056088	0.000596974	0.0693081	0.0319322
Solyc10g080140	4.36499e-05	0.00236397	0.00414948	6.31946e-09
Solyc01g009540	0.00697568	0.0109356	0.00612571	0.00979463
Solyc02g088240	0.0119941	0.00324312	0.000286403	0.000888322
Solyc08g068100	8.15735e-07	0.000227871	2.77648e-05	0.000906556
Solyc10g085660	0.000102633	0.00324166	0.0013191	3.56221e-05
Solyc08g067330	0.00649577	0.00404264	0.0567152	0.00492302
Solyc01g087460	0.00207996	0.0180308	0.00191261	0.0003795
Solyc04g079430	1.80662e-06	0.000402327	0.000147428	0.000168062
Solyc07g018310	0.00267702	0.00451116	0.00307267	0.0295296
Solyc06g010210	0.00137427	8.53533e-06	0.00576146	0.0241678
Solyc01g088760	0.000730727	0.00074921	0.00159812	0.00165406
Solyc10g084390	0.00169006	0.00179308	0.0108884	0.000530129
Solyc02g062680	0.000127239	7.04634e-05	0.000603199	0.00154285
Solyc01g009090	0.00258548	0.000612761	0.00012786	0.000203287
Solyc04g078520	0.0101396	0.00350009	0.000267921	0.00334058
Solyc11g072570	0.00515935	6.24991e-05	0.00258807	0.00877226
Solyc07g008760	0.000791044	0.00327147	0.00372997	0.000794593
Solyc01g108340	0.000775942	0.00217698	0.00207695	0.000278894
Solyc03g119070	0.000826621	0.00192879	0.00062538	1.55255e-05
Solyc08g007810	0.00758829	4.95181e-05	0.00115568	0.00349415
Solyc00g020020	0.00637692	0.0050939	0.0018726	0.00014244
Solyc10g047300	0.000525571	0.00571856	0.0215464	0.00449617
Solyc01g103040	0.000246382	0.000489434	0.00106909	0.00391442
Solyc01g106030	0.000337135	0.000584084	0.000133668	9.65165e-07
Solyc06g007560	0.00101869	0.00599433	0.00168558	0.000459427
Solyc07g008490	7.21735e-05	9.78396e-05	0.00130402	0.000783768
Solyc07g042020	0.000271612	4.98355e-05	0.00225796	9.90575e-05
Solyc09g098280	1.44834e-05	5.16594e-05	0.000235407	5.18358e-07
Solyc11g005700	0.000239537	0.00125421	0.000613822	0.00127202
Solyc03g098400	0.000385754	0.000584569	1.63723e-05	0.000607222
Solyc10g084530	0	0	0	0
Solyc01g086730	0.0164574	7.88721e-05	5.18486e-05	9.50982e-07
Solyc04g078380	8.67972e-05	0.00109213	0.000731568	2.91405e-06
Solyc11g020230	0.0251354	0.0399329	0.000674852	0.0034808
Solyc10g083620	0.000554243	6.01507e-06	0.000134669	0.00490699
Solyc02g083260	0.00025562	0.000399439	0.00243534	2.29182e-05
Solyc11g065370	0.000252667	0.00358854	0.000241468	0.000957381
Solyc08g075960	7.52186e-05	6.52947e-06	6.09226e-06	9.26588e-05
Solyc11g068390	0	0	0	0
Solyc02g050270	0.00400397	0.0086249	0.00479765	0.0255787
Solyc02g092250	1.15971e-05	0.000821059	0.00102328	0.000402534
Solyc09g059130	0.00127356	0.000635709	8.33655e-07	0.00118135
Solyc04g054340	0.0123617	0.00259946	0.000169058	0.000918931
Solyc02g063220	8.79579e-07	0.000118423	0.000119912	0.00224502
Solyc10g006050	9.84741e-05	0.000109032	0.000337073	0.000302649
Solyc01g107340	0.000449305	2.80494e-05	0.000486434	0.000802042
Solyc03g078320	0.000554243	6.01507e-06	0.000134669	0.00490699
Solyc06g076360	0.000946797	0.000238821	0.000477525	4.70303e-07
Solyc06g035970	1.58639e-06	2.89233e-05	1.07142e-05	0.00133107
Solyc01g109120	0.000242024	0.0020699	0.00228922	0.000352294
Solyc11g071790	0.000100343	0.000388925	7.96292e-05	0.000192095
Solyc02g064940	1.37926e-08	0.00233889	0.000285216	0.00064345
Solyc11g068640	3.58316e-06	0.000115435	0.000653518	0.00205441
Solyc03g122340	0.00446583	0.000451444	0.00516149	0.000188376
Solyc06g072840	0.0195446	0.0364972	0.00055285	0.0308696
Solyc03g051900	0.00265769	0.0010996	0.00591338	0.000372003
Solyc08g008040	0.00102229	0.000225553	0.00109089	2.97773e-07
Solyc01g087320	0.000346089	4.48181e-05	0.00713052	0.000796966
Solyc06g073460	0.000716838	0.00223838	0.000466663	3.89385e-05
Solyc10g045270	0.00205475	0.00221214	0.00291982	2.5922e-05
Solyc09g008660	0.000316566	0.000519608	0.000438932	0.000288461
Solyc10g005650	2.84937e-05	2.61074e-05	0.000690175	0.000506128
Solyc06g072590	8.33672e-05	0.00644563	0.000945342	0.00339737
Solyc01g073730	0.00146351	2.24956e-05	0.00770808	0.0132999
Solyc06g016800	2.02162e-05	0.00845188	0.00367404	0.0018067
Solyc06g005230	0.0013578	0.00132151	0.00143382	0.00532641
Solyc10g018110	7.70326e-05	0.000413413	0.0304943	0.00908996
Solyc01g108830	0.00125262	0.000105274	0.000524333	0.00291755
Solyc01g006600	4.36499e-05	0.00236397	0.00414948	6.31946e-09
Solyc01g079150	6.71838e-05	0.00916726	0.00683785	2.65604e-05
Solyc08g068680	6.80686e-05	0.0535621	0.0859566	0.00264519
Solyc10g081480	0.000184934	0.000165113	0.000510803	0.000572166
Solyc02g092920	5.83777e-05	2.47033e-06	4.88527e-05	0.000386572
Solyc11g066130	0.000245176	0.0119156	0.0241607	0.000754361
Solyc07g065610	0.00186214	0.013408	0.0102903	0.0114132
Solyc04g008280	0.000929542	0.000519189	2.62985e-06	8.50129e-05
Solyc11g069110	0.00646576	0.000558579	0.00153151	0.00628058
Solyc10g086700	0.015196	0.00352742	0.0246658	2.07991e-05
Solyc03g097440	0.00457029	0.00272586	0.00176139	0.000167355
Solyc09g056370	0.00247902	0.000483569	0.00323283	0.0089816
Solyc09g010380	0.000740372	0.000791174	2.94327e-06	1.71742e-08
Solyc02g077100	4.30976e-06	0.000515974	0.00742379	5.47586e-06
Solyc06g075100	0.000133781	0.0104587	0.0150161	0.0214391
Solyc06g072330	0.00430898	0.00164635	7.7379e-05	0.00719301
Solyc00g059500	0.000852722	5.09938e-05	0.00527727	0.0111024
Solyc06g036300	0.00345752	0.000543371	7.22349e-05	0.00618853
Solyc12g077440	0.002841	0.00637217	0.00543024	0.000518616
Solyc06g074850	0.00215976	0.000278642	1.18125e-05	0.00066312
Solyc03g119840	0.00470869	0.000382985	0.000849849	0.00173154
Solyc09g010650	0.000191218	0.00483114	0.00285994	0.00244574
Solyc03g095960	2.00647e-05	0.00110323	1.28769e-05	0.00461179
Solyc04g007950	0.0014351	0.00492382	2.93632e-05	0.015976
Solyc12g008820	4.36499e-05	0.00236397	0.00414948	6.31946e-09
Solyc12g096730	0.00834074	0.00353206	0.0148004	0.00922068
Solyc09g089710	0.00457029	0.00272586	0.00176139	0.000167355
Solyc01g096270	8.00743e-05	7.34664e-06	4.99779e-05	7.20989e-05
Solyc11g067260	5.10456e-05	0.00214563	0.0288806	0.00220382
Solyc01g096670	0.000567815	0.000180545	0.00207739	0.000112854
Solyc10g081730	0.00261048	0.00040426	0.00135964	8.37573e-05
Solyc02g036280	0.00523991	0.0052544	0.0013702	0.00752507
Solyc09g090720	8.74223e-09	2.04609e-05	0.000789128	0.000871414
Solyc07g016050	0.0104259	0.00342057	4.15357e-06	0.000103377
Solyc10g080460	0.059	0.00136357	0.0238954	6.09614e-05
Solyc10g050890	0.000392364	0.00168141	6.66614e-05	0.00094436
Solyc07g064250	0.000712456	0.000292172	1.93885e-06	0.00542878
Solyc07g052380	0.0215131	0.00934882	0.000379754	0.000792439
Solyc03g025680	0.00130228	8.81938e-05	0.0255493	0.000183828
Solyc07g005250	2.02162e-05	0.00845188	0.00367404	0.0018067
Solyc06g060100	0.000684005	2.92371e-05	0.00137281	0.00107
Solyc11g056470	0.109646	0.0490323	0.000713424	0.000103843
Solyc06g083010	2.02162e-05	0.00845188	0.00367404	0.0018067
Solyc05g005840	0.000411288	0.00243361	0.000279924	0.000604618
Solyc03g077980	0.00399005	0.00994695	0.00137078	0.00395003
Solyc03g063850	4.39125e-05	0.0183587	0.00798054	0.00392441
Solyc05g014750	0.00204194	0.0203642	0.00334874	0.0484019
Solyc03g118710	0.00499294	0.00352529	0.00319464	0.00406961
Solyc06g068370	0.00286196	0.0253371	0.0303537	0.0469458
Solyc09g011520	0.00111222	0.0151119	0.0115082	0.00015081
Solyc10g011850	0.000852722	5.09938e-05	0.00527727	0.0111024
Solyc06g069420	0.000425733	0.0028162	0.0012067	0.000794837
Solyc08g016020	0.00457029	0.00272586	0.00176139	0.000167355
Solyc01g104030	0.0012447	0.000104626	0.000142079	0.00959936
Solyc03g031620	0.00022783	0.000143645	0.0019142	0.000242381
Solyc07g063610	0.0184121	0.0148725	0.00638556	0.00627281
Solyc12g097060	0.000461685	0.0237606	0.00151586	0.00561319
Solyc05g047540	0.000233921	0.000166645	0.0012038	0.00872604
Solyc11g064760	0	0	0	0
Solyc09g015470	0.00111649	0.000204713	0.003149	0.00195219
Solyc12g044300	1.86837e-07	0.00107392	8.81103e-05	0.000797036
Solyc10g051270	0.000125796	0.000695544	1.60841e-05	8.46191e-06
Solyc05g032690	4.36499e-05	0.00236397	0.00414948	6.31946e-09
Solyc11g028000	0	0	0	0
Solyc02g087170	7.25786e-07	3.95123e-05	0.00615951	9.55922e-06
Solyc04g082180	0.000197346	0.00228929	0.0213178	0.0423338
Solyc12g017260	0.000915267	0.00374332	0.00151957	0.00431173
Solyc04g074590	0.00311787	0.00483317	0.00305244	1.38368e-05
Solyc06g068590	0.00467715	0.00121166	0.0064172	9.83029e-06
Solyc06g066620	0.00491858	0.00163641	0.00106511	8.79663e-05
Solyc05g018340	7.77209e-05	0.000294473	7.37145e-06	0.000224201
Solyc12g014510	0	0	0	0
Solyc10g079160	0.000688928	0.000597449	0.00468714	0.000611146
Solyc00g140060	0.000261719	0.0110823	0.0030111	0.00185863
Solyc04g076990	0.00584004	0.000902275	0.00105089	0.000299935
Solyc05g012060	0.000171961	0.00157676	2.79981e-06	0.000375451
Solyc02g087280	0.00151017	4.1682e-05	0.000609309	0.000931589
Solyc02g082670	5.56512e-06	0.000193923	0.00111167	2.43702e-05
Solyc04g082450	0.00066492	0.000580206	0.0027826	0.000307863
Solyc07g066670	0.00248757	0.000899492	0.00494374	5.85456e-06
Solyc05g005150	0.00493474	0.0113826	0.00360397	0.000347868
Solyc09g015530	0.00109179	3.04715e-06	0.000824734	4.55604e-05
Solyc08g078220	1.12846e-06	0.000763334	0.000113439	4.06402e-05
Solyc07g062560	0.00102253	0.00969401	1.4439e-05	0.0172299
Solyc12g100200	0.000316757	0.00121564	0.000627735	3.56529e-07
Solyc06g066190	2.7707e-05	6.43224e-05	9.07254e-06	0.00113179
Solyc11g006700	4.36499e-05	0.00236397	0.00414948	6.31946e-09
Solyc08g074730	0.00110447	0.000898913	0.00535713	0.000844209
Solyc12g049070	0	0	0	0
Solyc02g079190	3.0731e-05	0.000877836	2.55202e-05	0.00539227
Solyc11g007070	0.00633845	0.000315072	0.00113994	0.0025643
Solyc11g050980	0	0	0	0
Solyc09g064920	0.0026293	0.000107369	0.000302248	0.000506654
Solyc06g076820	3.6996e-05	0.000618419	0.00212569	0.000320451
Solyc09g018660	2.02162e-05	0.00845188	0.00367404	0.0018067
Solyc12g096890	0.020882	0.00766077	0.0163119	0.00761783
Solyc03g059010	0.00621828	0.00119792	0.00135408	0.00830294
Solyc10g044910	5.91986e-05	7.77768e-07	0.00203003	0.000219538
Solyc03g083200	0.00018026	0.000610903	0.00133921	0.00844873
Solyc03g082550	0.00525413	0.000120372	1.4016e-05	0.000234033
Solyc12g015640	0	0	0	0
Solyc02g070360	0.00301994	0.00109755	0.000123931	0.00207519
Solyc09g025200	0.00729601	0.0046565	0.000349279	0.000554833
Solyc04g058160	0.00219895	0.00941696	2.18239e-05	4.84063e-06
Solyc02g084730	0.0174354	0.0131332	0.000658961	0.00470165
Solyc02g083100	0.00208484	0.00313505	0.0152036	0.0049485
Solyc03g033410	0.00804944	1.33251e-05	0.00345586	0.000603593
Solyc09g061250	8.31482e-05	6.85184e-06	2.29204e-05	0.000146473
Solyc07g049570	0.00153219	0.000337978	9.32043e-05	1.41793e-06
Solyc09g074590	0.000516123	0.00192044	0.00547203	0.0241407
Solyc04g064610	0.000836232	0.00906747	0.00429784	0.000658249
Solyc08g066680	1.81036e-05	0.000868769	0.0055594	2.55185e-07
Solyc01g007210	0.0011905	3.93863e-05	0.00159447	0.000533796
Solyc11g016990	0.00310397	2.93272e-05	0.0076964	0.00133274
Solyc01g006160	5.63598e-06	0.000150144	0.000895418	0.000159038
Solyc08g079660	0.00213322	1.37469e-05	0.000102997	9.73205e-05
Solyc05g007170	0.00446574	0.00780995	0.0141296	4.19617e-05
Solyc06g060920	0.000180427	7.73178e-05	0.0016735	0.00155612
Solyc00g108550	0.013105	0.00176757	0.0114725	0.00268626
Solyc11g012290	0.00654263	0.000853251	0.0216073	0.00680259
Solyc06g051230	0.000151176	0.00226325	0.00186122	0.00497405
Solyc08g014310	0.020257	0.0304389	0.0275768	0.0145616
Solyc11g073020	0.000742618	0.000499609	0.000877567	0.000381622
Solyc03g098740	0.00938432	0.0367912	0.00510045	0.00539282
Solyc11g066850	0.000109788	0.0100364	0.0157922	0.000534342
Solyc01g099910	0.000198684	0.00229996	0.00388209	3.53568e-05
Solyc04g054800	0.00214377	0.0144102	0.00332375	0.0245441
Solyc07g065930	0.00115253	0.00388365	5.05814e-05	1.06452e-05
Solyc08g079590	0.00497697	0.00504359	0.0140495	0.00240896
Solyc05g055980	8.4156e-05	0.000872536	8.87199e-05	0.00654203
Solyc12g009640	0.00109101	9.33432e-07	0.00107096	0.000694106
Solyc06g006010	0	0	0	0
Solyc02g085460	0	0	0	0
Solyc08g066020	0.000338404	0.0220365	0.0378748	1.00871e-08
Solyc07g056540	0.0716307	0.0254498	0.000616941	0.00104193
Solyc01g057070	0	0	0	0
Solyc01g095960	0.000202041	0.0364128	0.000311884	0.00183701
Solyc09g007200	0.00222939	0.000922955	0.00206042	1.91448e-06
Solyc11g011670	0.142623	0.039469	0.000493597	0.000259496
Solyc05g010570	0.00167669	1.17304e-05	7.48976e-05	0.00281132
Solyc01g066370	0.00655786	0.00200083	0.013586	0.00750594
Solyc04g011350	1.61202e-05	0.000391756	0.000264869	0.000107684
Solyc03g006240	0.000802277	0.000221202	0.00340602	0.00122438
Solyc11g018590	0.00333872	0.000122972	3.73049e-05	0.0621736
Solyc03g120690	0.00219214	0.00343732	0.00290181	0.00832967
Solyc02g088730	3.49015e-05	0.000327468	8.8583e-05	0.000364399
Solyc02g087900	6.55715e-06	0.000112482	0.00226394	6.02842e-05
Solyc11g072770	0.00130338	5.24227e-06	0.00840877	0.00247911
Solyc01g097070	7.41131e-06	0.00172482	0.00158844	0.0116305
Solyc05g014050	0.00488622	8.87863e-05	0.00424072	4.76237e-05
Solyc05g053120	0.00357909	0.00854942	0.000495996	0.0148119
Solyc05g056370	0.000161404	0.000115215	0.0045435	0.00011846
Solyc04g011680	0	0	0	0
Solyc01g097180	0.00665814	0.00251939	0.00224759	0.0077069
Solyc01g010280	0.00333083	0.00340799	0.0224602	0.00409135
Solyc03g120520	0.00161484	0.00039685	8.37072e-05	0.000222369
Solyc01g106230	0.00327506	5.46126e-05	0.0128743	0.000701797
Solyc10g062050	0.00127356	0.000635709	8.33655e-07	0.00118135
Solyc03g117320	1.90072e-06	0.000389967	0.00103323	2.12513e-05
Solyc06g007760	0.00367335	0.000331697	0.00237747	0.00484548
Solyc09g074870	0.000479132	0.000345972	3.55545e-05	0.000193406
Solyc11g008390	0.000454692	8.2649e-05	0.00227482	0.000626669
Solyc12g006600	0.00208767	0.00102201	0.00876267	0.000125715
Solyc03g116050	0.0164852	0.0100048	0.00501344	0.0609641
Solyc08g007380	0.000822939	0.00117187	0.00156979	0.00165108
Solyc00g094550	0.000198148	0.00207956	0.00158546	0.00514619
Solyc01g097230	0.00163428	2.61162e-05	0.000568311	3.74655e-05
Solyc12g096070	0.000609757	0.00180044	0.00213029	0.000116793
Solyc01g106580	0.00286037	0.00106169	7.12506e-05	0.00362617
Solyc12g098920	0.000230344	0.00417252	0.00639063	2.84273e-05
Solyc11g010100	0.00066659	6.68156e-05	7.75717e-07	0.00109931
Solyc04g010080	0.000335882	4.30284e-05	0.00210951	0.00159577
Solyc10g083420	0.03027	0.00250069	0.00782351	0.00177997
Solyc03g044900	0.00686413	0.0010121	0.00012651	0.0132746
Solyc09g075830	0.00107835	0.000409845	2.03363e-08	0.00153327
Solyc07g041200	0.000175107	0.000419703	0.0068333	0.00112847
Solyc12g040520	0.00441968	0.0109692	0.00130545	0.0116983
Solyc10g051130	0.0105486	0.000766431	0.00573245	0.0026212
Solyc09g082320	0.000486904	0.000335492	0.000114996	1.84399e-06
Solyc02g091810	3.07703e-05	0.000235565	0.00131697	0.0197549
Solyc03g007680	2.90115e-08	0.000101957	1.4902e-05	0.00204567
Solyc01g010860	0.000105133	0.000194678	0.00141707	5.73191e-05
Solyc05g053470	0.000109248	4.04803e-05	0.0028321	0.000988151
Solyc11g045240	0.00192497	0.00405116	0.000109626	0.0034294
Solyc05g009240	0.0011905	3.93863e-05	0.00159447	0.000533796
Solyc03g005260	0.00308875	0.00215343	0.0186675	0.00309509
Solyc10g083390	0	0	0	0
Solyc08g065640	0.00089735	0.000712874	6.05174e-05	0.00071877
Solyc05g013700	1.67142e-07	4.72544e-06	0.00120735	1.26274e-05
Solyc02g070280	0.000178131	0.00581023	0.00301807	0.00627748
Solyc01g107180	0.000128914	0.000293068	3.82494e-05	0.000246702
Solyc04g015690	3.12573e-08	0.000645844	0.00395074	0.000152035
Solyc01g109320	0.0128146	0.0192348	0.00657612	0.0175336
Solyc03g007530	0.000765635	0.00067228	0.00705749	8.98011e-05
Solyc11g068400	0.000178496	0.000446702	6.21099e-05	1.12964e-05
Solyc03g111580	0.000838787	1.89247e-08	0.00112659	9.37903e-05
Solyc07g006870	0.00101842	0.00423971	0.000407914	0.0018323
Solyc08g006260	0.00993421	0.000329592	0.000953451	0.0104523
Solyc01g094760	0.000483429	3.34413e-07	0.00214191	0.00181911
Solyc02g014170	0.000358541	0.000463919	0.00491066	0.00202682
Solyc04g050730	0.00209934	0.000232047	0.00355809	0.0222598
Solyc09g072820	0.000209966	3.89045e-05	0.00133804	0.00140016
Solyc01g100320	0.00252311	1.35885e-05	0.000756033	0.000864018
Solyc10g008050	0.00149516	0.00129662	0.0101723	0.00132635
Solyc03g111050	0.0119566	0.00228906	0.00634423	0.000107409
Solyc05g053290	0.000119053	0.00188473	0.00138298	5.50668e-05
Solyc08g082030	0	0	0	0
Solyc12g098210	0.0388296	0.00272781	4.94656e-05	0.00148419
Solyc05g050920	0.00457092	0.00705854	0.00212273	0.00328248
Solyc01g097740	0.000361716	4.87717e-05	0.000158912	0.00120514
Solyc12g014250	0.00118593	0.00128835	0.0191072	0.00424699
Solyc01g099270	0.00025503	3.9293e-05	0.012181	0.00202304
Solyc05g012540	0	0	0	0
Solyc06g008330	0.000623423	0.000493809	0.00289059	0.000778674
Solyc04g026380	0.00191827	0.000106572	0.000607783	0.00116308
Solyc09g056170	0.000657476	0.000901677	5.66494e-05	0.00195804
Solyc06g082520	0.000325316	0.000694263	0.000145275	0.000390299
Solyc08g078140	0.00221079	0.000134899	0.00449747	6.06504e-05
Solyc02g094570	0.000944438	0.00020166	0.00753427	6.65989e-06
Solyc08g076100	0.000154157	0.000181722	0.00355959	2.68864e-05
Solyc02g033040	3.3611e-05	0.00717222	0.00859433	0.000506489
Solyc02g065560	0.000892776	0.00138813	1.98035e-05	0.00893334
Solyc12g008930	6.75317e-05	0.00107819	0.000800032	0.00576095
Solyc10g086270	0.00457029	0.00272586	0.00176139	0.000167355
Solyc09g074050	0.00159095	6.54924e-05	0.0100788	0.000125922
Solyc09g059950	0.00206088	0.00562415	0.0362761	0.0174896
Solyc08g007600	0	0	0	0
Solyc12g057000	0.00602689	0.00157392	0.004505	0.000313375
Solyc03g115770	0.00973978	0.00129695	0.00194698	0.00170621
Solyc09g018340	1.43444e-05	0.00118396	0.000575755	0.000348374
Solyc08g048500	7.95867e-05	3.16932e-05	0.00102147	1.84415e-05
Solyc01g099490	0.00829838	0.00635977	0.00518422	0.00578121
Solyc01g009970	0.00176229	0.000225033	2.07814e-05	2.99752e-05
Solyc05g020000	0	0	0	0
Solyc01g021600	0.0463552	0.00497682	0.0103995	0.00566201
Solyc08g083070	0.00196151	0.000202674	0.00113343	0.0012576
Solyc04g080720	0.000465234	7.81476e-05	0.0105677	0.00522062
Solyc04g009710	0.0011905	3.93863e-05	0.00159447	0.000533796
Solyc01g104510	2.20979e-06	7.47862e-05	0.000417931	0.000727593
Solyc06g062460	0.00447102	0.0205156	0.0136055	0.000940703
Solyc07g039550	0.00025999	0.000796579	0.00137516	0.00274333
Solyc10g081130	0.000900827	0.00046519	0.000243751	2.56519e-05
Solyc12g015870	2.08616e-05	0.000440263	0.000332357	0.000312126
Solyc09g061750	7.16939e-05	6.47867e-06	0.000741108	0.000481227
Solyc10g080260	0.0101608	0.000691182	0.00230666	0.00217057
Solyc00g011880	1.14422e-05	1.0327e-06	1.50685e-05	0.000598278
Solyc03g097050	0.0133842	0.00270803	0.00178913	0.000205411
Solyc03g025440	3.15869e-05	2.59747e-05	0.00191867	0.000216573
Solyc06g050270	0.00457029	0.00272586	0.00176139	0.000167355
Solyc01g107960	0.000981981	0.011561	0.000542801	0.000242175
Solyc02g091060	0.00276914	0.000668736	0.00591887	0.0108871
Solyc11g068980	0.00406687	0.000173889	0.00233255	0.00161778
Solyc01g005670	0.000549384	0.000315089	0.00864409	0.000233187
Solyc05g007230	0.000164911	0.00031262	0.00350202	0.00466311
Solyc01g009350	0	0	0	0
Solyc09g013070	0.000381017	0.00031096	0.00189331	2.05258e-05
Solyc04g071670	0.0011905	3.93863e-05	0.00159447	0.000533796
Solyc03g112760	0.00996515	0.00374163	0.000208899	0.00426207
Solyc07g006020	0.00115021	0.00712267	0.00445837	0.00519115
Solyc04g079080	0.00189057	0.00205985	0.00433774	0.000542479
Solyc03g096900	3.69202e-05	0.000345097	0.00250135	0.000305255
Solyc03g110890	0.00303564	0.0022585	0.00225784	0.000556823
Solyc10g005030	0.0257698	0.000414776	0.00553235	1.4458e-08
Solyc02g067230	0.000173045	0.0215448	2.80434e-06	0.00262785
Solyc07g008510	0.00387853	0.00653589	0.00445177	0.0427832
Solyc03g117040	0.000200266	0.000174456	0.000156116	3.50462e-06
Solyc09g009300	1.81533e-05	0.000364182	0.000981242	0.00118873
Solyc02g061690	0	0	0	0
Solyc01g087340	5.23398e-05	0.0016823	0.00407997	0.00110358
Solyc03g112490	0	0	0	0
Solyc08g081910	0.000854615	0.00226319	0.000266143	0.00157852
Solyc04g049850	0.000206061	0.000141956	0.00153176	2.17851e-06
Solyc07g018290	0.00238957	0.00520584	6.36927e-05	0.00040465
Solyc07g006070	4.30358e-05	0.00488667	0.000749887	1.56751e-05
Solyc10g038000	0.00153559	0.000138798	0.000289105	5.54721e-05
Solyc01g049820	0	0	0	0
Solyc07g045260	0.0152258	0.000218484	0.00538413	0.0359709
Solyc02g082470	4.82748e-05	5.40295e-06	0.00263924	9.48881e-05
Solyc10g083980	0.00216136	0.0256325	0.00301659	0.0177903
Solyc04g082610	7.52375e-06	0.00122628	0.00374261	0.000302426
Solyc07g005640	0.000365595	0.000329057	0.00387428	0.000408949
Solyc07g040660	0.00521338	0.00423322	0.00337182	7.57677e-05
Solyc02g086500	8.51738e-06	0.00436661	9.2948e-05	0.000508977
Solyc01g087690	0.0351078	0.0128969	0.000507917	9.13147e-05
Solyc08g068310	0.000464379	0.000535429	0.00172797	3.39024e-05
Solyc07g041940	0.0224957	0.00608273	0.000154572	6.17812e-06
Solyc10g076920	0.00383588	0.00246572	0.00456296	0.00349189
Solyc10g007680	0.000298488	6.84005e-06	0.00159784	0.00304486
Solyc04g076460	0.0174158	0.00570913	0.000497254	0.00373395
Solyc11g020060	0.00110673	2.14094e-05	0.00701229	9.12991e-05
Solyc12g005400	2.16055e-05	0.000203685	0.000314153	0.0027043
Solyc07g019450	0.00127356	0.000635709	8.33655e-07	0.00118135
Solyc07g054440	0.000166039	0.000214998	0.00536959	0.00030503
Solyc03g063650	0.000569856	0.037904	0.00638016	0.00559616
Solyc07g007860	0.000717558	0.00266907	0.00135703	3.04321e-05
Solyc02g093330	0.000470288	9.17617e-06	0.000164978	0.00427678
Solyc03g078420	0	0	0	0
Solyc01g109860	0.00231905	0.00590159	0.0254286	0.00523316
Solyc10g047110	0.0434196	0.00267776	0.00838664	0.0409571
Solyc02g062340	0.166132	0.126982	0.00166373	0.0127536
Solyc03g059250	0.000490696	0.000226502	0.00779684	0.00136223
Solyc01g096850	0.00123255	0.000732569	0.0102331	0.000490877
Solyc06g036690	0	0	0	0
Solyc02g014430	0.00127356	0.000635709	8.33655e-07	0.00118135
Solyc07g042870	0.003501	0.00191807	0.00247742	0.0023306
Solyc10g009040	1.79081e-05	0.000826459	0.0020651	0.00195213
Solyc09g009870	0.000123899	0.00054276	0.00703006	1.59493e-05
Solyc06g068920	3.27535e-06	4.72916e-05	0.00135752	0.000167015
Solyc08g081000	1.92898e-05	5.46545e-05	0.00202231	0.000244333
Solyc02g050330	0.000110999	0.0284475	0.000978364	0.0227182
Solyc02g080830	4.36499e-05	0.00236397	0.00414948	6.31946e-09
Solyc12g089310	0.00912856	0.00276018	0.0155458	0.00286871
Solyc03g026200	0.000772632	0.00860938	0.00141205	0.000304451
Solyc10g046990	0	0	0	0
Solyc09g092460	1.52684e-05	8.61019e-05	0.00057232	1.71555e-06
Solyc11g056250	8.26183e-06	5.68613e-05	0.000114222	0.0027941
Solyc04g007030	0.00523204	0.00211623	0.00476096	0.00351759
Solyc03g071560	0.00065931	0.000493644	0.00099431	0.000327877
Solyc03g118170	0.00126175	0.00038278	0.000846536	7.56503e-05
Solyc09g011340	0.00190659	0.00151123	0.000715698	0.00191713
Solyc01g007760	0.00140472	0.000792188	0.0027969	0.000815057
Solyc08g008360	0.00167717	0.000208454	0.00504879	0.000286749
Solyc12g056950	4.67878e-05	0.000270475	0.000478796	0.00120772
Solyc08g074240	0.000638244	0.000486603	0.000163436	4.31374e-05
Solyc01g006410	0.00126927	0.00213891	0.00145687	0.0140011
Solyc07g064860	0.00126927	0.00213891	0.00145687	0.0140011
Solyc01g079340	7.62966e-06	1.2441e-05	0.00216892	6.03632e-05
Solyc06g082640	0.00552856	0.00374812	0.00998899	0.00501121
Solyc10g008310	0.000123278	0.0197556	1.44597e-05	0.00181346
Solyc04g072610	1.84559e-06	0.000734134	0.000642501	0.000663887
Solyc03g116920	9.83982e-05	0.0118953	0.00199331	0.000221714
Solyc10g005590	0.000275193	3.26776e-05	0.000124545	0.000228102
Solyc11g070070	0.00115694	0.0196327	0.0356289	0.00472277
Solyc01g081030	0.000230311	0.000110333	0.00298494	0.000321961
Solyc03g121630	0.000122378	0.000429733	0.00185633	0.000140663
Solyc06g076660	0.00102182	0.000398323	0.0028891	0.000548274
Solyc11g062020	8.17133e-06	0.0021993	0.000657233	6.23407e-05
Solyc01g005990	0.000230606	0.00131069	0.00137105	0.00588793
Solyc01g091000	0.00457029	0.00272586	0.00176139	0.000167355
Solyc02g080160	0.00360922	0.000624013	0.00838974	0.00571875
Solyc09g065420	0.00760812	0.027539	0.00430314	0.00205107
Solyc02g082990	0.00956805	0.0434762	0.00158118	0.00191455
Solyc06g005000	0.0375729	0.000207644	0.000280885	0.00627501
Solyc11g013830	0.000525564	0.0170494	0.000367638	0.00783274
Solyc12g017870	0.000554243	6.01507e-06	0.000134669	0.00490699
Solyc00g005000	0.000263911	0.00162956	0.0012868	0.000906181
Solyc10g081670	2.02162e-05	0.00845188	0.00367404	0.0018067
Solyc11g066300	0.00394337	0.000265836	0.000906729	0.000121452
Solyc09g090020	9.0185e-05	0.000247826	0.00063318	0.00155195
Solyc07g065400	0.000155576	0.00020825	0.000149523	0.00748419
Solyc06g048730	0.00220974	0.000372841	0.00010881	0.000606346
Solyc04g019310	0.0119236	0.0204199	0.0141899	0.0337045
Solyc06g083190	6.18896e-07	0.000266731	0.000654205	0.00132417
Solyc01g005330	0.000172756	0.000491679	0.00052821	0.00210515
Solyc07g062830	0.000554243	6.01507e-06	0.000134669	0.00490699
Solyc09g065070	0.00225625	0.00227045	0.0250844	0.000171842
Solyc02g085070	0.000688928	0.000597449	0.00468714	0.000611146
Solyc02g077710	2.08688e-05	0.00325162	0.00542523	0.00123099
Solyc06g075310	1.80415e-05	2.47296e-05	0.0017922	2.96285e-05
Solyc07g051820	0.01402	0.000564269	0.000356442	0.00178954
Solyc11g005830	0.00163816	0.00617145	0.00651565	0.000268403
Solyc11g008800	0.000295159	0.00247449	0.000247135	0.00304689
Solyc01g101260	0.0012325	0.00130564	0.00605818	6.75611e-05
Solyc05g043340	0.000553372	0.00792336	0.000390074	0.00920434
Solyc09g015870	2.59324e-06	0.000785888	0.00141237	0.000138214
Solyc02g070940	0.0621561	3.30559e-05	0.0257343	2.11668e-05
Solyc01g090840	0.000907709	0.000940047	0.000330129	0.00110541
Solyc12g096500	0.00075191	0.000433235	5.2732e-06	0.000491932
Solyc09g090680	0.00355475	0.004319	0.000890978	1.69401e-05
Solyc09g091370	0.000903103	0.00746071	0.0337674	0.000350811
Solyc09g064480	0.000558783	0.0087413	0.000961925	0.00186465
Solyc07g044900	0	0	0	0
Solyc03g025160	0.000478886	0.000161531	0.000783472	4.09763e-05
Solyc11g056530	0.000123278	0.0197556	1.44597e-05	0.00181346
Solyc03g043920	0.00312363	9.78365e-07	0.000499989	3.76216e-05
Solyc11g011990	0.000483995	8.45371e-05	0.00304878	0.00050682
Solyc09g063130	0.00487545	0.00433182	0.0137811	8.66586e-06
Solyc03g007330	0.00570941	0.000952308	0.00197805	0.00087975
Solyc05g015650	0.000551939	6.77496e-08	0.00216095	3.9271e-05
Solyc06g051810	0.000177507	1.30997e-08	0.00186145	1.39398e-06
Solyc09g090970	0.00100236	0.00697858	0.0123933	0.00617826
Solyc10g011950	2.02162e-05	0.00845188	0.00367404	0.0018067
Solyc11g040300	0.00234827	1.52212e-05	0.000310736	6.87574e-05
Solyc01g044520	4.36499e-05	0.00236397	0.00414948	6.31946e-09
Solyc09g014580	0.000554243	6.01507e-06	0.000134669	0.00490699
Solyc09g091080	0.000554243	6.01507e-06	0.000134669	0.00490699
Solyc09g075000	0.00156038	7.1409e-05	8.53853e-05	4.00875e-05
Solyc04g074120	2.80308e-07	0.000603766	0.0056194	0.000218059
Solyc06g083220	0.00802973	2.78318e-05	0.000817269	4.50563e-06
Solyc04g071330	0.000168599	0.001467	0.000940824	0.000402736
Solyc10g078400	0.00304108	0.00686559	1.05138e-05	0.00195652
Solyc06g066010	0.0015373	5.9123e-10	0.0038399	0.0153436
Solyc06g061040	1.79241e-05	0.00612022	0.00464392	0.00611895
Solyc12g013560	9.55607e-05	8.01357e-06	0.00344933	2.21924e-05
Solyc06g069670	0	0	0	0
Solyc10g017650	9.29115e-05	0.0245319	0.000120628	0.000321473
Solyc06g067940	0.00061036	0.000192295	0.00029465	0.000527992
Solyc07g063000	0.00413058	0.00222726	0.00122646	0.00254679
Solyc09g065990	0.00919696	0.00264042	0.000620034	2.13698e-07
Solyc12g042760	0.0180403	0.00284703	0.00354719	0.00240236
Solyc12g099500	0.0184952	0.0190216	0.000267708	0.000660762
Solyc08g015940	0.0012104	0.00169238	4.06619e-05	4.21735e-05
Solyc09g009460	5.20651e-07	0.0011342	2.16755e-06	1.22818e-05
Solyc08g075650	4.64345e-05	5.66531e-05	0.0022946	0.00100296
Solyc05g053900	0.00116039	0.00366353	0.0111038	2.49867e-05
Solyc01g091820	0.00638396	0.000139738	0.000516684	0.000586975
Solyc11g006510	0.0568072	0.00641847	0.00361643	0.00107738
Solyc05g009670	0.00276363	0.000279486	0.00116455	0.00157524
Solyc02g071710	0.00275232	0.000780074	0.00369787	0.000404659
Solyc07g048110	0.00232334	5.43379e-05	4.50772e-05	0.00130514
Solyc03g034360	0.00269566	0.00134556	1.76454e-06	0.00250048
Solyc02g087320	0.000549786	0.0101275	0.0137443	0.00130849
Solyc02g079540	0.00194142	0.00247578	0.000921983	0.00326193
Solyc03g032240	0.00309588	0.00716467	0.0150233	0.00380116
Solyc10g053880	0	0	0	0
Solyc08g078380	0.000160285	4.95411e-05	0.0359755	2.19189e-05
Solyc01g088060	0.000967224	0.00297319	0.0103829	0.000960082
Solyc07g064700	0.000580269	2.72025e-05	0.00582065	0.00145041
Solyc01g094370	0.000409733	0.000764107	0.0014643	4.87009e-05
Solyc02g065760	0	0	0	0
Solyc12g010030	0	0	0	0
Solyc03g006820	0.000171011	0.00044347	0.000566825	1.2266e-07
Solyc09g055700	0.000518974	0.00188684	0.000555411	0.000319674
Solyc07g061710	0	0	0	0
Solyc06g054570	0.00224899	0.00305281	0.00351477	5.62432e-05
Solyc12g100010	0.000254517	0.00433258	0.00171217	0.0237533
Solyc10g079460	0.00404537	0.0140074	0.00409075	0.000121861
Solyc01g007400	0.00770009	0.00292302	0.00124794	0.0242899
Solyc07g065870	0.0102507	0.00941221	0.00461853	0.00303139
Solyc12g008480	0.0030545	0.000487107	0.00116436	0.00877675
Solyc05g008100	0.000247936	0.000409897	0.00211667	0.000470645
Solyc02g070440	0.000127229	0.000196443	0.000208266	0.000530294
Solyc11g008020	0.00202514	0.00314419	0.000938957	0.00156351
Solyc06g062660	0.000123691	0.000164993	0.00458125	0.00241733
Solyc07g062060	0.00559693	0.00101586	0.000785757	0.00232878
Solyc02g084670	0	0	0	0
Solyc03g033590	1.40059e-06	0.000991565	0.00166822	0.00330336
Solyc02g078630	8.00068e-05	0.00467561	4.0032e-05	3.81991e-05
Solyc07g055110	0.00118542	0.00811919	0.0134963	0.0194322
Solyc06g036550	0.0026171	0.0442102	0.00255591	4.13851e-05
Solyc01g094950	0.00150168	5.71982e-06	0.00157119	8.01731e-07
Solyc01g110950	0	0	0	0
Solyc06g064620	0.00279555	0.0173134	0.00143986	0.0148604
Solyc03g082740	3.16715e-05	8.24687e-06	7.52442e-06	0.000111627
Solyc04g010330	0.00161599	0.0152933	0.000618924	0.000735403
Solyc01g095020	0.000600948	8.59893e-06	2.04874e-05	7.90207e-06
Solyc09g031870	0.00457029	0.00272586	0.00176139	0.000167355
Solyc05g013160	0.000461496	0.000219208	0.0112607	0.00197863
Solyc01g067740	1.16074e-05	6.30463e-06	0.000536857	8.81834e-07
Solyc03g033620	3.31856e-05	0.00138206	0.000977708	0.000640054
Solyc09g056210	0.000233669	0.00079897	0.000286529	0.0138946
Solyc11g012310	0.000210496	0.00308052	0.0167332	0.00585334
Solyc10g006140	2.752e-05	9.53425e-05	0.000106749	0.000199464
Solyc08g023640	0	0	0	0
Solyc02g032800	0.00649154	0.00241648	0.000476278	0.000527022
Solyc11g005190	0.00544217	0.0100283	0.00046616	0.00732801
Solyc02g089360	0.000593961	0.000698895	0.00731109	0.000291015
Solyc12g038450	0.000273135	0.0434102	5.17325e-05	0.00393935
Solyc01g095690	0.00839991	0.000414367	0.00255763	7.05173e-05
Solyc08g062310	0.0011905	3.93863e-05	0.00159447	0.000533796
Solyc06g051060	0.000972866	0.00445167	0.00356419	6.61695e-05
Solyc04g072150	0.00224695	0.00261347	0.00893471	0.013558
Solyc11g044250	0.00574521	0.00868524	0.0380583	0.00862749
Solyc05g007460	0.00201566	0.000909409	0.002191	0.000272152
Solyc05g006610	0.00302475	0.00159537	1.60832e-05	0.000256009
Solyc03g117280	0.000691699	0.00224425	0.00106073	7.24232e-06
Solyc02g094270	0.00112785	0.0301176	0.00478113	4.79482e-05
Solyc07g063820	0.00107133	0.0150412	0.0103973	4.34155e-05
Solyc03g121570	1.72853e-06	0.000353648	4.88625e-05	0.00116179
Solyc02g089090	6.25533e-05	0.00133316	0.00343812	0.000701823
Solyc05g051410	0.000465947	0.00293281	0.00501932	0.00121821
Solyc06g065970	6.38759e-05	0.000184017	5.86465e-06	0.000241447
Solyc03g093170	0	0	0	0
Solyc01g105950	0.0170551	0.0318354	0.00423782	0.0281914
Solyc03g034070	0.01425	0.000171698	0.000165581	0.00175387
Solyc11g072250	0.00557629	0.000971128	0.0010759	0.0174638
Solyc07g008060	0.00364973	6.98045e-06	0.0057699	0.000191544
Solyc02g076900	0.000840915	0.000278229	3.64679e-08	0.000172491
Solyc06g008510	0.000133353	0.00163605	0.00123293	0.0032483
Solyc05g052260	0.000346935	5.12649e-05	0.000176576	0.000365831
Solyc09g007430	0.00113918	0.000415648	0.00143322	0.00274945
Solyc04g011520	0.000177735	0.000418889	0.00330738	0.000385749
Solyc03g006450	0.000842165	5.62766e-06	0.0105238	0.0140199
Solyc10g084740	4.07803e-05	0.000983705	0.0030015	0.0026619
Solyc02g088940	0.00326786	0.0402743	0.000579576	0.00820571
Solyc00g309530	0.00517453	0.000573747	3.62586e-07	0.0026338
Solyc07g042960	0.00287274	1.81951e-05	0.0030899	0.00136017
Solyc10g083210	7.83422e-05	0.00108477	0.000425972	0.000453096
Solyc04g016060	0.00371649	0.00674827	0.00408798	0.000117829
Solyc09g083280	0.00147109	9.50327e-05	0.00136657	0.00160214
Solyc12g010850	0.000728906	5.56197e-05	0.00195031	0.00369321
Solyc05g014240	0.00022498	0.000859511	3.54335e-05	0.00138454
Solyc05g052190	0.00255583	0.00107708	0.00225965	0.000989469
Solyc08g067850	0.000101234	1.39296e-05	0.00177332	0.00211764
Solyc11g044320	0.000357421	1.87209e-05	0.00820022	9.01032e-05
Solyc07g026930	0.0200558	0.0035202	0.00257398	0.0210711
Solyc02g072020	0.0011905	3.93863e-05	0.00159447	0.000533796
Solyc06g065020	3.18532e-05	5.13665e-06	0.00101235	0.000661964
Solyc10g009200	0.000673472	6.95185e-05	0.00221516	0.00276145
Solyc01g065980	0.000406365	0.000778589	0.0197696	0.00499648
Solyc12g006410	0.000742689	0.014694	7.60013e-05	0.000720494
Solyc03g116620	0.00457029	0.00272586	0.00176139	0.000167355
Solyc08g081240	0.00019389	0.00064675	0.000978272	6.3739e-06
Solyc05g008920	0.000852549	0.000314951	0.000165504	0.000136948
Solyc06g053330	0.00101821	7.55662e-05	0.000959969	6.00174e-06
Solyc07g026680	0.00768876	0.00143961	0.00230641	0.00119726
Solyc09g082480	0.000666943	0.00165783	0.0133677	0.0100713
Solyc11g071500	0	0	0	0
Solyc01g100820	0.00199161	0.000947608	0.000127527	0.000505713
Solyc08g082910	0.00389784	0.00392072	0.00623325	8.70672e-05
Solyc01g106790	0.00512298	6.71123e-05	0.000553856	0.000184873
Solyc03g122170	0.0020328	0.0284908	0.000115172	0.00459701
Solyc09g005360	0.000353102	0.000422577	0.000364114	0.000293688
Solyc06g007260	0.0011905	3.93863e-05	0.00159447	0.000533796
Solyc03g026040	0.00326348	0.0163445	0.00508891	0.00105589
Solyc03g097670	0.00154699	0.000495846	0.00949683	0.00359553
Solyc12g044440	0.00234542	0.00460409	0.00203419	0.0113004
Solyc08g081790	0.00938267	0.0189263	0.000761035	0.0122138
Solyc06g009390	0.000145836	0.0016158	0.000506853	0.000491538
Solyc09g082150	0.00106635	0.00387648	0.000285012	0.000166053
Solyc03g007470	0.00536235	5.97698e-05	0.000357463	2.62665e-06
Solyc01g100790	0	0	0	0
Solyc02g091600	0.00415434	0.00013537	1.16865e-05	0.00499436
Solyc04g055130	0.00126927	0.00213891	0.00145687	0.0140011
Solyc10g076610	0.00141062	1.60085e-05	0.012581	0.000373784
Solyc12g088350	4.92615e-05	0.0142415	0.00562916	0.000896531
Solyc06g082480	3.87106e-06	0.00155841	0.00391455	0.00207191
Solyc04g015080	0.001507	0.000328836	0.000103932	8.39109e-05
Solyc01g109510	0.000226298	5.99644e-05	0.000115218	0.00112264
Solyc01g098390	0.000238492	6.40169e-05	0.00168784	0.000130293
Solyc12g009940	4.79582e-05	0.000529941	0.000697071	2.51385e-05
Solyc04g049180	0.000269131	8.08762e-06	0.000214984	0.000300884
Solyc11g017060	0.0011905	3.93863e-05	0.00159447	0.000533796
Solyc09g005580	0.00484314	0.0123494	9.02573e-05	0.0244392
Solyc01g068370	0.00359773	3.90145e-09	0.0142471	0.00827981
Solyc08g077460	0.000213321	2.65615e-05	0.00182557	0.000173437
Solyc11g030870	2.02162e-05	0.00845188	0.00367404	0.0018067
Solyc03g007190	7.63808e-05	0.000202484	0.000850804	0.000359752
Solyc10g085820	0.000233059	0.00101832	0.000369697	0.000174521
Solyc03g053130	0	0	0	0
Solyc09g007980	0.00347067	0.00998122	8.45466e-05	0.00033575
Solyc01g105170	0.000556487	0.000111847	0.000477667	7.27518e-05
Solyc04g078920	0.000233072	9.55399e-05	0.000132824	0.000402943
Solyc02g067860	0.00105084	7.36472e-05	0.00060977	3.76653e-06
Solyc08g082260	0	0	0	0
Solyc04g014680	0.000373636	5.99328e-06	1.87681e-05	0.00257684
Solyc06g072140	1.08092e-05	3.28821e-05	0.000648313	0.000418841
Solyc04g045520	0.000353693	0.0134355	0.0106081	0.00122613
Solyc08g006760	0.0031465	0.00166807	0.000530761	0.000878934
Solyc06g005640	0.000160793	4.44685e-05	0.00190465	0.00262877
Solyc05g054090	0.0191718	0.0270195	0.0123281	0.00252145
Solyc01g110540	0.0015009	0.00164511	0.000241869	0.00078234
Solyc07g047870	0.000722337	0.00757803	0.000140781	0.00334961
Solyc09g012000	0.0188509	0.0256088	4.21813e-05	0.00610841
Solyc05g055320	0.000611367	0.000843122	0.00275085	0.0162626
Solyc01g098930	0.000507322	0.000176347	0.00230383	0.000884545
Solyc03g118560	0.000752455	0.00312838	0.0007628	0.00675622
Solyc09g011770	1.18702e-05	0.000125566	0.00140438	0.00573629
Solyc06g018050	0.000146045	4.31895e-05	0.000827249	0.000215311
Solyc03g114410	0.000505487	0.000141584	0.00289572	0.0021564
Solyc04g014350	0	0	0	0
Solyc07g008890	0.00277901	2.13546e-05	0.000235727	0.0250855
Solyc04g054770	0	0	0	0
Solyc10g086330	0.000579607	0.0015104	0.00112716	0.000198566
Solyc02g032490	0.000370137	0.0382828	0.00349071	0.00770462
Solyc04g080390	0.00547963	0.000603078	0.00520371	0.0026862
Solyc10g081300	0.00721695	0.00648483	0.000626686	0.000466053
Solyc04g081440	9.10068e-05	0.00117735	0.000651647	1.08279e-05
Solyc02g093510	0.000189594	0.000311378	0.00281254	8.55923e-07
Solyc08g076730	4.82652e-05	0.000732195	0.00098265	0.00291452
Solyc02g080200	0.00479954	0.00179977	0.000566307	0.000507086
Solyc06g007390	0.00592298	0.0139251	1.79221e-05	0.0157855
Solyc02g062560	1.47883e-06	1.15836e-05	4.37792e-05	0.00267446
Solyc01g009830	0.00768449	0.000531193	0.00450855	0.00352279
Solyc10g007310	0.000185166	0.00176929	0.000578996	2.84228e-05
Solyc08g041780	0.000140072	0.00105676	9.5143e-05	0.000239465
Solyc08g083130	0.0141053	0.000561088	0.00521998	3.659e-05
Solyc06g074420	0.000156929	0.00232549	0.00178796	0.00219662
Solyc01g104490	0.00038621	3.45243e-05	0.00560568	1.66216e-05
Solyc06g007850	4.01647e-05	0.000593768	0.00529462	0.0139998
Solyc08g007410	3.71975e-05	7.74416e-05	0.00010746	0.000504768
Solyc06g062340	0.00221239	5.02718e-05	0.0253853	0.00551367
Solyc10g085170	0.000773585	0.0198085	0.00418959	0.00514658
Solyc06g068700	2.72835e-07	6.22482e-05	0.000175426	0.000669133
Solyc04g079320	2.14243e-05	2.23058e-05	0.000628891	0.000639595
Solyc03g110910	0.000625424	5.70466e-05	0.000540453	2.612e-05
Solyc08g005120	0.00702099	0.0100644	0.00393181	0.0029624
Solyc10g084880	0.0193292	0.00118827	8.21269e-05	0.000123423
Solyc01g009780	0.000196023	7.41379e-05	0.00157154	0.000260228
Solyc01g104710	0.0320548	5.99011e-05	0.0116905	1.90688e-05
Solyc03g025760	0.0143821	0.0243217	0.00966941	3.71281e-08
Solyc02g069520	0.000634585	2.36726e-06	0.00263525	0.00150742
Solyc10g047630	0.000144858	3.54895e-05	3.29176e-08	0.000619206
Solyc04g007610	0.00033915	0.000381589	0.000215088	7.4236e-06
Solyc09g042290	0.0180644	0.000453299	0.00293922	0.028833
Solyc02g081150	0.00139201	0.000638097	0.000971111	0.000123568
Solyc09g059540	0.00306102	0.0235264	0.00109343	0.015665
Solyc07g042510	0.00681915	0.000294316	0.00681885	0.000462082
Solyc04g074320	0.00125596	1.36306e-05	0.00030517	0.0111196
Solyc06g083420	0.00119241	3.3237e-05	0.001068	0.0030415
Solyc04g077670	0.00232479	0.000191333	0.00509592	0.00064276
Solyc11g027650	1.09745e-05	0.0036536	0.000390852	0.000224088
Solyc10g084220	2.17684e-05	0.000872515	0.00113606	0.00420001
Solyc02g005320	0.00648497	0.000318649	0.00146577	0.0151245
Solyc06g069070	0.000182559	0.00393722	0.00126347	0.00214252
Solyc02g092390	6.10723e-06	1.14624e-05	0.000397506	0.000968042
Solyc04g078490	1.25521e-05	4.55596e-05	5.33616e-05	2.31639e-05
[truncated: 23,480 more rows]
