# Supplementary material for: Transcriptional Basis for Differential Thermosensitivity of Seedlings of Various Tomato Genotypes
Source: Genes (Basel). 2020 Jun 16;11(6):655. doi: 10.3390/genes11060655 (PMC7349527; doi:10.3390/genes11060655)
Supplement: Supplementary file 1 [file genes-11-00655-s001.zip › Supplements/Table S6.xlsx]

## Sheet: Table S6a
Table S6. The DeSeq2 analysis of the change of expression in LA1994. The accession number, the mean value of expression, the log2 of the change of the transcript abundance, the IfcSE value, the stat value, the p-value and the adjusted p-value (padj) is shown for all genes where an expression was determined and where the p-value is smaller than one. The values are shown for the ratio of the values…
25 / 39	baseMean	log2FoldChange	lfcSE	stat	pvalue	padj		25 / 45	baseMean	log2FoldChange	lfcSE	stat	pvalue	padj		39 / 45	baseMean	log2FoldChange	lfcSE	stat	pvalue	padj
Solyc00g005000	124.137	-1.26464	0.320551	-3.9452	7.97338e-05	0.00119587		Solyc00g005000	124.137	-2.56626	0.337723	-7.59871	2.99095e-14	1.79852e-12		Solyc00g005000	124.137	-1.30162	0.343946	-3.78438	0.000154094	0.00233266
Solyc00g005050	583.816	0.0364985	0.162612	0.224452	0.822406	0.921436		Solyc00g005050	583.816	-0.0227719	0.163428	-0.13934	0.889182	0.958162		Solyc00g005050	583.816	-0.0592705	0.163868	-0.361697	0.717578	0.872789
Solyc00g005840	55.8626	0.788175	0.323787	2.43424	0.0149231	0.074531		Solyc00g005840	55.8626	0.372128	0.330503	1.12594	0.260189	0.531527		Solyc00g005840	55.8626	-0.416047	0.323048	-1.28788	0.197788	0.44194
Solyc00g006470	96.0983	0.291495	0.347281	0.839362	0.401266	0.643746		Solyc00g006470	96.0983	1.07598	0.342192	3.14436	0.00166448	0.0134502		Solyc00g006470	96.0983	0.784481	0.34094	2.30093	0.0213954	0.105352
Solyc00g006490	109.67	0.201544	0.237881	0.847249	0.396856	0.639898		Solyc00g006490	109.67	0.0217858	0.241607	0.0901707	0.928152	0.972849		Solyc00g006490	109.67	-0.179758	0.24131	-0.744928	0.456315	0.703756
Solyc00g006800	664.852	-0.205063	0.151306	-1.35529	0.175326	0.398306		Solyc00g006800	664.852	-0.322325	0.152169	-2.1182	0.0341584	0.138824		Solyc00g006800	664.852	-0.117261	0.153087	-0.765975	0.443691	0.693686
Solyc00g006810	92.3701	0.538605	0.288625	1.86611	0.0620264	0.204193		Solyc00g006810	92.3701	0.337889	0.291909	1.15751	0.247063	0.515761		Solyc00g006810	92.3701	-0.200716	0.288513	-0.69569	0.486623	0.727505
Solyc00g006820	55.5482	-0.355329	0.315087	-1.12772	0.259439	0.501673		Solyc00g006820	55.5482	-1.01687	0.332223	-3.06082	0.0022073	0.016928		Solyc00g006820	55.5482	-0.661546	0.339343	-1.94949	0.051237	0.189952
Solyc00g006830	176.497	0.78885	0.294255	2.68084	0.00734387	0.04403		Solyc00g006830	176.497	-0.208172	0.301189	-0.69117	0.489459	0.737197		Solyc00g006830	176.497	-0.997022	0.298191	-3.34357	0.000827083	0.00894311
Solyc00g007010	94.6074	-0.627427	0.252912	-2.48081	0.0131085	0.067531		Solyc00g007010	94.6074	-0.281383	0.249606	-1.12731	0.259611	0.530773		Solyc00g007010	94.6074	0.346044	0.260155	1.33015	0.18347	0.422222
Solyc00g007060	222.485	-0.238675	0.165125	-1.44541	0.148342	0.359635		Solyc00g007060	222.485	-0.373473	0.167948	-2.22374	0.026166	0.11363		Solyc00g007060	222.485	-0.134798	0.171238	-0.787197	0.431167	0.683023
Solyc00g007070	517.071	0.212284	0.116315	1.82509	0.0679878	0.216771		Solyc00g007070	517.071	0.170592	0.117361	1.45357	0.146066	0.374306		Solyc00g007070	517.071	-0.0416919	0.117154	-0.355872	0.721936	0.875129
Solyc00g007080	9.83448	0.511104	0.571201	0.894787	0.370901	0.616528		Solyc00g007080	9.83448	0.224931	0.583799	0.385289	0.700024	0.86703		Solyc00g007080	9.83448	-0.286173	0.573509	-0.498985	0.61779	0.815452
Solyc00g007090	129.863	-0.0185955	0.213131	-0.0872492	0.930473	0.970947		Solyc00g007090	129.863	-0.0501645	0.215178	-0.233131	0.81566	0.925805		Solyc00g007090	129.863	-0.031569	0.217137	-0.145387	0.884405	0.955846
Solyc00g007100	42.5516	0.190808	0.346357	0.550899	0.581703	0.782071		Solyc00g007100	42.5516	0.139935	0.34974	0.400111	0.689075	0.860602		Solyc00g007100	42.5516	-0.0508731	0.349441	-0.145584	0.88425	0.955789
Solyc00g007120	11.45	1.03915	0.588069	1.76706	0.0772189	0.236114		Solyc00g007110	1.94401	2.36154	0.710239	3.325	0.00088419	0.0078654		Solyc00g007120	11.45	0.878191	0.546458	1.60706	0.108041	0.308613
Solyc00g007200	150.05	-1.06369	0.282241	-3.76873	0.00016408	0.00217802		Solyc00g007120	11.45	1.91734	0.573391	3.34387	0.000826193	0.00742869		Solyc00g007150	5.44278	0.335939	0.724694	0.46356	0.642963	0.830995
Solyc00g007220	20.0001	2.27265	0.557308	4.07791	4.54416e-05	0.000740483		Solyc00g007150	5.44278	0.413351	0.724593	0.570459	0.568367	0.791445		Solyc00g007200	150.05	-0.0810857	0.295183	-0.274696	0.78355	0.904705
Solyc00g007260	37.0575	0.033934	0.329074	0.10312	0.917868	0.964545		Solyc00g007190	1.49411	0.575195	0.711097	0.808884	0.418582	0.682826		Solyc00g007220	20.0001	-0.967293	0.533383	-1.81351	0.0697538	0.233276
Solyc00g007270	2606.74	-0.462014	0.26814	-1.72303	0.0848826	0.251408		Solyc00g007200	150.05	-1.14477	0.285247	-4.01328	5.98816e-05	0.000767649		Solyc00g007260	37.0575	0.425621	0.325753	1.30657	0.191358	0.432854
Solyc00g007300	200.331	0.917754	0.257669	3.56176	0.00036838	0.00428559		Solyc00g007220	20.0001	1.30536	0.571781	2.28298	0.0224318	0.101996		Solyc00g007270	2606.74	0.0778765	0.268589	0.289947	0.771857	0.898682
Solyc00g008570	29.3718	-0.0567336	0.445608	-0.127317	0.898689	0.956456		Solyc00g007260	37.0575	0.459555	0.322422	1.42532	0.154065	0.387086		Solyc00g007300	200.331	-0.446378	0.256661	-1.73917	0.0820042	0.258313
Solyc00g008680	657.663	-0.0659151	0.133074	-0.495325	0.620371	0.806126		Solyc00g007270	2606.74	-0.384137	0.268213	-1.43221	0.152084	0.383931		Solyc00g008570	29.3718	1.1143	0.432649	2.57552	0.0100088	0.0606152
Solyc00g009020	1306.52	-0.0283008	0.146661	-0.192967	0.846984	0.933409		Solyc00g007300	200.331	0.471376	0.2611	1.80535	0.0710201	0.234787		Solyc00g008680	657.663	-0.275169	0.13613	-2.02137	0.0432417	0.170456
Solyc00g009060	62.6985	-0.37867	0.293953	-1.2882	0.197677	0.427739		Solyc00g008570	29.3718	1.05756	0.427117	2.47605	0.0132845	0.0688604		Solyc00g009020	1306.52	0.418424	0.146562	2.85493	0.00430468	0.0322659
Solyc00g009070	51.3905	-1.36666	0.401614	-3.40293	0.000666683	0.00684227		Solyc00g008680	657.663	-0.341084	0.135202	-2.52278	0.0116431	0.0625612		Solyc00g009060	62.6985	0.180005	0.30115	0.597726	0.550023	0.772113
Solyc00g009080	45.0886	0.236339	0.312178	0.757064	0.449012	0.684795		Solyc00g009020	1306.52	0.390123	0.146114	2.66999	0.00758531	0.0448048		Solyc00g009070	51.3905	-0.229197	0.425685	-0.53842	0.590287	0.798125
Solyc00g009090	22.9494	0.154489	0.418689	0.368982	0.712141	0.861951		Solyc00g009040	1.61368	0.358958	0.725059	0.495074	0.620548	0.821489		Solyc00g009080	45.0886	-0.991219	0.336645	-2.94441	0.00323573	0.0260318
Solyc00g009100	39.7681	0.603719	0.378548	1.59483	0.110751	0.298555		Solyc00g009060	62.6985	-0.198665	0.293311	-0.677317	0.498205	0.743598		Solyc00g009090	22.9494	-0.194399	0.427811	-0.454403	0.649539	0.834144
Solyc00g009110	129.269	0.0603379	0.34596	0.174407	0.861545	0.941119		Solyc00g009070	51.3905	-1.59586	0.409005	-3.90181	9.54745e-05	0.00115725		Solyc00g009100	39.7681	-0.169854	0.376596	-0.451024	0.651972	0.835822
Solyc00g009120	54.9662	0.91478	0.541725	1.68864	0.0912879	0.263314		Solyc00g009080	45.0886	-0.75488	0.337621	-2.23588	0.0253597	0.111409		Solyc00g009110	129.269	-0.545385	0.350409	-1.55642	0.119607	0.327815
Solyc00g009140	32.2608	0.717516	0.488165	1.46982	0.141609	0.350041		Solyc00g009090	22.9494	-0.0399101	0.427379	-0.0933833	0.925599	0.971635		Solyc00g009120	54.9662	0.318141	0.507691	0.626642	0.530894	0.757756
Solyc00g011880	82.4791	0.0148854	0.283199	0.0525617	0.958081	0.984903		Solyc00g009100	39.7681	0.433865	0.383259	1.13204	0.257617	0.528577		Solyc00g009140	32.2608	0.270117	0.473444	0.570537	0.568314	0.783031
Solyc00g011890	252.13	-0.0480324	0.201004	-0.238963	0.811134	0.914387		Solyc00g009110	129.269	-0.485047	0.34994	-1.38609	0.16572	0.406526		Solyc00g011880	82.4791	-0.11562	0.288286	-0.401061	0.688376	0.857668
Solyc00g013120	7.63442	2.53458	0.67545	3.75243	0.000175129	0.00230981		Solyc00g009120	54.9662	1.23292	0.536111	2.29975	0.0214625	0.0988647		Solyc00g011890	252.13	0.0885249	0.202765	0.436589	0.662409	0.841696
Solyc00g013130	18.0628	2.05023	0.563941	3.63554	0.000277396	0.00337314		Solyc00g009140	32.2608	0.987634	0.485904	2.03257	0.0420959	0.161822		Solyc00g013120	7.63442	-0.0155935	0.622943	-0.025032	0.980029	0.99361
Solyc00g013140	154.484	3.2822	0.36446	9.00566	2.14372e-19	3.08164e-17		Solyc00g011160	1.90717	0.422441	0.715512	0.590404	0.55492	0.781748		Solyc00g013130	18.0628	1.03367	0.480315	2.15206	0.0313924	0.136717
Solyc00g013160	4.70824	1.11439	0.706667	1.57696	0.114804	0.305484		Solyc00g011880	82.4791	-0.100735	0.286555	-0.351537	0.725186	0.880922		Solyc00g013140	154.484	1.00139	0.280037	3.57593	0.000348989	0.0045288
Solyc00g013180	24.5957	2.07982	0.482361	4.31175	1.6197e-05	0.000301261		Solyc00g011890	252.13	0.0404925	0.201455	0.201	0.840699	0.936706		Solyc00g013160	4.70824	1.74908	0.656427	2.66455	0.00770906	0.0503547
Solyc00g014790	32.8555	3.31846	0.498786	6.65307	2.87047e-11	1.75676e-09		Solyc00g013120	7.63442	2.51898	0.678069	3.71494	0.000203252	0.00220353		Solyc00g013180	24.5957	0.366615	0.417635	0.877834	0.380034	0.639215
Solyc00g014820	3.60104	1.28278	0.697119	1.84012	0.0657504	0.212048		Solyc00g013130	18.0628	3.0839	0.54978	5.60932	2.03119e-08	5.13733e-07		Solyc00g014790	32.8555	0.509595	0.382288	1.33301	0.182528	0.420837
Solyc00g014830	90.3004	3.14143	0.383324	8.19524	2.50092e-16	2.71211e-14		Solyc00g013140	154.484	4.2836	0.359971	11.8998	1.18579e-32	6.59563e-30		Solyc00g014820	3.60104	0.826852	0.658193	1.25625	0.209027	0.457639
Solyc00g014850	2.78512	1.67753	0.716185	2.34231	0.0191649	0.089183		Solyc00g013160	4.70824	2.86347	0.676525	4.23262	2.30989e-05	0.000329909		Solyc00g014830	90.3004	1.24001	0.259338	4.78142	1.74063e-06	5.20617e-05
Solyc00g019730	20.2509	3.13395	0.541549	5.787	7.16538e-09	2.92514e-07		Solyc00g013180	24.5957	2.44643	0.479016	5.1072	3.26962e-07	6.81989e-06		Solyc00g014850	2.78512	-0.518757	0.71152	-0.729083	0.465951	0.71198
Solyc00g019740	123.084	0.644444	0.366756	1.75714	0.0788933	0.239522		Solyc00g013190	2.01881	0.400941	0.725303	0.552791	0.580407	0.798892		Solyc00g019730	20.2509	0.543728	0.400457	1.35777	0.174537	0.410322
Solyc00g019750	12.9174	1.04956	0.671493	1.56303	0.118045	0.311075		Solyc00g014790	32.8555	3.82805	0.495253	7.72948	1.07983e-14	6.90815e-13		Solyc00g019740	123.084	0.750963	0.357266	2.10197	0.0355556	0.149477
Solyc00g019950	80.8228	3.68347	0.440614	8.35986	6.27914e-17	7.32329e-15		Solyc00g014820	3.60104	2.10964	0.683338	3.08725	0.00202017	0.0157034		Solyc00g019750	12.9174	-0.0844006	0.66522	-0.126876	0.899038	0.961862
Solyc00g020010	6.41633	1.90429	0.67001	2.84218	0.00448063	0.0301483		Solyc00g014830	90.3004	4.38144	0.374689	11.6935	1.37543e-31	6.8854e-29		Solyc00g019950	80.8228	1.25402	0.316226	3.96558	7.32183e-05	0.00126421
Solyc00g020020	2.86601	2.08785	0.70803	2.94882	0.00318989	0.0232809		Solyc00g014850	2.78512	1.15877	0.721963	1.60503	0.108488	0.310117		Solyc00g020010	6.41633	1.27059	0.589534	2.15524	0.0311431	0.136079
Solyc00g020030	3.54999	1.40367	0.711404	1.9731	0.0484836	0.17292		Solyc00g019730	20.2509	3.67767	0.53551	6.86761	6.5285e-12	2.77551e-10		Solyc00g020020	2.86601	0.574139	0.679143	0.845388	0.397895	0.655115
Solyc00g021630	399.875	3.43591	0.467281	7.353	1.93806e-13	1.49126e-11		Solyc00g019740	123.084	1.39541	0.362362	3.85087	0.000117701	0.00138719		Solyc00g020030	3.54999	0.442937	0.689617	0.642295	0.520682	0.751461
Solyc00g021640	38.5543	2.30199	0.427783	5.38122	7.39838e-08	2.50815e-06		Solyc00g019750	12.9174	0.965164	0.673394	1.43328	0.151777	0.383448		Solyc00g021630	399.875	2.75424	0.406761	6.77115	1.27767e-11	1.34619e-09
Solyc00g022090	3.1421	1.70575	0.714703	2.38666	0.0170024	0.0814711		Solyc00g019950	80.8228	4.93749	0.434356	11.3674	6.07878e-30	2.3408e-27		Solyc00g021640	38.5543	0.827676	0.322092	2.56968	0.0101791	0.0613261
Solyc00g022100	65.3965	2.40836	0.347293	6.93467	4.07182e-12	2.73579e-10		Solyc00g020000	1.567	1.77396	0.716959	2.47429	0.0133501	0.0691111		Solyc00g022090	3.1421	0.21469	0.700106	0.306653	0.759107	0.892877
Solyc00g022110	134.759	3.16015	0.351278	8.99616	2.33761e-19	3.30906e-17		Solyc00g020010	6.41633	3.17488	0.646647	4.90975	9.11919e-07	1.75579e-05		Solyc00g022100	65.3965	-0.172013	0.29893	-0.575431	0.565	0.78117
Solyc00g023590	2.78627	1.08993	0.72127	1.51112	0.130757	0.332518		Solyc00g020020	2.86601	2.66199	0.701932	3.79238	0.000149211	0.00170051		Solyc00g022110	134.759	0.996493	0.288272	3.45678	0.000546673	0.00641208
Solyc00g023700	2.67729	1.45218	0.719226	2.01908	0.0434786	0.159657		Solyc00g020030	3.54999	1.84661	0.706579	2.61346	0.00896317	0.0509593		Solyc00g023590	2.78627	0.24547	0.715205	0.343217	0.731436	0.880317
Solyc00g024150	205.988	0.969454	0.354541	2.73439	0.00624963	0.0390081		Solyc00g021630	399.875	6.19015	0.461695	13.4074	5.46928e-41	7.68341e-38		Solyc00g023700	2.67729	0.812303	0.708555	1.14642	0.251621	0.507953
Solyc00g025290	672.782	4.1767	0.379628	11.0021	3.73439e-28	9.89294e-26		Solyc00g021640	38.5543	3.12967	0.416877	7.5074	6.0311e-14	3.42116e-12		Solyc00g024150	205.988	0.284171	0.35141	0.80866	0.418711	0.672956
Solyc00g025400	2.717	1.12199	0.720147	1.55801	0.119232	0.312907		Solyc00g022090	3.1421	1.92044	0.713866	2.6902	0.00714097	0.0428501		Solyc00g025290	672.782	1.11275	0.34859	3.19215	0.00141218	0.0137707
Solyc00g027770	241.347	-0.148202	0.159223	-0.930784	0.351965	0.599037		Solyc00g022100	65.3965	2.23635	0.350701	6.37679	1.80841e-10	6.35293e-09		Solyc00g025400	2.717	0.2011	0.712905	0.282086	0.777877	0.902144
Solyc00g030520	129.308	-0.0967126	0.193231	-0.500503	0.616721	0.803701		Solyc00g022110	134.759	4.15665	0.347623	11.9573	5.94407e-33	3.5007e-30		Solyc00g027770	241.347	0.251491	0.160467	1.56724	0.117059	0.323706
Solyc00g033460	4.79906	-0.224296	0.620796	-0.361304	0.717872	0.86443		Solyc00g023590	2.78627	1.3354	0.720245	1.85409	0.0637262	0.217579		Solyc00g030520	129.308	-0.143356	0.200572	-0.714736	0.474772	0.718708
Solyc00g039990	2.71823	1.42612	0.716269	1.99104	0.0464762	0.167566		Solyc00g023700	2.67729	2.26448	0.712592	3.17781	0.00148394	0.0122534		Solyc00g033460	4.79906	-0.123905	0.631394	-0.19624	0.844422	0.935235
Solyc00g042840	8.02704	0.304702	0.638879	0.476932	0.633411	0.813884		Solyc00g024150	205.988	1.25362	0.354254	3.53878	0.000401985	0.00401064		Solyc00g039990	2.71823	-1.28896	0.717	-1.79771	0.0722227	0.238309
Solyc00g044350	32.0172	-0.473044	0.475399	-0.995047	0.319714	0.56697		Solyc00g025290	672.782	5.28945	0.378673	13.9684	2.43016e-44	5.40684e-41		Solyc00g042840	8.02704	-0.684286	0.655495	-1.04392	0.296521	0.559211
Solyc00g047200	135.976	3.34535	0.407989	8.19962	2.41156e-16	2.63059e-14		Solyc00g025400	2.717	1.32309	0.719368	1.83924	0.0658792	0.222682		Solyc00g044350	32.0172	-0.155585	0.484347	-0.321227	0.748038	0.887273
Solyc00g048510	12.5892	2.03231	0.578163	3.51512	0.000439561	0.00495816		Solyc00g027770	241.347	0.103289	0.15862	0.65117	0.514937	0.753828		Solyc00g047200	135.976	1.10998	0.339429	3.27015	0.00107491	0.0110433
Solyc00g049210	9.62256	2.5077	0.627275	3.99776	6.39444e-05	0.000993951		Solyc00g030510	1.95777	-1.40563	0.68727	-2.04524	0.0408311	0.158174		Solyc00g048510	12.5892	-1.71477	0.57761	-2.96874	0.00299026	0.0243957
Solyc00g049520	102.606	1.69142	0.707416	2.39099	0.0168031	0.0808315		Solyc00g030520	129.308	-0.240069	0.197304	-1.21675	0.2237	0.487389		Solyc00g049210	9.62256	0.703394	0.522653	1.34581	0.178363	0.415783
Solyc00g050130	83.9464	-0.41261	0.291727	-1.41437	0.157253	0.372739		Solyc00g033460	4.79906	-0.348201	0.625518	-0.55666	0.57776	0.798031		Solyc00g049520	102.606	-2.50596	0.70843	-3.53735	0.000404164	0.00506749
Solyc00g050430	28.5168	0.274349	0.434422	0.631526	0.527697	0.741446		Solyc00g039990	2.71823	0.137164	0.723958	0.189464	0.849729	0.941071		Solyc00g050130	83.9464	0.103261	0.298381	0.346069	0.729291	0.879435
Solyc00g052430	59.7542	3.35831	0.439399	7.64298	2.12251e-14	1.81382e-12		Solyc00g042840	8.02704	-0.379584	0.658312	-0.576602	0.564209	0.788616		Solyc00g050430	28.5168	-0.541069	0.450172	-1.20192	0.229396	0.482577
Solyc00g052530	4.43614	1.99795	0.703113	2.84158	0.00448911	0.0301944		Solyc00g044350	32.0172	-0.62863	0.478971	-1.31246	0.189365	0.439686		Solyc00g052430	59.7542	0.813483	0.315918	2.57498	0.0100246	0.0606709
Solyc00g052940	41.4466	-0.568631	0.296455	-1.9181	0.0550979	0.188595		Solyc00g047200	135.976	4.45534	0.404086	11.0257	2.87207e-28	9.06194e-26		Solyc00g052530	4.43614	0.311895	0.671554	0.464437	0.642335	0.830662
Solyc00g053440	85.8334	3.76754	0.479467	7.85776	3.91074e-15	3.66267e-13		Solyc00g048510	12.5892	0.317536	0.614246	0.516953	0.605189	0.812763		Solyc00g052940	41.4466	-0.159136	0.316646	-0.502568	0.615268	0.813398
Solyc00g057880	27.6601	0.443559	0.478207	0.927547	0.353643	0.60071		Solyc00g049210	9.62256	3.21109	0.615714	5.21523	1.83586e-07	4.01325e-06		Solyc00g053440	85.8334	0.920122	0.345628	2.66217	0.00776385	0.0505878
Solyc00g058890	275.786	0.432373	0.224444	1.92642	0.0540525	0.186068		Solyc00g049520	102.606	-0.814541	0.708989	-1.14888	0.250607	0.520501		Solyc00g057880	27.6601	0.0252465	0.476264	0.0530094	0.957724	0.985151
Solyc00g059100	94.9485	0.865414	0.345462	2.50509	0.012242	0.0643285		Solyc00g050130	83.9464	-0.309349	0.292326	-1.05823	0.289949	0.565441		Solyc00g058890	275.786	-0.150951	0.224802	-0.671484	0.501913	0.738043
Solyc00g063110	29.1806	-0.774977	0.558302	-1.38809	0.165108	0.383776		Solyc00g050430	28.5168	-0.26672	0.452436	-0.58952	0.555512	0.782139		Solyc00g059100	94.9485	-0.684477	0.347041	-1.97232	0.0485726	0.183673
Solyc00g069880	6.18497	2.34889	0.653286	3.5955	0.000323771	0.00382422		Solyc00g052430	59.7542	4.1718	0.433863	9.61547	6.87939e-22	9.76972e-20		Solyc00g063110	29.1806	-0.357961	0.56885	-0.629272	0.529171	0.756818
Solyc00g070680	17.0043	3.07959	0.66551	4.62742	3.70252e-06	8.41415e-05		Solyc00g052530	4.43614	2.30984	0.700235	3.29867	0.000971451	0.00854296		Solyc00g069880	6.18497	0.560285	0.570508	0.982082	0.32606	0.590562
Solyc00g072100	70.8035	-0.994576	0.332117	-2.99465	0.00274758	0.0207794		Solyc00g052940	41.4466	-0.727767	0.303617	-2.39699	0.0165303	0.0813273		Solyc00g070680	17.0043	-2.15174	0.652697	-3.29669	0.000978315	0.0102323
Solyc00g072400	88.0055	-1.11431	0.565578	-1.97021	0.0488139	0.173844		Solyc00g053440	85.8334	4.68766	0.474239	9.88459	4.85569e-23	8.10252e-21		Solyc00g072100	70.8035	0.568813	0.341963	1.66338	0.0962373	0.286411
Solyc00g072800	7.17692	2.09499	0.657882	3.18445	0.0014503	0.0126622		Solyc00g057880	27.6601	0.468806	0.479857	0.976969	0.328584	0.604998		Solyc00g072400	88.0055	-1.34967	0.575788	-2.34404	0.0190759	0.0973207
Solyc00g075450	20.8992	-1.63211	0.686773	-2.3765	0.0174779	0.0831461		Solyc00g058890	275.786	0.281422	0.226532	1.2423	0.214125	0.473938		Solyc00g072800	7.17692	0.624519	0.583392	1.0705	0.284396	0.545437
Solyc00g080750	60.3448	-0.47872	0.340332	-1.40662	0.159539	0.375938		Solyc00g059100	94.9485	0.180937	0.352593	0.51316	0.607839	0.814357		Solyc00g075450	20.8992	-1.17563	0.700847	-1.67743	0.0934575	0.280842
Solyc00g082150	778.551	-0.487897	0.17889	-2.72736	0.00638433	0.039662		Solyc00g063110	29.1806	-1.13294	0.563211	-2.01157	0.0442656	0.167462		Solyc00g080750	60.3448	-0.0658462	0.352205	-0.186954	0.851696	0.93916
Solyc00g085070	225.458	0.896392	0.279272	3.20974	0.00132855	0.0118161		Solyc00g068980	1.36204	0.404734	0.693614	0.583515	0.559547	0.785393		Solyc00g082150	778.551	0.300575	0.180044	1.66945	0.095028	0.283888
Solyc00g090870	80.1919	0.551515	0.279986	1.9698	0.0488616	0.17398		Solyc00g069880	6.18497	2.90917	0.644434	4.5143	6.35248e-06	0.000102582		Solyc00g085070	225.458	-0.405097	0.27792	-1.4576	0.14495	0.368566
Solyc00g091170	184.601	-0.332153	0.241072	-1.37782	0.16826	0.388134		Solyc00g070680	17.0043	0.927856	0.694512	1.33598	0.181555	0.429635		Solyc00g090870	80.1919	-0.971297	0.290381	-3.3449	0.000823116	0.00891061
Solyc00g094020	18.6728	3.88339	0.640419	6.06383	1.32921e-09	6.04753e-08		Solyc00g072100	70.8035	-0.425762	0.323678	-1.31539	0.188379	0.438271		Solyc00g091170	184.601	0.178623	0.2442	0.731461	0.464497	0.710634
Solyc00g094520	6.60885	1.95202	0.675541	2.88956	0.00385779	0.0269551		Solyc00g072400	88.0055	-2.46398	0.573268	-4.29813	1.72244e-05	0.000253418		Solyc00g094020	18.6728	-1.69786	0.594905	-2.85401	0.00431718	0.0323335
Solyc00g094530	5.13036	1.1978	0.679504	1.76276	0.0779404	0.237599		Solyc00g072800	7.17692	2.71951	0.647256	4.2016	2.65035e-05	0.000372907		Solyc00g094520	6.60885	0.59791	0.608989	0.981806	0.326195	0.590661
Solyc00g095760	83.8021	-1.70465	0.437944	-3.89239	9.92628e-05	0.00143359		Solyc00g075450	20.8992	-2.80774	0.695536	-4.0368	5.41849e-05	0.000704545		Solyc00g094530	5.13036	0.638753	0.644111	0.991681	0.321353	0.585438
Solyc00g095860	16.3543	-1.07549	0.479275	-2.24399	0.0248333	0.10675		Solyc00g080750	60.3448	-0.544566	0.343916	-1.58343	0.113324	0.318933		Solyc00g095760	83.8021	1.21445	0.441324	2.75184	0.0059262	0.0415327
Solyc00g098560	60.1913	-0.747099	0.266747	-2.80078	0.00509793	0.0334759		Solyc00g082150	778.551	-0.187322	0.178527	-1.04926	0.294058	0.570011		Solyc00g095860	16.3543	0.736591	0.493478	1.49265	0.135528	0.352636
Solyc00g118690	16.3403	3.0711	0.595106	5.1606	2.4616e-07	7.55761e-06		Solyc00g085070	225.458	0.491295	0.283007	1.73598	0.0825671	0.259671		Solyc00g098560	60.1913	-1.61615	0.326031	-4.95707	7.15659e-07	2.43062e-05
Solyc00g125980	11.5923	1.70065	0.61304	2.77412	0.00553509	0.0356398		Solyc00g090870	80.1919	-0.419782	0.293961	-1.42802	0.153287	0.385992		Solyc00g118690	16.3403	0.8727	0.465164	1.87611	0.0606399	0.211851
Solyc00g125990	13.2447	3.04186	0.625125	4.866	1.13879e-06	2.96596e-05		Solyc00g091170	184.601	-0.153531	0.240914	-0.637284	0.52394	0.759969		Solyc00g125980	11.5923	1.2361	0.532161	2.32279	0.0201903	0.101028
Solyc00g126000	2.87254	1.0177	0.721815	1.40992	0.158564	0.374718		Solyc00g094020	18.6728	2.18553	0.658652	3.31818	0.000906069	0.00803505		Solyc00g125990	13.2447	0.700755	0.504978	1.3877	0.16523	0.396894
Solyc00g126010	4.46284	2.50663	0.686744	3.65001	0.000262226	0.00322889		Solyc00g094520	6.60885	2.54993	0.663952	3.84053	0.000122771	0.00143773		Solyc00g126000	2.87254	0.5478	0.723835	0.756802	0.449169	0.698305
Solyc00g127660	209.695	-0.22269	0.153016	-1.45534	0.145575	0.355907		Solyc00g094530	5.13036	1.83656	0.669525	2.74308	0.00608665	0.0379331		Solyc00g126010	4.46284	-0.03417	0.639846	-0.0534034	0.95741	0.985133
Solyc00g127670	3.12142	-0.00859091	0.710329	-0.0120943	0.99035	0.997559		Solyc00g095760	83.8021	-0.490194	0.429784	-1.14056	0.254054	0.524184		Solyc00g127660	209.695	-0.945181	0.171404	-5.51435	3.50074e-08	1.64766e-06
Solyc00g127870	151.064	-0.27968	0.293359	-0.953371	0.340402	0.588383		Solyc00g095860	16.3543	-0.338895	0.459576	-0.737408	0.460874	0.71577		Solyc00g127670	3.12142	0.284456	0.71067	0.400264	0.688962	0.857928
Solyc00g128870	379.224	0.118236	0.169109	0.699172	0.484444	0.709881		Solyc00g098560	60.1913	-2.36325	0.316279	-7.47206	7.89502e-14	4.34313e-12		Solyc00g127870	151.064	0.145548	0.296844	0.490318	0.623909	0.818494
Solyc00g136260	28.6287	1.96962	0.443474	4.44134	8.94002e-06	0.000180987		Solyc00g100880	1.3127	-0.610568	0.670244	-0.910963	0.362315	0.636794		Solyc00g128870	379.224	0.124737	0.1695	0.735912	0.461784	0.70824
Solyc00g138060	34.8844	-0.797705	0.569544	-1.4006	0.161333	0.3788		Solyc00g102400	1.62931	-1.39289	0.712649	-1.95452	0.0506393	0.18412		Solyc00g136260	28.6287	-1.67766	0.443966	-3.77881	0.00015758	0.00237768
Solyc00g140060	10.0058	0.110311	0.678872	0.162492	0.870918	0.945292		Solyc00g110870	2.48087	0.0783926	0.711933	0.110112	0.91232	0.965705		Solyc00g138060	34.8844	0.0960228	0.582246	0.164918	0.869009	0.948676
Solyc00g142170	4.78037	1.5254	0.697944	2.18555	0.0288482	0.119118		Solyc00g118690	16.3403	3.9438	0.584551	6.74673	1.51217e-11	6.11713e-10		Solyc00g140060	10.0058	2.19671	0.633995	3.46486	0.000530506	0.00627023
Solyc00g147570	12.1628	-0.17582	0.717325	-0.245106	0.806375	0.91197		Solyc00g125980	11.5923	2.93675	0.591302	4.96658	6.81434e-07	1.35367e-05		Solyc00g142170	4.78037	-0.0443343	0.673856	-0.065792	0.947543	0.982567
Solyc00g149970	4.14488	1.4188	0.689625	2.05734	0.0396531	0.148912		Solyc00g125990	13.2447	3.74261	0.615812	6.07752	1.22052e-09	3.81275e-08		Solyc00g147570	12.1628	0.0355322	0.722658	0.0491688	0.960785	0.985715
Solyc00g156980	3.47811	0.930911	0.692286	1.34469	0.178725	0.402937		Solyc00g126000	2.87254	1.5655	0.720855	2.17173	0.0298763	0.125602		Solyc00g149970	4.14488	0.0532927	0.664429	0.0802083	0.936072	0.977779
Solyc00g160780	179.387	0.114636	0.317537	0.361017	0.718087	0.864482		Solyc00g126010	4.46284	2.47246	0.689871	3.58394	0.000338451	0.00343494		Solyc00g156980	3.47811	-0.912332	0.695112	-1.3125	0.189353	0.430229
Solyc00g164680	38.1469	-0.539372	0.314639	-1.71426	0.0864811	0.254435		Solyc00g127660	209.695	-1.16787	0.168221	-6.94249	3.85248e-12	1.70292e-10		Solyc00g160780	179.387	0.0454116	0.318943	0.142381	0.886779	0.956443
Solyc00g170210	325.12	-0.389904	0.149759	-2.60355	0.00922634	0.0521467		Solyc00g127670	3.12142	0.275865	0.708931	0.389128	0.697182	0.865491		Solyc00g164680	38.1469	0.0365535	0.322568	0.11332	0.909777	0.966204
Solyc00g171810	44.4551	2.49319	0.445749	5.59326	2.22847e-08	8.48558e-07		Solyc00g127870	151.064	-0.134132	0.293472	-0.457051	0.647634	0.837293		Solyc00g170210	325.12	0.51957	0.150893	3.44331	0.000574638	0.00670194
Solyc00g174330	65.4991	0.0360087	0.686423	0.0524585	0.958163	0.984932		Solyc00g128870	379.224	0.242973	0.16927	1.43542	0.151167	0.38252		Solyc00g171810	44.4551	-0.438705	0.413057	-1.06209	0.288193	0.549933
Solyc00g184350	19.9888	1.14534	0.553402	2.06963	0.0384866	0.146005		Solyc00g136260	28.6287	0.291956	0.469706	0.621572	0.534224	0.76739		Solyc00g174330	65.4991	-0.0484225	0.685929	-0.070594	0.943721	0.980859
Solyc00g196060	9.19928	1.52351	0.60258	2.5283	0.0114615	0.0613929		Solyc00g138060	34.8844	-0.701682	0.570431	-1.23009	0.218663	0.480416		Solyc00g184350	19.9888	0.830591	0.525085	1.58182	0.113691	0.317559
Solyc00g201160	12.346	-2.16237	0.6324	-3.41931	0.000627799	0.00658478		Solyc00g140060	10.0058	2.30702	0.632063	3.64998	0.000262259	0.00273657		Solyc00g196060	9.19928	-0.196079	0.57132	-0.343203	0.731446	0.880317
Solyc00g206460	98.5074	-0.0394356	0.309164	-0.127556	0.898501	0.956377		Solyc00g142160	1.25289	0.658927	0.651091	1.01204	0.311521	0.588315		Solyc00g201160	12.346	0.937281	0.648451	1.44541	0.148341	0.373654
Solyc00g217960	34.8576	0.443995	0.291633	1.52244	0.127898	0.327536		Solyc00g142170	4.78037	1.48106	0.701365	2.11168	0.0347136	0.140326		Solyc00g206460	98.5074	-1.92667	0.340469	-5.65889	1.52359e-08	7.76194e-07
Solyc00g227860	25.9455	1.08357	0.459213	2.35963	0.0182933	0.0859463		Solyc00g147570	12.1628	-0.140288	0.717877	-0.195421	0.845064	0.939199		Solyc00g217960	34.8576	-1.8119	0.344746	-5.25574	1.47428e-07	5.84614e-06
Solyc00g230070	4.95283	1.72928	0.713348	2.42417	0.0153433	0.0759342		Solyc00g149970	4.14488	1.47209	0.691093	2.13009	0.0331641	0.135831		Solyc00g227860	25.9455	-1.9591	0.507649	-3.85916	0.000113775	0.00180947
Solyc00g230080	5.05492	1.98592	0.682591	2.90939	0.00362133	0.0256705		Solyc00g156980	3.47811	0.0185792	0.70073	0.026514	0.978847	0.994791		Solyc00g230070	4.95283	-0.0365163	0.701592	-0.0520477	0.958491	0.985151
Solyc00g244290	34.7326	2.45212	0.468638	5.23244	1.67286e-07	5.28476e-06		Solyc00g160780	179.387	0.160048	0.318489	0.502524	0.615299	0.81844		Solyc00g230080	5.05492	-0.0254675	0.642058	-0.0396654	0.96836	0.989599
Solyc00g244300	11.356	1.33382	0.597691	2.23161	0.0256405	0.109329		Solyc00g164580	2.40413	0.792617	0.725019	1.09324	0.27429	0.547521		Solyc00g244290	34.7326	1.27359	0.354563	3.59199	0.00032816	0.00431178
Solyc00g247300	116.062	-0.910613	0.385351	-2.36308	0.0181239	0.0853007		Solyc00g164680	38.1469	-0.502819	0.316046	-1.59097	0.111617	0.315546		Solyc00g244300	11.356	0.769638	0.547129	1.40669	0.15952	0.389332
Solyc00g249900	22.9578	-0.200026	0.385645	-0.518679	0.603985	0.795871		Solyc00g170200	1.56157	-0.127619	0.685258	-0.186235	0.85226	0.941785		Solyc00g247300	116.062	-1.00821	0.402949	-2.50209	0.0123463	0.0705111
Solyc00g272810	58.278	-0.584652	0.590297	-0.990436	0.321961	0.569788		Solyc00g170210	325.12	0.129666	0.147123	0.881343	0.378132	0.649487		Solyc00g249900	22.9578	0.751029	0.379935	1.97673	0.048072	0.182599
Solyc00g282510	4.20911	0.1574	0.722425	0.217878	0.827524	0.923655		Solyc00g171810	44.4551	2.05448	0.450693	4.5585	5.15213e-06	8.51207e-05		Solyc00g272810	58.278	-1.03884	0.596999	-1.74011	0.0818401	0.258147
Solyc00g323130	18.1116	0.575746	0.520231	1.10671	0.268419	0.511359		Solyc00g174330	65.4991	-0.0124138	0.686103	-0.0180931	0.985565	0.996412		Solyc00g282510	4.20911	0.0444985	0.722728	0.0615701	0.950905	0.983176
Solyc01g005000	30.3038	0.872705	0.387941	2.24958	0.0244755	0.105749		Solyc00g184350	19.9888	1.97593	0.545151	3.62456	0.000289454	0.00298881		Solyc00g323130	18.1116	-0.870247	0.532283	-1.63493	0.102063	0.297448
Solyc01g005010	24.6049	-0.128725	0.398506	-0.323019	0.746681	0.879754		Solyc00g196060	9.19928	1.32743	0.609767	2.17694	0.0294847	0.124402		Solyc01g005000	30.3038	-0.0575701	0.377644	-0.152445	0.878836	0.953606
Solyc01g005020	245.477	-0.99716	0.259665	-3.84018	0.000122943	0.00171676		Solyc00g201160	12.346	-1.22509	0.617427	-1.98419	0.0472349	0.175316		Solyc01g005010	24.6049	0.555983	0.396205	1.40327	0.160537	0.390691
Solyc01g005030	214.983	0.189782	0.214012	0.88678	0.375198	0.620506		Solyc00g206460	98.5074	-1.96611	0.33919	-5.79649	6.77174e-09	1.87548e-07		Solyc01g005020	245.477	-0.303132	0.268003	-1.13108	0.258022	0.514658
Solyc01g005040	6.52247	-0.316678	0.69229	-0.457436	0.647358	0.822177		Solyc00g209460	1.3715	-0.989774	0.704129	-1.40567	0.159822	0.396761		Solyc01g005030	214.983	-0.36191	0.217887	-1.661	0.0967135	0.28732
Solyc01g005060	46.1607	0.295367	0.349947	0.844032	0.398651	0.641328		Solyc00g217960	34.8576	-1.3679	0.348931	-3.92026	8.8452e-05	0.00108328		Solyc01g005040	6.52247	-0.310152	0.707624	-0.4383	0.661169	0.840785
Solyc01g005080	63.9133	0.00661993	0.287261	0.023045	0.981614	0.993863		Solyc00g227860	25.9455	-0.875528	0.528225	-1.65749	0.0974207	0.288872		Solyc01g005060	46.1607	-0.307816	0.355448	-0.865993	0.386494	0.645573
Solyc01g005090	37.4218	-0.345892	0.366491	-0.943794	0.345275	0.593015		Solyc00g230060	1.58132	0.994994	0.700435	1.42054	0.155451	0.389192		Solyc01g005080	63.9133	0.511366	0.2842	1.79931	0.0719689	0.237895
Solyc01g005100	109.942	-0.285938	0.279223	-1.02405	0.305813	0.55381		Solyc00g230070	4.95283	1.69276	0.714895	2.36785	0.0178919	0.0861218		Solyc01g005090	37.4218	-0.162	0.383221	-0.422733	0.67249	0.847191
Solyc01g005110	74.4816	0.355374	0.409228	0.8684	0.385175	0.630183		Solyc00g230080	5.05492	1.96046	0.685775	2.85875	0.0042532	0.0287044		Solyc01g005100	109.942	-0.153051	0.287647	-0.532079	0.594671	0.8009
Solyc01g005120	183	0.80768	0.280488	2.87955	0.00398239	0.0276176		Solyc00g244290	34.7326	3.72571	0.453738	8.21114	2.19104e-16	1.73413e-14		Solyc01g005110	74.4816	-1.03685	0.420317	-2.46684	0.0136313	0.0758867
Solyc01g005130	268.917	0.120483	0.217654	0.553552	0.579885	0.780646		Solyc00g244300	11.356	2.10345	0.585061	3.59528	0.000324049	0.00329546		Solyc01g005120	183	-1.25394	0.285898	-4.38597	1.15472e-05	0.000274175
Solyc01g005140	163.113	0.462689	0.244054	1.89584	0.0579809	0.195455		Solyc00g247300	116.062	-1.91883	0.397664	-4.82525	1.39829e-06	2.59014e-05		Solyc01g005130	268.917	0.217987	0.217632	1.00164	0.31652	0.58026
Solyc01g005150	10.6354	-1.2114	0.500014	-2.42273	0.0154046	0.0761157		Solyc00g249900	22.9578	0.551003	0.369145	1.49265	0.13553	0.357508		Solyc01g005140	163.113	-1.07784	0.251906	-4.27872	1.87973e-05	0.000406383
Solyc01g005160	3.14406	1.49022	0.722632	2.06221	0.039188	0.147644		Solyc00g272810	58.278	-1.62349	0.595374	-2.72685	0.0063942	0.0392874		Solyc01g005150	10.6354	0.0673516	0.540845	0.12453	0.900895	0.962556
Solyc01g005210	609.098	-0.659294	0.211318	-3.11992	0.00180902	0.0149828		Solyc00g273110	2.11507	0.149094	0.725044	0.205635	0.837076	0.934815		Solyc01g005160	3.14406	-1.13794	0.722698	-1.57457	0.115356	0.320612
Solyc01g005220	21.134	-0.308008	0.440106	-0.69985	0.484021	0.709655		Solyc00g278110	1.46979	0.0194543	0.713884	0.0272513	0.978259	0.994722		Solyc01g005210	609.098	0.756729	0.211886	3.5714	0.00035508	0.00458863
Solyc01g005230	129.722	0.404373	0.431124	0.93795	0.34827	0.595511		Solyc00g282510	4.20911	0.201899	0.722691	0.279371	0.77996	0.909552		Solyc01g005220	21.134	0.416916	0.444646	0.937636	0.348432	0.610941
Solyc01g005240	159.124	-0.012104	0.235385	-0.0514223	0.958989	0.985071		Solyc00g289230	1.32869	-1.1921	0.687789	-1.73324	0.083053	0.260667		Solyc01g005230	129.722	-0.258245	0.432452	-0.597166	0.550397	0.772405
Solyc01g005250	170.069	0.160354	0.225742	0.71034	0.477494	0.705682		Solyc00g323130	18.1116	-0.294501	0.538087	-0.547311	0.584165	0.800057		Solyc01g005240	159.124	0.569941	0.233634	2.43947	0.014709	0.0801303
Solyc01g005260	41.8052	-1.11631	0.376496	-2.965	0.0030268	0.0223355		Solyc01g005000	30.3038	0.815135	0.391229	2.08353	0.0372033	0.147604		Solyc01g005250	170.069	0.330896	0.22443	1.47438	0.140378	0.3613
Solyc01g005270	204.271	-0.406933	0.160999	-2.52755	0.0114863	0.0614772		Solyc01g005010	24.6049	0.427258	0.389163	1.09789	0.272254	0.545161		Solyc01g005260	41.8052	0.674081	0.3879	1.73777	0.0822518	0.258829
Solyc01g005280	29.405	-0.126679	0.452925	-0.279692	0.779714	0.898131		Solyc01g005020	245.477	-1.30029	0.263052	-4.94311	7.68875e-07	1.50058e-05		Solyc01g005270	204.271	0.634914	0.16176	3.92505	8.67128e-05	0.00144735
Solyc01g005290	76.5175	-0.0237394	0.362606	-0.0654687	0.947801	0.979871		Solyc01g005030	214.983	-0.172128	0.217997	-0.789588	0.429768	0.692047		Solyc01g005280	29.405	0.242643	0.455787	0.532361	0.594476	0.800753
Solyc01g005300	215.475	0.856923	0.364189	2.35296	0.0186244	0.0872151		Solyc01g005040	6.52247	-0.62683	0.699343	-0.896313	0.370086	0.643508		Solyc01g005290	76.5175	-0.501153	0.369592	-1.35596	0.175111	0.411254
Solyc01g005320	27.9231	-1.33319	0.381137	-3.49792	0.000468896	0.00524123		Solyc01g005060	46.1607	-0.0124488	0.3572	-0.034851	0.972199	0.991988		Solyc01g005300	215.475	-1.14115	0.367055	-3.10892	0.0018777	0.017112
Solyc01g005330	283.541	-0.197088	0.219544	-0.897714	0.369338	0.614978		Solyc01g005080	63.9133	0.517986	0.281323	1.84125	0.0655852	0.221987		Solyc01g005320	27.9231	-1.83288	0.453478	-4.04182	5.30386e-05	0.000969013
Solyc01g005340	21.9029	0.0855782	0.371603	0.230295	0.817863	0.918086		Solyc01g005090	37.4218	-0.507892	0.373655	-1.35925	0.174066	0.41888		Solyc01g005330	283.541	0.167429	0.221364	0.756355	0.449436	0.698539
Solyc01g005370	32.9976	-0.188216	0.371484	-0.506661	0.612392	0.800635		Solyc01g005100	109.942	-0.438989	0.283107	-1.55061	0.120994	0.331818		Solyc01g005340	21.9029	-0.472222	0.393147	-1.20113	0.229699	0.482903
Solyc01g005380	39.9432	0.348293	0.312466	1.11466	0.264995	0.50781		Solyc01g005110	74.4816	-0.68148	0.421631	-1.6163	0.10603	0.305533		Solyc01g005370	32.9976	0.522426	0.37112	1.4077	0.159219	0.388955
Solyc01g005390	76.9954	-0.687524	0.397476	-1.72973	0.083679	0.249116		Solyc01g005120	183	-0.446258	0.288577	-1.54641	0.122006	0.334025		Solyc01g005380	39.9432	-0.119197	0.314192	-0.379375	0.704409	0.865707
Solyc01g005400	98.4282	-0.813468	0.278177	-2.92428	0.00345258	0.0247199		Solyc01g005130	268.917	0.33847	0.217339	1.55734	0.119389	0.329447		Solyc01g005390	76.9954	0.637953	0.39981	1.59564	0.11057	0.312303
Solyc01g005410	423.434	1.64254	0.401954	4.08638	4.3816e-05	0.000717777		Solyc01g005140	163.113	-0.615148	0.253447	-2.42713	0.015219	0.0765692		Solyc01g005400	98.4282	0.0999569	0.288326	0.34668	0.728831	0.879269
Solyc01g005430	162.236	0.665561	0.256876	2.59099	0.00957008	0.0536156		Solyc01g005150	10.6354	-1.14405	0.502011	-2.27893	0.0226714	0.102718		Solyc01g005410	423.434	-1.74598	0.402955	-4.33294	1.47133e-05	0.000333958
Solyc01g005440	781.303	-0.327679	0.221492	-1.47942	0.139028	0.34592		Solyc01g005160	3.14406	0.35228	0.724844	0.486008	0.626961	0.82644		Solyc01g005430	162.236	-0.294426	0.256602	-1.1474	0.251214	0.507575
Solyc01g005450	3.54186	0.112821	0.705144	0.159997	0.872883	0.94604		Solyc01g005170	1.31805	0.939725	0.700626	1.34127	0.179834	0.427115		Solyc01g005440	781.303	0.249424	0.222205	1.12249	0.261653	0.518773
Solyc01g005460	36.554	-0.144021	0.409566	-0.351642	0.725107	0.868133		Solyc01g005210	609.098	0.0974347	0.209485	0.465116	0.641848	0.83439		Solyc01g005450	3.54186	-0.321626	0.711111	-0.452287	0.651062	0.835175
Solyc01g005470	98.4368	-0.125767	0.535718	-0.234763	0.814393	0.916001		Solyc01g005220	21.134	0.108908	0.432625	0.251737	0.801244	0.919961		Solyc01g005460	36.554	0.0844856	0.417355	0.202431	0.83958	0.932596
Solyc01g005480	54.2571	0.49713	0.298181	1.66721	0.095473	0.271485		Solyc01g005230	129.722	0.146128	0.433841	0.336824	0.73625	0.887326		Solyc01g005470	98.4368	0.344571	0.536095	0.642742	0.520392	0.751218
Solyc01g005490	123.389	-0.627961	0.251834	-2.49354	0.0126475	0.0659721		Solyc01g005240	159.124	0.557837	0.231985	2.40463	0.0161889	0.0801002		Solyc01g005480	54.2571	-0.0142041	0.29516	-0.0481232	0.961618	0.985915
Solyc01g005500	126.809	-0.991186	0.583015	-1.7001	0.0891116	0.259384		Solyc01g005250	170.069	0.49125	0.224324	2.18991	0.0285307	0.121553		Solyc01g005490	123.389	-1.44836	0.279888	-5.17478	2.28179e-07	8.47965e-06
Solyc01g005520	45.6355	0.835259	0.51491	1.62215	0.104772	0.288441		Solyc01g005260	41.8052	-0.442231	0.364056	-1.21473	0.224468	0.488113		Solyc01g005500	126.809	1.46307	0.582732	2.51072	0.0120487	0.0693668
Solyc01g005550	685.523	-0.552599	0.174921	-3.15913	0.0015824	0.0134915		Solyc01g005270	204.271	0.22798	0.155517	1.46595	0.142661	0.369147		Solyc01g005520	45.6355	0.181303	0.51009	0.355434	0.722265	0.875403
Solyc01g005560	2028.21	-0.632183	0.149168	-4.23807	2.25454e-05	0.000402389		Solyc01g005280	29.405	0.115963	0.451578	0.256796	0.797336	0.918053		Solyc01g005540	51.4466	0.0846078	0.312357	0.270869	0.786492	0.905658
Solyc01g005570	162.857	0.0716943	0.216693	0.330857	0.740752	0.876836		Solyc01g005290	76.5175	-0.524892	0.368334	-1.42505	0.154144	0.387129		Solyc01g005550	685.523	0.00736566	0.176985	0.0416173	0.966804	0.988717
Solyc01g005580	309.7	-0.0909463	0.143196	-0.635119	0.525351	0.739855		Solyc01g005300	215.475	-0.284224	0.369055	-0.770138	0.441218	0.700797		Solyc01g005560	2028.21	0.308983	0.150019	2.05963	0.0394341	0.16026
Solyc01g005590	519.442	-1.45996	0.383777	-3.80419	0.00014227	0.00193847		Solyc01g005320	27.9231	-3.16606	0.43965	-7.20133	5.96296e-13	2.91937e-11		Solyc01g005570	162.857	-0.122189	0.220099	-0.555156	0.578788	0.79017
Solyc01g005600	371.738	0.00426071	0.131915	0.032299	0.974234	0.991232		Solyc01g005330	283.541	-0.0296584	0.219511	-0.135111	0.892524	0.959547		Solyc01g005580	309.7	-0.0502197	0.146879	-0.341913	0.732416	0.880657
Solyc01g005620	1452.75	0.0296156	0.187867	0.157641	0.87474	0.946748		Solyc01g005340	21.9029	-0.386644	0.390894	-0.989128	0.322601	0.599069		Solyc01g005590	519.442	0.777746	0.385546	2.01726	0.0436688	0.17153
Solyc01g005640	245.342	-0.181445	0.186752	-0.97158	0.331259	0.578807		Solyc01g005370	32.9976	0.33421	0.363466	0.919508	0.35783	0.632967		Solyc01g005600	371.738	-1.19048	0.144119	-8.26043	1.45153e-16	3.68729e-14
Solyc01g005670	42.0822	-0.938126	0.348541	-2.69158	0.00711137	0.0429554		Solyc01g005380	39.9432	0.229097	0.318146	0.720099	0.471464	0.724416		Solyc01g005620	1452.75	0.0612231	0.188209	0.325293	0.74496	0.885831
Solyc01g005680	173.91	0.0199097	0.396521	0.0502109	0.959954	0.985365		Solyc01g005390	76.9954	-0.0495714	0.393636	-0.125932	0.899786	0.961802		Solyc01g005640	245.342	0.244464	0.188387	1.29767	0.194402	0.437145
Solyc01g005700	46.9539	-0.464619	0.301003	-1.54357	0.122693	0.319195		Solyc01g005400	98.4282	-0.713511	0.27883	-2.55895	0.010499	0.0577644		Solyc01g005670	42.0822	0.0474821	0.369432	0.128527	0.897732	0.961119
Solyc01g005760	6.33917	0.0761449	0.725201	0.104998	0.916377	0.964258		Solyc01g005410	423.434	-0.103443	0.40471	-0.255598	0.798261	0.918537		Solyc01g005680	173.91	-0.500196	0.399345	-1.25254	0.210372	0.459336
Solyc01g005800	42.2921	-1.00652	0.499525	-2.01495	0.0439103	0.160828		Solyc01g005430	162.236	0.371135	0.259629	1.42948	0.152865	0.385318		Solyc01g005700	46.9539	-0.0468616	0.317083	-0.14779	0.882509	0.954854
Solyc01g005810	211.9	0.186208	0.194299	0.95836	0.337881	0.58596		Solyc01g005440	781.303	-0.0782553	0.221336	-0.353559	0.72367	0.879858		Solyc01g005760	6.33917	0.0206434	0.725269	0.0284631	0.977293	0.992665
Solyc01g005820	1140.49	-0.0271074	0.124091	-0.218448	0.82708	0.923478		Solyc01g005450	3.54186	-0.208805	0.710405	-0.293924	0.768816	0.904298		Solyc01g005800	42.2921	0.35394	0.509896	0.694142	0.487593	0.728463
Solyc01g005830	141.368	0.405473	0.184681	2.19553	0.0281258	0.117119		Solyc01g005460	36.554	-0.0595351	0.410803	-0.144924	0.884771	0.956144		Solyc01g005810	211.9	0.119833	0.194452	0.616259	0.537724	0.762934
Solyc01g005840	179.955	0.408622	0.251853	1.62246	0.104704	0.288334		Solyc01g005470	98.4368	0.218804	0.535146	0.408868	0.682636	0.857212		Solyc01g005820	1140.49	0.0651696	0.124733	0.522471	0.601342	0.804625
Solyc01g005900	108.538	-0.0904191	0.291992	-0.309663	0.756817	0.885194		Solyc01g005480	54.2571	0.482926	0.300644	1.60631	0.108207	0.309802		Solyc01g005830	141.368	-1.60912	0.213532	-7.53575	4.85549e-14	8.66485e-12
Solyc01g005910	71.8275	0.107705	0.263808	0.408271	0.683074	0.844829		Solyc01g005490	123.389	-2.07632	0.275059	-7.54864	4.39839e-14	2.59342e-12		Solyc01g005840	179.955	0.00461965	0.251231	0.0183881	0.985329	0.996028
Solyc01g005920	12.3114	-0.0482594	0.58518	-0.0824692	0.934274	0.973433		Solyc01g005500	126.809	0.471888	0.578581	0.815596	0.414731	0.679644		Solyc01g005900	108.538	-1.15259	0.31616	-3.64558	0.000266784	0.00367825
Solyc01g005930	21.3808	0.259691	0.378772	0.685613	0.492957	0.71641		Solyc01g005510	1.6782	-1.11338	0.678379	-1.64123	0.10075	0.295895		Solyc01g005910	71.8275	-0.0777222	0.268368	-0.289611	0.772114	0.898786
Solyc01g005950	186.731	-0.470191	0.224486	-2.09453	0.0362131	0.139787		Solyc01g005520	45.6355	1.01656	0.514835	1.97454	0.0483202	0.178137		Solyc01g005920	12.3114	-0.586828	0.610847	-0.960679	0.336714	0.600149
Solyc01g005960	201.756	-0.16567	0.196587	-0.842728	0.399381	0.641867		Solyc01g005530	1.34201	0.579033	0.721291	0.802773	0.422106	0.68558		Solyc01g005930	21.3808	-0.285615	0.38804	-0.736045	0.461703	0.708233
Solyc01g005980	156.35	0.00511088	0.204381	0.0250067	0.98005	0.993765		Solyc01g005540	51.4466	0.0857807	0.309561	0.277104	0.7817	0.910655		Solyc01g005950	186.731	0.302103	0.228298	1.32329	0.18574	0.425441
Solyc01g005990	1081.53	-0.494118	0.28594	-1.72805	0.0839796	0.24961		Solyc01g005550	685.523	-0.545234	0.175394	-3.10863	0.0018796	0.0147914		Solyc01g005960	201.756	0.403897	0.197259	2.04755	0.0406044	0.163462
Solyc01g006000	74.6495	-0.392424	0.233854	-1.67807	0.0933328	0.267672		Solyc01g005560	2028.21	-0.3232	0.148936	-2.17006	0.0300021	0.12604		Solyc01g005980	156.35	-0.321485	0.211617	-1.51918	0.128716	0.341935
Solyc01g006010	26.2391	0.161798	0.330659	0.489321	0.624615	0.80852		Solyc01g005570	162.857	-0.0504948	0.219264	-0.230293	0.817864	0.926896		Solyc01g005990	1081.53	-2.0052	0.29083	-6.89476	5.3954e-12	6.29259e-10
Solyc01g006020	142.835	0.34226	0.37574	0.910895	0.362351	0.609029		Solyc01g005580	309.7	-0.141166	0.144892	-0.974286	0.329915	0.606184		Solyc01g006000	74.6495	-0.12299	0.247033	-0.497868	0.618577	0.815795
Solyc01g006030	5.20056	0.658493	0.69498	0.947498	0.343385	0.591278		Solyc01g005590	519.442	-0.682215	0.381969	-1.78605	0.0740916	0.241512		Solyc01g006010	26.2391	-0.175039	0.33918	-0.516064	0.60581	0.806566
Solyc01g006050	16.8613	3.4754	0.612533	5.67382	1.39644e-08	5.42885e-07		Solyc01g005600	371.738	-1.18622	0.143314	-8.27711	1.26199e-16	1.03566e-14		Solyc01g006020	142.835	-0.544828	0.378441	-1.43967	0.149962	0.375519
Solyc01g006060	170.272	-1.61112	0.262543	-6.13659	8.4312e-10	4.07157e-08		Solyc01g005620	1452.75	0.0908387	0.188024	0.483123	0.629009	0.827523		Solyc01g006030	5.20056	-0.0223689	0.6915	-0.0323483	0.974194	0.991409
Solyc01g006090	22.69	0.0402743	0.436698	0.0922246	0.92652	0.968577		Solyc01g005640	245.342	0.0630191	0.18613	0.338576	0.734929	0.886466		Solyc01g006050	16.8613	-2.27772	0.588147	-3.8727	0.000107635	0.00172812
Solyc01g006100	9.46456	-0.490728	0.583172	-0.841481	0.400078	0.642398		Solyc01g005670	42.0822	-0.890644	0.350678	-2.53978	0.0110923	0.0601932		Solyc01g006060	170.272	-1.33697	0.283876	-4.70969	2.48099e-06	7.16628e-05
Solyc01g006110	451.559	0.899027	0.174819	5.14263	2.7092e-07	8.26305e-06		Solyc01g005680	173.91	-0.480286	0.398934	-1.20393	0.228618	0.493516		Solyc01g006090	22.69	-0.801214	0.459091	-1.74522	0.0809467	0.256682
Solyc01g006120	833.119	0.130782	0.269806	0.484725	0.627871	0.810698		Solyc01g005690	2.48975	0.429903	0.72291	0.594683	0.552055	0.779754		Solyc01g006100	9.46456	1.18851	0.574761	2.06783	0.0386561	0.158103
Solyc01g006130	71.6159	0.699768	0.345942	2.02279	0.0430948	0.158562		Solyc01g005700	46.9539	-0.51148	0.305284	-1.67543	0.0938507	0.281625		Solyc01g006110	451.559	-0.684087	0.175388	-3.90043	9.60228e-05	0.00157024
Solyc01g006140	5.97511	-0.0536852	0.662648	-0.0810161	0.935429	0.973972		Solyc01g005760	6.33917	0.0967883	0.725172	0.133469	0.893822	0.959826		Solyc01g006130	71.6159	0.22178	0.339958	0.652373	0.514161	0.746064
Solyc01g006150	139.484	0.574088	0.274457	2.09173	0.0364629	0.140546		Solyc01g005800	42.2921	-0.652575	0.49647	-1.31443	0.188701	0.438699		Solyc01g006140	5.97511	0.368764	0.662572	0.556564	0.577825	0.789478
Solyc01g006160	2193.22	0.295147	0.224815	1.31284	0.189236	0.416547		Solyc01g005810	211.9	0.306041	0.194544	1.57311	0.115692	0.323693		Solyc01g006150	139.484	-1.49306	0.291742	-5.11773	3.0924e-07	1.1136e-05
Solyc01g006170	72.2827	0.131935	0.375765	0.351109	0.725506	0.868322		Solyc01g005820	1140.49	0.0380622	0.124322	0.306158	0.759484	0.899211		Solyc01g006160	2193.22	0.281713	0.224656	1.25397	0.209852	0.458685
Solyc01g006180	6.32138	0.228701	0.64024	0.357211	0.720934	0.866286		Solyc01g005830	141.368	-1.20365	0.215784	-5.57803	2.43252e-08	6.05831e-07		Solyc01g006170	72.2827	0.493388	0.373529	1.32088	0.186541	0.426485
Solyc01g006190	467.76	-0.410273	0.192603	-2.13015	0.033159	0.131353		Solyc01g005840	179.955	0.413241	0.252935	1.63378	0.102304	0.298905		Solyc01g006180	6.32138	0.564658	0.627625	0.899674	0.368294	0.629083
Solyc01g006200	104.775	0.387206	0.284259	1.36216	0.173148	0.395517		Solyc01g005900	108.538	-1.24301	0.313682	-3.96264	7.41253e-05	0.000933175		Solyc01g006190	467.76	0.345086	0.193858	1.78009	0.0750607	0.244412
Solyc01g006210	11.9393	0.057902	0.553619	0.104588	0.916703	0.964334		Solyc01g005910	71.8275	0.029983	0.267389	0.112133	0.910718	0.965075		Solyc01g006200	104.775	-0.358315	0.287635	-1.24573	0.212864	0.462815
Solyc01g006230	249.382	-0.0386118	0.193789	-0.199247	0.84207	0.931354		Solyc01g005920	12.3114	-0.635087	0.605743	-1.04844	0.294435	0.570091		Solyc01g006210	11.9393	0.138352	0.556054	0.24881	0.803508	0.913845
Solyc01g006240	27.1356	-0.282077	0.372763	-0.756718	0.449219	0.68489		Solyc01g005930	21.3808	-0.0259232	0.390214	-0.0664332	0.947033	0.981627		Solyc01g006230	249.382	0.0806421	0.195534	0.412421	0.680031	0.853214
Solyc01g006260	42.3234	0.423757	0.343204	1.23471	0.216938	0.452041		Solyc01g005950	186.731	-0.168087	0.223037	-0.75363	0.451071	0.708252		Solyc01g006240	27.1356	0.00237571	0.384642	0.00617643	0.995072	0.999644
Solyc01g006280	801.069	-0.246689	0.163561	-1.50824	0.131494	0.333574		Solyc01g005960	201.756	0.238227	0.194377	1.22559	0.220352	0.482591		Solyc01g006260	42.3234	0.22329	0.337181	0.662227	0.507825	0.74209
Solyc01g006290	699.175	-4.19553	0.45873	-9.14595	5.91056e-20	8.76844e-18		Solyc01g005970	2.36627	0.330098	0.724688	0.455503	0.648747	0.837637		Solyc01g006280	801.069	0.0550096	0.164808	0.33378	0.738546	0.882833
Solyc01g006300	1406.16	-1.7814	0.379088	-4.69917	2.61221e-06	6.16295e-05		Solyc01g005980	156.35	-0.316374	0.209999	-1.50655	0.131926	0.350845		Solyc01g006290	699.175	-0.312167	0.468655	-0.666091	0.505353	0.740133
Solyc01g006320	37.9452	-1.07414	0.52763	-2.03579	0.0417715	0.155077		Solyc01g005990	1081.53	-2.49932	0.290365	-8.60751	7.4667e-18	7.05251e-16		Solyc01g006300	1406.16	-1.27354	0.382414	-3.33027	0.000867629	0.00931918
Solyc01g006330	5.13618	0.652846	0.702923	0.92876	0.353014	0.600026		Solyc01g006000	74.6495	-0.515414	0.238772	-2.1586	0.030881	0.128806		Solyc01g006320	37.9452	-0.656012	0.552457	-1.18745	0.235052	0.489368
Solyc01g006350	162.496	-0.27171	0.218927	-1.2411	0.21457	0.448944		Solyc01g006010	26.2391	-0.0132404	0.338912	-0.0390673	0.968837	0.990511		Solyc01g006330	5.13618	0.109991	0.698412	0.157488	0.874861	0.951711
Solyc01g006360	14.4885	0.0565794	0.551665	0.102561	0.918311	0.964607		Solyc01g006020	142.835	-0.202568	0.379098	-0.534343	0.593104	0.805598		Solyc01g006350	162.496	-0.833169	0.231571	-3.59791	0.000320788	0.00423394
Solyc01g006370	115.354	-0.16344	0.280194	-0.583309	0.559686	0.765206		Solyc01g006030	5.20056	0.636124	0.696691	0.913065	0.361208	0.635463		Solyc01g006360	14.4885	1.6156	0.512195	3.15427	0.00160898	0.0152775
Solyc01g006380	3.89049	-0.915088	0.693982	-1.3186	0.187302	0.414031		Solyc01g006040	2.05805	0.639241	0.716802	0.891796	0.372502	0.64529		Solyc01g006370	115.354	0.10674	0.28283	0.377399	0.705877	0.866242
Solyc01g006400	1654.99	0.0636389	0.190029	0.334891	0.737708	0.87481		Solyc01g006050	16.8613	1.19768	0.642306	1.86466	0.0622289	0.213551		Solyc01g006380	3.89049	0.263104	0.70698	0.372152	0.70978	0.868108
Solyc01g006430	3500.63	-0.0283767	0.150341	-0.188748	0.85029	0.934555		Solyc01g006060	170.272	-2.94809	0.277915	-10.6079	2.73886e-26	6.77074e-24		Solyc01g006400	1654.99	-2.09969	0.194427	-10.7994	3.46495e-27	4.01588e-24
Solyc01g006450	51.6153	-0.289984	0.343907	-0.843206	0.399113	0.641663		Solyc01g006090	22.69	-0.76094	0.457094	-1.66473	0.0959661	0.286293		Solyc01g006430	3500.63	-0.38541	0.15086	-2.55476	0.0106262	0.0631985
Solyc01g006480	82.4714	0.123457	0.244431	0.50508	0.613503	0.801239		Solyc01g006100	9.46456	0.69778	0.555356	1.25645	0.208951	0.4665		Solyc01g006450	51.6153	0.405857	0.346765	1.17041	0.241836	0.49724
Solyc01g006490	30.9355	0.0036061	0.385171	0.00936234	0.99253	0.998245		Solyc01g006110	451.559	0.21494	0.178	1.20753	0.227229	0.491591		Solyc01g006480	82.4714	-0.238403	0.250714	-0.950898	0.341656	0.604664
Solyc01g006500	4.55643	0.765577	0.649465	1.17878	0.238485	0.478467		Solyc01g006120	833.119	0.131813	0.270036	0.488131	0.625457	0.825252		Solyc01g006490	30.9355	0.131708	0.388722	0.338824	0.734742	0.881106
Solyc01g006510	274.189	0.161948	0.177206	0.9139	0.36077	0.607198		Solyc01g006130	71.6159	0.921548	0.34543	2.66783	0.0076343	0.044988		Solyc01g006500	4.55643	0.595063	0.622218	0.956358	0.338891	0.601925
Solyc01g006580	518.138	-0.914666	0.439675	-2.08032	0.0374958	0.143247		Solyc01g006140	5.97511	0.315079	0.65829	0.478632	0.6322	0.829202		Solyc01g006510	274.189	0.144838	0.177337	0.816742	0.414076	0.668649
Solyc01g006630	64.0394	-0.262339	0.286729	-0.914937	0.360225	0.606777		Solyc01g006150	139.484	-0.918967	0.294812	-3.11713	0.00182622	0.0144538		Solyc01g006580	518.138	0.582781	0.44488	1.30997	0.190205	0.43144
Solyc01g006660	30.5412	-0.953642	0.40765	-2.33936	0.0193167	0.0895968		Solyc01g006160	2193.22	0.57686	0.224744	2.56674	0.010266	0.0566922		Solyc01g006630	64.0394	0.239555	0.292226	0.819759	0.412353	0.667169
Solyc01g006670	38.252	0.110291	0.350563	0.314611	0.753057	0.883003		Solyc01g006170	72.2827	0.625322	0.373176	1.67568	0.0938014	0.281625		Solyc01g006660	30.5412	-1.53511	0.487951	-3.14603	0.00165506	0.0155873
Solyc01g006680	159.706	1.59716	0.479988	3.3275	0.000876284	0.00849441		Solyc01g006180	6.32138	0.793359	0.629206	1.26089	0.207348	0.464403		Solyc01g006670	38.252	-0.304455	0.360725	-0.844008	0.398665	0.655693
Solyc01g006690	129.117	-0.0778924	0.305324	-0.255114	0.798635	0.908235		Solyc01g006190	467.76	-0.0651875	0.191921	-0.339659	0.734113	0.886203		Solyc01g006680	159.706	-0.570399	0.477277	-1.19511	0.232044	0.485832
Solyc01g006700	94.4411	-0.224935	0.281811	-0.798175	0.424769	0.664662		Solyc01g006200	104.775	0.0288905	0.289689	0.0997294	0.920559	0.969305		Solyc01g006690	129.117	-0.157689	0.309702	-0.509165	0.610637	0.810279
Solyc01g006710	49.3379	-0.679292	0.31872	-2.13131	0.0330635	0.131094		Solyc01g006210	11.9393	0.196254	0.553711	0.354434	0.723014	0.879504		Solyc01g006700	94.4411	0.265834	0.284843	0.933266	0.350682	0.612606
Solyc01g006720	342.467	0.355698	0.233297	1.52465	0.127345	0.326854		Solyc01g006230	249.382	0.0420303	0.194286	0.216332	0.828729	0.931332		Solyc01g006710	49.3379	0.39482	0.327052	1.20721	0.227352	0.47991
Solyc01g006740	45.8611	-0.503701	0.325083	-1.54946	0.121272	0.316743		Solyc01g006240	27.1356	-0.279701	0.375881	-0.744122	0.456803	0.712445		Solyc01g006720	342.467	-0.781754	0.236896	-3.29998	0.000966909	0.0101473
Solyc01g006780	4.00818	-0.381504	0.671031	-0.568533	0.569673	0.772845		Solyc01g006250	1.56677	0.100922	0.725098	0.139183	0.889305	0.958162		Solyc01g006740	45.8611	0.356415	0.332308	1.07254	0.283476	0.544462
Solyc01g006790	388.368	-1.11366	0.310569	-3.58589	0.000335933	0.00395211		Solyc01g006260	42.3234	0.647047	0.34189	1.89256	0.0584165	0.204412		Solyc01g006780	4.00818	-0.362569	0.689124	-0.526131	0.598797	0.803408
Solyc01g006800	350.021	-0.063984	0.164313	-0.389404	0.696978	0.853626		Solyc01g006280	801.069	-0.191679	0.163864	-1.16974	0.242104	0.50966		Solyc01g006790	388.368	0.731093	0.311846	2.34441	0.0190573	0.097286
Solyc01g006810	19.4434	0.63755	0.536041	1.18937	0.234295	0.47308		Solyc01g006290	699.175	-4.50769	0.461611	-9.76514	1.58892e-22	2.44251e-20		Solyc01g006800	350.021	0.192588	0.165351	1.16472	0.244131	0.499412
Solyc01g006830	426.156	-0.573581	0.21501	-2.66769	0.00763747	0.0453069		Solyc01g006300	1406.16	-3.05494	0.381413	-8.00953	1.15151e-15	8.23495e-14		Solyc01g006810	19.4434	-0.240265	0.534598	-0.449432	0.65312	0.836254
Solyc01g006860	52.9096	-0.567699	0.316529	-1.79351	0.0728911	0.227213		Solyc01g006320	37.9452	-1.73016	0.541246	-3.19662	0.0013905	0.0116354		Solyc01g006830	426.156	0.262253	0.217023	1.20841	0.226891	0.479527
Solyc01g006870	100.023	-0.20613	0.240368	-0.857559	0.391136	0.635289		Solyc01g006330	5.13618	0.762838	0.70327	1.0847	0.278054	0.551591		Solyc01g006860	52.9096	0.874623	0.316646	2.76215	0.00574229	0.040504
Solyc01g006880	81.1962	0.580128	0.284892	2.03631	0.0417197	0.15492		Solyc01g006350	162.496	-1.10488	0.228894	-4.82704	1.38575e-06	2.57166e-05		Solyc01g006870	100.023	0.275729	0.243053	1.13444	0.25661	0.513165
Solyc01g006890	53.1078	0.214192	0.327215	0.65459	0.512732	0.730887		Solyc01g006360	14.4885	1.67218	0.507221	3.29675	0.000978104	0.00859769		Solyc01g006880	81.1962	0.248863	0.27837	0.894002	0.371321	0.631664
Solyc01g006900	2179.95	-0.375307	0.195853	-1.91627	0.0553314	0.189032		Solyc01g006370	115.354	-0.0567	0.280599	-0.202067	0.839864	0.936174		Solyc01g006890	53.1078	-0.0162639	0.329119	-0.0494165	0.960587	0.985676
Solyc01g006930	108.921	-1.14567	0.323499	-3.54148	0.000397883	0.00457714		Solyc01g006380	3.89049	-0.651984	0.691975	-0.942207	0.346086	0.621751		Solyc01g006900	2179.95	-1.9943	0.199134	-10.0149	1.31125e-23	1.10526e-20
Solyc01g006940	68.8211	0.769203	0.380307	2.02258	0.0431163	0.158609		Solyc01g006400	1654.99	-2.03605	0.194345	-10.4765	1.10786e-25	2.41128e-23		Solyc01g006930	108.921	0.204421	0.332111	0.615521	0.538211	0.76345
Solyc01g006950	39.9844	-0.911685	0.545619	-1.67092	0.094738	0.270031		Solyc01g006430	3500.63	-0.413787	0.150748	-2.74489	0.00605315	0.0377596		Solyc01g006940	68.8211	0.427067	0.371818	1.14859	0.250724	0.507082
Solyc01g006960	112.998	-0.387409	0.259348	-1.49378	0.135232	0.339711		Solyc01g006450	51.6153	0.115873	0.339675	0.341129	0.733006	0.885694		Solyc01g006950	39.9844	0.737302	0.548178	1.345	0.178624	0.415975
Solyc01g006970	76.5487	0.0569364	0.245426	0.23199	0.816546	0.91723		Solyc01g006480	82.4714	-0.114946	0.250082	-0.459634	0.645779	0.836345		Solyc01g006960	112.998	0.510207	0.261365	1.95208	0.0509282	0.189337
Solyc01g006980	218.05	-0.522075	0.228044	-2.28936	0.0220585	0.0983772		Solyc01g006490	30.9355	0.135315	0.385337	0.351159	0.725469	0.881038		Solyc01g006970	76.5487	0.183708	0.246522	0.7452	0.456151	0.703756
Solyc01g006990	143.573	0.863274	0.240449	3.59026	0.000330342	0.00389686		Solyc01g006500	4.55643	1.36064	0.638975	2.12941	0.0332203	0.136034		Solyc01g006980	218.05	0.660774	0.229271	2.88206	0.00395079	0.0303255
Solyc01g007010	8.46168	0.0301856	0.645157	0.046788	0.962682	0.986842		Solyc01g006510	274.189	0.306786	0.177257	1.73075	0.0834972	0.261348		Solyc01g006990	143.573	-0.745875	0.242678	-3.07352	0.00211552	0.0187707
Solyc01g007020	116.713	-0.0757845	0.352726	-0.214854	0.829881	0.924783		Solyc01g006520	1.6748	-0.273567	0.716344	-0.381893	0.702541	0.868822		Solyc01g007010	8.46168	0.394681	0.642382	0.614403	0.538949	0.764146
Solyc01g007030	14.4456	0.8747	0.609548	1.435	0.151288	0.364585		Solyc01g006530	1.8773	-0.514975	0.708295	-0.727064	0.467187	0.721157		Solyc01g007020	116.713	-0.130381	0.358484	-0.363701	0.716081	0.872081
Solyc01g007060	104.785	-0.196202	0.233275	-0.841076	0.400306	0.642651		Solyc01g006580	518.138	-0.331885	0.434927	-0.763082	0.445414	0.703889		Solyc01g007030	14.4456	-0.529876	0.608799	-0.870364	0.384102	0.643468
Solyc01g007070	459.689	-0.540604	0.283222	-1.90877	0.0562924	0.191188		Solyc01g006610	1.60599	-2.05558	0.676184	-3.03997	0.00236602	0.0178984		Solyc01g007060	104.785	0.334647	0.235377	1.42175	0.155099	0.382738
Solyc01g007100	94.2524	0.385749	0.340415	1.13317	0.257142	0.499673		Solyc01g006630	64.0394	-0.022784	0.284741	-0.0800165	0.936224	0.976379		Solyc01g007070	459.689	0.270616	0.28455	0.951033	0.341588	0.604601
Solyc01g007110	712.925	0.422196	0.166238	2.53971	0.0110945	0.0600163		Solyc01g006660	30.5412	-2.48875	0.470605	-5.2884	1.23391e-07	2.77617e-06		Solyc01g007100	94.2524	0.0747532	0.339358	0.220278	0.825654	0.925685
Solyc01g007120	147.593	0.215097	0.185423	1.16004	0.246034	0.487517		Solyc01g006670	38.252	-0.194164	0.359649	-0.539872	0.589286	0.802495		Solyc01g007110	712.925	-0.345744	0.166916	-2.07137	0.0383243	0.157197
Solyc01g007130	141.365	-0.33209	0.285801	-1.16196	0.245251	0.486835		Solyc01g006680	159.706	1.02676	0.481802	2.13109	0.033082	0.135578		Solyc01g007120	147.593	0.0575689	0.185875	0.309719	0.756775	0.89181
Solyc01g007140	23.1252	0.229113	0.434668	0.527099	0.598125	0.792259		Solyc01g006690	129.117	-0.235582	0.307978	-0.76493	0.444313	0.703366		Solyc01g007130	141.365	-0.227093	0.292385	-0.77669	0.437342	0.688203
Solyc01g007150	129.458	0.536297	0.296589	1.80822	0.0705727	0.222606		Solyc01g006700	94.4411	0.0408995	0.280392	0.145865	0.884028	0.956108		Solyc01g007140	23.1252	0.376412	0.428676	0.878082	0.379899	0.639096
Solyc01g007170	16.9018	-1.19726	0.5183	-2.30997	0.0208896	0.0946901		Solyc01g006710	49.3379	-0.284472	0.314026	-0.905888	0.364995	0.639194		Solyc01g007150	129.458	-0.00788367	0.294375	-0.0267811	0.978634	0.993107
Solyc01g007180	56.8207	1.10722	0.281594	3.93196	8.42561e-05	0.00125138		Solyc01g006720	342.467	-0.426056	0.23751	-1.79384	0.0728381	0.238709		Solyc01g007170	16.9018	1.02624	0.525993	1.95106	0.0510498	0.189655
Solyc01g007190	1001.05	2.95102	0.425691	6.9323	4.14039e-12	2.77182e-10		Solyc01g006740	45.8611	-0.147286	0.320801	-0.45912	0.646148	0.836575		Solyc01g007180	56.8207	-0.3157	0.270736	-1.16608	0.243583	0.498731
Solyc01g007220	441.721	-0.853686	0.209232	-4.0801	4.50164e-05	0.000734199		Solyc01g006780	4.00818	-0.744073	0.680177	-1.09394	0.273981	0.547033		Solyc01g007190	1001.05	-0.499067	0.42342	-1.17866	0.238535	0.493516
Solyc01g007230	76.8167	-0.14685	0.338209	-0.434199	0.664144	0.832548		Solyc01g006790	388.368	-0.382571	0.309042	-1.23793	0.215743	0.476484		Solyc01g007220	441.721	-0.62219	0.216647	-2.87191	0.00408004	0.0310478
Solyc01g007250	38.2904	-0.0239357	0.38258	-0.0625639	0.950114	0.980718		Solyc01g006800	350.021	0.128604	0.164114	0.783628	0.433259	0.694212		Solyc01g007230	76.8167	-1.08298	0.356366	-3.03896	0.00237398	0.0204568
Solyc01g007260	40.6295	-0.521413	0.390914	-1.33383	0.18226	0.407355		Solyc01g006810	19.4434	0.397284	0.542364	0.732505	0.46386	0.718578		Solyc01g007250	38.2904	0.346186	0.3826	0.904824	0.365559	0.626559
Solyc01g007310	5.14723	0.986126	0.709747	1.3894	0.16471	0.383176		Solyc01g006830	426.156	-0.311329	0.214628	-1.45055	0.146905	0.375828		Solyc01g007260	40.6295	-0.121566	0.404143	-0.3008	0.763567	0.8951
Solyc01g007320	430.164	1.02772	0.703169	1.46156	0.143862	0.353441		Solyc01g006840	1.26903	0.120853	0.697326	0.173309	0.862408	0.947248		Solyc01g007310	5.14723	-1.35238	0.713972	-1.89417	0.0582024	0.206387
Solyc01g007330	29.9459	0.786523	0.626636	1.25515	0.209424	0.442265		Solyc01g006850	1.54032	0.367929	0.716546	0.513475	0.607619	0.814279		Solyc01g007320	430.164	-1.30579	0.703245	-1.8568	0.063339	0.218211
Solyc01g007340	2.65254	0.401229	0.720727	0.556701	0.577732	0.779104		Solyc01g006860	52.9096	0.306925	0.30139	1.01836	0.308505	0.585047		Solyc01g007330	29.9459	1.51489	0.607221	2.4948	0.0126029	0.0714705
Solyc01g007460	96.2092	0.445861	0.724823	0.615131	0.538469	0.750384		Solyc01g006870	100.023	0.0695984	0.23879	0.291463	0.770697	0.904704		Solyc01g007340	2.65254	0.989778	0.723728	1.36761	0.171434	0.406011
Solyc01g007490	117.442	1.2023	0.552332	2.17677	0.0294978	0.121046		Solyc01g006880	81.1962	0.828991	0.283815	2.92089	0.00349037	0.0245527		Solyc01g007460	96.2092	-0.74162	0.724863	-1.02312	0.306253	0.569823
Solyc01g007500	20.8106	0.658624	0.606329	1.08625	0.277368	0.521179		Solyc01g006890	53.1078	0.197928	0.329745	0.600246	0.548342	0.777959		Solyc01g007490	117.442	-0.98784	0.552665	-1.78741	0.0738711	0.241898
Solyc01g007560	8.67324	1.28918	0.701732	1.83714	0.066189	0.213123		Solyc01g006900	2179.95	-2.36961	0.198862	-11.9158	9.78946e-33	5.60069e-30		Solyc01g007500	20.8106	-1.06648	0.61319	-1.73924	0.0819931	0.258313
Solyc01g007610	8.97504	0.504733	0.608865	0.828973	0.40712	0.649221		Solyc01g006930	108.921	-0.941244	0.323011	-2.91397	0.00356864	0.0249855		Solyc01g007560	8.67324	-0.81879	0.700938	-1.16814	0.242752	0.497942
Solyc01g007630	57.513	0.591924	0.43895	1.3485	0.177498	0.401502		Solyc01g006940	68.8211	1.19627	0.378219	3.1629	0.00156204	0.0127719		Solyc01g007610	8.97504	-0.228229	0.609595	-0.374396	0.70811	0.867254
Solyc01g007640	2.7787	0.644046	0.716201	0.899254	0.368518	0.614355		Solyc01g006950	39.9844	-0.174383	0.541552	-0.322007	0.747447	0.893296		Solyc01g007630	57.513	0.00244351	0.437244	0.00558843	0.995541	0.999909
Solyc01g007670	22.1805	1.14945	0.523579	2.19538	0.0281366	0.117119		Solyc01g006960	112.998	0.122798	0.254917	0.481718	0.630006	0.828153		Solyc01g007640	2.7787	-0.355888	0.71633	-0.496821	0.619315	0.816281
Solyc01g007690	245.908	0.652153	0.395312	1.64971	0.0990014	0.278122		Solyc01g006970	76.5487	0.240645	0.244559	0.983995	0.325118	0.601949		Solyc01g007670	22.1805	0.111751	0.507739	0.220095	0.825797	0.92574
Solyc01g007710	54.4439	0.524981	0.567384	0.925266	0.354828	0.602171		Solyc01g006980	218.05	0.138699	0.223915	0.619429	0.535634	0.76792		Solyc01g007690	245.908	1.87275	0.388987	4.81442	1.47627e-06	4.52495e-05
Solyc01g007720	11.9353	0.458689	0.674968	0.679571	0.496776	0.718611		Solyc01g006990	143.573	0.1174	0.248193	0.473018	0.6362	0.831129		Solyc01g007710	54.4439	1.57014	0.551572	2.84667	0.00441791	0.0329416
Solyc01g007740	307.323	-0.487638	0.241908	-2.0158	0.0438208	0.16063		Solyc01g007000	1.7262	0.357916	0.700547	0.510909	0.609415	0.815298		Solyc01g007720	11.9353	1.38306	0.656939	2.10531	0.0352642	0.148623
Solyc01g007750	64.3107	1.08824	0.4055	2.68371	0.00728102	0.0437509		Solyc01g007010	8.46168	0.424867	0.638907	0.66499	0.506057	0.748572		Solyc01g007740	307.323	0.55526	0.242939	2.2856	0.0222779	0.108267
Solyc01g007760	32.7046	-0.0248249	0.362241	-0.0685313	0.945363	0.978445		Solyc01g007020	116.713	-0.206165	0.356061	-0.579017	0.562578	0.787426		Solyc01g007750	64.3107	-0.247751	0.399712	-0.619824	0.535374	0.761383
Solyc01g007770	166.845	-0.230031	0.248936	-0.92406	0.355455	0.602668		Solyc01g007030	14.4456	0.344824	0.621936	0.554437	0.57928	0.79847		Solyc01g007760	32.7046	0.205385	0.364816	0.562982	0.573447	0.786395
Solyc01g007780	34.7287	-0.655365	0.37146	-1.7643	0.077682	0.237125		Solyc01g007050	1.29193	-0.15068	0.688862	-0.218737	0.826855	0.930531		Solyc01g007770	166.845	0.0690147	0.252384	0.273451	0.784506	0.90495
Solyc01g007790	75.2726	-0.697469	0.2487	-2.80446	0.00504007	0.03319		Solyc01g007060	104.785	0.138445	0.230693	0.600129	0.54842	0.777959		Solyc01g007780	34.7287	-0.371802	0.394826	-0.941687	0.346353	0.60879
Solyc01g007800	17.7393	-0.560933	0.583401	-0.961488	0.336307	0.584104		Solyc01g007070	459.689	-0.269988	0.282948	-0.954196	0.339984	0.615482		Solyc01g007790	75.2726	0.537757	0.255402	2.10553	0.0352452	0.148576
Solyc01g007840	415.761	2.87166	0.3974	7.22613	4.96961e-13	3.68626e-11		Solyc01g007100	94.2524	0.460502	0.341091	1.35009	0.176988	0.423115		Solyc01g007800	17.7393	0.503095	0.589297	0.853721	0.393259	0.651533
Solyc01g007860	2825.59	-0.0478441	0.144193	-0.331806	0.740036	0.876379		Solyc01g007110	712.925	0.0764523	0.167451	0.456565	0.647984	0.837307		Solyc01g007840	415.761	-1.19917	0.393442	-3.04791	0.00230442	0.0199968
Solyc01g007870	33.4913	-0.0774259	0.381996	-0.202688	0.839379	0.929798		Solyc01g007120	147.593	0.272666	0.186322	1.46341	0.143354	0.370056		Solyc01g007860	2825.59	0.136417	0.144395	0.94475	0.344786	0.607922
Solyc01g007880	35.3017	0.318503	0.322138	0.988716	0.322802	0.570627		Solyc01g007130	141.365	-0.559183	0.289152	-1.93387	0.0531291	0.190995		Solyc01g007870	33.4913	-0.807975	0.406572	-1.98729	0.0468906	0.179806
Solyc01g007890	54.4926	-0.701247	0.330758	-2.12012	0.0339957	0.133563		Solyc01g007140	23.1252	0.605525	0.429941	1.40839	0.159015	0.395249		Solyc01g007880	35.3017	0.2252	0.316922	0.710585	0.477342	0.720565
Solyc01g007900	87.6172	0.303022	0.206104	1.47024	0.141497	0.349856		Solyc01g007150	129.458	0.528413	0.298167	1.7722	0.0763607	0.246219		Solyc01g007890	54.4926	0.314847	0.342189	0.920098	0.357522	0.619383
Solyc01g007910	407.792	-0.104509	0.17703	-0.590347	0.554958	0.761968		Solyc01g007170	16.9018	-0.171014	0.496965	-0.344118	0.730758	0.88414		Solyc01g007900	87.6172	-1.30035	0.228584	-5.6887	1.28009e-08	6.63072e-07
Solyc01g007920	158.308	0.768851	0.23806	3.22966	0.00123939	0.0112371		Solyc01g007180	56.8207	0.791517	0.288759	2.7411	0.00612342	0.0380675		Solyc01g007910	407.792	0.108969	0.178735	0.609671	0.54208	0.766279
Solyc01g007930	70.4227	0.325484	0.286253	1.13705	0.255518	0.497843		Solyc01g007190	1001.05	2.45195	0.425949	5.75645	8.59023e-09	2.3371e-07		Solyc01g007920	158.308	-0.311328	0.236727	-1.31513	0.188465	0.429184
Solyc01g007940	13.7151	1.1535	0.536154	2.15144	0.0314418	0.126807		Solyc01g007200	2.16631	1.49133	0.722763	2.06338	0.0390767	0.153066		Solyc01g007930	70.4227	-0.333948	0.291243	-1.14663	0.251534	0.507944
Solyc01g007950	3.44986	-1.62987	0.703327	-2.31737	0.0204837	0.0932835		Solyc01g007220	441.721	-1.47588	0.213592	-6.9098	4.85339e-12	2.1173e-10		Solyc01g007940	13.7151	-0.0522197	0.522884	-0.0998688	0.920449	0.971198
Solyc01g007980	4.60868	-1.31312	0.696411	-1.88555	0.0593559	0.198145		Solyc01g007230	76.8167	-1.22983	0.354032	-3.47378	0.00051318	0.0049356		Solyc01g007950	3.44986	0.581381	0.715983	0.812004	0.416789	0.670857
Solyc01g007990	40.1418	-0.36754	0.389318	-0.944061	0.345139	0.592922		Solyc01g007250	38.2904	0.32225	0.379577	0.848973	0.395897	0.664719		Solyc01g007980	4.60868	0.456165	0.713761	0.6391	0.522758	0.752904
Solyc01g008000	3244.45	-0.0259395	0.122347	-0.212015	0.832095	0.925856		Solyc01g007260	40.6295	-0.642979	0.395509	-1.6257	0.104013	0.301762		Solyc01g007990	40.1418	-1.69481	0.4314	-3.92863	8.543e-05	0.00143109
Solyc01g008010	57.6861	-0.106609	0.269444	-0.395664	0.692353	0.850661		Solyc01g007310	5.14723	-0.366258	0.718582	-0.509696	0.610264	0.815416		Solyc01g008000	3244.45	0.22543	0.122458	1.84087	0.0656402	0.223839
Solyc01g008020	382.88	-0.812674	0.144823	-5.61151	2.00569e-08	7.71651e-07		Solyc01g007320	430.164	-0.278065	0.703308	-0.395367	0.692572	0.863029		Solyc01g008010	57.6861	-0.292509	0.28278	-1.03441	0.300946	0.563769
Solyc01g008030	58.2109	0.419021	0.589459	0.710856	0.477173	0.705682		Solyc01g007330	29.9459	2.30142	0.615851	3.73697	0.000186253	0.00204093		Solyc01g008020	382.88	-0.0348454	0.152021	-0.229215	0.818702	0.922526
Solyc01g008050	8.40994	-2.11534	0.618761	-3.41868	0.000629261	0.00659198		Solyc01g007340	2.65254	1.39101	0.722587	1.92504	0.0542245	0.193888		Solyc01g008030	58.2109	-1.03971	0.597474	-1.74018	0.0818274	0.258147
Solyc01g008060	220.455	-0.217772	0.188262	-1.15675	0.247375	0.488846		Solyc01g007350	2.24225	0.31009	0.719508	0.430976	0.666486	0.847293		Solyc01g008050	8.40994	1.35777	0.63855	2.12634	0.0334754	0.143199
Solyc01g008070	153.596	-0.134475	0.271552	-0.495208	0.620453	0.806126		Solyc01g007380	1.80353	1.56472	0.693289	2.25695	0.0240115	0.107371		Solyc01g008060	220.455	0.216375	0.190744	1.13437	0.25664	0.513169
Solyc01g008080	4722.8	0.197606	0.205207	0.962958	0.335569	0.583409		Solyc01g007460	96.2092	-0.295759	0.724876	-0.408013	0.683264	0.857417		Solyc01g008070	153.596	0.0885682	0.273967	0.32328	0.746483	0.88636
Solyc01g008090	1564.81	-0.0880997	0.169969	-0.518328	0.604229	0.796137		Solyc01g007490	117.442	0.21446	0.554462	0.38679	0.698912	0.866296		Solyc01g008080	4722.8	0.318469	0.205156	1.55233	0.120584	0.328937
Solyc01g008100	92.7725	0.147285	0.287305	0.512642	0.608202	0.797913		Solyc01g007500	20.8106	-0.407858	0.616258	-0.66183	0.50808	0.749274		Solyc01g008090	1564.81	0.355481	0.170055	2.09039	0.036583	0.15238
Solyc01g008110	815.227	-0.482945	0.212836	-2.26909	0.0232628	0.102224		Solyc01g007530	1.46306	0.34652	0.673883	0.514215	0.607102	0.813913		Solyc01g008100	92.7725	-0.381099	0.294124	-1.29571	0.195076	0.437952
Solyc01g008120	81.5544	-0.145828	0.241941	-0.602739	0.546682	0.755359		Solyc01g007560	8.67324	0.47039	0.706026	0.66625	0.505251	0.747925		Solyc01g008110	815.227	-1.35975	0.218172	-6.23246	4.59163e-10	3.39232e-08
Solyc01g008130	33.5511	-1.26055	0.359202	-3.50932	0.000449249	0.00505207		Solyc01g007570	1.67923	0.163713	0.702097	0.233177	0.815624	0.925805		Solyc01g008120	81.5544	0.524622	0.241077	2.17616	0.0295436	0.13138
Solyc01g008140	173.416	-0.599426	0.253437	-2.36518	0.0180211	0.0850338		Solyc01g007610	8.97504	0.276503	0.614651	0.449854	0.652816	0.839724		Solyc01g008130	33.5511	0.895459	0.369589	2.42285	0.0153994	0.0828928
Solyc01g008160	52.5904	0.815638	0.32453	2.51329	0.0119611	0.0632288		Solyc01g007630	57.513	0.594367	0.439904	1.35113	0.176654	0.422568		Solyc01g008140	173.416	-0.760217	0.265927	-2.85874	0.0042533	0.0320232
Solyc01g008170	169.24	0.664597	0.287837	2.30894	0.020947	0.0948342		Solyc01g007640	2.7787	0.288158	0.719696	0.400389	0.68887	0.860418		Solyc01g008160	52.5904	-0.182695	0.319012	-0.572689	0.566856	0.781833
Solyc01g008180	105.92	-0.423865	0.254277	-1.66694	0.0955258	0.27153		Solyc01g007660	1.83851	0.954769	0.702791	1.35854	0.174293	0.419324		Solyc01g008170	169.24	-0.199671	0.287054	-0.695588	0.486687	0.727505
Solyc01g008200	99.9836	0.930264	0.317044	2.93418	0.00334433	0.0241421		Solyc01g007670	22.1805	1.2612	0.524126	2.4063	0.0161151	0.0798142		Solyc01g008180	105.92	0.706188	0.254692	2.77272	0.00555904	0.0394667
Solyc01g008210	23.0311	0.285099	0.441918	0.645141	0.518836	0.735426		Solyc01g007690	245.908	2.5249	0.391281	6.45291	1.09723e-10	3.9947e-09		Solyc01g008200	99.9836	-0.136158	0.312351	-0.435913	0.6629	0.841759
Solyc01g008230	892.961	0.351608	0.18168	1.93532	0.0529516	0.183856		Solyc01g007710	54.4439	2.09512	0.556306	3.76614	0.000165792	0.00185258		Solyc01g008210	23.0311	-0.910824	0.460483	-1.97797	0.0479317	0.182215
Solyc01g008250	84.6696	0.841186	0.33468	2.51341	0.0119571	0.0632257		Solyc01g007720	11.9353	1.84175	0.661404	2.7846	0.0053593	0.0343957		Solyc01g008230	892.961	0.0737292	0.181505	0.406211	0.684587	0.856075
Solyc01g008260	102.03	1.59665	0.255335	6.25316	4.02233e-10	2.08936e-08		Solyc01g007740	307.323	0.0676227	0.240041	0.281713	0.778164	0.9089		Solyc01g008250	84.6696	-0.10537	0.329509	-0.31978	0.749135	0.887816
Solyc01g008270	377.335	-0.109284	0.152051	-0.718737	0.472303	0.702611		Solyc01g007750	64.3107	0.840492	0.408895	2.05552	0.0398289	0.155193		Solyc01g008260	102.03	-1.08435	0.251931	-4.30414	1.67639e-05	0.000369643
Solyc01g008280	62.8843	0.225244	0.243819	0.923817	0.355582	0.602668		Solyc01g007760	32.7046	0.18056	0.360845	0.500382	0.616806	0.81919		Solyc01g008270	377.335	0.113125	0.153958	0.73478	0.462474	0.708739
Solyc01g008290	88.6255	0.16019	0.268796	0.595953	0.551206	0.759121		Solyc01g007770	166.845	-0.161017	0.249646	-0.64498	0.51894	0.756619		Solyc01g008280	62.8843	-0.558435	0.257827	-2.16593	0.0303163	0.133571
Solyc01g008300	17.4793	0.473329	0.484426	0.977092	0.328523	0.575653		Solyc01g007780	34.7287	-1.02717	0.382906	-2.68256	0.00730607	0.0435277		Solyc01g008290	88.6255	-0.00229223	0.270837	-0.00846351	0.993247	0.998965
Solyc01g008310	100.652	0.283565	0.369067	0.76833	0.442291	0.678887		Solyc01g007790	75.2726	-0.159712	0.24073	-0.66345	0.507043	0.749051		Solyc01g008300	17.4793	-0.416966	0.491339	-0.848631	0.396087	0.65353
Solyc01g008320	195.907	1.37206	0.297352	4.61425	3.9452e-06	8.85712e-05		Solyc01g007800	17.7393	-0.0578376	0.576555	-0.100316	0.920094	0.96904		Solyc01g008310	100.652	0.797012	0.363543	2.19235	0.0283546	0.127809
Solyc01g008330	250.457	-0.267598	0.221559	-1.2078	0.227124	0.464314		Solyc01g007810	2.51995	-0.527505	0.722184	-0.73043	0.465127	0.719928		Solyc01g008320	195.907	-0.862447	0.296271	-2.91101	0.00360261	0.0282678
Solyc01g008340	103.759	0.22719	0.264131	0.860142	0.389711	0.633818		Solyc01g007840	415.761	1.67249	0.399015	4.19154	2.77061e-05	0.000387151		Solyc01g008330	250.457	0.448146	0.222488	2.01425	0.0439836	0.172402
Solyc01g008350	55.7042	0.544902	0.274872	1.98239	0.0474357	0.16998		Solyc01g007860	2825.59	0.0885733	0.144224	0.614135	0.539126	0.770609		Solyc01g008340	103.759	0.40605	0.261766	1.55119	0.120856	0.329582
Solyc01g008360	502.296	0.523129	0.187798	2.78559	0.00534305	0.0347289		Solyc01g007870	33.4913	-0.885401	0.40292	-2.19746	0.0279876	0.119647		Solyc01g008350	55.7042	-0.362185	0.277291	-1.30615	0.191501	0.433073
Solyc01g008370	830.437	0.0445452	0.10831	0.411276	0.68087	0.843505		Solyc01g007880	35.3017	0.543702	0.32024	1.6978	0.0895458	0.27325		Solyc01g008360	502.296	-0.392168	0.188521	-2.08023	0.0375043	0.154964
Solyc01g008420	15.3311	0.713731	0.455612	1.56653	0.117224	0.309524		Solyc01g007890	54.4926	-0.3864	0.326833	-1.18225	0.237105	0.503905		Solyc01g008370	830.437	0.192629	0.10864	1.77309	0.0762133	0.246584
Solyc01g008440	66.0881	0.415017	0.319142	1.30042	0.193459	0.422524		Solyc01g007900	87.6172	-0.997324	0.229878	-4.33849	1.43462e-05	0.000215183		Solyc01g008420	15.3311	-1.39157	0.480656	-2.89514	0.00378988	0.0294056
Solyc01g008460	49.4284	0.646642	0.318519	2.03015	0.0423414	0.156691		Solyc01g007910	407.792	0.00446003	0.177311	0.0251537	0.979932	0.995033		Solyc01g008440	66.0881	0.070029	0.316927	0.220963	0.825122	0.925486
Solyc01g008470	62.3168	-0.0992974	0.314994	-0.315236	0.752582	0.882669		Solyc01g007920	158.308	0.457523	0.241855	1.89173	0.0585273	0.204696		Solyc01g008460	49.4284	-0.401592	0.319768	-1.25589	0.209157	0.457791
Solyc01g008490	83.0447	-0.418534	0.273325	-1.53127	0.125704	0.324252		Solyc01g007930	70.4227	-0.00846457	0.293235	-0.0288661	0.976971	0.994116		Solyc01g008470	62.3168	-0.1161	0.323514	-0.358873	0.71969	0.873883
Solyc01g008510	63.515	5.44841	0.596179	9.13888	6.31023e-20	9.28706e-18		Solyc01g007940	13.7151	1.10128	0.538738	2.04418	0.0409353	0.158425		Solyc01g008490	83.0447	-0.437897	0.288956	-1.51545	0.129659	0.343584
Solyc01g008530	58.7561	0.00988656	0.300288	0.0329237	0.973735	0.991105		Solyc01g007950	3.44986	-1.04849	0.69864	-1.50075	0.13342	0.353385		Solyc01g008510	63.515	-3.35204	0.554809	-6.04179	1.5241e-09	9.77955e-08
Solyc01g008550	1237.18	0.0303548	0.162884	0.186358	0.852164	0.936		Solyc01g007980	4.60868	-0.856951	0.691432	-1.23939	0.215203	0.475684		Solyc01g008530	58.7561	0.349453	0.299485	1.16685	0.243273	0.49821
Solyc01g008560	247.443	-0.356218	0.319976	-1.11327	0.265594	0.508561		Solyc01g007990	40.1418	-2.06235	0.426712	-4.83313	1.34404e-06	2.51054e-05		Solyc01g008550	1237.18	0.0328705	0.163326	0.201257	0.840498	0.932987
Solyc01g008600	2.84409	-0.662826	0.713987	-0.928345	0.353229	0.60023		Solyc01g008000	3244.45	0.19949	0.122305	1.63109	0.102871	0.299765		Solyc01g008560	247.443	0.689451	0.320009	2.15447	0.0312031	0.136181
Solyc01g008620	6.87429	-0.653732	0.678954	-0.962851	0.335622	0.583409		Solyc01g008010	57.6861	-0.399119	0.278251	-1.43438	0.151463	0.383038		Solyc01g008600	2.84409	0.854066	0.715262	1.19406	0.232454	0.486252
Solyc01g008640	108.661	-1.29209	0.421246	-3.0673	0.00216005	0.0172432		Solyc01g008020	382.88	-0.847519	0.146359	-5.7907	7.00939e-09	1.93862e-07		Solyc01g008620	6.87429	0.172138	0.67368	0.25552	0.798322	0.911078
Solyc01g008650	166.043	-0.729262	0.394632	-1.84795	0.0646089	0.209606		Solyc01g008030	58.2109	-0.620693	0.598868	-1.03644	0.299996	0.575938		Solyc01g008640	108.661	-1.23291	0.450781	-2.73505	0.00623701	0.0431081
Solyc01g008660	22.4071	2.97829	0.591107	5.03849	4.69209e-07	1.35109e-05		Solyc01g008050	8.40994	-0.757574	0.58009	-1.30596	0.191566	0.442641		Solyc01g008650	166.043	-0.593333	0.4032	-1.47156	0.14114	0.362507
Solyc01g008700	38.1837	0.30124	0.313636	0.960475	0.336816	0.584813		Solyc01g008070	153.596	-0.0459065	0.272062	-0.168735	0.866005	0.948679		Solyc01g008660	22.4071	-0.406132	0.546692	-0.74289	0.457548	0.705059
Solyc01g008730	167.475	-0.300069	0.170512	-1.75981	0.0784393	0.238651		Solyc01g008080	4722.8	0.516074	0.205164	2.51543	0.0118889	0.0635511		Solyc01g008700	38.1837	-0.260572	0.32022	-0.813729	0.4158	0.670138
Solyc01g008760	39.5401	-0.0373831	0.329558	-0.113434	0.909686	0.961517		Solyc01g008090	1564.81	0.267381	0.16975	1.57515	0.115222	0.322815		Solyc01g008730	167.475	0.163657	0.175249	0.933851	0.350381	0.612347
Solyc01g008770	143.921	-0.0606136	0.180626	-0.335576	0.73719	0.874579		Solyc01g008100	92.7725	-0.233814	0.293866	-0.795649	0.426236	0.688714		Solyc01g008760	39.5401	0.0296854	0.335965	0.0883585	0.929592	0.975475
Solyc01g008780	182.77	0.320444	0.228221	1.4041	0.160289	0.377255		Solyc01g008110	815.227	-1.84269	0.217309	-8.4796	2.25967e-17	2.03818e-15		Solyc01g008770	143.921	0.341368	0.180959	1.88643	0.0592367	0.208735
Solyc01g008790	45.9593	-0.0131078	0.332772	-0.0393897	0.96858	0.98897		Solyc01g008120	81.5544	0.378794	0.236157	1.60399	0.108715	0.31045		Solyc01g008780	182.77	-0.814574	0.234875	-3.46812	0.000524108	0.00622219
Solyc01g008800	4.99835	-0.459618	0.674675	-0.681243	0.495717	0.718447		Solyc01g008130	33.5511	-0.365096	0.340044	-1.07367	0.282969	0.557673		Solyc01g008790	45.9593	-0.650366	0.354958	-1.83223	0.0669166	0.226773
Solyc01g008810	145.307	0.617269	0.26118	2.36339	0.0181086	0.0852732		Solyc01g008140	173.416	-1.35964	0.261963	-5.1902	2.10066e-07	4.54741e-06		Solyc01g008800	4.99835	0.744755	0.674884	1.10353	0.269797	0.528322
Solyc01g008820	515.626	1.19484	0.350545	3.40851	0.000653196	0.00676697		Solyc01g008160	52.5904	0.632943	0.329114	1.92317	0.0544584	0.19438		Solyc01g008810	145.307	-0.357537	0.261779	-1.3658	0.172003	0.406692
Solyc01g008840	237.352	-0.133031	0.204445	-0.650695	0.515244	0.732555		Solyc01g008170	169.24	0.464926	0.289716	1.60476	0.108546	0.310193		Solyc01g008820	515.626	-2.19156	0.354274	-6.18605	6.16893e-10	4.38301e-08
Solyc01g008850	714.957	0.572616	0.220655	2.59508	0.00945696	0.0530941		Solyc01g008180	105.92	0.282322	0.247312	1.14156	0.253636	0.523691		Solyc01g008840	237.352	0.286841	0.205504	1.39579	0.162778	0.393502
Solyc01g008870	6.46606	-0.16122	0.720864	-0.223648	0.823031	0.921638		Solyc01g008200	99.9836	0.794107	0.319339	2.48672	0.0128927	0.0673853		Solyc01g008850	714.957	-0.861943	0.22221	-3.87896	0.000104902	0.00169241
Solyc01g008890	21.5672	1.35751	0.400406	3.39032	0.000698115	0.00708973		Solyc01g008210	23.0311	-0.625725	0.462034	-1.35428	0.175647	0.421115		Solyc01g008870	6.46606	1.17033	0.717727	1.63061	0.102973	0.299301
Solyc01g008900	8.06464	0.476363	0.569549	0.836386	0.402938	0.644867		Solyc01g008230	892.961	0.425337	0.181872	2.33865	0.0193533	0.0914078		Solyc01g008890	21.5672	-0.834849	0.39274	-2.12571	0.0335277	0.14329
Solyc01g008910	20.7652	0.859355	0.446841	1.92318	0.0544576	0.18722		Solyc01g008250	84.6696	0.735816	0.33729	2.18155	0.0291426	0.123346		Solyc01g008900	8.06464	-0.348211	0.574923	-0.605666	0.544737	0.768591
Solyc01g008920	17.7364	1.67243	0.58445	2.86155	0.00421579	0.0288426		Solyc01g008260	102.03	0.512308	0.268282	1.90958	0.0561868	0.198722		Solyc01g008910	20.7652	-0.0961963	0.431369	-0.223002	0.823534	0.924935
Solyc01g008930	40.8846	0.321732	0.413645	0.777797	0.436689	0.674322		Solyc01g008270	377.335	0.00384107	0.152304	0.0252197	0.97988	0.995033		Solyc01g008920	17.7364	-0.0750842	0.56609	-0.132637	0.894481	0.959855
Solyc01g008940	13.0276	-0.836506	0.496113	-1.68612	0.0917725	0.264465		Solyc01g008280	62.8843	-0.333192	0.258739	-1.28775	0.197832	0.451132		Solyc01g008930	40.8846	0.351033	0.409663	0.856881	0.39151	0.649854
Solyc01g008950	2911.59	-0.311837	0.106868	-2.91796	0.00352333	0.0251198		Solyc01g008290	88.6255	0.157898	0.270688	0.58332	0.559678	0.785445		Solyc01g008940	13.0276	0.280316	0.516982	0.542217	0.587669	0.796231
Solyc01g008960	1166.54	-0.459926	0.136937	-3.35866	0.000783206	0.00775145		Solyc01g008300	17.4793	0.056363	0.498441	0.113078	0.909968	0.964911		Solyc01g008950	2911.59	0.450883	0.107078	4.2108	2.54473e-05	0.000522007
Solyc01g008970	97.9964	0.35785	0.204892	1.74653	0.0807186	0.243544		Solyc01g008310	100.652	1.08058	0.36456	2.96406	0.00303608	0.0219186		Solyc01g008960	1166.54	0.540197	0.137447	3.93022	8.48698e-05	0.00142299
Solyc01g008980	71.7596	-0.137189	0.239491	-0.572836	0.566756	0.770398		Solyc01g008320	195.907	0.50961	0.301682	1.68923	0.0911753	0.276453		Solyc01g008970	97.9964	0.187956	0.201622	0.932217	0.351224	0.61267
Solyc01g008990	85.0537	0.269926	0.242335	1.11386	0.265341	0.508314		Solyc01g008330	250.457	0.180547	0.219477	0.822626	0.410721	0.676441		Solyc01g008980	71.7596	0.0379459	0.245459	0.154592	0.877143	0.95266
Solyc01g009000	579.696	-0.115635	0.224992	-0.513954	0.607284	0.797765		Solyc01g008340	103.759	0.633239	0.262234	2.41479	0.0157442	0.078521		Solyc01g008990	85.0537	0.028115	0.242538	0.11592	0.907716	0.965415
Solyc01g009010	127.166	-0.290228	0.224373	-1.29351	0.195836	0.425244		Solyc01g008350	55.7042	0.182718	0.283437	0.64465	0.519154	0.756791		Solyc01g009000	579.696	0.21569	0.225596	0.956093	0.339025	0.602019
Solyc01g009020	1172.06	-0.350713	0.15417	-2.27484	0.0229155	0.101081		Solyc01g008360	502.296	0.130961	0.189527	0.690988	0.489573	0.737197		Solyc01g009010	127.166	0.166973	0.228588	0.730454	0.465113	0.711018
Solyc01g009030	85.0215	-0.648862	0.227617	-2.85068	0.00436262	0.0295797		Solyc01g008370	830.437	0.237174	0.108178	2.19245	0.028347	0.120899		Solyc01g009020	1172.06	0.338116	0.154675	2.18597	0.0288175	0.129205
Solyc01g009040	25.3817	-1.37834	0.389667	-3.53723	0.00040435	0.00462987		Solyc01g008420	15.3311	-0.677837	0.489025	-1.3861	0.165716	0.406526		Solyc01g009030	85.0215	0.0360172	0.242378	0.148599	0.88187	0.954557
Solyc01g009050	120.191	-0.132948	0.22778	-0.58367	0.559443	0.765123		Solyc01g008440	66.0881	0.485046	0.320155	1.51503	0.129764	0.347332		Solyc01g009040	25.3817	-0.15085	0.425614	-0.354429	0.723018	0.875973
Solyc01g009060	77.3294	0.763348	0.241677	3.15855	0.00158557	0.0135123		Solyc01g008450	2.14254	-0.0861599	0.724675	-0.118895	0.905359	0.96361		Solyc01g009050	120.191	0.104388	0.231419	0.451078	0.651933	0.835822
Solyc01g009070	35.4824	-0.401269	0.366576	-1.09464	0.273675	0.517543		Solyc01g008460	49.4284	0.24505	0.326919	0.749574	0.453511	0.71027		Solyc01g009060	77.3294	-0.190999	0.237168	-0.805335	0.420627	0.674362
Solyc01g009080	27.0285	0.565835	0.627169	0.902205	0.366948	0.61287		Solyc01g008470	62.3168	-0.215398	0.319524	-0.67412	0.500235	0.744851		Solyc01g009070	35.4824	-0.3574	0.384114	-0.930452	0.352137	0.613552
Solyc01g009090	89.3106	0.597234	0.231423	2.5807	0.00986015	0.054843		Solyc01g008490	83.0447	-0.856431	0.282651	-3.03	0.00244556	0.0183608		Solyc01g009080	27.0285	1.04048	0.622056	1.67265	0.0943969	0.282931
Solyc01g009100	986.508	0.0653019	0.191665	0.34071	0.733322	0.872608		Solyc01g008510	63.515	2.09636	0.615592	3.40544	0.000660573	0.00614938		Solyc01g009090	89.3106	-0.00791473	0.227325	-0.0348168	0.972226	0.991002
Solyc01g009110	37.4943	-0.341291	0.353042	-0.966715	0.333686	0.581461		Solyc01g008520	1.64986	1.62423	0.707116	2.29698	0.0216198	0.0993152		Solyc01g009100	986.508	0.388286	0.191477	2.02784	0.0425762	0.168848
Solyc01g009150	74.2497	0.219103	0.254574	0.860663	0.389424	0.633574		Solyc01g008530	58.7561	0.35934	0.296476	1.21204	0.225498	0.489154		Solyc01g009110	37.4943	0.573343	0.354505	1.6173	0.105813	0.304452
Solyc01g009160	159.771	1.16176	0.310882	3.73697	0.000186249	0.00243225		Solyc01g008550	1237.18	0.0632253	0.163112	0.387618	0.698299	0.865881		Solyc01g009150	74.2497	-0.588267	0.267079	-2.20259	0.0276235	0.125399
Solyc01g009170	959.379	-0.167807	0.18943	-0.885852	0.375698	0.621081		Solyc01g008560	247.443	0.333233	0.317537	1.04943	0.29398	0.569916		Solyc01g009160	159.771	-0.193593	0.305325	-0.634057	0.526044	0.755086
Solyc01g009180	149.682	-0.219541	0.206946	-1.06086	0.288751	0.533792		Solyc01g008600	2.84409	0.19124	0.706315	0.270758	0.786577	0.913302		Solyc01g009170	959.379	-0.109424	0.190508	-0.57438	0.565711	0.781223
Solyc01g009200	49.2223	-0.369679	0.337544	-1.0952	0.273428	0.517287		Solyc01g008620	6.87429	-0.481593	0.67908	-0.709185	0.478209	0.729866		Solyc01g009180	149.682	-0.0116529	0.211998	-0.0549672	0.956165	0.984898
Solyc01g009220	13.5798	-0.599933	0.594182	-1.00968	0.312649	0.560423		Solyc01g008640	108.661	-2.525	0.442222	-5.7098	1.13111e-08	3.02395e-07		Solyc01g009200	49.2223	0.52097	0.339791	1.53321	0.125225	0.336635
Solyc01g009230	104.053	-0.614506	0.270945	-2.26801	0.0233286	0.102392		Solyc01g008650	166.043	-1.3226	0.399743	-3.30862	0.000937577	0.00828876		Solyc01g009220	13.5798	0.154118	0.606596	0.25407	0.799442	0.911793
Solyc01g009260	3.66488	-0.964284	0.689194	-1.39915	0.161769	0.379535		Solyc01g008660	22.4071	2.57216	0.595635	4.31835	1.57203e-05	0.000232484		Solyc01g009230	104.053	0.456375	0.27564	1.65569	0.0977836	0.289526
Solyc01g009270	4.27072	0.184833	0.667928	0.276726	0.78199	0.899189		Solyc01g008680	1.79033	-0.103503	0.723403	-0.143078	0.886229	0.956711		Solyc01g009260	3.66488	-0.19163	0.712702	-0.268878	0.788024	0.906375
Solyc01g009280	23.79	0.0178118	0.431686	0.0412609	0.967088	0.988498		Solyc01g008700	38.1837	0.0406676	0.323109	0.125863	0.89984	0.961802		Solyc01g009270	4.27072	-1.19345	0.689836	-1.73005	0.083621	0.261539
Solyc01g009290	123.62	0.0677733	0.186873	0.362671	0.716851	0.864159		Solyc01g008730	167.475	-0.136413	0.170148	-0.801731	0.422709	0.686259		Solyc01g009280	23.79	0.986983	0.419103	2.35499	0.0185233	0.0953096
Solyc01g009300	538.492	-0.802364	0.31887	-2.51627	0.0118603	0.0628391		Solyc01g008760	39.5401	-0.00769776	0.331841	-0.0231971	0.981493	0.995261		Solyc01g009290	123.62	-0.158662	0.192448	-0.824436	0.409692	0.664915
Solyc01g009310	513.637	-0.722639	0.167459	-4.31532	1.59373e-05	0.000297599		Solyc01g008770	143.921	0.280754	0.178052	1.57681	0.114838	0.321972		Solyc01g009300	538.492	0.598957	0.319638	1.87386	0.0609494	0.212532
Solyc01g009330	3.11886	0.677876	0.715908	0.946876	0.343702	0.591573		Solyc01g008780	182.77	-0.494129	0.235714	-2.0963	0.0360552	0.144077		Solyc01g009310	513.637	-0.666288	0.175235	-3.80225	0.000143388	0.00219133
Solyc01g009340	19.2065	0.308943	0.486868	0.634551	0.525721	0.739958		Solyc01g008790	45.9593	-0.663474	0.351753	-1.88619	0.0592694	0.206366		Solyc01g009330	3.11886	-0.491739	0.716714	-0.686101	0.492649	0.731796
Solyc01g009370	19.8253	-1.009	0.450774	-2.23838	0.0251965	0.107859		Solyc01g008800	4.99835	0.285138	0.658209	0.433202	0.664868	0.846526		Solyc01g009340	19.2065	-0.255079	0.491888	-0.518573	0.604059	0.805897
Solyc01g009380	48.1367	0.548246	0.283816	1.9317	0.0533967	0.184909		Solyc01g008810	145.307	0.259732	0.264979	0.980198	0.326989	0.603947		Solyc01g009370	19.8253	-1.43979	0.544844	-2.64257	0.00822788	0.0528301
Solyc01g009390	132.692	-0.222008	0.200943	-1.10483	0.269233	0.511857		Solyc01g008820	515.626	-0.996722	0.355511	-2.80363	0.00505303	0.0328512		Solyc01g009380	48.1367	-0.933681	0.299147	-3.12114	0.00180151	0.0165957
Solyc01g009420	314.89	-0.058872	0.16577	-0.355143	0.722483	0.86683		Solyc01g008840	237.352	0.15381	0.203588	0.755496	0.449951	0.70743		Solyc01g009390	132.692	0.0475074	0.206218	0.230375	0.8178	0.92207
Solyc01g009430	637.63	-0.955985	0.419797	-2.27726	0.0227709	0.100851		Solyc01g008850	714.957	-0.289327	0.222893	-1.29805	0.194269	0.446161		Solyc01g009420	314.89	0.169506	0.167147	1.01411	0.310528	0.57435
Solyc01g009450	428.906	0.156324	0.218215	0.716376	0.473759	0.703647		Solyc01g008870	6.46606	1.00911	0.71616	1.40906	0.158818	0.394954		Solyc01g009430	637.63	-0.211076	0.421077	-0.501275	0.616178	0.81431
Solyc01g009480	2.69886	-0.907821	0.710648	-1.27746	0.201441	0.432653		Solyc01g008890	21.5672	0.522657	0.422697	1.23648	0.21628	0.477228		Solyc01g009450	428.906	0.0685417	0.218493	0.313702	0.753747	0.890193
Solyc01g009500	108.366	-0.336661	0.226616	-1.4856	0.137385	0.343444		Solyc01g008900	8.06464	0.128152	0.5836	0.219589	0.826192	0.9304		Solyc01g009480	2.69886	0.60344	0.717832	0.840642	0.400548	0.657267
Solyc01g009520	822.694	0.0240171	0.197934	0.121339	0.903423	0.958578		Solyc01g008910	20.7652	0.763158	0.452816	1.68536	0.0919189	0.277972		Solyc01g009500	108.366	-0.0559792	0.235051	-0.238157	0.811759	0.91861
Solyc01g009610	236.752	0.209139	0.168082	1.24427	0.2134	0.447556		Solyc01g008920	17.7364	1.59735	0.586554	2.72327	0.00646382	0.0396179		Solyc01g009520	822.694	0.528025	0.197545	2.67293	0.00751923	0.0495863
Solyc01g009620	53.0751	-0.161328	0.269217	-0.599247	0.549008	0.757388		Solyc01g008930	40.8846	0.672765	0.411518	1.63484	0.102083	0.298629		Solyc01g009610	236.752	-0.197453	0.170732	-1.15651	0.247472	0.503448
Solyc01g009630	155.587	1.04047	0.212552	4.89513	9.82407e-07	2.60999e-05		Solyc01g008940	13.0276	-0.55619	0.491141	-1.13244	0.257448	0.528451		Solyc01g009620	53.0751	0.204976	0.273836	0.748538	0.454136	0.701848
Solyc01g009670	18.3437	0.674412	0.559338	1.20573	0.227921	0.465327		Solyc01g008950	2911.59	0.139047	0.106528	1.30526	0.191804	0.442935		Solyc01g009630	155.587	-0.655292	0.211781	-3.09419	0.00197348	0.0177911
Solyc01g009750	1521.57	0.263903	0.18423	1.43247	0.15201	0.365471		Solyc01g008960	1166.54	0.0802704	0.136023	0.590122	0.555109	0.781913		Solyc01g009670	18.3437	0.186426	0.55154	0.33801	0.735356	0.881419
Solyc01g009760	57.4259	-0.701292	0.318035	-2.20508	0.0274487	0.115082		Solyc01g008970	97.9964	0.545806	0.204243	2.67234	0.00753238	0.044571		Solyc01g009750	1521.57	-0.113016	0.184447	-0.61273	0.540055	0.765252
Solyc01g009770	112.912	0.460072	0.223347	2.05989	0.0394088	0.148295		Solyc01g008980	71.7596	-0.0992434	0.24109	-0.411645	0.680599	0.85596		Solyc01g009760	57.4259	0.694335	0.321322	2.16087	0.0307052	0.134788
Solyc01g009780	878.977	-0.57679	0.200541	-2.87617	0.00402535	0.0278219		Solyc01g008990	85.0537	0.298041	0.243942	1.22177	0.221795	0.484577		Solyc01g009770	112.912	-0.165299	0.22357	-0.739364	0.459686	0.706583
Solyc01g009820	83.8674	-0.455375	0.400212	-1.13783	0.25519	0.497567		Solyc01g009000	579.696	0.100055	0.224866	0.444954	0.656353	0.841468		Solyc01g009780	878.977	0.375577	0.201403	1.8648	0.0622094	0.215467
Solyc01g009850	235.571	0.242819	0.29027	0.836528	0.402858	0.644795		Solyc01g009010	127.166	-0.123255	0.224159	-0.549857	0.582417	0.799611		Solyc01g009820	83.8674	0.809498	0.400121	2.02313	0.0430596	0.170214
Solyc01g009860	126.096	0.0399929	0.558712	0.0715804	0.942936	0.977371		Solyc01g009020	1172.06	-0.0125967	0.153886	-0.0818577	0.93476	0.975791		Solyc01g009850	235.571	-0.226073	0.291662	-0.775119	0.438269	0.688786
Solyc01g009870	11.5649	3.19366	0.595482	5.36315	8.17834e-08	2.75243e-06		Solyc01g009030	85.0215	-0.612845	0.229519	-2.67013	0.0075821	0.0448048		Solyc01g009860	126.096	-1.01811	0.561465	-1.81331	0.0697848	0.233295
Solyc01g009900	5.29737	0.278914	0.594495	0.469161	0.638955	0.81789		Solyc01g009040	25.3817	-1.52919	0.398318	-3.83912	0.000123477	0.00144422		Solyc01g009870	11.5649	-2.47935	0.578693	-4.28439	1.83241e-05	0.000399298
Solyc01g009970	63.4872	0.500626	0.293754	1.70423	0.0883375	0.257856		Solyc01g009050	120.191	-0.0285601	0.228268	-0.125116	0.900431	0.962097		Solyc01g009900	5.29737	-1.13099	0.631189	-1.79185	0.0731574	0.240326
Solyc01g009990	346.051	0.478626	0.28469	1.68122	0.0927202	0.2665		Solyc01g009060	77.3294	0.572349	0.246218	2.32456	0.0200953	0.094082		Solyc01g009970	63.4872	-0.178772	0.29368	-0.608732	0.542702	0.766663
Solyc01g010000	67.2752	-0.234242	0.29009	-0.807481	0.41939	0.660106		Solyc01g009070	35.4824	-0.758669	0.376321	-2.01602	0.0437982	0.166077		Solyc01g009990	346.051	0.348224	0.283223	1.22951	0.218882	0.470279
Solyc01g010020	170.728	-0.682718	0.308559	-2.2126	0.0269253	0.113529		Solyc01g009080	27.0285	1.60632	0.624118	2.57374	0.0100607	0.0558359		Solyc01g010000	67.2752	0.269968	0.293963	0.918375	0.358423	0.620203
Solyc01g010030	29.4261	-0.524917	0.348745	-1.50516	0.132283	0.3353		Solyc01g009090	89.3106	0.589319	0.233311	2.5259	0.0115403	0.062169		Solyc01g010020	170.728	0.804616	0.309639	2.59856	0.0093615	0.0579245
Solyc01g010040	111.494	-0.151774	0.21906	-0.692844	0.488408	0.713433		Solyc01g009100	986.508	0.453588	0.191278	2.37135	0.0177232	0.0855773		Solyc01g010030	29.4261	0.413099	0.357981	1.15397	0.248513	0.504536
Solyc01g010050	156.154	-0.220776	0.194811	-1.13329	0.257094	0.499638		Solyc01g009110	37.4943	0.232052	0.343633	0.675289	0.499492	0.744689		Solyc01g010040	111.494	-0.069253	0.226031	-0.306388	0.75931	0.892877
Solyc01g010060	22.4786	-1.03012	0.5583	-1.8451	0.0650226	0.210396		Solyc01g009150	74.2497	-0.369164	0.267741	-1.37881	0.167953	0.409435		Solyc01g010050	156.154	-0.0418504	0.201046	-0.208164	0.835101	0.931272
Solyc01g010080	59.7485	-0.377501	0.333885	-1.13063	0.25821	0.500336		Solyc01g009160	159.771	0.968165	0.313079	3.0924	0.00198544	0.0154875		Solyc01g010060	22.4786	-1.53853	0.609622	-2.52373	0.0116116	0.0674366
Solyc01g010130	79.5975	0.741959	0.32095	2.31176	0.020791	0.0943584		Solyc01g009170	959.379	-0.277231	0.189975	-1.45931	0.144481	0.37184		Solyc01g010080	59.7485	-1.03564	0.369263	-2.80461	0.00503769	0.0365346
Solyc01g010150	84.9585	0.449219	0.297583	1.50956	0.131156	0.333153		Solyc01g009180	149.682	-0.231194	0.208608	-1.10827	0.267744	0.540074		Solyc01g010130	79.5975	-0.963668	0.327792	-2.93988	0.00328344	0.0263357
Solyc01g010180	891.38	0.641954	0.245509	2.61479	0.00892832	0.0507096		Solyc01g009200	49.2223	0.15129	0.331614	0.456224	0.648229	0.837342		Solyc01g010150	84.9585	-0.448906	0.300826	-1.49224	0.135635	0.352865
Solyc01g010190	54.0198	-0.466564	0.297594	-1.56779	0.11693	0.309058		Solyc01g009220	13.5798	-0.445815	0.59396	-0.750581	0.452905	0.709692		Solyc01g010180	891.38	-0.313415	0.24555	-1.27638	0.201822	0.447143
Solyc01g010200	87.1377	-1.26328	0.307011	-4.11479	3.87539e-05	0.000644145		Solyc01g009230	104.053	-0.158131	0.267005	-0.592237	0.553692	0.780854		Solyc01g010190	54.0198	-0.093871	0.312929	-0.299975	0.764196	0.895516
Solyc01g010220	181.594	3.7074	0.463283	8.00245	1.2197e-15	1.19672e-13		Solyc01g009260	3.66488	-1.15591	0.694076	-1.6654	0.0958332	0.285986		Solyc01g010200	87.1377	1.25153	0.310838	4.02632	5.66568e-05	0.00102402
Solyc01g010230	49.5035	0.0636415	0.5033	0.126448	0.899377	0.956694		Solyc01g009270	4.27072	-1.00862	0.690005	-1.46176	0.143808	0.370655		Solyc01g010220	181.594	-1.06974	0.448848	-2.38329	0.0171586	0.0897609
Solyc01g010250	4.03533	-0.00974099	0.724883	-0.013438	0.989278	0.997042		Solyc01g009280	23.79	1.00479	0.415355	2.41912	0.0155581	0.0777672		Solyc01g010230	49.5035	-0.741168	0.514834	-1.43963	0.149973	0.375519
Solyc01g010270	1441.95	0.258249	0.147372	1.75236	0.0797126	0.241219		Solyc01g009290	123.62	-0.0908883	0.191115	-0.475568	0.634382	0.830113		Solyc01g010250	4.03533	0.944256	0.724183	1.30389	0.192271	0.434403
Solyc01g010290	186.947	-0.927708	0.225315	-4.11738	3.83212e-05	0.000637907		Solyc01g009300	538.492	-0.203407	0.318038	-0.639568	0.522453	0.758705		Solyc01g010270	1441.95	-0.675467	0.14867	-4.54339	5.53576e-06	0.000145198
Solyc01g010310	49.6071	-0.688674	0.360233	-1.91175	0.0559086	0.190337		Solyc01g009310	513.637	-1.38893	0.172337	-8.05935	7.66981e-16	5.54442e-14		Solyc01g010290	186.947	-0.403437	0.236771	-1.70392	0.0883967	0.271498
Solyc01g010350	6.04377	-1.50272	0.663146	-2.26604	0.023449	0.102726		Solyc01g009330	3.11886	0.186138	0.722141	0.257758	0.796594	0.917831		Solyc01g010310	49.6071	-0.694183	0.387776	-1.79017	0.0734271	0.240901
Solyc01g010370	12.813	0.231752	0.483674	0.479149	0.631833	0.812926		Solyc01g009340	19.2065	0.0538632	0.494168	0.108998	0.913204	0.966031		Solyc01g010350	6.04377	-0.623174	0.702877	-0.886604	0.375292	0.635157
Solyc01g010390	137.019	-0.0622698	0.215661	-0.28874	0.77278	0.894052		Solyc01g009370	19.8253	-2.44879	0.52078	-4.70216	2.57421e-06	4.52952e-05		Solyc01g010370	12.813	-0.440609	0.499949	-0.881308	0.378151	0.637784
Solyc01g010430	186.491	-0.838977	0.431161	-1.94585	0.0516723	0.180999		Solyc01g009380	48.1367	-0.385434	0.304861	-1.26429	0.206124	0.46278		Solyc01g010390	137.019	-1.50612	0.238213	-6.32255	2.57278e-10	2.05526e-08
Solyc01g010440	355.841	0.459319	0.249602	1.84021	0.0657376	0.212044		Solyc01g009390	132.692	-0.1745	0.202099	-0.863441	0.387895	0.657977		Solyc01g010430	186.491	0.785549	0.432062	1.81814	0.0690424	0.231816
Solyc01g010470	21.9775	0.519936	0.53842	0.96567	0.334209	0.582096		Solyc01g009420	314.89	0.110634	0.165651	0.667874	0.504214	0.747382		Solyc01g010440	355.841	0.390377	0.247851	1.57504	0.115246	0.320408
Solyc01g010480	19.2765	0.904517	0.427777	2.11446	0.034476	0.134935		Solyc01g009430	637.63	-1.16706	0.420259	-2.777	0.00548625	0.0350085		Solyc01g010470	21.9775	0.242449	0.53295	0.45492	0.649167	0.833846
Solyc01g010520	56.1497	-0.0817328	0.443962	-0.184099	0.853936	0.936777		Solyc01g009450	428.906	0.224866	0.218456	1.02934	0.303319	0.579216		Solyc01g010480	19.2765	-0.267211	0.420609	-0.635296	0.525236	0.754601
Solyc01g010540	553.887	0.114937	0.168025	0.684046	0.493946	0.717117		Solyc01g009480	2.69886	-0.304381	0.705498	-0.431441	0.666148	0.847209		Solyc01g010520	56.1497	0.466837	0.443527	1.05256	0.292544	0.554754
Solyc01g010570	80.1745	0.58762	0.336758	1.74493	0.0809969	0.24403		Solyc01g009500	108.366	-0.39264	0.229401	-1.71159	0.0869725	0.268549		Solyc01g010540	553.887	0.364117	0.167591	2.17265	0.0298067	0.132217
Solyc01g010580	1006.21	-0.0132995	0.154596	-0.0860276	0.931444	0.971632		Solyc01g009520	822.694	0.552042	0.19723	2.79897	0.00512652	0.0332212		Solyc01g010570	80.1745	0.0377891	0.334016	0.113136	0.909923	0.966249
Solyc01g010590	172.825	-0.373017	0.18392	-2.02815	0.0425449	0.157131		Solyc01g009570	2.19014	-0.739169	0.718789	-1.02835	0.303784	0.579441		Solyc01g010580	1006.21	0.528199	0.154268	3.42389	0.00061731	0.00707502
Solyc01g010600	6.52238	-0.756645	0.712782	-1.06154	0.288446	0.533466		Solyc01g009610	236.752	0.0116861	0.17101	0.0683357	0.945518	0.980886		Solyc01g010590	172.825	-0.761264	0.200221	-3.80213	0.000143458	0.00219133
Solyc01g010640	189.499	0.431052	0.279286	1.54341	0.122732	0.319206		Solyc01g009620	53.0751	0.0436488	0.267776	0.163005	0.870514	0.950757		Solyc01g010600	6.52238	1.14489	0.711387	1.60937	0.107535	0.307864
Solyc01g010650	294.544	1.70449	0.293626	5.80496	6.43805e-09	2.66489e-07		Solyc01g009630	155.587	0.385178	0.219454	1.75517	0.0792305	0.252533		Solyc01g010640	189.499	-0.348761	0.280684	-1.24254	0.214038	0.464505
Solyc01g010660	162.914	1.37014	0.26955	5.08309	3.71345e-07	1.10004e-05		Solyc01g009670	18.3437	0.860838	0.558966	1.54006	0.123547	0.336654		Solyc01g010650	294.544	-0.892899	0.29107	-3.06765	0.0021575	0.0190065
Solyc01g010700	47.2005	0.524935	0.353965	1.48301	0.138071	0.344277		Solyc01g009750	1521.57	0.150887	0.184538	0.817648	0.413558	0.678556		Solyc01g010660	162.914	-0.459981	0.264964	-1.73601	0.0825613	0.259318
Solyc01g010710	132.12	-1.23765	0.266629	-4.64183	3.45341e-06	7.92575e-05		Solyc01g009760	57.4259	-0.00695695	0.310771	-0.0223861	0.98214	0.995504		Solyc01g010700	47.2005	0.469847	0.343249	1.36882	0.171055	0.405471
Solyc01g010720	13.8502	-2.08062	0.594267	-3.50115	0.000463258	0.00518759		Solyc01g009770	112.912	0.294772	0.227444	1.29602	0.194969	0.447251		Solyc01g010710	132.12	-1.15253	0.295266	-3.90335	9.48719e-05	0.00155691
Solyc01g010750	3303.52	0.0309485	0.160165	0.193229	0.846779	0.933409		Solyc01g009780	878.977	-0.201213	0.200123	-1.00544	0.314683	0.591329		Solyc01g010720	13.8502	-0.21285	0.639604	-0.332785	0.739297	0.882947
Solyc01g010760	464.109	1.01157	0.271546	3.72523	0.00019514	0.00252701		Solyc01g009810	1.266	-0.223085	0.65972	-0.33815	0.73525	0.8868		Solyc01g010750	3303.52	-0.466083	0.160632	-2.90156	0.00371309	0.0289431
Solyc01g010770	202.059	-0.61549	0.377889	-1.62876	0.103364	0.286002		Solyc01g009820	83.8674	0.354123	0.39533	0.895765	0.370378	0.64379		Solyc01g010760	464.109	-1.79072	0.27598	-6.4886	8.66403e-11	7.68736e-09
Solyc01g010780	212.403	-0.381217	0.184215	-2.06941	0.0385077	0.146005		Solyc01g009830	1.79924	-1.6531	0.713326	-2.31745	0.0204792	0.0954331		Solyc01g010770	202.059	0.491618	0.379493	1.29546	0.195161	0.437984
Solyc01g010810	139.553	1.15412	0.218935	5.27152	1.35302e-07	4.32594e-06		Solyc01g009850	235.571	0.0167461	0.291925	0.0573643	0.954255	0.983441		Solyc01g010780	212.403	0.217875	0.187342	1.16298	0.244838	0.500195
Solyc01g010820	174.598	0.501002	0.180721	2.77224	0.00556725	0.03576		Solyc01g009860	126.096	-0.978114	0.561287	-1.74263	0.0813986	0.257086		Solyc01g010810	139.553	-0.967796	0.22054	-4.38829	1.14244e-05	0.000271956
Solyc01g010830	56.8741	-0.165248	0.280992	-0.588087	0.556474	0.763265		Solyc01g009870	11.5649	0.714312	0.650808	1.09758	0.272389	0.545268		Solyc01g010820	174.598	-0.306818	0.182042	-1.68543	0.0919062	0.2783
Solyc01g010860	258.812	0.633587	0.196886	3.21805	0.00129066	0.0115936		Solyc01g009890	2.4057	0.811396	0.724586	1.11981	0.262797	0.534669		Solyc01g010830	56.8741	0.0596725	0.287198	0.207775	0.835405	0.931386
Solyc01g010870	169.145	-0.515275	0.169669	-3.03694	0.00238995	0.0186137		Solyc01g009900	5.29737	-0.852081	0.633837	-1.34432	0.178844	0.425571		Solyc01g010860	258.812	-0.824522	0.200895	-4.10425	4.05632e-05	0.00077707
Solyc01g010880	63.519	-0.535081	0.258114	-2.07304	0.0381688	0.145012		Solyc01g009970	63.4872	0.321854	0.298217	1.07926	0.280472	0.55441		Solyc01g010870	169.145	-1.42663	0.200171	-7.12708	1.02522e-12	1.31114e-10
Solyc01g010940	297.093	0.231503	0.206628	1.12039	0.262549	0.505082		Solyc01g009990	346.051	0.82685	0.284208	2.90931	0.00362232	0.0252465		Solyc01g010880	63.519	-0.263986	0.276013	-0.956426	0.338857	0.601925
Solyc01g010950	130.191	1.20076	0.292972	4.09854	4.15765e-05	0.000683506		Solyc01g010000	67.2752	0.0357263	0.288086	0.124012	0.901305	0.962334		Solyc01g010940	297.093	-1.96544	0.224025	-8.77332	1.73469e-18	5.84875e-16
Solyc01g010970	11.7827	-0.65745	0.54252	-1.21184	0.225572	0.46262		Solyc01g010010	1.47775	-1.07461	0.700024	-1.5351	0.124759	0.338885		Solyc01g010950	130.191	-0.82096	0.292456	-2.80712	0.00499866	0.0362878
Solyc01g010990	79.9492	-0.171274	0.312977	-0.547243	0.584212	0.783852		Solyc01g010020	170.728	0.121898	0.30423	0.400676	0.688658	0.860418		Solyc01g010970	11.7827	-0.391333	0.570049	-0.686491	0.492404	0.731558
Solyc01g011000	1285.03	0.0429464	0.146744	0.292661	0.769781	0.892965		Solyc01g010030	29.4261	-0.111818	0.340597	-0.328299	0.742685	0.890778		Solyc01g010990	79.9492	0.0391246	0.318439	0.122864	0.902215	0.962961
Solyc01g011010	38.5637	0.272197	0.37232	0.731084	0.464728	0.696233		Solyc01g010040	111.494	-0.221027	0.222088	-0.995222	0.319629	0.596259		Solyc01g011000	1285.03	0.368847	0.146643	2.51528	0.0118938	0.0687097
Solyc01g011030	74.3481	0.549171	0.234354	2.34333	0.0191123	0.0890721		Solyc01g010050	156.154	-0.262627	0.197064	-1.3327	0.18263	0.4309		Solyc01g011010	38.5637	-0.608398	0.38372	-1.58553	0.112847	0.31606
Solyc01g011040	435.348	0.160208	0.229016	0.699551	0.484208	0.709814		Solyc01g010060	22.4786	-2.56865	0.597373	-4.29991	1.70871e-05	0.000251582		Solyc01g011030	74.3481	-0.363026	0.236498	-1.53501	0.124782	0.336088
Solyc01g011090	10.8827	0.54964	0.637659	0.861966	0.388706	0.63324		Solyc01g010080	59.7485	-1.41314	0.36206	-3.90306	9.49852e-05	0.00115272		Solyc01g011040	435.348	-0.758494	0.232643	-3.26034	0.00111278	0.0113694
Solyc01g011100	120.86	-0.0706171	0.315341	-0.223939	0.822805	0.921638		Solyc01g010130	79.5975	-0.221709	0.332643	-0.666508	0.505087	0.7478		Solyc01g011090	10.8827	1.53878	0.59728	2.57632	0.0099858	0.0605153
Solyc01g011200	6.22182	0.199121	0.624599	0.318798	0.74988	0.880903		Solyc01g010180	891.38	0.328539	0.246728	1.33158	0.182997	0.4313		Solyc01g011100	120.86	-0.00862236	0.318472	-0.0270742	0.978401	0.993107
Solyc01g011340	536.541	-0.355067	0.139353	-2.54797	0.010835	0.0589568		Solyc01g010190	54.0198	-0.560435	0.302545	-1.8524	0.0639681	0.218136		Solyc01g011200	6.22182	0.633065	0.614118	1.03085	0.30261	0.565172
Solyc01g011350	175.396	0.0680243	0.187298	0.363188	0.716465	0.863871		Solyc01g010200	87.1377	-0.011749	0.285179	-0.0411988	0.967137	0.989611		Solyc01g011340	536.541	0.251653	0.141196	1.7823	0.074701	0.243711
Solyc01g011430	7.64989	-0.0225754	0.654616	-0.0344864	0.972489	0.990299		Solyc01g010220	181.594	2.63766	0.465455	5.66685	1.4545e-08	3.80029e-07		Solyc01g011350	175.396	0.433367	0.185527	2.33587	0.0194979	0.0988162
Solyc01g011510	469.94	0.195173	0.195605	0.997792	0.31838	0.565684		Solyc01g010230	49.5035	-0.677527	0.513916	-1.31836	0.187383	0.437263		Solyc01g011430	7.64989	-0.904533	0.688571	-1.31364	0.188968	0.429808
Solyc01g013900	52.6271	-0.17033	0.32617	-0.522211	0.601523	0.794208		Solyc01g010250	4.03533	0.934515	0.723995	1.29078	0.196782	0.449777		Solyc01g011510	469.94	-0.410267	0.197941	-2.07268	0.0382025	0.157009
Solyc01g014110	13.391	-0.026694	0.472073	-0.0565463	0.954907	0.983125		Solyc01g010270	1441.95	-0.417219	0.148778	-2.8043	0.00504256	0.0327938		Solyc01g013900	52.6271	-0.386717	0.341623	-1.132	0.257634	0.514215
Solyc01g014180	4006.37	-0.343472	0.127814	-2.68728	0.00720364	0.0433856		Solyc01g010290	186.947	-1.33115	0.230706	-5.76988	7.93294e-09	2.17304e-07		Solyc01g014110	13.391	-0.486507	0.495696	-0.981463	0.326365	0.590737
Solyc01g014200	4.88462	0.0462244	0.629604	0.0734182	0.941473	0.977005		Solyc01g010310	49.6071	-1.38286	0.377661	-3.66163	0.000250613	0.0026315		Solyc01g014180	4006.37	0.362331	0.127978	2.8312	0.00463735	0.0342337
Solyc01g014230	136.417	-0.354164	0.273346	-1.29566	0.195093	0.424631		Solyc01g010350	6.04377	-2.12589	0.677549	-3.13761	0.00170328	0.0137084		Solyc01g014200	4.88462	0.0298627	0.635252	0.0470092	0.962506	0.986334
Solyc01g014270	114.34	1.34057	0.410308	3.26723	0.00108606	0.0100952		Solyc01g010370	12.813	-0.208857	0.501559	-0.416416	0.677106	0.853872		Solyc01g014230	136.417	-0.388234	0.281263	-1.38032	0.167487	0.400448
Solyc01g014480	26.7147	0.412717	0.500986	0.823809	0.410048	0.651412		Solyc01g010390	137.019	-1.56839	0.23676	-6.62436	3.4875e-11	1.35046e-09		Solyc01g014270	114.34	-0.662937	0.407192	-1.62807	0.10351	0.300295
Solyc01g014490	64.0289	-0.722896	0.304602	-2.37325	0.0176324	0.0836469		Solyc01g010430	186.491	-0.0534272	0.429191	-0.124483	0.900933	0.962148		Solyc01g014480	26.7147	-0.385398	0.505467	-0.76246	0.445786	0.695319
Solyc01g014560	2.71844	0.900251	0.723799	1.24379	0.213578	0.447728		Solyc01g010440	355.841	0.849696	0.248916	3.41358	0.000641146	0.00598802		Solyc01g014490	64.0289	1.11561	0.303698	3.67344	0.000239311	0.00335942
Solyc01g014850	178.875	-0.675115	0.173539	-3.89027	0.000100132	0.00144166		Solyc01g010470	21.9775	0.762386	0.537476	1.41845	0.156058	0.390126		Solyc01g014560	2.71844	-0.272687	0.724113	-0.376581	0.706485	0.866358
Solyc01g014980	35.0969	-0.552218	0.686944	-0.803876	0.421468	0.662062		Solyc01g010480	19.2765	0.637306	0.43495	1.46524	0.142855	0.369387		Solyc01g014850	178.875	-0.163267	0.184953	-0.88275	0.377371	0.636979
Solyc01g015000	13.3348	0.227969	0.485047	0.469994	0.638359	0.817523		Solyc01g010520	56.1497	0.385104	0.441051	0.87315	0.382581	0.653358		Solyc01g014980	35.0969	-0.236733	0.714536	-0.33131	0.74041	0.883649
Solyc01g015020	253.625	0.556155	0.269719	2.06198	0.0392101	0.147697		Solyc01g010540	553.887	0.479054	0.167399	2.86175	0.00421309	0.028496		Solyc01g015000	13.3348	0.13995	0.483639	0.289368	0.7723	0.89886
Solyc01g015070	4.94915	-0.211711	0.708835	-0.298674	0.765188	0.890471		Solyc01g010570	80.1745	0.625409	0.337753	1.85168	0.0640725	0.218344		Solyc01g015020	253.625	0.16841	0.267996	0.628406	0.529738	0.757399
Solyc01g015080	17.6063	-1.6181	0.59698	-2.71047	0.00671879	0.0411334		Solyc01g010580	1006.21	0.514899	0.153867	3.3464	0.000818696	0.00737121		Solyc01g015080	17.6063	-1.98469	0.639344	-3.10427	0.00190751	0.0173057
Solyc01g016410	17.1374	0.454604	0.533059	0.852822	0.393758	0.637622		Solyc01g010590	172.825	-1.13428	0.195937	-5.789	7.08046e-09	1.95288e-07		Solyc01g016410	17.1374	0.0761801	0.5291	0.143981	0.885516	0.956312
Solyc01g016470	553.734	-0.0690541	0.202869	-0.340388	0.733564	0.872641		Solyc01g010600	6.52238	0.388241	0.699156	0.555299	0.57869	0.79847		Solyc01g016470	553.734	0.421863	0.202842	2.07976	0.0375478	0.155075
Solyc01g018010	4.54869	-0.210615	0.722429	-0.291537	0.770641	0.893166		Solyc01g010640	189.499	0.0822914	0.281871	0.291947	0.770327	0.904507		Solyc01g020190	32.4239	-1.19427	0.568731	-2.09989	0.0357384	0.149973
Solyc01g020190	32.4239	4.05601	0.606933	6.68281	2.34407e-11	1.44413e-09		Solyc01g010650	294.544	0.811589	0.297052	2.73214	0.00629236	0.0388375		Solyc01g020230	7.11097	-0.949242	0.628064	-1.51138	0.130692	0.345285
Solyc01g020230	7.11097	0.476462	0.6059	0.786371	0.43165	0.66989		Solyc01g010660	162.914	0.910164	0.272801	3.33637	0.000848816	0.00760479		Solyc01g020240	80.8077	0.418446	0.22716	1.84208	0.0654637	0.223435
Solyc01g020240	80.8077	0.0706401	0.229753	0.307461	0.758492	0.886129		Solyc01g010700	47.2005	0.994782	0.3495	2.8463	0.00442304	0.029542		Solyc01g020320	92.8412	-0.0960035	0.311277	-0.308418	0.757764	0.892416
Solyc01g020320	92.8412	-0.407866	0.302796	-1.347	0.177981	0.402218		Solyc01g010710	132.12	-2.39017	0.286759	-8.33514	7.74096e-17	6.51281e-15		Solyc01g020440	65.3061	0.677761	0.28317	2.39348	0.0166896	0.0878737
Solyc01g020440	65.3061	-0.301759	0.283881	-1.06298	0.287793	0.532961		Solyc01g010720	13.8502	-2.29347	0.603968	-3.79733	0.000146261	0.00167328		Solyc01g020520	6.83317	0.432537	0.592481	0.730043	0.465364	0.711259
Solyc01g020520	6.83317	0.937528	0.619335	1.51376	0.130086	0.331483		Solyc01g010750	3303.52	-0.435135	0.160565	-2.71002	0.00672784	0.0409079		Solyc01g021600	10.5265	-0.156023	0.683597	-0.228238	0.819461	0.922979
Solyc01g021600	10.5265	-2.48224	0.613295	-4.04738	5.17944e-05	0.000830143		Solyc01g010760	464.109	-0.77915	0.277643	-2.8063	0.00501145	0.0326339		Solyc01g021640	71.3636	0.883974	0.301399	2.9329	0.0033581	0.0267839
Solyc01g021640	71.3636	-0.373487	0.30376	-1.22954	0.218868	0.454316		Solyc01g010770	202.059	-0.123871	0.376438	-0.329061	0.74211	0.890407		Solyc01g021670	22.8031	0.274357	0.396195	0.692478	0.488637	0.729092
Solyc01g021670	22.8031	0.345143	0.403758	0.854825	0.392648	0.636651		Solyc01g010780	212.403	-0.163342	0.183711	-0.889123	0.373937	0.646533		Solyc01g022740	6.39427	-0.422095	0.626616	-0.67361	0.500559	0.736988
Solyc01g022740	6.39427	0.404014	0.618624	0.653086	0.513701	0.731637		Solyc01g010810	139.553	0.186325	0.228765	0.814485	0.415367	0.680186		Solyc01g022750	652.263	0.167671	0.229783	0.729692	0.465579	0.711529
Solyc01g022750	652.263	-0.183021	0.228962	-0.799352	0.424087	0.664099		Solyc01g010820	174.598	0.194184	0.185135	1.04888	0.294233	0.57002		Solyc01g028810	1971.11	-0.718171	0.318493	-2.2549	0.0241395	0.114567
Solyc01g028810	1971.11	2.44297	0.319568	7.64459	2.09606e-14	1.79951e-12		Solyc01g010830	56.8741	-0.105575	0.282336	-0.373935	0.708453	0.871882		Solyc01g028830	247.426	0.178635	0.179675	0.994209	0.320121	0.583996
Solyc01g028830	247.426	-0.193363	0.177342	-1.09034	0.275564	0.519306		Solyc01g010860	258.812	-0.190935	0.203421	-0.938621	0.347925	0.623125		Solyc01g028860	1199.93	-0.0644033	0.164137	-0.392375	0.694781	0.860368
Solyc01g028860	1199.93	0.327965	0.164001	1.99977	0.0455246	0.165401		Solyc01g010870	169.145	-1.94191	0.195387	-9.93881	2.82191e-23	4.82956e-21		Solyc01g028870	65.897	0.106297	0.275313	0.386094	0.699427	0.86301
Solyc01g028870	65.897	0.237793	0.275732	0.862405	0.388465	0.63305		Solyc01g010880	63.519	-0.799067	0.266189	-3.00188	0.00268321	0.0198114		Solyc01g028900	811.479	0.507075	0.122744	4.13115	3.6096e-05	0.000703114
Solyc01g028900	811.479	-0.571428	0.1216	-4.69923	2.61143e-06	6.16295e-05		Solyc01g010930	1.2503	0.398726	0.715717	0.557101	0.577459	0.797834		Solyc01g028930	208.769	0.257449	0.174484	1.47549	0.140082	0.360889
Solyc01g028930	208.769	-0.0526216	0.173504	-0.303288	0.76167	0.888048		Solyc01g010940	297.093	-1.73394	0.22424	-7.7325	1.05452e-14	6.76786e-13		Solyc01g033980	3.92455	-0.682034	0.669843	-1.0182	0.308583	0.572292
Solyc01g033980	3.92455	0.506818	0.660324	0.767529	0.442767	0.679467		Solyc01g010950	130.191	0.379797	0.300017	1.26592	0.205543	0.462062		Solyc01g034020	80.8949	0.086711	0.219646	0.394775	0.693009	0.859574
Solyc01g034020	80.8949	0.193079	0.219266	0.880571	0.37855	0.624068		Solyc01g010970	11.7827	-1.04878	0.555813	-1.88694	0.059169	0.206286		Solyc01g034150	19.8861	0.385003	0.44208	0.870889	0.383815	0.643124
Solyc01g034150	19.8861	0.187637	0.448448	0.418415	0.675644	0.8398		Solyc01g010990	79.9492	-0.13215	0.314467	-0.420235	0.674314	0.852253		Solyc01g044240	19.9518	0.357412	0.637039	0.561052	0.574762	0.787062
Solyc01g044240	19.9518	-0.382521	0.6269	-0.610179	0.541743	0.751936		Solyc01g011000	1285.03	0.411794	0.146434	2.81215	0.0049212	0.0321508		Solyc01g044270	76.0971	-0.400944	0.294889	-1.35964	0.173943	0.40953
Solyc01g044270	76.0971	0.583393	0.29297	1.9913	0.0464476	0.16754		Solyc01g011010	38.5637	-0.336201	0.385057	-0.87312	0.382598	0.653358		Solyc01g044340	38.9568	-0.201827	0.301642	-0.669092	0.503436	0.739155
Solyc01g044340	38.9568	0.0522749	0.29133	0.179435	0.857596	0.93891		Solyc01g011030	74.3481	0.186145	0.242283	0.768295	0.442312	0.701923		Solyc01g044350	38.84	-0.201815	0.30228	-0.667643	0.504362	0.739647
Solyc01g044350	38.84	0.0522547	0.291991	0.17896	0.857969	0.939042		Solyc01g011040	435.348	-0.598286	0.232608	-2.57208	0.0101091	0.0560261		Solyc01g044360	347.719	0.255365	0.186039	1.37264	0.169863	0.403787
Solyc01g044360	347.719	-0.0665842	0.18537	-0.359196	0.719448	0.865218		Solyc01g011090	10.8827	2.08842	0.608889	3.42989	0.000603815	0.00567377		Solyc01g044420	8.02413	-0.929134	0.661599	-1.40438	0.160207	0.390096
Solyc01g044420	8.02413	-0.736402	0.608214	-1.21076	0.225987	0.463131		Solyc01g011100	120.86	-0.0792395	0.316731	-0.250179	0.802449	0.920605		Solyc01g044480	3.76218	0.51014	0.687548	0.741969	0.458106	0.705455
Solyc01g044480	3.76218	1.09917	0.709881	1.54839	0.121528	0.317186		Solyc01g011200	6.22182	0.832186	0.614727	1.35375	0.175816	0.421406		Solyc01g044490	153.379	-0.0157203	0.194667	-0.0807549	0.935637	0.977586
Solyc01g044490	153.379	0.387837	0.195366	1.98518	0.0471244	0.169257		Solyc01g011340	536.541	-0.103414	0.138863	-0.744715	0.456444	0.712214		Solyc01g049650	405.131	-0.533081	0.181682	-2.93415	0.00334466	0.0267316
Solyc01g049650	405.131	0.848227	0.181589	4.67115	2.99524e-06	6.96079e-05		Solyc01g011350	175.396	0.501392	0.184399	2.71906	0.00654682	0.0399989		Solyc01g049680	650.652	0.617991	0.13329	4.63643	3.5447e-06	9.82554e-05
Solyc01g049680	650.652	-0.510127	0.132541	-3.84883	0.000118682	0.00166353		Solyc01g011430	7.64989	-0.927108	0.683038	-1.35733	0.174676	0.419839		Solyc01g049690	6.89231	2.77186	0.636363	4.35578	1.32596e-05	0.000306973
Solyc01g049690	6.89231	0.321682	0.702319	0.458029	0.646932	0.822053		Solyc01g011510	469.94	-0.215095	0.198018	-1.08624	0.277375	0.550948		Solyc01g049770	45.6091	-0.688758	0.383037	-1.79815	0.0721529	0.238164
Solyc01g049770	45.6091	0.62393	0.376915	1.65536	0.0978514	0.27602		Solyc01g013900	52.6271	-0.557047	0.336589	-1.65497	0.0979296	0.289995		Solyc01g049810	2.82454	0.485407	0.702712	0.690762	0.489715	0.72965
Solyc01g049810	2.82454	0.477958	0.712868	0.670472	0.502557	0.722268		Solyc01g014110	13.391	-0.513201	0.490927	-1.04537	0.295852	0.571056		Solyc01g049880	2.615	-0.219475	0.705541	-0.311073	0.755745	0.891001
Solyc01g049880	2.615	0.459871	0.704776	0.652507	0.514074	0.731787		Solyc01g014140	1.42802	-1.60833	0.703819	-2.28515	0.0223039	0.101619		Solyc01g049890	1731.89	-0.177818	0.17465	-1.01814	0.308613	0.572292
Solyc01g049890	1731.89	-0.080881	0.174	-0.464834	0.64205	0.819704		Solyc01g014180	4006.37	0.018859	0.127702	0.14768	0.882595	0.955734		Solyc01g049900	14.9291	0.138567	0.464126	0.298554	0.76528	0.895693
Solyc01g049900	14.9291	0.0885067	0.46215	0.191511	0.848125	0.933671		Solyc01g014200	4.88462	0.0760872	0.632129	0.120367	0.904193	0.963234		Solyc01g049930	3.33629	0.308384	0.690991	0.446293	0.655386	0.837405
Solyc01g049930	3.33629	-0.296297	0.686297	-0.431733	0.665935	0.833512		Solyc01g014230	136.417	-0.742398	0.278102	-2.66952	0.00759602	0.0448548		Solyc01g049960	349.879	0.242656	0.139516	1.73927	0.0819881	0.258313
Solyc01g049960	349.879	-0.153721	0.13803	-1.11368	0.265419	0.50841		Solyc01g014270	114.34	0.677633	0.415412	1.63123	0.102841	0.299752		Solyc01g050040	107.082	-1.30573	0.446706	-2.92302	0.00346656	0.0274015
Solyc01g050040	107.082	2.14449	0.450069	4.7648	1.89042e-06	4.6309e-05		Solyc01g014390	1.30394	-0.423624	0.721062	-0.5875	0.556868	0.783442		Solyc01g050070	40.2228	0.237137	0.304205	0.779532	0.435667	0.686815
Solyc01g050070	40.2228	0.751635	0.322742	2.3289	0.0198643	0.0912467		Solyc01g014480	26.7147	0.0273189	0.508511	0.0537232	0.957156	0.985099		Solyc01g056310	3.02476	-0.0758778	0.630392	-0.120366	0.904193	0.963918
Solyc01g056310	3.02476	-0.86228	0.640617	-1.34601	0.178298	0.402575		Solyc01g014490	64.0289	0.392718	0.287521	1.36588	0.171978	0.415804		Solyc01g056340	61.2012	0.0532014	0.297444	0.178862	0.858046	0.942092
Solyc01g056340	61.2012	0.289921	0.297886	0.973262	0.330423	0.57789		Solyc01g014560	2.71844	0.627564	0.724805	0.865839	0.386579	0.656783		Solyc01g056480	3.14677	0.435597	0.690172	0.631143	0.527947	0.756029
Solyc01g056480	3.14677	0.517663	0.700835	0.738637	0.460127	0.692862		Solyc01g014840	1.58593	0.529533	0.722712	0.732702	0.46374	0.718516		Solyc01g056520	106.002	0.435929	0.233105	1.87009	0.061471	0.213708
Solyc01g056520	106.002	-0.364516	0.23035	-1.58245	0.113548	0.303361		Solyc01g014850	178.875	-0.838382	0.177478	-4.72386	2.31413e-06	4.10435e-05		Solyc01g056570	116.744	0.0105834	0.256199	0.0413095	0.967049	0.988914
Solyc01g056570	116.744	-0.117601	0.252121	-0.466445	0.640897	0.819069		Solyc01g014980	35.0969	-0.788951	0.693827	-1.1371	0.255496	0.526452		Solyc01g056620	48.7825	0.0600969	0.336323	0.178688	0.858183	0.942092
Solyc01g056620	48.7825	-0.251082	0.327969	-0.765565	0.443935	0.680639		Solyc01g015000	13.3348	0.367919	0.484997	0.7586	0.448092	0.705777		Solyc01g056690	42.4163	0.615787	0.322402	1.91	0.0561338	0.201773
Solyc01g056690	42.4163	-0.282947	0.322718	-0.876762	0.380616	0.62602		Solyc01g015020	253.625	0.724565	0.269717	2.68638	0.00722298	0.0431998		Solyc01g056720	439.675	-0.027268	0.139774	-0.195085	0.845326	0.935662
Solyc01g056720	439.675	-0.250898	0.136664	-1.83588	0.0663756	0.213396		Solyc01g015070	4.94915	-0.182029	0.707356	-0.257337	0.796919	0.917949		Solyc01g056780	214.328	0.874832	0.537616	1.62724	0.103686	0.300617
Solyc01g056780	214.328	0.542193	0.538779	1.00634	0.314253	0.561833		Solyc01g015080	17.6063	-3.60279	0.630525	-5.71395	1.1038e-08	2.95884e-07		Solyc01g056800	2.82255	-0.31902	0.709417	-0.449694	0.652931	0.836228
Solyc01g056800	2.82255	0.578789	0.708964	0.816387	0.414279	0.655438		Solyc01g016410	17.1374	0.530784	0.534308	0.993406	0.320512	0.597128		Solyc01g056810	13.4666	0.682863	0.538632	1.26777	0.204879	0.451451
Solyc01g056810	13.4666	-0.209522	0.543778	-0.385308	0.700009	0.855681		Solyc01g016470	553.734	0.352808	0.202173	1.74509	0.08097	0.256136		Solyc01g056850	114.736	-0.634614	0.306625	-2.06968	0.0384825	0.157529
Solyc01g056850	114.736	0.538355	0.303857	1.77174	0.0764376	0.234213		Solyc01g018010	4.54869	-0.167927	0.722537	-0.232413	0.816218	0.925986		Solyc01g056940	1446.48	0.395302	0.229163	1.72498	0.0845304	0.263326
Solyc01g056940	1446.48	-0.0582269	0.229153	-0.254096	0.799422	0.908585		Solyc01g018020	2.53292	-0.947838	0.714954	-1.32573	0.184928	0.434268		Solyc01g056980	55.408	-0.239329	0.290319	-0.824367	0.409731	0.664915
Solyc01g056980	55.408	-0.188719	0.277094	-0.681064	0.495831	0.718447		Solyc01g020160	1.24202	-0.791314	0.718925	-1.10069	0.271031	0.543855		Solyc01g056990	7.68812	0.0339828	0.59956	0.0566796	0.9548	0.984751
Solyc01g056990	7.68812	-0.583926	0.577466	-1.01119	0.311927	0.559634		Solyc01g020190	32.4239	2.86174	0.612742	4.67038	3.00636e-06	5.22564e-05		Solyc01g057000	327.207	-1.69225	0.405508	-4.17316	3.00401e-05	0.00060358
Solyc01g057000	327.207	1.0094	0.403092	2.50414	0.0122749	0.0644719		Solyc01g020220	1.52754	0.498996	0.723557	0.689644	0.490418	0.737691		Solyc01g057040	69.5954	-0.0449643	0.294413	-0.152725	0.878615	0.953534
Solyc01g057040	69.5954	0.20089	0.292104	0.687736	0.491619	0.715627		Solyc01g020230	7.11097	-0.47278	0.635054	-0.744473	0.456591	0.712276		Solyc01g057090	112.337	-0.612565	0.25535	-2.39892	0.0164435	0.0871225
Solyc01g057090	112.337	0.701654	0.252535	2.77845	0.00546194	0.0352668		Solyc01g020240	80.8077	0.489086	0.225515	2.16875	0.0301017	0.126364		Solyc01g057200	39.1778	0.0875837	0.437095	0.200377	0.841186	0.933117
Solyc01g057200	39.1778	0.981984	0.445726	2.20311	0.0275869	0.115505		Solyc01g020320	92.8412	-0.50387	0.305858	-1.6474	0.0994758	0.293272		Solyc01g057210	301.119	0.17278	0.270112	0.63966	0.522393	0.752584
Solyc01g057210	301.119	-0.333715	0.268354	-1.24356	0.213661	0.44785		Solyc01g020440	65.3061	0.376002	0.275827	1.36318	0.172826	0.416997		Solyc01g057260	4.11533	-0.49421	0.705652	-0.700359	0.483703	0.725301
Solyc01g057260	4.11533	0.839979	0.706312	1.18925	0.234342	0.473124		Solyc01g020500	1.73574	0.508225	0.723672	0.702286	0.482501	0.732216		Solyc01g057270	7.82022	0.752502	0.616829	1.21995	0.222484	0.474495
Solyc01g057270	7.82022	-0.516546	0.615273	-0.83954	0.401167	0.643699		Solyc01g020520	6.83317	1.37006	0.613259	2.23407	0.0254783	0.111685		Solyc01g057310	17.2124	0.702106	0.494887	1.41872	0.155981	0.384029
Solyc01g057310	17.2124	-0.502089	0.492409	-1.01966	0.307891	0.556117		Solyc01g021600	10.5265	-2.63826	0.622253	-4.23985	2.23671e-05	0.000321061		Solyc01g057340	124.92	-0.382479	0.286583	-1.33462	0.182001	0.420356
Solyc01g057340	124.92	0.477161	0.284453	1.67747	0.0934513	0.267922		Solyc01g021640	71.3636	0.510487	0.292431	1.74567	0.0808685	0.256018		Solyc01g057460	248.684	-0.555217	0.34526	-1.60811	0.10781	0.308381
Solyc01g057460	248.684	0.475844	0.343564	1.38502	0.166046	0.385135		Solyc01g021670	22.8031	0.619499	0.400602	1.54642	0.122003	0.334025		Solyc01g057490	8.24842	-0.983453	0.553645	-1.77632	0.0756796	0.245456
Solyc01g057490	8.24842	0.519495	0.525607	0.988373	0.32297	0.570627		Solyc01g022740	6.39427	-0.0180806	0.631732	-0.0286206	0.977167	0.994197		Solyc01g057520	61.84	0.572011	0.324708	1.76162	0.078134	0.250541
Solyc01g057520	61.84	-0.826678	0.317306	-2.6053	0.00917931	0.0519284		Solyc01g022750	652.263	-0.0153506	0.228969	-0.0670426	0.946548	0.981514		Solyc01g057570	70.9846	0.755822	0.276602	2.73252	0.00628512	0.0433437
Solyc01g057570	70.9846	-0.660441	0.273838	-2.4118	0.0158742	0.077691		Solyc01g028810	1971.11	1.7248	0.319879	5.39203	6.96664e-08	1.62967e-06		Solyc01g057730	5.94412	0.825	0.608007	1.35689	0.174815	0.410715
Solyc01g057730	5.94412	-0.624373	0.605217	-1.03165	0.302235	0.549529		Solyc01g028830	247.426	-0.0147281	0.177129	-0.0831492	0.933733	0.975251		Solyc01g057760	166.563	-0.298458	0.178374	-1.67322	0.0942847	0.282732
Solyc01g057760	166.563	0.193308	0.17398	1.1111	0.266527	0.509448		Solyc01g028860	1199.93	0.263562	0.16438	1.60337	0.108852	0.310583		Solyc01g057770	219.396	-0.168651	0.319407	-0.528015	0.597489	0.802945
Solyc01g057770	219.396	-1.66342	0.30745	-5.41035	6.29002e-08	2.16807e-06		Solyc01g028870	65.897	0.34409	0.276272	1.24548	0.212957	0.472389		Solyc01g057780	38.3743	-0.255688	0.449142	-0.56928	0.569166	0.783393
Solyc01g057780	38.3743	0.554472	0.44876	1.23557	0.21662	0.451745		Solyc01g028900	811.479	-0.0643527	0.120303	-0.534923	0.592703	0.805339		Solyc01g057830	227.563	0.483163	0.442204	1.09263	0.274558	0.533523
Solyc01g057830	227.563	0.855617	0.444262	1.92593	0.0541133	0.186208		Solyc01g028930	208.769	0.204827	0.17246	1.18768	0.234961	0.501371		Solyc01g057840	83.3892	0.229773	0.269554	0.852421	0.39398	0.652053
Solyc01g057840	83.3892	0.109458	0.269809	0.405686	0.684973	0.845963		Solyc01g033980	3.92455	-0.175216	0.675641	-0.259333	0.795378	0.917462		Solyc01g057850	8.23968	0.470427	0.613186	0.767184	0.442972	0.693208
Solyc01g057850	8.23968	1.95341	0.666949	2.92888	0.00340184	0.02447		Solyc01g034020	80.8949	0.27979	0.219987	1.27185	0.203427	0.459548		Solyc01g057900	80.4398	-0.179757	0.318528	-0.564337	0.572525	0.785913
Solyc01g057900	80.4398	0.280278	0.315983	0.887003	0.375078	0.620467		Solyc01g034150	19.8861	0.57264	0.442477	1.29417	0.195607	0.448407		Solyc01g057910	4.14177	-1.02003	0.663809	-1.53663	0.124383	0.335549
Solyc01g057910	4.14177	0.796846	0.654087	1.21826	0.223126	0.45974		Solyc01g044240	19.9518	-0.025109	0.618156	-0.0406192	0.967599	0.989743		Solyc01g058020	80.4959	0.747523	0.33309	2.24421	0.0248192	0.11661
Solyc01g058020	80.4959	-0.903925	0.329109	-2.74658	0.00602204	0.0379368		Solyc01g044270	76.0971	0.182449	0.299641	0.608892	0.542596	0.773636		Solyc01g058030	2.84446	0.496921	0.723063	0.687244	0.491929	0.731301
Solyc01g058030	2.84446	-0.0702652	0.723364	-0.0971367	0.922618	0.967049		Solyc01g044340	38.9568	-0.149552	0.299179	-0.499874	0.617164	0.819339		Solyc01g058100	9.61724	-2.57294	0.631547	-4.07402	4.62082e-05	0.000867292
Solyc01g058100	9.61724	-0.236088	0.556529	-0.424214	0.67141	0.83672		Solyc01g044350	38.84	-0.14956	0.299823	-0.498828	0.6179	0.819772		Solyc01g058140	35.0439	0.362963	0.309051	1.17444	0.240218	0.495462
Solyc01g058140	35.0439	-0.327153	0.303349	-1.07847	0.280825	0.525385		Solyc01g044360	347.719	0.188781	0.184899	1.02099	0.307258	0.583731		Solyc01g058170	7.97505	0.0670798	0.586252	0.114421	0.908904	0.965916
Solyc01g058170	7.97505	1.00015	0.606537	1.64895	0.0991585	0.278394		Solyc01g044420	8.02413	-1.66554	0.641063	-2.59809	0.00937452	0.0528181		Solyc01g058190	97.2594	-0.0708388	0.305275	-0.232049	0.8165	0.921524
Solyc01g058190	97.2594	0.645835	0.307224	2.10216	0.0355389	0.137952		Solyc01g044480	3.76218	1.60931	0.702847	2.28971	0.0220383	0.100829		Solyc01g058260	93.6119	0.13271	0.277672	0.477937	0.632695	0.823925
Solyc01g058260	93.6119	-0.0961325	0.274849	-0.349765	0.726515	0.868745		Solyc01g044490	153.379	0.372117	0.197101	1.88795	0.0590327	0.205936		Solyc01g058270	57.4175	-0.548029	0.35359	-1.5499	0.121166	0.33028
Solyc01g058270	57.4175	-0.624108	0.326863	-1.90939	0.0562119	0.190949		Solyc01g049650	405.131	0.315145	0.18467	1.70654	0.0879081	0.270188		Solyc01g058280	294.7	0.082987	0.209508	0.396105	0.692028	0.859197
Solyc01g058280	294.7	0.103619	0.20866	0.49659	0.619478	0.805576		Solyc01g049680	650.652	0.107863	0.130594	0.825946	0.408835	0.675733		Solyc01g058320	596.359	-0.210237	0.196505	-1.06988	0.284674	0.545646
Solyc01g058320	596.359	-0.342178	0.194403	-1.76015	0.0783832	0.238559		Solyc01g049690	6.89231	3.09354	0.640789	4.8277	1.38118e-06	2.56557e-05		Solyc01g058390	241.071	0.190358	0.185181	1.02796	0.30397	0.566629
Solyc01g058390	241.071	-0.329321	0.181466	-1.81478	0.0695583	0.220569		Solyc01g049770	45.6091	-0.0648282	0.388434	-0.166896	0.867452	0.9491		Solyc01g058450	55.2263	0.0309072	0.272584	0.113386	0.909724	0.966204
Solyc01g058450	55.2263	0.381554	0.274623	1.38937	0.164719	0.383176		Solyc01g049810	2.82454	0.963365	0.707204	1.36222	0.173129	0.417579		Solyc01g058530	30.9659	0.155704	0.334252	0.465828	0.641339	0.830028
Solyc01g058530	30.9659	0.0642859	0.332424	0.193385	0.846657	0.933382		Solyc01g049880	2.615	0.240396	0.709142	0.338996	0.734613	0.886387		Solyc01g058670	991.586	-0.223119	0.188959	-1.18078	0.237691	0.492815
Solyc01g058670	991.586	-0.0854437	0.187833	-0.454892	0.649187	0.823695		Solyc01g049890	1731.89	-0.258699	0.17441	-1.48328	0.138	0.361612		Solyc01g058720	176.592	-0.546857	0.571104	-0.957544	0.338293	0.601467
Solyc01g058720	176.592	0.405341	0.57059	0.710388	0.477464	0.705682		Solyc01g049900	14.9291	0.227073	0.462108	0.491386	0.623153	0.823577		Solyc01g058730	250.018	-0.223122	0.173918	-1.28291	0.199523	0.444386
Solyc01g058730	250.018	-0.343967	0.166739	-2.06291	0.039121	0.147481		Solyc01g049930	3.33629	0.0120873	0.6833	0.0176896	0.985886	0.996537		Solyc01g059830	328.075	0.00590061	0.205517	0.028711	0.977095	0.992564
Solyc01g059830	328.075	0.281818	0.205278	1.37286	0.169796	0.390246		Solyc01g049960	349.879	0.088935	0.13734	0.647554	0.517273	0.755362		Solyc01g059860	35.5361	0.211058	0.33203	0.635659	0.524999	0.754347
Solyc01g059860	35.5361	-0.00892023	0.329831	-0.0270449	0.978424	0.993209		Solyc01g050040	107.082	0.838759	0.455325	1.84211	0.0654591	0.221598		Solyc01g059870	46.6199	0.313411	0.33363	0.939397	0.347527	0.609816
Solyc01g059870	46.6199	-0.363391	0.327085	-1.111	0.266568	0.509448		Solyc01g050070	40.2228	0.988772	0.320399	3.08607	0.00202823	0.0157538		Solyc01g059880	477.26	0.160932	0.181771	0.885357	0.375964	0.635853
Solyc01g059880	477.26	-0.0724305	0.180766	-0.400685	0.688652	0.848416		Solyc01g056310	3.02476	-0.938158	0.638105	-1.47022	0.141501	0.367436		Solyc01g059920	23.8559	0.433996	0.415679	1.04406	0.296456	0.559198
Solyc01g059920	23.8559	-0.184858	0.414372	-0.446115	0.655514	0.827266		Solyc01g056340	61.2012	0.343123	0.299273	1.14652	0.25158	0.521117		Solyc01g059930	1448.03	0.220611	0.189621	1.16343	0.244656	0.500099
Solyc01g059930	1448.03	-0.090262	0.189374	-0.476634	0.633623	0.813982		Solyc01g056480	3.14677	0.95326	0.695967	1.36969	0.170783	0.414129		Solyc01g059950	9.20265	-0.194435	0.535932	-0.362798	0.716756	0.872524
Solyc01g059950	9.20265	-0.0635272	0.523091	-0.121446	0.903338	0.958556		Solyc01g056520	106.002	0.0714126	0.226357	0.315487	0.752392	0.895499		Solyc01g059980	1586.65	-0.328683	0.393424	-0.835442	0.403469	0.659812
Solyc01g059980	1586.65	-1.67996	0.391486	-4.29125	1.7767e-05	0.000326532		Solyc01g056570	116.744	-0.107017	0.253592	-0.422006	0.673021	0.851438		Solyc01g059990	3.00405	-0.160041	0.718534	-0.222733	0.823744	0.924984
Solyc01g059990	3.00405	0.0990008	0.714853	0.138491	0.889852	0.952298		Solyc01g056620	48.7825	-0.190985	0.329496	-0.579627	0.562166	0.787286		Solyc01g060020	14.2879	-0.511954	0.631282	-0.810976	0.41738	0.671454
Solyc01g060020	14.2879	-0.815251	0.585387	-1.39267	0.16372	0.382214		Solyc01g056690	42.4163	0.33284	0.313309	1.06234	0.288083	0.562988		Solyc01g060030	527.545	0.270187	0.111062	2.43275	0.0149847	0.0812506
Solyc01g060030	527.545	0.23593	0.111998	2.10655	0.0351569	0.136878		Solyc01g056720	439.675	-0.278166	0.137731	-2.01963	0.0434213	0.164984		Solyc01g060040	56.3686	-0.175846	0.28946	-0.607495	0.543523	0.767346
Solyc01g060040	56.3686	0.918454	0.297804	3.08409	0.00204178	0.0165268		Solyc01g056780	214.328	1.41703	0.538118	2.6333	0.00845594	0.0486837		Solyc01g060070	37.4729	0.517221	0.337055	1.53453	0.124899	0.336109
Solyc01g060070	37.4729	-0.639788	0.329859	-1.93958	0.0524306	0.182589		Solyc01g056800	2.82255	0.259769	0.713754	0.363947	0.715897	0.875802		Solyc01g060080	109.119	0.530349	0.262222	2.02252	0.0431225	0.170214
Solyc01g060080	109.119	-0.180428	0.262426	-0.687541	0.491742	0.715654		Solyc01g056810	13.4666	0.473341	0.525324	0.901047	0.367563	0.64127		Solyc01g060090	5.3946	2.51146	0.686921	3.65611	0.000256074	0.0035481
Solyc01g060090	5.3946	0.336332	0.722766	0.46534	0.641688	0.819522		Solyc01g056850	114.736	-0.0962588	0.308399	-0.312124	0.754946	0.896561		Solyc01g060130	896.689	-1.85766	0.474406	-3.91575	9.01219e-05	0.00149483
Solyc01g060130	896.689	2.91046	0.475245	6.12413	9.11784e-10	4.3256e-08		Solyc01g056940	1446.48	0.337075	0.228933	1.47238	0.140919	0.366463		Solyc01g060140	239.749	-0.0555395	0.259304	-0.214187	0.830401	0.928532
Solyc01g060140	239.749	-0.282762	0.256478	-1.10248	0.270251	0.51311		Solyc01g056980	55.408	-0.428048	0.28465	-1.50377	0.13264	0.352039		Solyc01g060150	7.83976	1.54941	0.625929	2.47538	0.0133095	0.0745206
Solyc01g060150	7.83976	1.54946	0.687255	2.25456	0.0241611	0.104708		Solyc01g056990	7.68812	-0.549943	0.580309	-0.947673	0.343296	0.618904		Solyc01g060170	9.27294	1.39016	0.573623	2.42347	0.0153729	0.0828224
Solyc01g060170	9.27294	0.574293	0.621647	0.923825	0.355577	0.602668		Solyc01g057000	327.207	-0.682849	0.406533	-1.67969	0.0930177	0.279908		Solyc01g060180	239.264	0.47252	0.204206	2.31394	0.0206711	0.102989
Solyc01g060180	239.264	-0.395023	0.202879	-1.94709	0.051524	0.180582		Solyc01g057020	1.70882	1.28483	0.718623	1.78791	0.0737912	0.240989		Solyc01g060240	55.0262	-0.0263084	0.345882	-0.076062	0.93937	0.979349
Solyc01g060240	55.0262	0.513745	0.348091	1.4759	0.139972	0.347475		Solyc01g057040	69.5954	0.155926	0.294789	0.528941	0.596846	0.807571		Solyc01g060260	5.72513	-0.73526	0.702126	-1.04719	0.295011	0.557097
Solyc01g060260	5.72513	-0.448137	0.690322	-0.649171	0.516228	0.733557		Solyc01g057090	112.337	0.0890896	0.260298	0.342261	0.732155	0.885146		Solyc01g060280	170.951	0.0409489	0.234601	0.174547	0.861435	0.943911
Solyc01g060280	170.951	-0.0835217	0.231874	-0.360203	0.718695	0.864804		Solyc01g057200	39.1778	1.06957	0.446381	2.39609	0.0165712	0.0814885		Solyc01g060410	25.2681	0.52487	0.376034	1.3958	0.162774	0.393502
Solyc01g060410	25.2681	-0.521067	0.369632	-1.40969	0.158631	0.37478		Solyc01g057210	301.119	-0.160936	0.268333	-0.599762	0.548665	0.778079		Solyc01g060450	5.19165	-0.364796	0.641327	-0.568815	0.569482	0.783534
Solyc01g060450	5.19165	0.666806	0.641189	1.03995	0.298362	0.544837		Solyc01g057260	4.11533	0.34577	0.714476	0.483948	0.628423	0.827329		Solyc01g060470	1146.36	0.21148	0.149533	1.41427	0.157283	0.385705
Solyc01g060470	1146.36	-0.232525	0.148947	-1.56113	0.118493	0.311654		Solyc01g057270	7.82022	0.235955	0.600316	0.393052	0.694281	0.864033		Solyc01g060490	8.86186	0.866771	0.643639	1.34667	0.178086	0.415392
Solyc01g060490	8.86186	0.193117	0.652928	0.295771	0.767405	0.89169		Solyc01g057310	17.2124	0.200017	0.476742	0.419551	0.674814	0.852619		Solyc01g065490	284.986	-1.80936	0.384854	-4.70141	2.58367e-06	7.43969e-05
Solyc01g065490	284.986	2.51131	0.386437	6.49862	8.10591e-11	4.61092e-09		Solyc01g057340	124.92	0.0946816	0.288876	0.327759	0.743094	0.890894		Solyc01g065500	19.6275	0.0543023	0.423788	0.128136	0.898042	0.961229
Solyc01g065500	19.6275	-0.416962	0.411007	-1.01449	0.31035	0.558101		Solyc01g057460	248.684	-0.0793731	0.346209	-0.229263	0.818664	0.927412		Solyc01g065510	446.879	-0.354189	0.412154	-0.859361	0.390141	0.648961
Solyc01g065510	446.879	1.39225	0.413697	3.36538	0.000764395	0.00760051		Solyc01g057490	8.24842	-0.463957	0.563276	-0.823676	0.410123	0.676437		Solyc01g065530	161.419	-1.87162	0.371089	-5.04359	4.56875e-07	1.61994e-05
Solyc01g065530	161.419	0.393272	0.359431	1.09415	0.273888	0.517718		Solyc01g057520	61.84	-0.254666	0.309459	-0.822942	0.410541	0.676437		Solyc01g065540	20.6753	-0.0952312	0.401843	-0.236986	0.812668	0.919188
Solyc01g065540	20.6753	-0.271893	0.382717	-0.71043	0.477438	0.705682		Solyc01g057570	70.9846	0.0953809	0.263463	0.362027	0.717332	0.876432		Solyc01g065550	156.657	-0.436534	0.287722	-1.51721	0.129215	0.342798
Solyc01g065550	156.657	0.937044	0.288911	3.24337	0.00118125	0.010796		Solyc01g057640	1.51002	-0.385608	0.723433	-0.533025	0.594016	0.806294		Solyc01g065560	87.3639	-1.24846	0.40239	-3.10262	0.00191818	0.017377
Solyc01g065560	87.3639	2.4476	0.411937	5.9417	2.82084e-09	1.22394e-07		Solyc01g057730	5.94412	0.200627	0.580457	0.345637	0.729616	0.88337		Solyc01g065570	5.07416	-0.177068	0.677663	-0.261292	0.793868	0.909102
Solyc01g065570	5.07416	-0.201073	0.662534	-0.303491	0.761515	0.887924		Solyc01g057760	166.563	-0.10515	0.178559	-0.588879	0.555943	0.782525		Solyc01g065580	23.2095	0.178401	0.422993	0.421758	0.673202	0.847454
Solyc01g065580	23.2095	0.233764	0.425281	0.549669	0.582547	0.782524		Solyc01g057770	219.396	-1.83207	0.310573	-5.89899	3.65726e-09	1.06411e-07		Solyc01g065690	35.5177	-0.305812	0.353275	-0.865648	0.386683	0.645772
Solyc01g065690	35.5177	0.223483	0.345911	0.64607	0.518234	0.735113		Solyc01g057780	38.3743	0.298784	0.453319	0.659104	0.509829	0.750317		Solyc01g065700	303.976	0.942866	0.375812	2.50888	0.0121115	0.0695589
Solyc01g065700	303.976	-1.93784	0.371719	-5.21318	1.85626e-07	5.79504e-06		Solyc01g057830	227.563	1.33878	0.443765	3.01687	0.002554	0.0189905		Solyc01g065710	30.3096	0.323025	0.382516	0.844474	0.398405	0.655489
Solyc01g065710	30.3096	0.161082	0.385562	0.417785	0.676104	0.840101		Solyc01g057840	83.3892	0.339231	0.26871	1.26244	0.20679	0.463587		Solyc01g065720	52.9186	0.548776	0.29235	1.87712	0.0605017	0.211528
Solyc01g065720	52.9186	0.282701	0.302245	0.935338	0.349614	0.596722		Solyc01g057850	8.23968	2.42384	0.660858	3.66772	0.000244726	0.00258051		Solyc01g065840	38.7596	0.141967	0.330824	0.429131	0.667828	0.844882
Solyc01g065840	38.7596	-0.215386	0.323561	-0.665674	0.50562	0.724759		Solyc01g057900	80.4398	0.100521	0.319609	0.314512	0.753132	0.896009		Solyc01g065980	459.33	-0.254168	0.430408	-0.590529	0.554836	0.775347
Solyc01g065980	459.33	-0.242357	0.429691	-0.564026	0.572737	0.775243		Solyc01g057910	4.14177	-0.223184	0.672806	-0.331722	0.740099	0.889327		Solyc01g066040	14.1352	0.450815	0.550959	0.818236	0.413222	0.668033
Solyc01g066040	14.1352	-0.547779	0.542282	-1.01014	0.31243	0.560211		Solyc01g058010	1.79339	1.87965	0.716213	2.62443	0.0086793	0.0497232		Solyc01g066050	540.634	-0.0214601	0.157634	-0.136139	0.891712	0.958476
Solyc01g066050	540.634	-0.165683	0.155634	-1.06457	0.287072	0.532224		Solyc01g058020	80.4959	-0.156402	0.322059	-0.485631	0.627229	0.826455		Solyc01g066060	65.189	0.111068	0.29385	0.377976	0.705449	0.865835
Solyc01g066060	65.189	0.198838	0.293687	0.677041	0.49838	0.719451		Solyc01g058030	2.84446	0.426656	0.722392	0.590615	0.554778	0.781748		Solyc01g066150	6.50448	-3.41177	0.690996	-4.93747	7.91421e-07	2.64912e-05
Solyc01g066150	6.50448	3.8288	0.691807	5.53449	3.12129e-08	1.15301e-06		Solyc01g058100	9.61724	-2.80902	0.627033	-4.47987	7.46895e-06	0.000118415		Solyc01g066160	4.85345	-1.09666	0.650472	-1.68594	0.0918077	0.278111
Solyc01g066160	4.85345	0.134337	0.609278	0.220486	0.825493	0.922665		Solyc01g058140	35.0439	0.03581	0.297204	0.12049	0.904095	0.963234		Solyc01g066190	4.97228	-0.0468609	0.664512	-0.0705193	0.94378	0.980859
Solyc01g066190	4.97228	0.0463901	0.658853	0.0704103	0.943867	0.977771		Solyc01g058170	7.97505	1.06723	0.608064	1.75512	0.0792382	0.252533		Solyc01g066200	9.81126	-0.653772	0.491276	-1.33076	0.183267	0.421961
Solyc01g066200	9.81126	-0.150832	0.45969	-0.328117	0.742823	0.877774		Solyc01g058190	97.2594	0.574996	0.308817	1.86193	0.062613	0.214612		Solyc01g066260	11.7036	-0.224919	0.530205	-0.42421	0.671412	0.846917
Solyc01g066260	11.7036	0.0723734	0.519408	0.139338	0.889183	0.952271		Solyc01g058260	93.6119	0.0365775	0.275066	0.132977	0.894211	0.959826		Solyc01g066290	34.641	-1.62202	0.604487	-2.6833	0.00728985	0.0485222
Solyc01g066290	34.641	0.95582	0.598549	1.59689	0.110289	0.29764		Solyc01g058270	57.4175	-1.17214	0.342558	-3.42172	0.000622259	0.0058252		Solyc01g066310	223.019	0.643128	0.200955	3.20036	0.00137258	0.0134816
Solyc01g066310	223.019	-0.608299	0.19919	-3.05387	0.00225911	0.0178724		Solyc01g058280	294.7	0.186606	0.209117	0.892352	0.372204	0.645227		Solyc01g066430	316.332	0.50857	0.303062	1.67811	0.0933257	0.280681
Solyc01g066430	316.332	-1.4871	0.2989	-4.97525	6.51636e-07	1.81987e-05		Solyc01g058320	596.359	-0.552414	0.195455	-2.8263	0.0047089	0.0311089		Solyc01g066440	16.6085	0.0266677	0.549331	0.0485457	0.961281	0.985869
Solyc01g066440	16.6085	0.408752	0.551461	0.741217	0.458562	0.691685		Solyc01g058390	241.071	-0.138963	0.181041	-0.767575	0.44274	0.70219		Solyc01g066450	131.765	0.796085	0.321173	2.47868	0.013187	0.0740581
Solyc01g066450	131.765	-0.861768	0.319596	-2.69643	0.00700874	0.0424878		Solyc01g058450	55.2263	0.412462	0.276472	1.49188	0.135732	0.357806		Solyc01g066480	146.594	0.430126	0.206497	2.08296	0.0372547	0.154415
Solyc01g066480	146.594	-0.399609	0.203663	-1.96211	0.04975	0.176331		Solyc01g058520	2.4006	0.449375	0.724203	0.62051	0.534922	0.767459		Solyc01g066520	204.984	0.353243	0.268741	1.31444	0.188699	0.429302
Solyc01g066520	204.984	-0.552654	0.26563	-2.08054	0.0374764	0.143203		Solyc01g058530	30.9659	0.21999	0.331961	0.662697	0.507525	0.749183		Solyc01g066560	13.3507	0.991075	0.573904	1.7269	0.0841858	0.26273
Solyc01g066560	13.3507	-1.39742	0.560158	-2.4947	0.0126065	0.0658523		Solyc01g058670	991.586	-0.308563	0.188573	-1.6363	0.101776	0.298123		Solyc01g066570	35.2749	-0.445473	0.452339	-0.984821	0.324712	0.589241
Solyc01g066570	35.2749	1.59685	0.463506	3.44515	0.000570734	0.00614617		Solyc01g058720	176.592	-0.141517	0.571294	-0.247713	0.804357	0.921052		Solyc01g066590	564.902	0.150788	0.159274	0.946725	0.343779	0.6068
Solyc01g066590	564.902	0.0634403	0.158854	0.399361	0.689627	0.848715		Solyc01g058730	250.018	-0.567089	0.170279	-3.33035	0.000867361	0.00773632		Solyc01g066620	4.14585	-0.132555	0.686063	-0.193212	0.846793	0.936315
Solyc01g066620	4.14585	-0.228563	0.674825	-0.3387	0.734836	0.873346		Solyc01g059830	328.075	0.287718	0.206044	1.3964	0.162596	0.401605		Solyc01g066630	8.44968	-0.230925	0.715751	-0.322633	0.746973	0.886473
Solyc01g066630	8.44968	0.311673	0.718137	0.434002	0.664287	0.832615		Solyc01g059840	2.21285	0.509317	0.725094	0.702415	0.48242	0.73215		Solyc01g066640	54.3709	0.794812	0.414091	1.91942	0.0549316	0.198714
Solyc01g066640	54.3709	0.242693	0.419317	0.578783	0.562735	0.767589		Solyc01g059860	35.5361	0.202137	0.328076	0.616129	0.537809	0.769551		Solyc01g066680	13.4537	-0.0696999	0.722968	-0.096408	0.923197	0.972653
Solyc01g066680	13.4537	1.38859	0.723607	1.91898	0.0549863	0.188374		Solyc01g059870	46.6199	-0.0499799	0.323188	-0.154647	0.8771	0.953603		Solyc01g066690	151.012	-0.117482	0.222453	-0.528119	0.597417	0.80294
Solyc01g066690	151.012	0.304285	0.221068	1.37643	0.168688	0.388751		Solyc01g059880	477.26	0.0885019	0.180774	0.489573	0.624436	0.824465		Solyc01g066720	816.373	-0.438117	0.225869	-1.93969	0.0524171	0.192828
Solyc01g066720	816.373	1.12357	0.226569	4.95907	7.08317e-07	1.95753e-05		Solyc01g059920	23.8559	0.249138	0.407574	0.611271	0.54102	0.772324		Solyc01g066740	43.389	1.28429	0.350665	3.66244	0.000249822	0.00347539
Solyc01g066740	43.389	-1.20944	0.347757	-3.47781	0.00050552	0.00555846		Solyc01g059930	1448.03	0.130349	0.189314	0.688531	0.491118	0.738228		Solyc01g066770	15.2392	-0.64117	0.434769	-1.47474	0.140284	0.361108
Solyc01g066770	15.2392	-0.501765	0.391903	-1.28033	0.200429	0.431129		Solyc01g059950	9.20265	-0.257962	0.531109	-0.485705	0.627176	0.82644		Solyc01g066820	3.17209	0.724591	0.715773	1.01232	0.311386	0.574918
Solyc01g066820	3.17209	-1.12261	0.708042	-1.58551	0.112851	0.302528		Solyc01g059980	1586.65	-2.00865	0.392194	-5.12156	3.03019e-07	6.34692e-06		Solyc01g066830	3.08789	0.361049	0.709345	0.508989	0.61076	0.810327
Solyc01g066830	3.08789	0.925948	0.718151	1.28935	0.197276	0.427071		Solyc01g059990	3.00405	-0.0610402	0.717689	-0.085051	0.932221	0.974489		Solyc01g066840	2090.01	0.394339	0.218512	1.80466	0.0711286	0.23617
Solyc01g066840	2090.01	-0.112119	0.21847	-0.513203	0.607809	0.797816		Solyc01g060010	2.60294	-0.116383	0.72341	-0.160881	0.872187	0.951339		Solyc01g066850	7.68669	-0.457034	0.648812	-0.704416	0.481173	0.72332
Solyc01g066850	7.68669	-1.03386	0.620577	-1.66597	0.0957199	0.271827		Solyc01g060020	14.2879	-1.3272	0.607041	-2.18635	0.0287899	0.122267		Solyc01g066860	180.127	0.404369	0.302424	1.33709	0.181192	0.41927
Solyc01g066860	180.127	-0.516494	0.30045	-1.71907	0.0856013	0.252568		Solyc01g060030	527.545	0.506117	0.111402	4.54317	5.54149e-06	9.09531e-05		Solyc01g066870	83.0785	0.324789	0.24847	1.30716	0.19116	0.432674
Solyc01g066870	83.0785	-0.567927	0.241743	-2.3493	0.0188089	0.0880123		Solyc01g060040	56.3686	0.742608	0.302501	2.45489	0.0140927	0.072209		Solyc01g066880	87.7344	0.125612	0.375562	0.334463	0.73803	0.882779
Solyc01g066880	87.7344	0.628691	0.377941	1.66347	0.0962192	0.272744		Solyc01g060050	1.82234	2.19585	0.712514	3.08183	0.00205733	0.0159489		Solyc01g066900	60.3811	0.0901701	0.294226	0.306465	0.75925	0.892877
Solyc01g066900	60.3811	0.280247	0.295203	0.949338	0.342449	0.590402		Solyc01g060070	37.4729	-0.122567	0.321492	-0.381243	0.703023	0.869025		Solyc01g066940	283.459	0.293518	0.190288	1.54249	0.122954	0.333346
Solyc01g066940	283.459	0.112369	0.190659	0.58937	0.555613	0.762578		Solyc01g060080	109.119	0.349921	0.258527	1.35352	0.17589	0.421497		Solyc01g066970	225.361	1.59089	0.552738	2.87821	0.00399941	0.0306341
Solyc01g066970	225.361	-0.883069	0.552903	-1.59715	0.110233	0.297561		Solyc01g060090	5.3946	2.84779	0.688721	4.13489	3.55121e-05	0.000483738		Solyc01g066980	9.00596	0.15192	0.561394	0.270612	0.78669	0.905772
Solyc01g066980	9.00596	0.797386	0.571477	1.39531	0.162923	0.381279		Solyc01g060130	896.689	1.05281	0.476254	2.2106	0.0270637	0.116568		Solyc01g067000	579.166	0.19978	0.257802	0.774936	0.438378	0.688863
Solyc01g067000	579.166	-0.0818055	0.257437	-0.317769	0.75066	0.881387		Solyc01g060140	239.749	-0.338302	0.25755	-1.31354	0.189001	0.439145		Solyc01g067010	80.7425	-1.0307	0.367709	-2.80303	0.00506251	0.0366572
Solyc01g067010	80.7425	0.650306	0.361295	1.79993	0.0718714	0.225132		Solyc01g060150	7.83976	3.09887	0.662245	4.67934	2.878e-06	5.01122e-05		Solyc01g067020	12.0962	0.0786308	0.590307	0.133203	0.894033	0.95954
Solyc01g067020	12.0962	-0.00965267	0.583874	-0.0165321	0.98681	0.996131		Solyc01g060170	9.27294	1.96445	0.588872	3.33596	0.000850045	0.00761239		Solyc01g067070	170.415	-0.63452	0.245573	-2.58384	0.00977081	0.0597789
Solyc01g067070	170.415	1.33929	0.249262	5.37305	7.74179e-08	2.61025e-06		Solyc01g060180	239.264	0.0774963	0.200888	0.385769	0.699668	0.866857		Solyc01g067080	47.1446	0.147137	0.279564	0.526309	0.598673	0.803408
Solyc01g067080	47.1446	0.152317	0.279572	0.544822	0.585876	0.784779		Solyc01g060210	2.08371	0.79282	0.715783	1.10763	0.268024	0.540419		Solyc01g067100	413.261	0.0657299	0.159289	0.412646	0.679866	0.853116
Solyc01g067100	413.261	-0.082539	0.157653	-0.523549	0.600592	0.793487		Solyc01g060240	55.0262	0.487437	0.350254	1.39167	0.164023	0.404134		Solyc01g067120	42.8621	0.776039	0.482889	1.60707	0.108038	0.308613
Solyc01g067120	42.8621	-0.919235	0.475927	-1.93146	0.053426	0.184976		Solyc01g060260	5.72513	-1.1834	0.698105	-1.69516	0.0900457	0.274033		Solyc01g067130	3.51199	-0.233201	0.717547	-0.324997	0.745183	0.885926
Solyc01g067130	3.51199	-0.739007	0.705844	-1.04698	0.295108	0.540759		Solyc01g060280	170.951	-0.0425729	0.232795	-0.182877	0.854895	0.943594		Solyc01g067180	9.31499	0.70562	0.495912	1.42287	0.154773	0.382328
Solyc01g067180	9.31499	-0.0148983	0.507311	-0.0293672	0.976572	0.99225		Solyc01g060410	25.2681	0.00380299	0.35904	0.0105921	0.991549	0.999133		Solyc01g067280	133.976	0.0510828	0.212506	0.240383	0.810033	0.917721
Solyc01g067280	133.976	-0.177303	0.207972	-0.852535	0.393917	0.637696		Solyc01g060450	5.19165	0.302009	0.650487	0.464282	0.642446	0.834663		Solyc01g067290	55.5432	0.392455	0.456311	0.860062	0.389755	0.648857
Solyc01g067290	55.5432	0.632205	0.461954	1.36855	0.171141	0.392291		Solyc01g060470	1146.36	-0.0210457	0.14887	-0.14137	0.887578	0.957495		Solyc01g067300	77.0619	-0.458811	0.577936	-0.79388	0.427265	0.679676
Solyc01g067300	77.0619	-1.18551	0.573689	-2.06647	0.0387845	0.1466		Solyc01g060490	8.86186	1.05989	0.643951	1.64592	0.0997812	0.293956		Solyc01g067330	45.0295	-1.28472	0.543604	-2.36334	0.0181111	0.0936302
Solyc01g067330	45.0295	0.162646	0.509954	0.318942	0.749771	0.880903		Solyc01g065490	284.986	0.701947	0.390622	1.797	0.0723361	0.237764		Solyc01g067360	168.882	0.216809	0.231208	0.937722	0.348387	0.610941
Solyc01g067360	168.882	-0.0431401	0.229913	-0.187637	0.851161	0.935122		Solyc01g065500	19.6275	-0.362659	0.412942	-0.878233	0.379817	0.65106		Solyc01g067370	24.3374	1.77053	0.625127	2.83228	0.00462172	0.0341455
Solyc01g067370	24.3374	-0.684429	0.627497	-1.09073	0.275392	0.519203		Solyc01g065510	446.879	1.03806	0.414468	2.50456	0.0122605	0.0650515		Solyc01g067380	195.816	0.0931225	0.245834	0.378803	0.704834	0.865707
Solyc01g067380	195.816	-0.526495	0.240962	-2.18497	0.0288913	0.119243		Solyc01g065530	161.419	-1.47835	0.371749	-3.97674	6.98656e-05	0.000884317		Solyc01g067390	361.787	-0.08968	0.191651	-0.467934	0.639832	0.828904
Solyc01g067390	361.787	0.291986	0.191029	1.52849	0.126391	0.325211		Solyc01g065540	20.6753	-0.367125	0.389893	-0.941602	0.346396	0.621936		Solyc01g067400	69.5903	-0.566035	0.295254	-1.91711	0.0552237	0.199313
Solyc01g067400	69.5903	0.616679	0.29079	2.1207	0.0339469	0.133427		Solyc01g065550	156.657	0.50051	0.292225	1.71276	0.0867571	0.268173		Solyc01g067440	60.339	-0.122084	0.332344	-0.367342	0.713364	0.870263
Solyc01g067440	60.339	-0.0715347	0.327481	-0.218439	0.827087	0.923478		Solyc01g065560	87.3639	1.19914	0.419261	2.86012	0.00423477	0.0286186		Solyc01g067480	34.0884	0.729903	0.421155	1.7331	0.0830784	0.260457
Solyc01g067480	34.0884	-0.462269	0.420452	-1.09946	0.271569	0.514505		Solyc01g065570	5.07416	-0.378141	0.669554	-0.564766	0.572233	0.793682		Solyc01g067490	96.4689	0.550475	0.229295	2.40073	0.0163626	0.0868138
Solyc01g067490	96.4689	-0.423862	0.226967	-1.8675	0.0618312	0.203839		Solyc01g065580	23.2095	0.412164	0.424406	0.971156	0.33147	0.607706		Solyc01g067500	287.294	0.167502	0.164553	1.01792	0.308718	0.572325
Solyc01g067500	287.294	0.0812487	0.164054	0.495255	0.62042	0.806126		Solyc01g065690	35.5177	-0.0823291	0.354086	-0.232511	0.816141	0.925986		Solyc01g067510	78.7427	-0.24916	0.394214	-0.632041	0.52736	0.755805
Solyc01g067510	78.7427	-0.603992	0.387382	-1.55916	0.118958	0.312413		Solyc01g065700	303.976	-0.994974	0.366907	-2.71179	0.00669207	0.0407301		Solyc01g067530	8.1905	0.387252	0.565288	0.685053	0.49331	0.73207
Solyc01g067530	8.1905	0.975718	0.591706	1.64899	0.0991496	0.278394		Solyc01g065710	30.3096	0.484107	0.382292	1.26633	0.205395	0.461909		Solyc01g067540	11.616	0.514233	0.607324	0.846719	0.397152	0.654473
Solyc01g067540	11.616	-0.576222	0.601325	-0.958254	0.337935	0.585998		Solyc01g065720	52.9186	0.831477	0.294769	2.82078	0.00479075	0.0315455		Solyc01g067550	11.367	0.522555	0.509558	1.02551	0.305124	0.568209
Solyc01g067550	11.367	-0.179539	0.510446	-0.351729	0.725041	0.868133		Solyc01g065740	1.3855	0.42184	0.72526	0.58164	0.560809	0.78617		Solyc01g067560	66.5272	0.277757	0.276211	1.0056	0.314609	0.578016
Solyc01g067560	66.5272	-0.0966932	0.274222	-0.352609	0.724382	0.867873		Solyc01g065780	1.41175	1.65769	0.706355	2.34682	0.0189342	0.0899283		Solyc01g067570	147.983	-1.7454	0.348319	-5.01093	5.41682e-07	1.89886e-05
Solyc01g067570	147.983	2.27907	0.350317	6.50572	7.73229e-11	4.41193e-09		Solyc01g065810	1.29063	1.37009	0.689188	1.98798	0.0468135	0.174303		Solyc01g067580	42.1498	-0.263868	0.33366	-0.790831	0.429043	0.68112
Solyc01g067580	42.1498	0.451327	0.331347	1.3621	0.173167	0.395517		Solyc01g065840	38.7596	-0.0734194	0.323405	-0.22702	0.820408	0.928261		Solyc01g067590	173.304	0.0515372	0.189122	0.272508	0.785231	0.905217
Solyc01g067590	173.304	0.139772	0.187938	0.743715	0.457049	0.690961		Solyc01g065980	459.33	-0.496525	0.430108	-1.15442	0.248328	0.517485		Solyc01g067600	17.1942	0.0731677	0.405646	0.180373	0.856859	0.941954
Solyc01g067600	17.1942	1.23225	0.439207	2.80563	0.0050219	0.0331056		Solyc01g066040	14.1352	-0.0969641	0.534071	-0.181556	0.855931	0.944306		Solyc01g067610	61.7136	-0.46495	0.309919	-1.50023	0.133555	0.349808
Solyc01g067610	61.7136	-0.113449	0.297603	-0.381208	0.703049	0.857038		Solyc01g066050	540.634	-0.187143	0.156418	-1.19643	0.23153	0.496994		Solyc01g067620	119.766	0.410664	0.262605	1.56381	0.117862	0.325098
Solyc01g067620	119.766	-0.511943	0.258907	-1.97732	0.0480052	0.171557		Solyc01g066060	65.189	0.309906	0.294165	1.05351	0.292107	0.568154		Solyc01g067640	145.959	0.0618297	0.224076	0.275933	0.7826	0.904377
Solyc01g067640	145.959	0.149848	0.222906	0.672246	0.501427	0.72135		Solyc01g066150	6.50448	0.417033	0.724818	0.575363	0.565046	0.789043		Solyc01g067650	3.88421	0.825292	0.674494	1.22357	0.221114	0.473153
Solyc01g067650	3.88421	-0.831993	0.66824	-1.24505	0.213112	0.447104		Solyc01g066160	4.85345	-0.962319	0.649426	-1.4818	0.138394	0.362343		Solyc01g067660	712.397	0.391064	0.146868	2.66269	0.00775193	0.0505634
Solyc01g067660	712.397	-0.200809	0.146482	-1.37088	0.170413	0.391058		Solyc01g066200	9.81126	-0.804604	0.484123	-1.66198	0.0965162	0.287083		Solyc01g067680	92.4845	-0.285115	0.246521	-1.15655	0.247455	0.503448
Solyc01g067680	92.4845	0.68604	0.247644	2.77027	0.00560106	0.0358759		Solyc01g066260	11.7036	-0.152545	0.528107	-0.288853	0.772694	0.906145		Solyc01g067690	3.97433	1.37761	0.697603	1.97478	0.0482928	0.182988
Solyc01g067690	3.97433	-0.866084	0.701182	-1.23518	0.216764	0.451853		Solyc01g066270	1.24846	-0.146319	0.70504	-0.207533	0.835594	0.934128		Solyc01g067700	6.49765	0.81099	0.70785	1.14571	0.251915	0.508382
Solyc01g067700	6.49765	0.575901	0.71582	0.804534	0.421089	0.66164		Solyc01g066290	34.641	-0.666203	0.607051	-1.09744	0.272448	0.545283		Solyc01g067710	228.325	-1.38273	0.343838	-4.02147	5.78372e-05	0.00104231
Solyc01g067710	228.325	0.40171	0.336988	1.19206	0.233238	0.471833		Solyc01g066310	223.019	0.0348295	0.19531	0.178329	0.858465	0.945435		Solyc01g067720	190.156	0.280069	0.193025	1.45095	0.146795	0.371576
Solyc01g067720	190.156	0.00882048	0.192738	0.0457642	0.963498	0.987242		Solyc01g066370	1.78411	-0.291406	0.569891	-0.511337	0.609115	0.815071		Solyc01g067730	2525.11	0.281636	0.251191	1.12121	0.2622	0.51941
Solyc01g067730	2525.11	0.0235126	0.251169	0.0936129	0.925417	0.968395		Solyc01g066430	316.332	-0.978529	0.297036	-3.29432	0.000986613	0.00866489		Solyc01g067740	943.897	-0.721723	0.212797	-3.39161	0.000694839	0.00775276
Solyc01g067740	943.897	0.922022	0.212524	4.33844	1.43501e-05	0.000270985		Solyc01g066440	16.6085	0.43542	0.553555	0.786588	0.431523	0.69304		Solyc01g067750	509.296	0.343437	0.243235	1.41195	0.157963	0.38671
Solyc01g067750	509.296	0.0606395	0.243377	0.249158	0.803238	0.910277		Solyc01g066450	131.765	-0.0656825	0.316082	-0.207802	0.835384	0.934128		Solyc01g067790	4.01699	0.223883	0.687721	0.325543	0.74477	0.885831
Solyc01g067790	4.01699	0.355865	0.692464	0.51391	0.607315	0.797765		Solyc01g066480	146.594	0.0305174	0.20017	0.152457	0.878826	0.954369		Solyc01g067800	107.372	0.484277	0.205113	2.36102	0.0182246	0.0940335
Solyc01g067800	107.372	-0.733741	0.198065	-3.70456	0.000211761	0.00269889		Solyc01g066520	204.984	-0.19941	0.264187	-0.754807	0.450365	0.707691		Solyc01g067820	84.9205	0.341025	0.271508	1.25604	0.209102	0.457748
Solyc01g067820	84.9205	-0.261528	0.26879	-0.972981	0.330563	0.578024		Solyc01g066560	13.3507	-0.40635	0.534552	-0.760169	0.447153	0.70499		Solyc01g067830	259.214	-1.5442	0.344969	-4.47634	7.59336e-06	0.00019158
Solyc01g067830	259.214	2.40305	0.347863	6.90804	4.914e-12	3.24289e-10		Solyc01g066570	35.2749	1.15138	0.468598	2.45706	0.0140077	0.0718655		Solyc01g067860	57.6489	0.338571	0.634237	0.533824	0.593463	0.800002
Solyc01g067860	57.6489	-0.786995	0.611778	-1.28641	0.198301	0.42864		Solyc01g066590	564.902	0.214229	0.158901	1.34819	0.177596	0.42381		Solyc01g067890	306.993	-0.0991958	0.291899	-0.339829	0.733986	0.880933
Solyc01g067890	306.993	0.787096	0.2931	2.68542	0.00724389	0.0435686		Solyc01g066610	1.76131	1.06399	0.690355	1.54122	0.123264	0.336171		Solyc01g067900	882.564	-1.27114	0.245212	-5.18386	2.17341e-07	8.1752e-06
Solyc01g067900	882.564	-0.278156	0.241004	-1.15415	0.248438	0.490005		Solyc01g066620	4.14585	-0.361118	0.679536	-0.531419	0.595129	0.806679		Solyc01g067910	6.30409	0.238848	0.692242	0.345035	0.730068	0.879649
Solyc01g067910	6.30409	0.0205681	0.691564	0.0297415	0.976273	0.99225		Solyc01g066640	54.3709	1.03751	0.414734	2.50161	0.0123628	0.0653601		Solyc01g067930	7.87043	0.11185	0.588801	0.189962	0.849339	0.937731
Solyc01g067930	7.87043	-0.277325	0.575452	-0.481926	0.629858	0.811219		Solyc01g066680	13.4537	1.31889	0.723728	1.82236	0.068401	0.228804		Solyc01g068000	333.183	-0.707312	0.303653	-2.32934	0.0198408	0.0997637
Solyc01g068000	333.183	1.18278	0.304078	3.88973	0.000100357	0.00144376		Solyc01g066690	151.012	0.186803	0.22369	0.835101	0.403661	0.670948		Solyc01g068020	51.5589	0.260611	0.289745	0.899451	0.368413	0.629083
Solyc01g068020	51.5589	-0.0359984	0.288181	-0.124916	0.90059	0.957325		Solyc01g066720	816.373	0.685455	0.227474	3.01334	0.00258388	0.019177		Solyc01g068030	82.5936	-0.134031	0.286387	-0.468007	0.639779	0.828901
Solyc01g068030	82.5936	-0.0264781	0.281101	-0.0941944	0.924955	0.968254		Solyc01g066730	1.93484	0.93262	0.724358	1.28751	0.197916	0.451209		Solyc01g068050	27.9851	0.0727221	0.35203	0.206579	0.836338	0.931811
Solyc01g068050	27.9851	0.336913	0.35484	0.949476	0.342378	0.590336		Solyc01g066740	43.389	0.0748558	0.325609	0.229894	0.818174	0.927119		Solyc01g068060	713.626	-0.178355	0.161969	-1.10116	0.270825	0.529486
Solyc01g068060	713.626	-0.280634	0.159833	-1.7558	0.079123	0.239996		Solyc01g066760	1.21295	-0.657537	0.707113	-0.92989	0.352428	0.627508		Solyc01g068070	15.5412	0.179007	0.486102	0.368249	0.712687	0.870134
Solyc01g068070	15.5412	0.257191	0.488849	0.526115	0.598808	0.792633		Solyc01g066770	15.2392	-1.14293	0.419481	-2.72464	0.00643718	0.0395029		Solyc01g068080	32.8292	0.5945	0.492063	1.20818	0.226979	0.479527
Solyc01g068080	32.8292	-0.833976	0.487688	-1.71006	0.0872543	0.25602		Solyc01g066810	1.26665	-0.660497	0.560831	-1.17771	0.238912	0.505758		Solyc01g068100	701.99	0.41879	0.209618	1.99787	0.0457304	0.176635
Solyc01g068100	701.99	-0.22615	0.209316	-1.08042	0.279954	0.524089		Solyc01g066820	3.17209	-0.398015	0.701603	-0.567294	0.570515	0.793112		Solyc01g068130	64.2482	-0.979886	0.353069	-2.77534	0.00551448	0.0391803
Solyc01g068130	64.2482	-0.0441407	0.337165	-0.130917	0.895841	0.954986		Solyc01g066830	3.08789	1.287	0.715932	1.79765	0.072232	0.237562		Solyc01g068140	99.6098	-0.535259	0.378242	-1.41512	0.157032	0.385441
Solyc01g068140	99.6098	-1.5008	0.363244	-4.13166	3.60149e-05	0.000604521		Solyc01g066840	2090.01	0.282219	0.218314	1.29272	0.196107	0.44904		Solyc01g068150	45.0758	0.167546	0.285614	0.586617	0.557461	0.776982
Solyc01g068150	45.0758	0.0279152	0.283406	0.0984989	0.921536	0.966461		Solyc01g066850	7.68669	-1.4909	0.632793	-2.35605	0.0184702	0.0882272		Solyc01g068160	83.9125	-0.245632	0.241529	-1.01699	0.309159	0.572789
Solyc01g068160	83.9125	0.490404	0.240478	2.03929	0.041421	0.154116		Solyc01g066860	180.127	-0.112125	0.299127	-0.37484	0.707779	0.87147		Solyc01g068170	19.9775	-0.63284	0.415813	-1.52194	0.128025	0.340959
Solyc01g068170	19.9775	0.889737	0.414491	2.14657	0.0318272	0.127777		Solyc01g066870	83.0785	-0.243138	0.238844	-1.01798	0.308688	0.585223		Solyc01g068180	29.8871	-0.2266	0.371404	-0.610119	0.541783	0.766173
Solyc01g068180	29.8871	-0.042271	0.358057	-0.118057	0.906023	0.95947		Solyc01g066880	87.7344	0.754303	0.378148	1.99473	0.0460726	0.172312		Solyc01g068190	59.0445	-0.702442	0.309127	-2.27234	0.0230662	0.11067
Solyc01g068190	59.0445	1.12393	0.311139	3.6123	0.000303489	0.00363559		Solyc01g066900	60.3811	0.370418	0.296035	1.25126	0.210839	0.46925		Solyc01g068200	126.658	-0.349553	0.240144	-1.4556	0.145503	0.369323
Solyc01g068200	126.658	0.140773	0.234039	0.601494	0.547511	0.755965		Solyc01g066910	2.54724	-0.323501	0.722193	-0.447942	0.654195	0.840694		Solyc01g068210	229.593	-0.00178405	0.192009	-0.00929148	0.992587	0.998965
Solyc01g068210	229.593	-0.188433	0.188431	-1.00001	0.317304	0.564529		Solyc01g066940	283.459	0.405887	0.189963	2.13667	0.0326251	0.134283		Solyc01g068240	94.6585	-0.278339	0.245608	-1.13327	0.257103	0.513596
Solyc01g068240	94.6585	0.381463	0.242784	1.5712	0.116136	0.307839		Solyc01g066970	225.361	0.707825	0.551928	1.28246	0.199682	0.454108		Solyc01g068250	5.76176	-0.237715	0.661803	-0.359193	0.719451	0.873878
Solyc01g068250	5.76176	-0.138892	0.649921	-0.213706	0.830776	0.925146		Solyc01g066980	9.00596	0.949306	0.571514	1.66104	0.0967063	0.287349		Solyc01g068260	20.1969	-1.06855	0.51548	-2.07291	0.0381802	0.156953
Solyc01g068260	20.1969	2.38288	0.541432	4.40106	1.07721e-05	0.000212282		Solyc01g067000	579.166	0.117974	0.25739	0.458348	0.646703	0.836717		Solyc01g068270	134.821	0.579473	0.191088	3.0325	0.00242541	0.0207171
Solyc01g068270	134.821	-0.359987	0.190076	-1.89391	0.0582371	0.196033		Solyc01g067010	80.7425	-0.380394	0.37055	-1.02657	0.304624	0.580491		Solyc01g068280	50.1397	0.664985	0.35295	1.88408	0.0595548	0.209402
Solyc01g068280	50.1397	-0.693781	0.3483	-1.99191	0.0463814	0.167399		Solyc01g067020	12.0962	0.0689781	0.585298	0.117851	0.906186	0.96369		Solyc01g068290	19.9317	-0.0816178	0.421715	-0.193538	0.846538	0.936144
Solyc01g068290	19.9317	0.745452	0.431292	1.72842	0.0839138	0.249495		Solyc01g067070	170.415	0.704773	0.254434	2.76997	0.00560613	0.0355807		Solyc01g068330	112.619	-0.18139	0.243497	-0.744939	0.456309	0.703756
Solyc01g068330	112.619	0.801316	0.247191	3.24168	0.00118827	0.0108548		Solyc01g067080	47.1446	0.299454	0.279113	1.07288	0.283327	0.55795		Solyc01g068350	10.7557	0.876571	0.525398	1.66839	0.0952377	0.284138
Solyc01g068350	10.7557	-0.848604	0.518469	-1.63675	0.101683	0.283167		Solyc01g067100	413.261	-0.016809	0.158126	-0.106301	0.915343	0.966823		Solyc01g068360	34.5846	0.0770325	0.36369	0.211808	0.832257	0.929611
Solyc01g068360	34.5846	-0.987722	0.341778	-2.88996	0.00385297	0.0269315		Solyc01g067120	42.8621	-0.143196	0.462453	-0.309644	0.756831	0.89737		Solyc01g068370	18.9933	-0.0161391	0.592172	-0.0272542	0.978257	0.993107
Solyc01g068370	18.9933	2.77699	0.630714	4.40292	1.06802e-05	0.000211185		Solyc01g067130	3.51199	-0.972207	0.709168	-1.37091	0.170402	0.413542		Solyc01g068380	25.4168	-1.68396	0.476951	-3.53068	0.000414498	0.00516562
Solyc01g068380	25.4168	0.530822	0.443281	1.19748	0.231118	0.469679		Solyc01g067180	9.31499	0.690721	0.489363	1.41147	0.158106	0.393722		Solyc01g068390	198.494	-0.17341	0.209963	-0.825907	0.408857	0.664433
Solyc01g068390	198.494	0.344519	0.208746	1.65043	0.0988557	0.277881		Solyc01g067250	1.25628	0.480602	0.691582	0.69493	0.487099	0.735896		Solyc01g068400	564.706	0.2846	0.179814	1.58275	0.113479	0.317387
Solyc01g068400	564.706	0.0831807	0.179909	0.462347	0.643832	0.820565		Solyc01g067280	133.976	-0.12622	0.209045	-0.603793	0.545981	0.776748		Solyc01g068450	84.4999	0.240937	0.247473	0.973586	0.330262	0.594311
Solyc01g068450	84.4999	0.0330235	0.246926	0.133738	0.893609	0.953919		Solyc01g067290	55.5432	1.02466	0.460373	2.22572	0.0260332	0.113324		Solyc01g068460	1066.24	0.244153	0.20992	1.16308	0.244797	0.500168
Solyc01g068460	1066.24	-0.405908	0.209208	-1.94021	0.0523539	0.182452		Solyc01g067300	77.0619	-1.64432	0.575684	-2.85629	0.00428618	0.0288881		Solyc01g068470	10.505	-0.314155	0.516327	-0.608442	0.542894	0.76673
Solyc01g068470	10.505	0.617958	0.516397	1.19667	0.231434	0.469965		Solyc01g067330	45.0295	-1.12208	0.543455	-2.06471	0.0389506	0.152632		Solyc01g068480	86.2426	-0.765205	0.353484	-2.16475	0.030407	0.13384
Solyc01g068480	86.2426	1.74779	0.361211	4.83869	1.30699e-06	3.3704e-05		Solyc01g067360	168.882	0.173668	0.229329	0.757288	0.448877	0.706629		Solyc01g068500	6.74835	-0.281496	0.635451	-0.442986	0.657776	0.838624
Solyc01g068500	6.74835	1.20814	0.648197	1.86385	0.0623432	0.204836		Solyc01g067370	24.3374	1.08611	0.620499	1.75038	0.0800536	0.25408		Solyc01g068530	2008.35	0.459283	0.187141	2.45422	0.0141192	0.0778089
Solyc01g068530	2008.35	-0.0501394	0.187191	-0.267852	0.788814	0.902778		Solyc01g067380	195.816	-0.433373	0.241478	-1.79467	0.0727065	0.238395		Solyc01g068540	8.88602	0.162526	0.571961	0.284156	0.776291	0.901186
Solyc01g068540	8.88602	-0.0761778	0.566618	-0.134443	0.893052	0.953524		Solyc01g067390	361.787	0.202306	0.192164	1.05278	0.292442	0.568474		Solyc01g068560	190.169	-0.509275	0.339431	-1.50038	0.133517	0.349808
Solyc01g068560	190.169	0.810902	0.339238	2.39037	0.0168316	0.0809448		Solyc01g067400	69.5903	0.0506441	0.301161	0.168163	0.866455	0.948679		Solyc01g068580	84.9651	0.531778	0.216948	2.45118	0.014239	0.0782135
Solyc01g068580	84.9651	-0.0757335	0.21899	-0.345831	0.72947	0.870482		Solyc01g067440	60.339	-0.193619	0.33029	-0.586208	0.557736	0.783976		Solyc01g068600	4.39706	2.95953	0.683869	4.32763	1.50724e-05	0.000339614
Solyc01g068600	4.39706	-0.180114	0.722996	-0.249122	0.803267	0.910277		Solyc01g067480	34.0884	0.267634	0.412317	0.649099	0.516274	0.754813		Solyc01g068610	215.702	0.737422	0.218579	3.37371	0.000741636	0.00815228
Solyc01g068610	215.702	-0.506064	0.21806	-2.32076	0.0202998	0.0926853		Solyc01g067490	96.4689	0.126613	0.220516	0.574169	0.565854	0.789356		Solyc01g068620	57.737	0.221187	0.272502	0.811688	0.416971	0.671091
Solyc01g068620	57.737	0.343746	0.276937	1.24124	0.214516	0.448881		Solyc01g067500	287.294	0.24875	0.163956	1.51718	0.129222	0.346298		Solyc01g068630	374.47	0.544373	0.263363	2.06701	0.0387335	0.15828
Solyc01g068630	374.47	-0.608217	0.262223	-2.31947	0.0203696	0.0928321		Solyc01g067510	78.7427	-0.853152	0.390403	-2.18531	0.0288661	0.122461		Solyc01g068640	70.9948	-0.987589	0.392693	-2.51491	0.0119062	0.0687386
Solyc01g068640	70.9948	0.844484	0.387318	2.18034	0.0292324	0.120303		Solyc01g067530	8.1905	1.36297	0.586827	2.32261	0.0202001	0.0943993		Solyc01g073640	468.199	-1.06724	0.482348	-2.2126	0.0269254	0.123172
Solyc01g073640	468.199	-0.272277	0.480016	-0.567226	0.570561	0.77388		Solyc01g067540	11.616	-0.0619898	0.594201	-0.104325	0.916912	0.967704		Solyc01g073650	1022.42	0.318443	0.12076	2.637	0.00836433	0.0534216
Solyc01g073650	1022.42	-0.213571	0.120168	-1.77728	0.0755229	0.232525		Solyc01g067550	11.367	0.343016	0.499515	0.686698	0.492273	0.739142		Solyc01g073660	103.774	-0.498729	0.210399	-2.3704	0.0177689	0.0922468
Solyc01g073660	103.774	0.97956	0.214011	4.57714	4.71377e-06	0.000102476		Solyc01g067560	66.5272	0.181064	0.271953	0.66579	0.505545	0.748124		Solyc01g073670	394.267	-0.84887	0.357236	-2.37621	0.0174914	0.0911379
Solyc01g073670	394.267	-0.790475	0.351675	-2.24774	0.0245926	0.10603		Solyc01g067570	147.983	0.533663	0.360113	1.48193	0.138358	0.362303		Solyc01g073680	178.382	-2.91905	0.379484	-7.69215	1.44681e-14	2.79476e-12
Solyc01g073680	178.382	-0.511106	0.339797	-1.50415	0.132542	0.335819		Solyc01g067580	42.1498	0.187458	0.338101	0.554444	0.579275	0.79847		Solyc01g073690	920.765	0.3654	0.141627	2.58002	0.00987948	0.0601914
Solyc01g073690	920.765	-0.244537	0.140965	-1.73473	0.0827882	0.247489		Solyc01g067590	173.304	0.191309	0.188828	1.01314	0.310993	0.587847		Solyc01g073710	113.481	-0.875892	0.341327	-2.56614	0.0102838	0.0618489
Solyc01g073710	113.481	0.124662	0.33384	0.373417	0.708838	0.859692		Solyc01g067600	17.1942	1.30542	0.440576	2.96298	0.00304673	0.0219689		Solyc01g073720	46.3114	-2.13273	0.490346	-4.34943	1.3649e-05	0.00031403
Solyc01g073720	46.3114	-0.175422	0.46566	-0.376717	0.706384	0.858343		Solyc01g067610	61.7136	-0.578398	0.306783	-1.88536	0.0593806	0.206574		Solyc01g073730	11.7296	1.12415	0.612789	1.83448	0.0665825	0.226137
Solyc01g073730	11.7296	0.645633	0.634046	1.01827	0.308547	0.55664		Solyc01g067620	119.766	-0.101279	0.256066	-0.395518	0.692461	0.863001		Solyc01g073740	762.219	0.463363	0.143324	3.23298	0.00122506	0.0122466
Solyc01g073740	762.219	-0.455873	0.14241	-3.20112	0.00136893	0.0120538		Solyc01g067640	145.959	0.211678	0.223835	0.945684	0.34431	0.620228		Solyc01g073750	57.3462	2.39252	0.34439	6.94713	3.72782e-12	4.4031e-10
Solyc01g073750	57.3462	0.496718	0.383545	1.29507	0.195296	0.424719		Solyc01g067650	3.88421	-0.00670189	0.651707	-0.0102836	0.991795	0.999248		Solyc01g073760	434.394	0.370563	0.200676	1.84658	0.0648087	0.221859
Solyc01g073760	434.394	-1.03479	0.19803	-5.22539	1.73791e-07	5.46235e-06		Solyc01g067660	712.397	0.190256	0.145812	1.3048	0.19196	0.443141		Solyc01g073770	76.3972	0.697533	0.330029	2.11355	0.0345539	0.146603
Solyc01g073770	76.3972	-0.739223	0.326862	-2.26158	0.0237235	0.103513		Solyc01g067680	92.4845	0.400925	0.252491	1.58788	0.112314	0.316981		Solyc01g073780	5.50255	0.2534	0.702572	0.360675	0.718343	0.872919
Solyc01g073780	5.50255	-1.28992	0.687751	-1.87557	0.0607145	0.201314		Solyc01g067690	3.97433	0.511531	0.678873	0.7535	0.45115	0.708257		Solyc01g073820	34.7165	0.0288396	0.545443	0.0528737	0.957833	0.985151
Solyc01g073820	34.7165	-0.256839	0.536216	-0.478983	0.631951	0.813022		Solyc01g067700	6.49765	1.38689	0.711014	1.95058	0.0511066	0.185307		Solyc01g073840	3.45105	-0.557985	0.722972	-0.771794	0.440237	0.69048
Solyc01g073840	3.45105	0.245248	0.725225	0.338168	0.735237	0.873597		Solyc01g067710	228.325	-0.981023	0.344511	-2.84758	0.00440532	0.0294728		Solyc01g073860	7.90348	-0.366268	0.724934	-0.505243	0.613388	0.812047
Solyc01g073860	7.90348	-0.67667	0.722548	-0.936504	0.349014	0.596205		Solyc01g067720	190.156	0.28889	0.191502	1.50855	0.131415	0.349864		Solyc01g073870	109.504	0.161289	0.252774	0.638078	0.523423	0.753192
Solyc01g073870	109.504	-0.100251	0.24993	-0.401118	0.688333	0.84808		Solyc01g067730	2525.11	0.305149	0.251112	1.21519	0.224293	0.487994		Solyc01g073890	7.34063	-0.291721	0.711602	-0.40995	0.681843	0.854273
Solyc01g073890	7.34063	0.199434	0.708019	0.281678	0.77819	0.897045		Solyc01g067740	943.897	0.200299	0.213848	0.936643	0.348942	0.623892		Solyc01g073900	130.92	-0.0399355	0.222673	-0.179346	0.857666	0.942092
Solyc01g073900	130.92	-0.122844	0.217863	-0.563859	0.57285	0.775283		Solyc01g067750	509.296	0.404076	0.242953	1.66319	0.0962753	0.286664		Solyc01g073910	7.82968	-0.438007	0.564711	-0.775632	0.437967	0.688549
Solyc01g073910	7.82968	1.00405	0.57249	1.75382	0.079461	0.240693		Solyc01g067790	4.01699	0.579747	0.690904	0.839114	0.401405	0.669092		Solyc01g073920	67.7714	0.182719	0.330843	0.552283	0.580754	0.791572
Solyc01g073920	67.7714	0.614038	0.336375	1.82546	0.0679317	0.216746		Solyc01g067800	107.372	-0.249464	0.19172	-1.30119	0.193193	0.444809		Solyc01g073930	22.9864	0.611423	0.435366	1.40439	0.160203	0.390096
Solyc01g073930	22.9864	-0.767364	0.426376	-1.79973	0.0719026	0.22516		Solyc01g067820	84.9205	0.0794974	0.266262	0.298568	0.76527	0.902351		Solyc01g073940	53.6042	0.186097	0.309767	0.600764	0.547997	0.771188
Solyc01g073940	53.6042	0.0583615	0.308673	0.189072	0.850036	0.934501		Solyc01g067830	259.214	0.858851	0.352513	2.43636	0.0148357	0.0752268		Solyc01g073950	122.648	0.0959402	0.26108	0.367474	0.713265	0.870263
Solyc01g073950	122.648	-0.287849	0.256816	-1.12084	0.262356	0.504839		Solyc01g067860	57.6489	-0.448423	0.603605	-0.742909	0.457537	0.713085		Solyc01g073960	116.145	0.477015	0.224683	2.12306	0.0337486	0.144035
Solyc01g073960	116.145	0.0083889	0.226139	0.0370963	0.970408	0.989163		Solyc01g067890	306.993	0.687901	0.293857	2.34094	0.0192354	0.0910134		Solyc01g073970	31.2184	-0.369278	0.47335	-0.780138	0.43531	0.686603
Solyc01g073970	31.2184	-0.476484	0.467436	-1.01935	0.308034	0.556117		Solyc01g067900	882.564	-1.5493	0.244644	-6.33288	2.40628e-10	8.35068e-09		Solyc01g074000	444.327	0.342129	0.312149	1.09605	0.273059	0.531835
Solyc01g074000	444.327	-0.521444	0.310652	-1.67855	0.0932403	0.267489		Solyc01g067910	6.30409	0.259416	0.690389	0.375753	0.7071	0.871268		Solyc01g074010	159.769	-0.29505	0.211072	-1.39786	0.162154	0.392812
Solyc01g074010	159.769	-0.313727	0.20157	-1.55642	0.119609	0.313503		Solyc01g067930	7.87043	-0.165475	0.575832	-0.287367	0.773831	0.906841		Solyc01g074020	32.8843	0.0435196	0.404465	0.107598	0.914315	0.968417
Solyc01g074020	32.8843	-0.0628819	0.398964	-0.157613	0.874762	0.946748		Solyc01g067940	1.46909	0.0443611	0.705433	0.0628849	0.949858	0.982218		Solyc01g074030	1321.86	-0.634732	0.258152	-2.45876	0.0139419	0.0771759
Solyc01g074030	1321.86	-0.109457	0.256965	-0.42596	0.670137	0.835992		Solyc01g068000	333.183	0.475467	0.306094	1.55334	0.120343	0.330964		Solyc01g079060	4.27331	0.287261	0.66941	0.429125	0.667832	0.844882
Solyc01g079060	4.27331	0.739957	0.684159	1.08156	0.27945	0.52371		Solyc01g068020	51.5589	0.224613	0.285486	0.786774	0.431414	0.692976		Solyc01g079070	44.6022	0.270125	0.30664	0.88092	0.378361	0.637964
Solyc01g079070	44.6022	-0.315081	0.300459	-1.04867	0.294332	0.54003		Solyc01g068030	82.5936	-0.16051	0.284424	-0.564332	0.572528	0.793803		Solyc01g079090	205.109	0.505467	0.367742	1.37451	0.169283	0.403079
Solyc01g079090	205.109	0.411009	0.369457	1.11247	0.265938	0.50887		Solyc01g068050	27.9851	0.409635	0.356229	1.14992	0.250177	0.519878		Solyc01g079110	323.102	-0.0303738	0.328022	-0.0925969	0.926224	0.97369
Solyc01g079110	323.102	-0.729323	0.324507	-2.24748	0.0246092	0.10603		Solyc01g068060	713.626	-0.458989	0.160901	-2.85261	0.00433617	0.0291563		Solyc01g079150	73.5356	-1.49589	0.348165	-4.29651	1.73511e-05	0.000381231
Solyc01g079150	73.5356	0.380974	0.326212	1.16787	0.242858	0.484254		Solyc01g068070	15.5412	0.436198	0.48803	0.893792	0.371433	0.644683		Solyc01g079170	630.543	-1.31561	0.442951	-2.97011	0.00297697	0.0243086
Solyc01g079170	630.543	3.9663	0.447586	8.86155	7.89071e-19	1.04518e-16		Solyc01g068080	32.8292	-0.239476	0.48309	-0.495718	0.620094	0.821152		Solyc01g079180	125.361	-0.514465	0.261594	-1.96665	0.0492231	0.185379
Solyc01g079180	125.361	-0.727504	0.244246	-2.97858	0.00289591	0.0215843		Solyc01g068100	701.99	0.19264	0.208747	0.92284	0.356091	0.631087		Solyc01g079200	10.3175	0.475938	0.599179	0.794317	0.427011	0.679676
Solyc01g079200	10.3175	0.243363	0.613025	0.396987	0.691377	0.849967		Solyc01g068120	1.38501	-0.429604	0.540357	-0.795038	0.426591	0.688876		Solyc01g079210	101.303	0.415527	0.227562	1.82599	0.0678516	0.228979
Solyc01g079210	101.303	-0.32639	0.224939	-1.45101	0.146776	0.357475		Solyc01g068130	64.2482	-1.02403	0.351396	-2.91417	0.00356638	0.0249784		Solyc01g079220	74.7985	0.173891	0.247283	0.703208	0.481926	0.723861
Solyc01g079220	74.7985	0.183631	0.247995	0.740464	0.459019	0.691966		Solyc01g068140	99.6098	-2.03606	0.370325	-5.49804	3.84033e-08	9.30978e-07		Solyc01g079230	196.388	0.320795	0.19198	1.67098	0.0947261	0.283378
Solyc01g079230	196.388	0.0133362	0.192054	0.0694398	0.94464	0.977946		Solyc01g068150	45.0758	0.195461	0.282555	0.691765	0.489085	0.737137		Solyc01g079240	173.545	-0.0417552	0.381968	-0.109316	0.912952	0.967743
Solyc01g079240	173.545	0.339664	0.381814	0.889607	0.373677	0.619145		Solyc01g068160	83.9125	0.244772	0.246132	0.994476	0.319991	0.596824		Solyc01g079250	678.748	0.0303407	0.137966	0.219914	0.825938	0.925841
Solyc01g079250	678.748	0.112252	0.137322	0.817437	0.413679	0.654824		Solyc01g068170	19.9775	0.256896	0.432197	0.594396	0.552247	0.779885		Solyc01g079260	68.7246	-0.107317	0.426213	-0.251792	0.801202	0.912959
Solyc01g079260	68.7246	-0.174021	0.418708	-0.415613	0.677693	0.841343		Solyc01g068180	29.8871	-0.268871	0.366985	-0.732649	0.463772	0.718516		Solyc01g079300	20.4299	1.08029	0.483718	2.2333	0.0255291	0.119097
Solyc01g079300	20.4299	-1.74794	0.469654	-3.72175	0.000197846	0.00254782		Solyc01g068190	59.0445	0.421488	0.322602	1.30652	0.191374	0.442468		Solyc01g079310	71.066	-1.24901	0.312715	-3.9941	6.49411e-05	0.00114801
Solyc01g079310	71.066	-0.0721812	0.28355	-0.254562	0.799061	0.90835		Solyc01g068200	126.658	-0.20878	0.239835	-0.870514	0.384019	0.654371		Solyc01g079320	67.998	1.22967	0.496963	2.47436	0.0133474	0.0747098
Solyc01g079320	67.998	1.01606	0.507787	2.00095	0.0453976	0.165037		Solyc01g068210	229.593	-0.190217	0.189641	-1.00304	0.315841	0.592283		Solyc01g079330	100.25	0.252904	0.217244	1.16415	0.244364	0.499668
Solyc01g079330	100.25	0.0788505	0.217494	0.362541	0.716948	0.864159		Solyc01g068240	94.6585	0.103123	0.247996	0.415826	0.677537	0.85413		Solyc01g079340	139.063	-0.0477527	0.224423	-0.21278	0.831499	0.929154
Solyc01g079340	139.063	-0.250393	0.218172	-1.14768	0.251099	0.493139		Solyc01g068250	5.76176	-0.376607	0.656832	-0.573369	0.566395	0.789688		Solyc01g079350	247.404	0.428363	0.242756	1.76458	0.0776339	0.249895
Solyc01g079350	247.404	-0.165655	0.242435	-0.683298	0.494419	0.71752		Solyc01g068260	20.1969	1.31433	0.557698	2.35671	0.0184376	0.0881553		Solyc01g079360	63.5251	-0.104285	0.348747	-0.299027	0.764919	0.895661
Solyc01g079360	63.5251	-0.123712	0.341858	-0.36188	0.717442	0.86426		Solyc01g068270	134.821	0.219485	0.184152	1.19187	0.233313	0.499344		Solyc01g079370	31.0023	-0.638281	0.498663	-1.27999	0.20055	0.445657
Solyc01g079370	31.0023	-0.265246	0.47754	-0.555442	0.578592	0.779754		Solyc01g068280	50.1397	-0.0287962	0.338949	-0.0849575	0.932295	0.974489		Solyc01g079390	110.552	1.35323	0.223243	6.06169	1.34696e-09	8.76425e-08
Solyc01g079390	110.552	-0.880191	0.224783	-3.91574	9.0129e-05	0.0013215		Solyc01g068290	19.9317	0.663834	0.436137	1.52208	0.12799	0.344379		Solyc01g079400	55.4612	0.285471	0.288725	0.988731	0.322795	0.587083
Solyc01g079400	55.4612	-0.923817	0.273006	-3.38387	0.000714708	0.00722131		Solyc01g068330	112.619	0.619925	0.250459	2.47516	0.0133178	0.0689797		Solyc01g079410	55.0431	-0.763055	0.335052	-2.27742	0.0227612	0.10973
Solyc01g079410	55.0431	-0.0806506	0.31109	-0.259252	0.795441	0.906331		Solyc01g068350	10.7557	0.0279669	0.492914	0.0567378	0.954754	0.983638		Solyc01g079420	2611.57	0.299153	0.126594	2.3631	0.0181229	0.0936437
Solyc01g079420	2611.57	-0.295608	0.126272	-2.34104	0.0192303	0.0893976		Solyc01g068360	34.5846	-0.91069	0.34319	-2.6536	0.00796377	0.0463889		Solyc01g079450	296.797	0.279987	0.182915	1.5307	0.125845	0.337687
Solyc01g079450	296.797	-0.170597	0.181662	-0.939087	0.347686	0.594952		Solyc01g068370	18.9933	2.76085	0.631965	4.36867	1.25006e-05	0.000190062		Solyc01g079460	15.7469	0.412522	0.486778	0.847454	0.396742	0.654046
Solyc01g079460	15.7469	-0.760746	0.473549	-1.60648	0.108169	0.293773		Solyc01g068380	25.4168	-1.15314	0.481377	-2.3955	0.0165978	0.0815795		Solyc01g079470	15.8271	0.0117287	0.707873	0.016569	0.98678	0.996281
Solyc01g079470	15.8271	0.677991	0.707418	0.958402	0.33786	0.58596		Solyc01g068390	198.494	0.171109	0.211161	0.810325	0.417754	0.682086		Solyc01g079480	879.905	0.351655	0.153861	2.28554	0.0222811	0.108267
Solyc01g079480	879.905	-0.688779	0.152483	-4.5171	6.2691e-06	0.000131808		Solyc01g068400	564.706	0.367781	0.179505	2.04886	0.0404757	0.15704		Solyc01g079490	38.9691	0.666712	0.373623	1.78445	0.0743503	0.242909
Solyc01g079490	38.9691	-0.697202	0.367686	-1.89619	0.057935	0.195407		Solyc01g068450	84.4999	0.27396	0.245641	1.11529	0.264728	0.537073		Solyc01g079500	39.0347	0.62376	0.333987	1.86762	0.0618153	0.214422
Solyc01g079500	39.0347	-0.0505057	0.339487	-0.148771	0.881735	0.949706		Solyc01g068460	1066.24	-0.161755	0.209085	-0.773631	0.439149	0.699119		Solyc01g079510	125.885	0.422801	0.267574	1.58013	0.114078	0.318184
Solyc01g079510	125.885	0.0105634	0.268355	0.0393634	0.968601	0.98897		Solyc01g068470	10.505	0.303802	0.52832	0.575035	0.565268	0.789043		Solyc01g079520	8.91972	0.910167	0.591108	1.53976	0.123618	0.334165
Solyc01g079520	8.91972	-0.151111	0.600967	-0.251446	0.80147	0.909644		Solyc01g068480	86.2426	0.982581	0.367625	2.67278	0.00752247	0.0445371		Solyc01g079530	41.7597	-1.16206	0.420572	-2.76304	0.00572663	0.0404416
Solyc01g079530	41.7597	-0.781414	0.360552	-2.16727	0.030214	0.123032		Solyc01g068490	2.04412	-1.18652	0.718623	-1.6511	0.0987179	0.291682		Solyc01g079540	1750.43	0.204025	0.122113	1.67079	0.094764	0.283433
Solyc01g079540	1750.43	-0.614006	0.120962	-5.07604	3.85388e-07	1.13259e-05		Solyc01g068500	6.74835	0.926644	0.65514	1.41442	0.157239	0.392195		Solyc01g079550	20.2289	0.627944	0.451821	1.3898	0.164588	0.39602
Solyc01g079550	20.2289	-0.994059	0.436826	-2.27564	0.0228675	0.100989		Solyc01g068530	2008.35	0.409144	0.18694	2.18864	0.0286231	0.121776		Solyc01g079570	230.691	0.883548	0.376597	2.34614	0.0189691	0.0969847
Solyc01g079570	230.691	-1.02003	0.375191	-2.71869	0.00655403	0.0403915		Solyc01g068540	8.88602	0.0863482	0.565903	0.152585	0.878726	0.954312		Solyc01g079580	185.904	-0.146567	0.280289	-0.522914	0.601034	0.804485
Solyc01g079580	185.904	0.29339	0.279094	1.05122	0.293156	0.538519		Solyc01g068560	190.169	0.301628	0.341994	0.881968	0.377794	0.649129		Solyc01g079590	1455.88	-1.56456	0.273934	-5.71144	1.12027e-08	5.8355e-07
Solyc01g079590	1455.88	1.33464	0.273209	4.88503	1.03411e-06	2.72782e-05		Solyc01g068580	84.9651	0.456045	0.212932	2.14174	0.0322142	0.132982		Solyc01g079600	31.4863	-1.33715	0.403367	-3.31497	0.000916521	0.00971754
Solyc01g079600	31.4863	0.312546	0.369977	0.844772	0.398238	0.641053		Solyc01g068590	1.85585	2.12846	0.712687	2.98653	0.00282165	0.0206571		Solyc01g079610	731.574	-2.06833	0.500641	-4.13136	3.60627e-05	0.000703114
Solyc01g079610	731.574	2.69288	0.501025	5.37475	7.6691e-08	2.59045e-06		Solyc01g068600	4.39706	2.77942	0.679962	4.08761	4.35843e-05	0.000579504		Solyc01g079620	21.5711	-0.00609158	0.565367	-0.0107746	0.991403	0.998186
Solyc01g079620	21.5711	0.145505	0.563373	0.258274	0.796195	0.906641		Solyc01g068610	215.702	0.231358	0.214358	1.07931	0.280451	0.55441		Solyc01g079630	26.1464	-0.0731441	0.375873	-0.194598	0.845708	0.93584
Solyc01g079630	26.1464	-0.0255234	0.366135	-0.0697104	0.944424	0.977856		Solyc01g068620	57.737	0.564932	0.275588	2.04992	0.0403727	0.156762		Solyc01g079640	35.3081	0.143458	0.401438	0.35736	0.720822	0.87457
Solyc01g079640	35.3081	-0.00529164	0.398562	-0.0132768	0.989407	0.997042		Solyc01g068630	374.47	-0.0638444	0.260839	-0.244766	0.806638	0.922504		Solyc01g079650	32.7196	0.475191	0.339388	1.40014	0.161471	0.391969
Solyc01g079650	32.7196	0.161864	0.346212	0.467528	0.640122	0.818424		Solyc01g068640	70.9948	-0.143106	0.397894	-0.359658	0.719103	0.877365		Solyc01g079660	22.3767	0.138711	0.545209	0.254418	0.799173	0.911565
Solyc01g079660	22.3767	1.13409	0.565682	2.00481	0.0449831	0.163755		Solyc01g073640	468.199	-1.33952	0.481967	-2.77928	0.00544802	0.0348089		Solyc01g079680	101.939	0.480512	0.237852	2.02022	0.0433609	0.170827
Solyc01g079680	101.939	0.0811595	0.240451	0.337531	0.735717	0.873776		Solyc01g073650	1022.42	0.104872	0.119713	0.876024	0.381017	0.652316		Solyc01g079690	71.1438	-0.191943	0.287546	-0.667522	0.504439	0.739647
Solyc01g079690	71.1438	0.538511	0.287982	1.86995	0.0614911	0.203152		Solyc01g073660	103.774	0.480831	0.223275	2.15354	0.0312766	0.130036		Solyc01g079710	159.856	0.606569	0.228849	2.65052	0.00803676	0.0518739
Solyc01g079710	159.856	0.071529	0.231432	0.309071	0.757267	0.885446		Solyc01g073670	394.267	-1.63934	0.355444	-4.61211	3.98604e-06	6.78711e-05		Solyc01g079720	136.703	-0.12801	0.287432	-0.445358	0.656061	0.83759
Solyc01g079720	136.703	-0.0490944	0.283853	-0.172957	0.862685	0.941417		Solyc01g073680	178.382	-3.43015	0.377536	-9.08563	1.03102e-19	1.17303e-17		Solyc01g079740	4.91365	-0.347414	0.71347	-0.486935	0.626305	0.819656
Solyc01g079740	4.91365	0.100182	0.708655	0.141369	0.887578	0.952171		Solyc01g073690	920.765	0.120863	0.140243	0.861814	0.38879	0.658326		Solyc01g079750	19.7318	-0.00812728	0.449594	-0.0180769	0.985577	0.996045
Solyc01g079750	19.7318	-0.0885905	0.439307	-0.20166	0.840183	0.930226		Solyc01g073700	2.52851	0.362394	0.7175	0.505079	0.613503	0.817938		Solyc01g079760	193.559	0.243697	0.17381	1.40209	0.160888	0.391331
Solyc01g079760	193.559	-0.256634	0.171062	-1.50024	0.133553	0.337559		Solyc01g073710	113.481	-0.75123	0.341101	-2.20237	0.0276391	0.118536		Solyc01g079770	26.4891	-1.66546	0.424774	-3.92082	8.82491e-05	0.00146639
Solyc01g079770	26.4891	0.418883	0.371062	1.12888	0.25895	0.501065		Solyc01g073720	46.3114	-2.30815	0.489009	-4.72005	2.35786e-06	4.17821e-05		Solyc01g079780	419.611	-2.21401	0.306567	-7.22195	5.12464e-13	7.48277e-11
Solyc01g079780	419.611	0.20078	0.297189	0.675599	0.499295	0.720147		Solyc01g073730	11.7296	1.76978	0.621669	2.84683	0.00441575	0.029513		Solyc01g079790	31.0205	0.563467	0.60181	0.936287	0.349126	0.611242
Solyc01g079790	31.0205	0.425775	0.604754	0.704047	0.481404	0.708001		Solyc01g073740	762.219	0.00748957	0.141373	0.0529774	0.95775	0.985407		Solyc01g079800	20.1079	-0.480341	0.488503	-0.983292	0.325464	0.590028
Solyc01g079800	20.1079	1.05944	0.494195	2.14376	0.0320523	0.128514		Solyc01g073750	57.3462	2.88924	0.353908	8.16382	3.24587e-16	2.49982e-14		Solyc01g079810	159.587	-0.262759	0.259428	-1.01284	0.311138	0.574918
Solyc01g079810	159.587	-0.571501	0.251341	-2.27381	0.0229777	0.101259		Solyc01g073760	434.394	-0.664222	0.197221	-3.36791	0.000757415	0.00693036		Solyc01g079820	327.671	0.112261	0.395021	0.284191	0.776264	0.901186
Solyc01g079820	327.671	0.218647	0.394988	0.553554	0.579884	0.780646		Solyc01g073770	76.3972	-0.0416899	0.320508	-0.130074	0.896508	0.960385		Solyc01g079830	120.731	-0.399537	0.470554	-0.849078	0.395838	0.653237
Solyc01g079830	120.731	0.0114447	0.466168	0.0245506	0.980413	0.993765		Solyc01g073780	5.50255	-1.03652	0.686142	-1.51065	0.130876	0.349177		Solyc01g079840	295.975	0.0505866	0.140939	0.358925	0.719651	0.873883
Solyc01g079840	295.975	0.149927	0.140027	1.0707	0.284304	0.528959		Solyc01g073800	2.44047	0.044934	0.722617	0.0621823	0.950418	0.982326		Solyc01g079850	10.7398	-0.613742	0.544191	-1.12781	0.259402	0.515965
Solyc01g079850	10.7398	-0.147936	0.507971	-0.291228	0.770877	0.893285		Solyc01g073820	34.7165	-0.227999	0.538459	-0.423429	0.671983	0.850791		Solyc01g079860	67.6835	0.377538	0.239586	1.57579	0.115074	0.320025
Solyc01g079860	67.6835	-0.120772	0.238797	-0.505753	0.61303	0.80096		Solyc01g073840	3.45105	-0.312738	0.722891	-0.432621	0.66529	0.846732		Solyc01g079870	1226.32	-1.10788	0.222198	-4.98601	6.16383e-07	2.12853e-05
Solyc01g079870	1226.32	1.81097	0.222745	8.13025	4.28421e-16	4.514e-14		Solyc01g073860	7.90348	-1.04294	0.723106	-1.4423	0.149217	0.379419		Solyc01g079880	3679.08	0.207556	0.221425	0.937364	0.348571	0.610946
Solyc01g079880	3679.08	-0.0577664	0.221349	-0.260974	0.794113	0.905548		Solyc01g073870	109.504	0.0610379	0.249768	0.244379	0.806937	0.922564		Solyc01g079920	12.4055	-1.13243	0.646693	-1.75111	0.0799273	0.254232
Solyc01g079920	12.4055	-0.516915	0.585869	-0.882305	0.377612	0.623103		Solyc01g073880	1.90959	-0.0475192	0.724759	-0.0655656	0.947724	0.981628		Solyc01g079940	219.029	-1.70958	0.393669	-4.34268	1.40756e-05	0.000323041
Solyc01g079940	219.029	-2.35744	0.359251	-6.5621	5.30548e-11	3.10362e-09		Solyc01g073890	7.34063	-0.0922876	0.711837	-0.129647	0.896846	0.960462		Solyc01g079950	34.6169	-2.3315	0.472369	-4.93577	7.98368e-07	2.66276e-05
Solyc01g079950	34.6169	0.203749	0.412145	0.494363	0.62105	0.806382		Solyc01g073900	130.92	-0.162779	0.21992	-0.740175	0.459194	0.714333		Solyc01g079960	26.1193	-0.911248	0.598724	-1.52198	0.128013	0.340959
Solyc01g079960	26.1193	-1.57616	0.517436	-3.0461	0.00231832	0.0181857		Solyc01g073910	7.82968	0.566038	0.586038	0.965873	0.334108	0.610308		Solyc01g079980	99.1336	-1.18385	0.285565	-4.14562	3.38891e-05	0.000668552
Solyc01g079980	99.1336	-0.0657886	0.254168	-0.258839	0.795759	0.90638		Solyc01g073920	67.7714	0.796757	0.336115	2.37049	0.0177644	0.0857348		Solyc01g080010	725.384	-2.73919	0.44668	-6.13233	8.66017e-10	5.88456e-08
Solyc01g080010	725.384	1.07788	0.443222	2.43191	0.0150193	0.0748704		Solyc01g073930	22.9864	-0.15594	0.413927	-0.376733	0.706372	0.870799		Solyc01g080020	93.8716	-1.22247	0.244127	-5.0075	5.51407e-07	1.9267e-05
Solyc01g080020	93.8716	0.639837	0.226418	2.82591	0.00471458	0.0314599		Solyc01g073940	53.6042	0.244458	0.308039	0.793595	0.427431	0.689565		Solyc01g080040	68.4933	0.642811	0.275122	2.33646	0.0194675	0.098716
Solyc01g080040	68.4933	-0.249801	0.276194	-0.904441	0.365761	0.611603		Solyc01g073950	122.648	-0.191909	0.257376	-0.745636	0.455887	0.711862		Solyc01g080070	418.472	-0.00833005	0.184813	-0.0450729	0.964049	0.987152
Solyc01g080070	418.472	0.192071	0.184141	1.04307	0.296918	0.542939		Solyc01g073960	116.145	0.485404	0.223001	2.17669	0.0295034	0.124427		Solyc01g080080	308.9	0.374884	0.155105	2.41697	0.0156503	0.0839513
Solyc01g080080	308.9	-0.392583	0.152915	-2.56732	0.0102487	0.0564287		Solyc01g073970	31.2184	-0.845762	0.4707	-1.79682	0.0723649	0.237789		Solyc01g080090	90.003	0.361127	0.389563	0.927006	0.353924	0.615739
Solyc01g080090	90.003	-0.56334	0.386625	-1.45707	0.145097	0.355252		Solyc01g074000	444.327	-0.179314	0.310027	-0.578384	0.563005	0.787706		Solyc01g080100	89.2468	0.390088	0.394972	0.987635	0.323331	0.587484
Solyc01g080100	89.2468	-0.599725	0.392051	-1.52971	0.126088	0.324836		Solyc01g074010	159.769	-0.608777	0.206848	-2.94311	0.00324932	0.023113		Solyc01g080110	143.711	-0.213804	0.201184	-1.06273	0.287905	0.54961
Solyc01g080110	143.711	0.00203865	0.194816	0.0104645	0.991651	0.997893		Solyc01g074020	32.8843	-0.0193623	0.40077	-0.0483127	0.961467	0.986949		Solyc01g080130	227.015	-1.456	0.253886	-5.73484	9.76025e-09	5.17126e-07
Solyc01g080130	227.015	0.303679	0.240987	1.26015	0.207615	0.440163		Solyc01g074030	1321.86	-0.744189	0.257925	-2.88529	0.00391049	0.0268531		Solyc01g080140	49.9062	0.468911	0.338748	1.38425	0.166283	0.398597
Solyc01g080140	49.9062	-0.0878925	0.339749	-0.258698	0.795868	0.90638		Solyc01g079060	4.27331	1.02722	0.68122	1.50791	0.131578	0.350053		Solyc01g080150	3.43703	0.439117	0.699245	0.627988	0.530012	0.757615
Solyc01g080150	3.43703	-0.425761	0.694252	-0.613266	0.5397	0.75119		Solyc01g079070	44.6022	-0.0449562	0.29766	-0.151032	0.87995	0.954637		Solyc01g080160	110.582	-0.909999	0.270092	-3.36921	0.000753832	0.00826674
Solyc01g080160	110.582	-0.458277	0.247972	-1.8481	0.0645883	0.209576		Solyc01g079090	205.109	0.916475	0.368541	2.48677	0.012891	0.0673853		Solyc01g080170	156.314	0.354211	0.186811	1.89609	0.0579477	0.205977
Solyc01g080170	156.314	-0.321733	0.184226	-1.7464	0.0807407	0.243544		Solyc01g079100	2.55959	0.133945	0.708395	0.189083	0.850028	0.941071		Solyc01g080180	61.3441	-0.325934	0.27839	-1.17078	0.241685	0.496992
Solyc01g080180	61.3441	0.532976	0.276508	1.92752	0.0539144	0.1858		Solyc01g079110	323.102	-0.759697	0.325354	-2.33498	0.0195443	0.0920617		Solyc01g080190	12.8451	-0.490985	0.495861	-0.990167	0.322093	0.586481
Solyc01g080190	12.8451	0.0181549	0.474647	0.0382492	0.969489	0.989121		Solyc01g079130	1.73587	-0.880861	0.720779	-1.2221	0.221671	0.484367		Solyc01g080200	119.981	0.840287	0.312268	2.69092	0.00712552	0.0475822
Solyc01g080200	119.981	-0.499846	0.312302	-1.60052	0.109483	0.296172		Solyc01g079150	73.5356	-1.11492	0.349905	-3.18635	0.0014408	0.0119861		Solyc01g080210	46.2929	-0.457564	0.39808	-1.14943	0.25038	0.506651
Solyc01g080210	46.2929	0.920805	0.400182	2.30097	0.0213936	0.0963849		Solyc01g079170	630.543	2.65069	0.448348	5.91213	3.37717e-09	9.87218e-08		Solyc01g080220	557.216	0.133176	0.253334	0.525694	0.599101	0.803408
Solyc01g080220	557.216	0.00980747	0.252929	0.0387756	0.969069	0.98897		Solyc01g079180	125.361	-1.24197	0.253908	-4.8914	1.00119e-06	1.91662e-05		Solyc01g080230	6.14087	-0.31627	0.693843	-0.455823	0.648517	0.833618
Solyc01g080230	6.14087	0.298881	0.690437	0.432886	0.665097	0.833124		Solyc01g079200	10.3175	0.719301	0.60167	1.19551	0.231889	0.497538		Solyc01g080240	552.565	0.0277097	0.171464	0.161606	0.871616	0.950499
Solyc01g080240	552.565	-0.0337432	0.170179	-0.198281	0.842825	0.9315		Solyc01g079210	101.303	0.0891365	0.221129	0.403098	0.686876	0.859733		Solyc01g080250	333.525	-0.0828815	0.147317	-0.562607	0.573703	0.78654
Solyc01g080250	333.525	0.138121	0.14539	0.949999	0.342113	0.590098		Solyc01g079220	74.7985	0.357523	0.247455	1.4448	0.148515	0.378476		Solyc01g080260	37.842	-2.17973	0.589048	-3.70043	0.000215232	0.00307256
Solyc01g080260	37.842	-1.50286	0.527447	-2.84931	0.00438136	0.0296742		Solyc01g079230	196.388	0.334131	0.190647	1.75261	0.0796684	0.253314		Solyc01g080270	168.313	0.468938	0.248675	1.88575	0.059329	0.208925
Solyc01g080270	168.313	-0.054382	0.249191	-0.218235	0.827246	0.923551		Solyc01g079240	173.545	0.297909	0.38249	0.778867	0.436058	0.696468		Solyc01g080280	280.966	0.568796	0.537732	1.05777	0.29016	0.551967
Solyc01g080280	280.966	0.71137	0.538549	1.3209	0.186534	0.413026		Solyc01g079250	678.748	0.142593	0.137773	1.03499	0.300675	0.576687		Solyc01g080290	73.069	-0.26188	0.342877	-0.763774	0.445002	0.694699
Solyc01g080290	73.069	-0.605476	0.332063	-1.82338	0.0682465	0.217264		Solyc01g079260	68.7246	-0.281337	0.422304	-0.666196	0.505286	0.747925		Solyc01g080310	38.7428	-0.17634	0.320815	-0.549662	0.582551	0.792635
Solyc01g080310	38.7428	0.163315	0.312968	0.521826	0.601791	0.794392		Solyc01g079300	20.4299	-0.667647	0.444726	-1.50126	0.13329	0.353181		Solyc01g080330	1655.03	-0.373689	0.183329	-2.03835	0.0415152	0.165846
Solyc01g080330	1655.03	-0.589043	0.181899	-3.2383	0.00120245	0.0109681		Solyc01g079310	71.066	-1.32119	0.310159	-4.25973	2.04676e-05	0.000295916		Solyc01g080340	127.403	-0.416267	0.311436	-1.33661	0.18135	0.419479
Solyc01g080340	127.403	0.146872	0.307137	0.478196	0.632511	0.813194		Solyc01g079320	67.998	2.24572	0.503464	4.46055	8.175e-06	0.000128591		Solyc01g080350	78.6205	-0.0978032	0.293082	-0.333706	0.738601	0.882833
Solyc01g080350	78.6205	0.190783	0.289975	0.657929	0.510584	0.728987		Solyc01g079330	100.25	0.331754	0.215968	1.53613	0.124507	0.33846		Solyc01g080360	35.1709	-0.0968913	0.332021	-0.291823	0.770422	0.898408
Solyc01g080360	35.1709	1.07775	0.347502	3.10144	0.00192583	0.0157671		Solyc01g079340	139.063	-0.298145	0.22043	-1.35256	0.176196	0.421877		Solyc01g080400	44.1103	-0.0327335	0.320885	-0.10201	0.918749	0.97076
Solyc01g080400	44.1103	0.0438759	0.31619	0.138764	0.889636	0.952298		Solyc01g079350	247.404	0.262708	0.241185	1.08924	0.276049	0.549633		Solyc01g080410	10.6957	1.05357	0.629024	1.67493	0.0939473	0.28204
Solyc01g080410	10.6957	-0.234914	0.636456	-0.369097	0.712055	0.861927		Solyc01g079360	63.5251	-0.227997	0.345365	-0.660161	0.509151	0.74993		Solyc01g080430	289.798	0.0990766	0.204978	0.483352	0.628846	0.820931
Solyc01g080430	289.798	-0.651383	0.20066	-3.2462	0.00116955	0.0106997		Solyc01g079370	31.0023	-0.903526	0.492884	-1.83314	0.0667817	0.224783		Solyc01g080460	257.076	-0.13318	0.222289	-0.599131	0.549085	0.771918
Solyc01g080460	257.076	0.307784	0.221429	1.38999	0.164532	0.383012		Solyc01g079390	110.552	0.473038	0.206426	2.29156	0.021931	0.100468		Solyc01g080470	139.757	0.146552	0.204811	0.715546	0.474271	0.718316
Solyc01g080470	139.757	-0.0283369	0.202643	-0.139837	0.888789	0.952271		Solyc01g079400	55.4612	-0.638345	0.269139	-2.37181	0.0177014	0.0855547		Solyc01g080480	10.9143	0.717073	0.59095	1.21343	0.224967	0.477431
Solyc01g080480	10.9143	-0.568096	0.587696	-0.966649	0.333719	0.581461		Solyc01g079410	55.0431	-0.843706	0.331276	-2.54684	0.0108704	0.0592941		Solyc01g080490	92.5456	-1.4898	0.448706	-3.32022	0.000899466	0.00958053
Solyc01g080490	92.5456	-0.562672	0.433956	-1.29661	0.194766	0.424305		Solyc01g079420	2611.57	0.00354494	0.126132	0.028105	0.977578	0.994277		Solyc01g080500	2178.83	0.33104	0.180486	1.83416	0.0666304	0.22625
Solyc01g080500	2178.83	-0.590915	0.179966	-3.28348	0.00102534	0.00965172		Solyc01g079440	1.30992	0.385222	0.690134	0.558184	0.576719	0.797267		Solyc01g080510	196.111	0.436404	0.189472	2.30326	0.0212641	0.105012
Solyc01g080510	196.111	-0.595084	0.185427	-3.20927	0.00133074	0.0118243		Solyc01g079450	296.797	0.109391	0.18087	0.604803	0.54531	0.776179		Solyc01g080530	167.229	-1.37221	0.233958	-5.86519	4.48626e-09	2.55194e-07
Solyc01g080530	167.229	-0.865177	0.198229	-4.36454	1.27392e-05	0.000244772		Solyc01g079460	15.7469	-0.348224	0.466148	-0.747024	0.455049	0.711478		Solyc01g080540	1670.71	0.332546	0.117722	2.82484	0.00473038	0.0347718
Solyc01g080540	1670.71	-0.490987	0.116998	-4.19653	2.71031e-05	0.000472451		Solyc01g079470	15.8271	0.68972	0.70724	0.975227	0.329448	0.605828		Solyc01g080570	3.4797	-0.499124	0.723314	-0.690051	0.490162	0.72979
Solyc01g080570	3.4797	-1.34972	0.713674	-1.89123	0.0585932	0.196732		Solyc01g079480	879.905	-0.337124	0.151978	-2.21824	0.0265382	0.114873		Solyc01g080580	33.46	-0.812956	0.424507	-1.91506	0.0554847	0.199943
Solyc01g080580	33.46	-0.646036	0.394224	-1.63875	0.101265	0.282216		Solyc01g079490	38.9691	-0.0304904	0.355331	-0.0858083	0.931619	0.974239		Solyc01g080590	254.012	-0.423446	0.29173	-1.4515	0.146641	0.371339
Solyc01g080590	254.012	0.0682515	0.288954	0.236202	0.813276	0.915338		Solyc01g079500	39.0347	0.573255	0.32847	1.74523	0.0809456	0.256114		Solyc01g080600	135.327	0.700831	0.36514	1.91935	0.0549401	0.198714
Solyc01g080600	135.327	-0.779273	0.362786	-2.14802	0.0317119	0.12748		Solyc01g079510	125.885	0.433364	0.266201	1.62796	0.103534	0.30085		Solyc01g080620	83.7584	-0.113585	0.379923	-0.298969	0.764963	0.895661
Solyc01g080620	83.7584	0.202204	0.378152	0.534717	0.592846	0.789156		Solyc01g079520	8.91972	0.759056	0.582348	1.30344	0.192424	0.443803		Solyc01g080640	638.439	-0.730422	0.237246	-3.07876	0.00207865	0.0185096
Solyc01g080640	638.439	0.0399035	0.234832	0.169924	0.86507	0.942087		Solyc01g079530	41.7597	-1.94347	0.405103	-4.79747	1.60682e-06	2.94104e-05		Solyc01g080650	59.207	0.194474	0.287674	0.676022	0.499026	0.736076
Solyc01g080650	59.207	-0.283684	0.282234	-1.00514	0.31483	0.561962		Solyc01g079540	1750.43	-0.409981	0.120889	-3.39139	0.000695396	0.00644359		Solyc01g080660	4.41012	0.862807	0.661845	1.30364	0.192357	0.43453
Solyc01g080660	4.41012	-0.336161	0.666541	-0.504336	0.614025	0.801494		Solyc01g079550	20.2289	-0.366115	0.420539	-0.870586	0.38398	0.654371		Solyc01g080670	285.433	0.478754	0.190886	2.50806	0.0121397	0.0696316
Solyc01g080670	285.433	-0.501788	0.188997	-2.65501	0.00793062	0.0465987		Solyc01g079570	230.691	-0.13648	0.372016	-0.366865	0.713719	0.874782		Solyc01g080680	3.86459	-0.6091	0.71531	-0.85152	0.394481	0.65239
Solyc01g080680	3.86459	-0.245537	0.707686	-0.346957	0.728624	0.86992		Solyc01g079580	185.904	0.146823	0.280977	0.522544	0.601291	0.810355		Solyc01g080690	227.962	-0.969652	0.203414	-4.7669	1.87085e-06	5.54203e-05
Solyc01g080690	227.962	1.23146	0.202843	6.07102	1.27103e-09	5.81976e-08		Solyc01g079590	1455.88	-0.229921	0.27475	-0.836838	0.402684	0.670195		Solyc01g080700	4.26485	0.162512	0.629725	0.258068	0.796354	0.910175
Solyc01g080700	4.26485	0.218207	0.631895	0.345321	0.729853	0.870768		Solyc01g079600	31.4863	-1.0246	0.405446	-2.52711	0.0115007	0.0620058		Solyc01g080720	13.6083	-0.590902	0.45539	-1.29758	0.194433	0.437145
Solyc01g080720	13.6083	1.07315	0.461024	2.32776	0.0199248	0.0914795		Solyc01g079610	731.574	0.624555	0.502461	1.24299	0.213871	0.473733		Solyc01g080750	89.35	1.36274	0.365523	3.7282	0.000192855	0.00280274
Solyc01g080750	89.35	-1.34543	0.363701	-3.69927	0.000216219	0.00274627		Solyc01g079620	21.5711	0.139413	0.5651	0.246705	0.805136	0.921576		Solyc01g080760	8.4282	-0.566418	0.550472	-1.02897	0.303495	0.566199
Solyc01g080760	8.4282	0.951826	0.554105	1.71777	0.0858383	0.253106		Solyc01g079630	26.1464	-0.0986675	0.371387	-0.265673	0.790491	0.915859		Solyc01g080770	64.9578	-2.37464	0.370909	-6.4022	1.53154e-10	1.30879e-08
Solyc01g080770	64.9578	-0.110226	0.317155	-0.347545	0.728182	0.869493		Solyc01g079640	35.3081	0.138166	0.39864	0.346593	0.728897	0.882966		Solyc01g080780	28.2593	-0.264868	0.462005	-0.573301	0.566441	0.781504
Solyc01g080780	28.2593	0.325621	0.457807	0.711261	0.476922	0.705585		Solyc01g079650	32.7196	0.637055	0.339136	1.87846	0.0603176	0.20907		Solyc01g080790	6.82633	-0.586418	0.643794	-0.910878	0.36236	0.623803
Solyc01g080790	6.82633	-0.707239	0.604604	-1.16975	0.2421	0.483675		Solyc01g079660	22.3767	1.2728	0.565858	2.24932	0.0244919	0.108887		Solyc01g080800	30.3907	-0.54822	0.560798	-0.977571	0.328286	0.592539
Solyc01g080800	30.3907	3.18537	0.603756	5.27592	1.32089e-07	4.2305e-06		Solyc01g079670	2.11875	0.27118	0.714354	0.379616	0.704231	0.86982		Solyc01g080810	54.6595	0.497622	0.310641	1.60192	0.109174	0.310224
Solyc01g080810	54.6595	0.123051	0.314844	0.390833	0.69592	0.852714		Solyc01g079680	101.939	0.561672	0.236732	2.37261	0.0176629	0.0854305		Solyc01g080830	120.005	-0.326791	0.245774	-1.32964	0.183637	0.422502
Solyc01g080830	120.005	0.649749	0.245757	2.64387	0.00819646	0.0476773		Solyc01g079690	71.1438	0.346568	0.292449	1.18505	0.235996	0.502573		Solyc01g080840	67.8606	0.510665	0.300046	1.70195	0.0887643	0.272298
Solyc01g080840	67.8606	0.443297	0.309129	1.43402	0.151567	0.365004		Solyc01g079710	159.856	0.678098	0.227966	2.97455	0.00293415	0.0213416		Solyc01g080850	355.858	-0.840254	0.318858	-2.63519	0.0084089	0.053549
Solyc01g080850	355.858	1.09179	0.318545	3.42744	0.000609295	0.00646013		Solyc01g079720	136.703	-0.177105	0.286028	-0.619185	0.535794	0.768095		Solyc01g080860	272.704	0.0461616	0.158878	0.290548	0.771397	0.898665
Solyc01g080860	272.704	-0.167696	0.155843	-1.07606	0.281902	0.52671		Solyc01g079740	4.91365	-0.247231	0.712849	-0.346821	0.728725	0.882865		Solyc01g080870	3.4841	0.764304	0.711547	1.07414	0.282758	0.543589
Solyc01g080870	3.4841	-1.31077	0.71404	-1.8357	0.0664015	0.213402		Solyc01g079750	19.7318	-0.0967178	0.44318	-0.218236	0.827245	0.930605		Solyc01g080880	303.38	-0.379665	0.160682	-2.36284	0.0181357	0.0936532
Solyc01g080880	303.38	-0.278922	0.153764	-1.81396	0.0696838	0.220796		Solyc01g079760	193.559	-0.0129371	0.170103	-0.0760546	0.939376	0.977932		Solyc01g080890	365.204	0.0501358	0.509341	0.0984327	0.921589	0.972179
Solyc01g080890	365.204	0.0177964	0.509023	0.0349618	0.97211	0.990107		Solyc01g079770	26.4891	-1.24658	0.429358	-2.90335	0.00369197	0.0256338		Solyc01g080900	156.468	-0.467074	0.313049	-1.49201	0.135695	0.352943
Solyc01g080900	156.468	0.658483	0.311779	2.11202	0.0346845	0.135523		Solyc01g079780	419.611	-2.01323	0.306611	-6.56608	5.16568e-11	1.94798e-09		Solyc01g080910	29.4082	-0.86974	0.451309	-1.92715	0.053961	0.196399
Solyc01g080910	29.4082	-0.342369	0.418801	-0.817497	0.413645	0.654824		Solyc01g079790	31.0205	0.989242	0.603114	1.64022	0.100959	0.296205		Solyc01g080920	3.07623	0.805971	0.721843	1.11655	0.264188	0.521233
Solyc01g080920	3.07623	-0.594587	0.721168	-0.824478	0.409668	0.651193		Solyc01g079800	20.1079	0.579094	0.504513	1.14783	0.25104	0.520752		Solyc01g080930	14.7323	0.469722	0.520877	0.90179	0.367169	0.627768
Solyc01g080930	14.7323	0.189243	0.528285	0.358222	0.720177	0.865688		Solyc01g079810	159.587	-0.834259	0.25503	-3.27122	0.00107083	0.0092784		Solyc01g080940	257.417	0.0162732	0.199722	0.0814792	0.935061	0.977439
Solyc01g080940	257.417	-0.379778	0.195057	-1.94701	0.0515339	0.180583		Solyc01g079820	327.671	0.330909	0.395121	0.837488	0.402318	0.670037		Solyc01g080960	17.1839	-0.212244	0.505586	-0.419797	0.674634	0.848566
Solyc01g080960	17.1839	-0.0822032	0.495425	-0.165925	0.868216	0.943795		Solyc01g079830	120.731	-0.388092	0.469758	-0.826154	0.408717	0.67569		Solyc01g080990	311.042	-0.0052113	0.323715	-0.0160984	0.987156	0.996452
Solyc01g080990	311.042	-0.495433	0.321523	-1.54089	0.123342	0.320191		Solyc01g079840	295.975	0.200514	0.140765	1.42446	0.154314	0.387362		Solyc01g081000	6.25524	1.1107	0.621561	1.78695	0.0739453	0.242098
Solyc01g081000	6.25524	-0.508007	0.627306	-0.809823	0.418042	0.658796		Solyc01g079850	10.7398	-0.761678	0.535259	-1.42301	0.154734	0.387833		Solyc01g081010	889.453	0.178931	0.15456	1.15768	0.246994	0.503127
Solyc01g081010	889.453	0.236582	0.154723	1.52907	0.126248	0.324979		Solyc01g079860	67.6835	0.256766	0.234442	1.09522	0.27342	0.546294		Solyc01g081030	205.979	0.426753	0.197522	2.16053	0.0307314	0.134788
Solyc01g081030	205.979	-0.528637	0.194578	-2.71683	0.00659101	0.040552		Solyc01g079870	1226.32	0.703093	0.22389	3.14035	0.00168745	0.0136084		Solyc01g081040	19.201	0.17434	0.49447	0.352579	0.724404	0.876383
Solyc01g081040	19.201	-1.03511	0.472082	-2.19265	0.0283325	0.117591		Solyc01g079880	3679.08	0.14979	0.221336	0.676751	0.498564	0.743759		Solyc01g081050	23.2122	0.680992	0.424506	1.6042	0.10867	0.309409
Solyc01g081050	23.2122	0.441587	0.439672	1.00436	0.315207	0.562255		Solyc01g079920	12.4055	-1.64934	0.629648	-2.61947	0.00880665	0.0502549		Solyc01g081060	1416.37	-2.97555	0.309444	-9.61579	6.85819e-22	3.97432e-19
Solyc01g081060	1416.37	-0.597233	0.305143	-1.95723	0.0503209	0.177811		Solyc01g079940	219.029	-4.06702	0.385354	-10.554	4.86951e-26	1.1608e-23		Solyc01g081070	177.295	0.342874	0.208924	1.64114	0.100768	0.294832
Solyc01g081070	177.295	-0.0794484	0.208405	-0.381222	0.703039	0.857038		Solyc01g079950	34.6169	-2.12775	0.472681	-4.50146	6.74877e-06	0.000108023		Solyc01g081120	9.02757	0.598725	0.556185	1.07648	0.281711	0.542601
Solyc01g081120	9.02757	-0.647373	0.546736	-1.18407	0.236386	0.475702		Solyc01g079960	26.1193	-2.48741	0.561041	-4.43356	9.26917e-06	0.000144666		Solyc01g081150	555.114	0.256413	0.16374	1.56597	0.117355	0.324374
Solyc01g081150	555.114	-0.246835	0.162827	-1.51594	0.129536	0.330687		Solyc01g079980	99.1336	-1.24963	0.282689	-4.42052	9.84627e-06	0.000152366		Solyc01g081190	616.768	0.401679	0.257282	1.56124	0.118467	0.326349
Solyc01g081190	616.768	-0.403255	0.2567	-1.57092	0.116202	0.30788		Solyc01g080010	725.384	-1.66131	0.447216	-3.71479	0.000203374	0.00220366		Solyc01g081200	424.091	-2.19371	0.185662	-11.8156	3.24301e-32	1.00231e-28
Solyc01g081200	424.091	-0.541161	0.163786	-3.30407	0.000952916	0.0091087		Solyc01g080020	93.8716	-0.582628	0.249808	-2.33231	0.0196846	0.0925703		Solyc01g081210	18.338	-0.721154	0.501672	-1.4375	0.150575	0.376091
Solyc01g081210	18.338	1.49706	0.517317	2.89389	0.00380498	0.0266665		Solyc01g080030	1.9463	1.07592	0.707058	1.52168	0.128089	0.344508		Solyc01g081250	3695.93	-1.13913	0.523272	-2.17693	0.0294857	0.131217
Solyc01g081250	3695.93	2.83702	0.525715	5.3965	6.79528e-08	2.32924e-06		Solyc01g080040	68.4933	0.39301	0.26801	1.4664	0.142539	0.369094		Solyc01g081270	509.044	0.692024	0.271236	2.55138	0.0107298	0.0636073
Solyc01g081270	509.044	-0.651292	0.27055	-2.40728	0.0160717	0.0784298		Solyc01g080070	418.472	0.183741	0.184894	0.993766	0.320337	0.597128		Solyc01g081290	104.387	-0.695606	0.352164	-1.97523	0.0482415	0.182905
Solyc01g081290	104.387	1.74441	0.358218	4.86971	1.11765e-06	2.92323e-05		Solyc01g080080	308.9	-0.0176991	0.151123	-0.117117	0.906767	0.963713		Solyc01g081300	56.8981	-0.0442075	0.264415	-0.16719	0.867221	0.94762
Solyc01g081300	56.8981	0.331806	0.264049	1.25661	0.208896	0.441555		Solyc01g080090	90.003	-0.202212	0.385261	-0.524871	0.599673	0.809286		Solyc01g081310	208.864	-0.725104	0.422614	-1.71576	0.086206	0.266656
Solyc01g081310	208.864	0.26177	0.420718	0.622199	0.533811	0.746699		Solyc01g080100	89.2468	-0.209637	0.390499	-0.536845	0.591375	0.80428		Solyc01g081340	8.96576	-0.34292	0.573437	-0.598008	0.549834	0.77198
Solyc01g081340	8.96576	-0.326948	0.553118	-0.5911	0.554453	0.761539		Solyc01g080110	143.711	-0.211765	0.199358	-1.06223	0.288129	0.562988		Solyc01g081380	69.3328	0.273688	0.29939	0.914149	0.360638	0.622224
Solyc01g081380	69.3328	-0.370642	0.293363	-1.26342	0.206437	0.438727		Solyc01g080130	227.015	-1.15232	0.254507	-4.52765	5.96442e-06	9.74155e-05		Solyc01g081390	148.111	-0.866944	0.244587	-3.54453	0.000393321	0.00495835
Solyc01g081390	148.111	0.42828	0.234876	1.82343	0.0682389	0.217264		Solyc01g080140	49.9062	0.381019	0.334085	1.14048	0.254085	0.524191		Solyc01g081400	31.9371	0.16965	0.3379	0.502072	0.615617	0.813743
Solyc01g081400	31.9371	0.2145	0.33946	0.631885	0.527462	0.741341		Solyc01g080150	3.43703	0.0133563	0.688537	0.0193981	0.984524	0.996213		Solyc01g081420	3.06575	-0.238582	0.70328	-0.339242	0.734427	0.88099
Solyc01g081420	3.06575	0.680588	0.704967	0.965418	0.334335	0.582261		Solyc01g080160	110.582	-1.36828	0.264651	-5.17011	2.33959e-07	5.02121e-06		Solyc01g081430	97.0373	0.317336	0.266209	1.19206	0.233239	0.487289
Solyc01g081430	97.0373	-0.426646	0.261679	-1.63042	0.103014	0.28533		Solyc01g080170	156.314	0.0324778	0.181939	0.178509	0.858323	0.945331		Solyc01g081440	264.718	-0.334011	0.258705	-1.29109	0.196674	0.440112
Solyc01g081440	264.718	0.0357814	0.255369	0.140117	0.888568	0.952271		Solyc01g080180	61.3441	0.207041	0.284082	0.728808	0.466119	0.720739		Solyc01g081450	1353.63	-0.11171	0.19482	-0.573398	0.566375	0.781504
Solyc01g081450	1353.63	-0.29638	0.194133	-1.52669	0.126839	0.325911		Solyc01g080190	12.8451	-0.47283	0.492393	-0.96027	0.336919	0.612558		Solyc01g081470	25.8076	0.0368343	0.38951	0.0945657	0.92466	0.973179
Solyc01g081470	25.8076	0.157315	0.386705	0.406809	0.684148	0.845564		Solyc01g080200	119.981	0.340442	0.306428	1.111	0.266568	0.539194		Solyc01g081490	68.894	0.34239	0.348775	0.981693	0.326251	0.590705
Solyc01g081490	68.894	1.22945	0.364119	3.3765	0.000734141	0.00736285		Solyc01g080210	46.2929	0.463241	0.407413	1.13703	0.255525	0.526457		Solyc01g081500	400.209	0.297154	0.13195	2.25202	0.0243213	0.115143
Solyc01g081500	400.209	-0.161053	0.130855	-1.23077	0.218407	0.453902		Solyc01g080220	557.216	0.142984	0.253011	0.565129	0.571986	0.79356		Solyc01g081510	34.5162	0.0612537	0.376653	0.162626	0.870813	0.950015
Solyc01g081510	34.5162	0.223216	0.376069	0.593551	0.552813	0.760099		Solyc01g080230	6.14087	-0.0173889	0.695015	-0.0250195	0.980039	0.995033		Solyc01g081520	84.1582	0.217312	0.227983	0.953191	0.340493	0.603701
Solyc01g081520	84.1582	0.161335	0.228987	0.704558	0.481085	0.7079		Solyc01g080240	552.565	-0.00603356	0.170724	-0.0353409	0.971808	0.991988		Solyc01g081540	591.652	-0.162941	0.342983	-0.475072	0.634736	0.824981
Solyc01g081540	591.652	0.0436858	0.342394	0.127589	0.898474	0.956377		Solyc01g080250	333.525	0.0552393	0.147085	0.375561	0.707244	0.871304		Solyc01g081570	501.326	-1.25327	0.20779	-6.03144	1.62501e-09	1.02847e-07
Solyc01g081570	501.326	-0.352023	0.200326	-1.75725	0.0788748	0.239521		Solyc01g080260	37.842	-3.6826	0.578423	-6.36662	1.93244e-10	6.77675e-09		Solyc01g081600	22.7057	0.933179	0.693506	1.3456	0.178433	0.415843
Solyc01g081600	22.7057	-0.723862	0.693298	-1.04409	0.296446	0.542353		Solyc01g080270	168.313	0.414556	0.247051	1.67802	0.0933437	0.280648		Solyc01g081610	37.7133	-0.139885	0.485605	-0.288063	0.773299	0.899192
Solyc01g081610	37.7133	-1.22519	0.468973	-2.61249	0.00898862	0.0510052		Solyc01g080280	280.966	1.28017	0.538267	2.37831	0.0173921	0.0844879		Solyc01g081620	9.48585	-0.450518	0.658595	-0.684058	0.493938	0.732563
Solyc01g081620	9.48585	-1.04768	0.633344	-1.6542	0.0980872	0.276517		Solyc01g080290	73.069	-0.867357	0.336874	-2.57472	0.0100321	0.0557094		Solyc01g081640	5.14126	-0.459809	0.668886	-0.687425	0.491815	0.731255
Solyc01g081640	5.14126	0.350461	0.661467	0.529823	0.596235	0.791135		Solyc01g080310	38.7428	-0.0130246	0.320604	-0.0406252	0.967595	0.989743		Solyc01g086640	79.1844	-0.718032	0.284932	-2.52001	0.011735	0.0680187
Solyc01g086640	79.1844	0.299283	0.270746	1.1054	0.268987	0.511683		Solyc01g080330	1655.03	-0.962732	0.182656	-5.27075	1.35869e-07	3.03982e-06		Solyc01g086650	71.6525	-0.104868	0.368312	-0.284726	0.775854	0.900961
Solyc01g086650	71.6525	1.0378	0.374625	2.77025	0.0056014	0.0358759		Solyc01g080340	127.403	-0.269396	0.311286	-0.865429	0.386804	0.656943		Solyc01g086660	85.2968	0.0371248	0.699266	0.0530911	0.957659	0.985151
Solyc01g086660	85.2968	-0.0286477	0.699049	-0.040981	0.967311	0.988582		Solyc01g080350	78.6205	0.09298	0.293311	0.317001	0.751243	0.895		Solyc01g086670	269.471	0.622666	0.687393	0.905836	0.365023	0.626293
Solyc01g086670	269.471	-0.968984	0.687253	-1.40994	0.158558	0.374718		Solyc01g080360	35.1709	0.980864	0.351466	2.79078	0.00525815	0.0338878		Solyc01g086680	141.502	-0.334576	0.556326	-0.601404	0.547571	0.770831
Solyc01g086680	141.502	0.266067	0.555932	0.478597	0.632225	0.813139		Solyc01g080380	2.53527	0.505684	0.714661	0.707586	0.479202	0.730089		Solyc01g086690	5.55489	0.940873	0.669076	1.40623	0.159657	0.389547
Solyc01g086690	5.55489	-0.585719	0.670064	-0.874124	0.382051	0.627317		Solyc01g080400	44.1103	0.0111424	0.319026	0.0349264	0.972138	0.991988		Solyc01g086710	50.3901	0.483335	0.353654	1.36669	0.171723	0.406433
Solyc01g086710	50.3901	-0.34375	0.35161	-0.977646	0.32825	0.575513		Solyc01g080410	10.6957	0.818659	0.621296	1.31766	0.187616	0.43745		Solyc01g086720	14.4269	-0.186593	0.505966	-0.368786	0.712287	0.869849
Solyc01g086720	14.4269	-0.270156	0.491341	-0.549833	0.582434	0.782494		Solyc01g080430	289.798	-0.552306	0.201041	-2.74723	0.00601006	0.037561		Solyc01g086730	21.5731	-2.54712	0.557877	-4.56573	4.9775e-06	0.000132429
Solyc01g086730	21.5731	1.10632	0.519924	2.12786	0.0333491	0.131832		Solyc01g080460	257.076	0.174604	0.222943	0.783179	0.433522	0.694443		Solyc01g086740	340.36	-0.93325	0.312764	-2.98388	0.0028462	0.0234395
Solyc01g086740	340.36	1.5711	0.313758	5.00736	5.51823e-07	1.56708e-05		Solyc01g080470	139.757	0.118215	0.202592	0.583511	0.559549	0.785393		Solyc01g086750	211.402	0.436125	0.192568	2.26479	0.0235258	0.112294
Solyc01g086750	211.402	0.169455	0.194696	0.870355	0.384106	0.629234		Solyc01g080480	10.9143	0.148977	0.573777	0.259643	0.795139	0.917462		Solyc01g086800	143.671	-0.119555	0.573089	-0.208616	0.834748	0.93107
Solyc01g086800	143.671	-0.283713	0.571803	-0.496172	0.619773	0.805739		Solyc01g080490	92.5456	-2.05247	0.446358	-4.59827	4.2602e-06	7.19277e-05		Solyc01g086810	47.1782	0.206718	0.402051	0.514159	0.607141	0.807373
Solyc01g086810	47.1782	-0.69925	0.395565	-1.76772	0.0771073	0.235915		Solyc01g080500	2178.83	-0.259875	0.179791	-1.44543	0.148337	0.378142		Solyc01g086820	199.27	0.457601	0.346977	1.31882	0.187229	0.427478
Solyc01g086820	199.27	-0.354535	0.345865	-1.02507	0.305331	0.55326		Solyc01g080510	196.111	-0.15868	0.182149	-0.871152	0.383671	0.654286		Solyc01g086840	2.96286	-1.33637	0.711655	-1.87783	0.0604043	0.211307
Solyc01g086840	2.96286	0.632917	0.701908	0.90171	0.367211	0.612997		Solyc01g080530	167.229	-2.23739	0.226409	-9.88207	4.97916e-23	8.23989e-21		Solyc01g086850	268.672	0.0815858	0.184706	0.441706	0.658702	0.839249
Solyc01g086850	268.672	-0.2388	0.181692	-1.31431	0.188742	0.416077		Solyc01g080540	1670.71	-0.158441	0.116699	-1.35769	0.174563	0.419751		Solyc01g086860	158.341	-0.209531	0.196069	-1.06866	0.285224	0.546292
Solyc01g086860	158.341	0.534847	0.196157	2.72663	0.00639856	0.0397105		Solyc01g080570	3.4797	-1.84885	0.712868	-2.59354	0.00949947	0.0533569		Solyc01g086870	321.442	-0.634581	0.32559	-1.94902	0.0512933	0.190104
Solyc01g086870	321.442	0.171173	0.323013	0.529925	0.596164	0.791135		Solyc01g080580	33.46	-1.45899	0.414788	-3.51744	0.000435735	0.00429176		Solyc01g086890	736.347	0.328149	0.147734	2.22122	0.0263363	0.121511
Solyc01g086890	736.347	-0.428676	0.146527	-2.92557	0.00343821	0.0246456		Solyc01g080590	254.012	-0.355195	0.291394	-1.21895	0.222863	0.486229		Solyc01g086900	76.2511	0.113092	0.287753	0.393018	0.694306	0.860213
Solyc01g086900	76.2511	0.285891	0.288773	0.990019	0.322165	0.569788		Solyc01g080600	135.327	-0.078442	0.358559	-0.21877	0.826829	0.930531		Solyc01g086910	4.29731	-0.79702	0.701807	-1.13567	0.256095	0.512522
Solyc01g086910	4.29731	1.25182	0.703337	1.77982	0.0751049	0.231572		Solyc01g080620	83.7584	0.0886188	0.380114	0.233137	0.815655	0.925805		Solyc01g086920	3029.31	-0.013552	0.26192	-0.051741	0.958735	0.985151
Solyc01g086920	3029.31	-0.222905	0.26168	-0.851823	0.394313	0.638001		Solyc01g080640	638.439	-0.690519	0.237024	-2.91329	0.0035764	0.0250223		Solyc01g086930	12.2675	0.29963	0.540693	0.55416	0.579469	0.790554
Solyc01g086930	12.2675	-0.870033	0.516397	-1.68482	0.0920241	0.264964		Solyc01g080650	59.207	-0.0892093	0.281429	-0.316987	0.751253	0.895		Solyc01g086940	3.21003	1.41127	0.70683	1.99662	0.0458667	0.176867
Solyc01g086940	3.21003	0.776556	0.723279	1.07366	0.282975	0.527737		Solyc01g080660	4.41012	0.526646	0.649586	0.810742	0.417514	0.681806		Solyc01g086950	74.2979	0.260068	0.272422	0.954649	0.339755	0.602878
Solyc01g086950	74.2979	-0.142071	0.269469	-0.527225	0.598037	0.792238		Solyc01g080670	285.433	-0.0230344	0.186812	-0.123303	0.901867	0.962448		Solyc01g086960	1645.79	0.0924616	0.248469	0.372125	0.7098	0.868108
Solyc01g086960	1645.79	0.610164	0.248752	2.4529	0.0141709	0.071662		Solyc01g080680	3.86459	-0.854637	0.712792	-1.199	0.230528	0.495875		Solyc01g086970	2489.37	-0.463951	0.160448	-2.8916	0.00383284	0.0296248
Solyc01g086970	2489.37	0.598262	0.160272	3.7328	0.000189362	0.00246251		Solyc01g080690	227.962	0.26181	0.210124	1.24598	0.212773	0.472085		Solyc01g086980	68.4452	-0.124673	0.231438	-0.538691	0.5901	0.797931
Solyc01g086980	68.4452	0.581045	0.234625	2.47648	0.0132685	0.0681393		Solyc01g080700	4.26485	0.380719	0.630958	0.603397	0.546244	0.776901		Solyc01g086990	175.804	-0.177319	0.190083	-0.932852	0.350896	0.612618
Solyc01g086990	175.804	0.319399	0.188356	1.69573	0.089938	0.260799		Solyc01g080720	13.6083	0.48225	0.478122	1.00863	0.31315	0.589854		Solyc01g087000	34.1053	-0.247147	0.325939	-0.75826	0.448295	0.697499
Solyc01g087000	34.1053	0.119115	0.316298	0.376589	0.706479	0.858375		Solyc01g080750	89.35	0.0173123	0.351844	0.0492043	0.960756	0.98668		Solyc01g087020	544.96	0.462436	0.292735	1.57971	0.114174	0.318323
Solyc01g087020	544.96	-0.892212	0.291577	-3.05995	0.00221373	0.0175658		Solyc01g080760	8.4282	0.385408	0.575543	0.669643	0.503086	0.746549		Solyc01g087030	129.941	0.258841	0.240453	1.07647	0.281717	0.542601
Solyc01g087030	129.941	-0.0344489	0.239548	-0.143808	0.885652	0.951703		Solyc01g080770	64.9578	-2.48486	0.368937	-6.7352	1.63708e-11	6.59576e-10		Solyc01g087040	179.562	-0.262189	0.444463	-0.5899	0.555258	0.775763
Solyc01g087040	179.562	1.08822	0.446158	2.43909	0.0147245	0.0737377		Solyc01g080780	28.2593	0.060753	0.464145	0.130892	0.895861	0.960368		Solyc01g087070	14.6439	0.371626	0.463833	0.801207	0.423012	0.67717
Solyc01g087080	22.1512	-0.345062	0.382476	-0.90218	0.366961	0.61287		Solyc01g080790	6.82633	-1.29366	0.625389	-2.06856	0.038587	0.151682		Solyc01g087080	22.1512	0.495959	0.38629	1.2839	0.199176	0.443824
Solyc01g087090	437.312	1.95506	0.31526	6.20141	5.59591e-10	2.81221e-08		Solyc01g080800	30.3907	2.63715	0.608815	4.33162	1.48018e-05	0.000220857		Solyc01g087090	437.312	-2.15658	0.316957	-6.80401	1.01745e-11	1.10337e-09
Solyc01g087120	1524.73	0.0662329	0.159076	0.41636	0.677146	0.840889		Solyc01g080810	54.6595	0.620673	0.309853	2.00312	0.0451644	0.169774		Solyc01g087120	1524.73	0.357247	0.158961	2.24739	0.024615	0.116059
Solyc01g087140	50.7668	-0.798985	0.35279	-2.26476	0.0235273	0.102957		Solyc01g080830	120.005	0.322959	0.249943	1.29213	0.196312	0.449304		Solyc01g087140	50.7668	0.628699	0.360624	1.74336	0.0812701	0.257468
Solyc01g087150	30.6045	-0.730987	0.36486	-2.00347	0.0451268	0.164181		Solyc01g080840	67.8606	0.953962	0.30445	3.1334	0.00172795	0.0138679		Solyc01g087150	30.6045	-1.46993	0.429906	-3.41919	0.000628082	0.0071719
Solyc01g087180	6.68873	1.69001	0.706823	2.391	0.0168026	0.0808315		Solyc01g080850	355.858	0.25154	0.32112	0.783322	0.433438	0.694389		Solyc01g087180	6.68873	-1.10004	0.70522	-1.55986	0.118793	0.326781
Solyc01g087190	62.8659	0.419606	0.316751	1.32472	0.185265	0.411788		Solyc01g080860	272.704	-0.121534	0.15663	-0.775933	0.437789	0.69818		Solyc01g087190	62.8659	-0.322112	0.319794	-1.00725	0.313815	0.577502
Solyc01g087200	12.2713	0.189303	0.519313	0.364526	0.715466	0.863158		Solyc01g080870	3.4841	-0.546462	0.717234	-0.761902	0.446118	0.704057		Solyc01g087200	12.2713	-0.272263	0.528814	-0.514857	0.606653	0.807246
Solyc01g087210	2099.32	-0.221001	0.19947	-1.10794	0.267887	0.510818		Solyc01g080880	303.38	-0.658588	0.158078	-4.16622	3.09691e-05	0.000427377		Solyc01g087210	2099.32	-0.501605	0.200339	-2.50378	0.0122876	0.0702625
Solyc01g087230	99.2335	0.48283	0.194624	2.48084	0.0131075	0.067531		Solyc01g080890	365.204	0.0679321	0.509172	0.133417	0.893864	0.959826		Solyc01g087230	99.2335	-0.36876	0.197666	-1.86557	0.0621011	0.215253
Solyc01g087240	107.913	-0.661838	0.215448	-3.07192	0.00212688	0.0170592		Solyc01g080900	156.468	0.191409	0.316624	0.604532	0.54549	0.776325		Solyc01g087240	107.913	-0.0941832	0.22625	-0.416279	0.677206	0.850589
Solyc01g087250	110.951	-0.231905	0.198455	-1.16855	0.242585	0.483951		Solyc01g080910	29.4082	-1.21211	0.44366	-2.73207	0.00629383	0.0388375		Solyc01g087250	110.951	0.44977	0.199619	2.25314	0.0242501	0.114923
Solyc01g087260	229.68	0.775051	0.326308	2.37521	0.0175389	0.0833098		Solyc01g080920	3.07623	0.211384	0.71741	0.294649	0.768262	0.904122		Solyc01g087260	229.68	-0.0515157	0.324026	-0.158986	0.87368	0.95119
Solyc01g087290	78.9307	-0.581598	0.322809	-1.80168	0.0715964	0.224841		Solyc01g080930	14.7323	0.658965	0.521275	1.26414	0.20618	0.46278		Solyc01g087290	78.9307	0.728759	0.324339	2.2469	0.0246462	0.116147
Solyc01g087300	36.5681	0.0633885	0.325465	0.194763	0.845579	0.932952		Solyc01g080940	257.417	-0.363505	0.196169	-1.85302	0.0638791	0.217982		Solyc01g087300	36.5681	0.218494	0.325993	0.670241	0.502704	0.738447
Solyc01g087310	20.4809	0.309584	0.455869	0.679106	0.497071	0.718615		Solyc01g080960	17.1839	-0.294447	0.501844	-0.586729	0.557385	0.783776		Solyc01g087310	20.4809	1.75706	0.407509	4.31171	1.61995e-05	0.000359335
Solyc01g087320	46.7686	0.121537	0.310986	0.390811	0.695937	0.852714		Solyc01g080970	1.54914	-0.0275413	0.716046	-0.0384631	0.969318	0.990641		Solyc01g087320	46.7686	0.149092	0.311728	0.478275	0.632455	0.82367
Solyc01g087330	2.8028	1.33597	0.717525	1.86191	0.0626154	0.205305		Solyc01g080990	311.042	-0.500645	0.32209	-1.55436	0.120098	0.330573		Solyc01g087330	2.8028	0.403927	0.705259	0.572736	0.566823	0.781833
Solyc01g087340	12.954	0.431828	0.456469	0.946019	0.344139	0.591996		Solyc01g081000	6.25524	0.602692	0.604324	0.997301	0.318618	0.595095		Solyc01g087340	12.954	-0.0615497	0.454164	-0.135523	0.892198	0.958476
Solyc01g087370	48.9155	-0.749801	0.341287	-2.19698	0.028022	0.116799		Solyc01g081010	889.453	0.415513	0.154701	2.68591	0.00723335	0.043236		Solyc01g087370	48.9155	1.12107	0.340613	3.29133	0.000997137	0.0103916
Solyc01g087380	7.85543	0.735067	0.679434	1.08188	0.279305	0.523598		Solyc01g081030	205.979	-0.101884	0.192146	-0.530243	0.595943	0.807003		Solyc01g087380	7.85543	1.6852	0.631016	2.67062	0.00757122	0.0498051
Solyc01g087390	3.24395	-0.036891	0.70822	-0.0520898	0.958457	0.984952		Solyc01g081040	19.201	-0.860772	0.47101	-1.8275	0.0676241	0.226818		Solyc01g087390	3.24395	1.12053	0.698661	1.60383	0.108752	0.309593
Solyc01g087400	32.1905	-0.538516	0.368829	-1.46007	0.144271	0.35393		Solyc01g081050	23.2122	1.12258	0.430537	2.60739	0.0091235	0.05165		Solyc01g087400	32.1905	0.830115	0.369226	2.24826	0.0245597	0.115887
Solyc01g087410	6.69954	0.356307	0.63209	0.563697	0.57296	0.775336		Solyc01g081060	1416.37	-3.57278	0.309229	-11.5538	7.06064e-31	2.82765e-28		Solyc01g087410	6.69954	1.61324	0.588512	2.74121	0.00612127	0.0425301
Solyc01g087420	11.7152	1.07871	0.498476	2.16402	0.030463	0.123828		Solyc01g081070	177.295	0.263426	0.206596	1.27508	0.202283	0.457969		Solyc01g087420	11.7152	-0.475698	0.486989	-0.976814	0.328661	0.592812
Solyc01g087430	25.0874	0.637651	0.394797	1.61514	0.106281	0.290701		Solyc01g081120	9.02757	-0.0486483	0.5307	-0.0916682	0.926962	0.972414		Solyc01g087430	25.0874	0.312546	0.378496	0.825757	0.408942	0.664439
Solyc01g087450	14.9179	0.993505	0.563748	1.76232	0.0780154	0.237712		Solyc01g081150	555.114	0.00957802	0.162536	0.0589287	0.953009	0.98308		Solyc01g087450	14.9179	-0.476651	0.55881	-0.852975	0.393673	0.651857
Solyc01g087470	319.471	1.72449	0.269567	6.39725	1.58205e-10	8.7055e-09		Solyc01g081200	424.091	-2.73487	0.183811	-14.8787	4.53025e-50	1.51189e-46		Solyc01g087470	319.471	-0.953852	0.266802	-3.57514	0.000350042	0.00453928
Solyc01g087490	298.819	0.0468721	0.230199	0.203616	0.838654	0.929365		Solyc01g081210	18.338	0.775907	0.536491	1.44626	0.148104	0.377663		Solyc01g087490	298.819	-0.0715035	0.231741	-0.308549	0.757664	0.892355
Solyc01g087500	45.2866	-1.05422	0.351502	-2.99919	0.002707	0.0205517		Solyc01g081230	2.10042	-0.571628	0.714394	-0.800157	0.42362	0.686736		Solyc01g087500	45.2866	1.28998	0.35261	3.65837	0.000253822	0.0035231
Solyc01g087520	269.517	0.666545	0.22047	3.02328	0.00250048	0.0193527		Solyc01g081250	3695.93	1.6979	0.526665	3.22387	0.00126472	0.0107354		Solyc01g087520	269.517	-0.020477	0.218629	-0.0936608	0.925379	0.973381
Solyc01g087530	122.779	0.267621	0.262285	1.02034	0.307566	0.556005		Solyc01g081270	509.044	0.0407323	0.268976	0.151435	0.879633	0.954572		Solyc01g087530	122.779	-0.785333	0.272313	-2.88394	0.00392734	0.0302194
Solyc01g087540	148.66	0.147933	0.266926	0.554211	0.579435	0.780421		Solyc01g081290	104.387	1.04881	0.36248	2.89343	0.00381065	0.0263028		Solyc01g087540	148.66	-2.27706	0.300479	-7.5781	3.50653e-14	6.43813e-12
Solyc01g087550	197.015	-0.204585	0.173083	-1.18201	0.237203	0.476941		Solyc01g081300	56.8981	0.287599	0.267047	1.07696	0.281499	0.555726		Solyc01g087550	197.015	0.521562	0.173108	3.01293	0.00258742	0.0217207
Solyc01g087560	735.083	-1.0585	0.206842	-5.11742	3.09747e-07	9.33976e-06		Solyc01g081310	208.864	-0.463333	0.422765	-1.09596	0.273096	0.545906		Solyc01g087560	735.083	0.736938	0.208175	3.54	0.000400134	0.00502376
Solyc01g087570	125.028	0.176973	0.40979	0.431862	0.665842	0.833512		Solyc01g081330	1.64183	1.605	0.716988	2.23853	0.0251864	0.110999		Solyc01g087570	125.028	-0.494677	0.413242	-1.19706	0.231282	0.484894
Solyc01g087580	25.972	-2.44523	0.633022	-3.86279	0.000112098	0.00158804		Solyc01g081340	8.96576	-0.669868	0.564489	-1.18668	0.235354	0.501835		Solyc01g087580	25.972	0.426767	0.649816	0.65675	0.511341	0.744295
Solyc01g087590	59.9831	-0.280751	0.419712	-0.668912	0.503551	0.72308		Solyc01g081380	69.3328	-0.0969541	0.291006	-0.333169	0.739007	0.888868		Solyc01g087590	59.9831	0.733199	0.418385	1.75245	0.0796961	0.253801
Solyc01g087600	129.874	-0.237238	0.225904	-1.05017	0.293638	0.539132		Solyc01g081390	148.111	-0.438664	0.24686	-1.77697	0.0755726	0.244707		Solyc01g087600	129.874	-1.41726	0.25193	-5.62563	1.84837e-08	9.31416e-07
Solyc01g087610	128.155	-0.685527	0.187523	-3.65569	0.000256489	0.00317724		Solyc01g081400	31.9371	0.38415	0.338786	1.1339	0.256836	0.527855		Solyc01g087610	128.155	-0.958438	0.214662	-4.46488	8.01139e-06	0.00020049
Solyc01g087620	3652.64	0.0623192	0.191859	0.324818	0.745319	0.878875		Solyc01g081420	3.06575	0.442006	0.709402	0.623068	0.53324	0.766793		Solyc01g087620	3652.64	-0.457988	0.192167	-2.38328	0.0171593	0.0897609
Solyc01g087640	217.029	-0.225653	0.185163	-1.21867	0.222968	0.459617		Solyc01g081430	97.0373	-0.10931	0.259482	-0.421261	0.673564	0.851696		Solyc01g087640	217.029	0.224534	0.187661	1.19649	0.231506	0.4852
Solyc01g087650	196.783	-0.120973	0.228633	-0.529115	0.596725	0.791405		Solyc01g081440	264.718	-0.298229	0.258104	-1.15546	0.247901	0.516885		Solyc01g087650	196.783	0.114872	0.23071	0.497906	0.61855	0.815795
Solyc01g087660	5.34197	-0.300967	0.696459	-0.432139	0.665641	0.833459		Solyc01g081450	1353.63	-0.408089	0.194436	-2.09884	0.0358311	0.143482		Solyc01g087660	5.34197	0.9186	0.687896	1.33538	0.181753	0.420117
Solyc01g087670	70.655	0.241965	0.311589	0.776551	0.437424	0.674896		Solyc01g081460	2.07531	1.11771	0.722108	1.54784	0.12166	0.333303		Solyc01g087670	70.655	-0.159433	0.314323	-0.507226	0.611996	0.811212
Solyc01g087680	62.5531	-0.055499	0.292044	-0.190036	0.849281	0.934173		Solyc01g081470	25.8076	0.194149	0.389129	0.498934	0.617826	0.819772		Solyc01g087680	62.5531	-0.0390878	0.297316	-0.131469	0.895404	0.959973
Solyc01g087710	4.76008	0.587594	0.64279	0.914131	0.360648	0.607159		Solyc01g081480	1.52249	0.541746	0.699823	0.774118	0.438861	0.698772		Solyc01g087710	4.76008	-0.277778	0.642785	-0.432148	0.665634	0.843183
Solyc01g087720	123.587	0.522119	0.226984	2.30025	0.0214342	0.0964044		Solyc01g081490	68.894	1.57184	0.362611	4.33478	1.45909e-05	0.000218199		Solyc01g087720	123.587	-0.105435	0.22586	-0.466814	0.640633	0.82937
Solyc01g087730	384.789	0.450814	0.410616	1.09789	0.27225	0.515638		Solyc01g081500	400.209	0.1361	0.129861	1.04805	0.294618	0.570116		Solyc01g087730	384.789	0.61362	0.409733	1.49761	0.134235	0.350895
Solyc01g087740	12.1728	-1.55611	0.573496	-2.71338	0.00666016	0.040869		Solyc01g081510	34.5162	0.28447	0.377566	0.75343	0.451191	0.708261		Solyc01g087740	12.1728	-0.961956	0.647511	-1.48562	0.13738	0.355955
Solyc01g087750	16.3038	0.357655	0.720392	0.496474	0.61956	0.805576		Solyc01g081520	84.1582	0.378646	0.227813	1.66209	0.0964944	0.28706		Solyc01g087750	16.3038	1.45836	0.71878	2.02894	0.0424647	0.168442
Solyc01g087780	58.4848	0.542524	0.605098	0.896589	0.369938	0.615756		Solyc01g081540	591.652	-0.119256	0.342838	-0.347848	0.727954	0.882548		Solyc01g087780	58.4848	-0.738084	0.606927	-1.2161	0.223946	0.476246
Solyc01g087790	17.2136	0.0191703	0.456961	0.0419516	0.966537	0.988281		Solyc01g081570	501.326	-1.6053	0.206645	-7.76839	7.94929e-15	5.20185e-13		Solyc01g087790	17.2136	-1.56167	0.509784	-3.0634	0.00218834	0.0192052
Solyc01g087810	22.294	-1.63668	0.592375	-2.76291	0.0057289	0.0364573		Solyc01g081600	22.7057	0.209317	0.691735	0.302597	0.762197	0.900689		Solyc01g087810	22.294	-0.0925163	0.609808	-0.151714	0.879413	0.953755
Solyc01g087820	40.6945	-1.80088	0.449861	-4.00319	6.24938e-05	0.000974672		Solyc01g081610	37.7133	-1.36507	0.473326	-2.88399	0.00392667	0.0269458		Solyc01g087820	40.6945	-1.41944	0.506498	-2.80245	0.00507159	0.0367087
Solyc01g087840	49.0606	-1.5022	0.465043	-3.23024	0.00123688	0.0112215		Solyc01g081620	9.48585	-1.49819	0.644134	-2.3259	0.0200237	0.0938345		Solyc01g087840	49.0606	-1.1647	0.498751	-2.33523	0.0195312	0.0989039
Solyc01g087850	1081.32	-1.2947	0.291193	-4.44619	8.74051e-06	0.000177529		Solyc01g081630	2.35242	-0.0670911	0.722288	-0.0928869	0.925993	0.971859		Solyc01g087850	1081.32	-2.52395	0.299711	-8.42128	3.7238e-17	1.06237e-14
Solyc01g087860	45.1078	-0.637447	0.361799	-1.76188	0.0780894	0.23786		Solyc01g081640	5.14126	-0.109348	0.671714	-0.16279	0.870684	0.950787		Solyc01g087860	45.1078	-0.188025	0.384393	-0.489149	0.624737	0.818967
Solyc01g087870	107.271	0.631111	0.388946	1.62262	0.104671	0.288284		Solyc01g086640	79.1844	-0.418749	0.286751	-1.46032	0.144201	0.371284		Solyc01g087870	107.271	-0.738081	0.392445	-1.88072	0.0600094	0.210318
Solyc01g087880	127.237	0.286873	0.220889	1.29872	0.19404	0.423328		Solyc01g086650	71.6525	0.932935	0.376694	2.47664	0.0132625	0.0687823		Solyc01g087880	127.237	-0.756483	0.230726	-3.2787	0.00104285	0.0107616
Solyc01g087890	119.427	-0.198864	0.209549	-0.949008	0.342617	0.590523		Solyc01g086660	85.2968	0.00847705	0.699143	0.0121249	0.990326	0.998604		Solyc01g087890	119.427	-0.446675	0.223067	-2.00243	0.0452389	0.175321
Solyc01g087900	844.909	-0.161167	0.161811	-0.996019	0.319241	0.566718		Solyc01g086670	269.471	-0.346318	0.68712	-0.504015	0.614251	0.818369		Solyc01g087900	844.909	0.00840682	0.163032	0.0515655	0.958875	0.985151
Solyc01g087910	63.446	-0.0701454	0.266866	-0.262848	0.792667	0.904934		Solyc01g086680	141.502	-0.0685092	0.5564	-0.123129	0.902005	0.962494		Solyc01g087910	63.446	0.379819	0.266915	1.423	0.154737	0.382328
Solyc01g087960	5.21141	-0.830757	0.672189	-1.2359	0.216497	0.451739		Solyc01g086690	5.55489	0.355154	0.651681	0.544981	0.585767	0.800477		Solyc01g087960	5.21141	0.130581	0.690093	0.189222	0.849919	0.938316
Solyc01g087970	77.308	-1.04266	0.306806	-3.39843	0.000677729	0.00692822		Solyc01g086710	50.3901	0.139584	0.347332	0.401876	0.687776	0.860084		Solyc01g087970	77.308	-0.381705	0.326759	-1.16816	0.242744	0.497942
Solyc01g087980	87.5093	-0.147481	0.337812	-0.436578	0.662417	0.831621		Solyc01g086720	14.4269	-0.456749	0.498437	-0.916361	0.359478	0.63415		Solyc01g087980	87.5093	-0.263758	0.345043	-0.76442	0.444617	0.694488
Solyc01g088000	26.9817	0.133539	0.388586	0.343654	0.731106	0.871537		Solyc01g086730	21.5731	-1.44079	0.566507	-2.54329	0.0109813	0.0597687		Solyc01g088000	26.9817	0.463811	0.382893	1.21133	0.225769	0.478306
Solyc01g088020	262.793	-0.00752181	0.180745	-0.0416155	0.966805	0.988337		Solyc01g086740	340.36	0.637851	0.316104	2.01785	0.0436071	0.165533		Solyc01g088020	262.793	0.169385	0.18189	0.931251	0.351724	0.613062
Solyc01g088030	7.11662	-0.12559	0.54746	-0.229405	0.818554	0.918286		Solyc01g086750	211.402	0.60558	0.192541	3.1452	0.00165973	0.0134226		Solyc01g088030	7.11662	-0.29906	0.572724	-0.522171	0.601551	0.804741
Solyc01g088040	330.086	-0.0551204	0.172735	-0.319103	0.749649	0.880903		Solyc01g086800	143.671	-0.403268	0.572385	-0.70454	0.481096	0.731416		Solyc01g088040	330.086	0.0271196	0.174906	0.155052	0.87678	0.952458
Solyc01g088050	48.7302	0.549843	0.318438	1.72669	0.0842239	0.250172		Solyc01g086810	47.1782	-0.492531	0.395071	-1.24669	0.212511	0.471795		Solyc01g088050	48.7302	-0.17187	0.317027	-0.542132	0.587727	0.796231
Solyc01g088060	9.55419	-0.177958	0.525419	-0.338698	0.734837	0.873346		Solyc01g086820	199.27	0.103066	0.344227	0.299412	0.764625	0.902018		Solyc01g088060	9.55419	-0.408273	0.554125	-0.736789	0.461251	0.707831
Solyc01g088080	480.439	-0.135849	0.116702	-1.16406	0.244399	0.485863		Solyc01g086830	2.15011	0.0217284	0.282913	0.0768026	0.938781	0.977776		Solyc01g088080	480.439	0.398545	0.117018	3.40585	0.000659593	0.00747437
Solyc01g088090	202.739	1.58459	0.268041	5.91175	3.38486e-09	1.45298e-07		Solyc01g086840	2.96286	-0.70345	0.716737	-0.981461	0.326365	0.60345		Solyc01g088090	202.739	-0.925647	0.265004	-3.49295	0.000477713	0.00579001
Solyc01g088100	164.53	0.732452	0.230401	3.17903	0.00147768	0.0128347		Solyc01g086850	268.672	-0.157214	0.18221	-0.862816	0.388239	0.658097		Solyc01g088100	164.53	-0.236957	0.228961	-1.03492	0.300705	0.563769
Solyc01g088130	3.78401	0.232649	0.642693	0.36199	0.717359	0.86426		Solyc01g086860	158.341	0.325317	0.199545	1.63029	0.10304	0.299947		Solyc01g088130	3.78401	0.101726	0.64156	0.158561	0.874015	0.951325
Solyc01g088140	162.458	-0.194141	0.195455	-0.993277	0.320575	0.56806		Solyc01g086870	321.442	-0.463408	0.325586	-1.4233	0.154648	0.387732		Solyc01g088140	162.458	0.425743	0.196247	2.16942	0.0300506	0.132785
Solyc01g088150	121.023	1.168	0.316592	3.68928	0.000224886	0.0028408		Solyc01g086890	736.347	-0.100527	0.145969	-0.688687	0.491021	0.738208		Solyc01g088150	121.023	-0.35662	0.312222	-1.1422	0.25337	0.50993
Solyc01g088160	5.83226	-0.430837	0.640858	-0.672281	0.501405	0.72135		Solyc01g086900	76.2511	0.398983	0.289225	1.37949	0.167744	0.409236		Solyc01g088160	5.83226	-0.968386	0.667934	-1.44982	0.147108	0.372114
Solyc01g088170	179.708	-0.123777	0.241615	-0.512291	0.608447	0.797965		Solyc01g086910	4.29731	0.454796	0.712269	0.638517	0.523137	0.759355		Solyc01g088170	179.708	0.172934	0.2435	0.710204	0.477578	0.720661
Solyc01g088240	87.0679	0.276088	0.276935	0.996942	0.318793	0.5662		Solyc01g086920	3029.31	-0.236457	0.261769	-0.903306	0.366363	0.640368		Solyc01g088240	87.0679	-0.365433	0.281729	-1.29711	0.194594	0.437252
Solyc01g088250	257.883	0.0384842	0.219717	0.175154	0.860959	0.940929		Solyc01g086930	12.2675	-0.570403	0.509712	-1.11907	0.263111	0.534986		Solyc01g088250	257.883	-0.0845418	0.222021	-0.380783	0.703364	0.865447
Solyc01g088310	45.1407	-0.552753	0.336417	-1.64306	0.100371	0.28065		Solyc01g086940	3.21003	2.18783	0.710277	3.08024	0.00206832	0.0160278		Solyc01g088310	45.1407	0.47961	0.342824	1.399	0.161814	0.392356
Solyc01g088350	208.541	1.28729	0.306752	4.19652	2.71048e-05	0.000472451		Solyc01g086950	74.2979	0.117997	0.267405	0.441266	0.65902	0.842886		Solyc01g088350	208.541	-0.480646	0.30412	-1.58045	0.114005	0.318102
Solyc01g088360	6.39371	0.147971	0.68744	0.215249	0.829573	0.92466		Solyc01g086960	1645.79	0.702626	0.248808	2.82396	0.00474339	0.0312895		Solyc01g088360	6.39371	-0.802131	0.69565	-1.15307	0.248883	0.504785
Solyc01g088370	728.141	0.157983	0.244317	0.646632	0.51787	0.734991		Solyc01g086970	2489.37	0.134311	0.160731	0.835625	0.403366	0.670646		Solyc01g088370	728.141	-0.0208326	0.244657	-0.0851503	0.932142	0.976133
Solyc01g088380	4.55027	-1.19797	0.666586	-1.79717	0.0723087	0.22612		Solyc01g086980	68.4452	0.456371	0.23902	1.90934	0.0562177	0.198782		Solyc01g088380	4.55027	1.48162	0.667067	2.22109	0.0263446	0.121511
Solyc01g088390	42.2169	-0.220821	0.358579	-0.615824	0.538011	0.749915		Solyc01g086990	175.804	0.14208	0.191366	0.742451	0.457814	0.71335		Solyc01g088390	42.2169	0.283852	0.362716	0.782575	0.433877	0.685099
Solyc01g088400	42.8967	-0.899661	0.430187	-2.09132	0.036499	0.140656		Solyc01g087000	34.1053	-0.128032	0.324892	-0.394075	0.693526	0.863493		Solyc01g088400	42.8967	-1.50692	0.489454	-3.07878	0.0020785	0.0185096
Solyc01g088430	17.3319	-0.767155	0.431041	-1.77977	0.0751135	0.231572		Solyc01g087020	544.96	-0.429776	0.290957	-1.47711	0.139646	0.364383		Solyc01g088430	17.3319	-1.06987	0.481489	-2.222	0.0262835	0.121431
Solyc01g088440	44.1553	0.578023	0.298717	1.93502	0.0529878	0.183905		Solyc01g087030	129.941	0.224392	0.238535	0.940708	0.346855	0.62224		Solyc01g088440	44.1553	-2.20628	0.366325	-6.02273	1.71503e-09	1.06723e-07
Solyc01g088450	32.9103	0.75515	0.340774	2.21599	0.0266925	0.112753		Solyc01g087040	179.562	0.82603	0.447274	1.84681	0.0647747	0.220063		Solyc01g088450	32.9103	-0.304235	0.336848	-0.903181	0.36643	0.627111
Solyc01g088460	4.61683	0.538936	0.64824	0.831383	0.405757	0.647965		Solyc01g087050	2.45733	1.29062	0.68673	1.87938	0.0601931	0.208747		Solyc01g088460	4.61683	-0.255962	0.648507	-0.394694	0.693069	0.859574
Solyc01g088470	77.939	0.624008	0.346725	1.79972	0.0719044	0.22516		Solyc01g087060	2.19046	0.800216	0.723233	1.10644	0.268535	0.541046		Solyc01g088470	77.939	0.120658	0.343048	0.351724	0.725045	0.876654
Solyc01g088480	807.216	-0.499507	0.192821	-2.59052	0.009583	0.0536555		Solyc01g087070	14.6439	0.373275	0.457717	0.815515	0.414778	0.679665		Solyc01g088480	807.216	0.531006	0.193552	2.74348	0.00607913	0.0422849
Solyc01g088500	2.87432	-0.732774	0.720821	-1.01658	0.309352	0.557266		Solyc01g087080	22.1512	0.150897	0.371082	0.40664	0.684272	0.857909		Solyc01g088500	2.87432	-0.387782	0.724705	-0.53509	0.592588	0.799493
Solyc01g088510	119.764	-0.443879	0.215111	-2.06349	0.0390664	0.147305		Solyc01g087090	437.312	-0.201521	0.319579	-0.630581	0.528315	0.762793		Solyc01g088510	119.764	0.196013	0.221364	0.885478	0.375899	0.635836
Solyc01g088530	49.1322	-0.742242	0.298187	-2.48918	0.0128038	0.0665298		Solyc01g087120	1524.73	0.42348	0.158795	2.66683	0.00765695	0.0450447		Solyc01g088530	49.1322	-0.83123	0.337015	-2.46645	0.013646	0.0759292
Solyc01g088550	243.394	-1.04134	0.173968	-5.9858	2.15325e-09	9.52979e-08		Solyc01g087130	1.58674	-1.29821	0.71387	-1.81855	0.0689808	0.230097		Solyc01g088550	243.394	0.484815	0.179211	2.70528	0.00682468	0.0460124
Solyc01g088560	564.279	0.0145022	0.169327	0.0856463	0.931748	0.971839		Solyc01g087140	50.7668	-0.170285	0.341669	-0.498393	0.618207	0.819816		Solyc01g088560	564.279	0.160181	0.169872	0.94295	0.345706	0.608349
Solyc01g088570	596.891	-0.0206086	0.213483	-0.0965347	0.923096	0.967386		Solyc01g087150	30.6045	-2.20092	0.417358	-5.27346	1.33879e-07	2.99864e-06		Solyc01g088570	596.891	0.121049	0.214113	0.565353	0.571834	0.785483
Solyc01g088590	16.4852	-0.373856	0.590369	-0.633258	0.526565	0.740473		Solyc01g087180	6.68873	0.589968	0.712532	0.827987	0.407678	0.67485		Solyc01g088590	16.4852	-2.20375	0.634679	-3.47222	0.000516169	0.00615159
Solyc01g088600	69.3284	0.440578	0.406536	1.08374	0.278481	0.522698		Solyc01g087190	62.8659	0.0974937	0.322641	0.302174	0.762519	0.900725		Solyc01g088600	69.3284	0.230217	0.404293	0.56943	0.569064	0.783393
Solyc01g088610	655.871	1.88416	0.370717	5.08247	3.72558e-07	1.10187e-05		Solyc01g087200	12.2713	-0.0829607	0.529172	-0.156774	0.875423	0.952977		Solyc01g088610	655.871	-0.760475	0.369539	-2.0579	0.0395998	0.16055
Solyc01g088620	23.0876	0.552394	0.358836	1.5394	0.123706	0.320795		Solyc01g087210	2099.32	-0.722606	0.200091	-3.61138	0.000304569	0.00312113		Solyc01g088620	23.0876	-1.5074	0.40377	-3.73331	0.000188979	0.00275593
Solyc01g088630	3.04166	-0.246193	0.724342	-0.339885	0.733943	0.872899		Solyc01g087230	99.2335	0.11407	0.20189	0.565009	0.572068	0.793601		Solyc01g088630	3.04166	0.626405	0.724394	0.86473	0.387187	0.646264
Solyc01g088640	109.203	-0.741181	0.267245	-2.77341	0.00554719	0.0356929		Solyc01g087240	107.913	-0.756021	0.218583	-3.45873	0.00054272	0.00517941		Solyc01g088640	109.203	0.405525	0.273238	1.48414	0.137771	0.356719
Solyc01g088650	209.099	-0.499243	0.229639	-2.17403	0.0297029	0.121619		Solyc01g087250	110.951	0.217866	0.193616	1.12525	0.260485	0.531834		Solyc01g088650	209.099	0.224882	0.232992	0.96519	0.33445	0.598075
Solyc01g088660	1115.75	-0.685624	0.324541	-2.1126	0.0346352	0.135415		Solyc01g087260	229.68	0.723536	0.327357	2.21023	0.0270889	0.116651		Solyc01g088660	1115.75	0.780197	0.324702	2.40281	0.0162698	0.0864245
Solyc01g088680	6.63373	-0.626684	0.613752	-1.02107	0.307222	0.555545		Solyc01g087290	78.9307	0.147162	0.316609	0.464805	0.642071	0.83454		Solyc01g088680	6.63373	0.748638	0.617922	1.21154	0.225689	0.478267
Solyc01g088690	83.5145	-0.763619	0.302532	-2.52409	0.0115999	0.0618837		Solyc01g087300	36.5681	0.281882	0.323675	0.870879	0.38382	0.654371		Solyc01g088690	83.5145	0.603591	0.307763	1.96122	0.0498534	0.186688
Solyc01g088700	460.147	0.116517	0.218221	0.533939	0.593384	0.7896		Solyc01g087310	20.4809	2.06664	0.413592	4.99682	5.82849e-07	1.17414e-05		Solyc01g088700	460.147	-0.293434	0.219887	-1.33447	0.182049	0.420361
Solyc01g088710	130.574	0.247691	0.207602	1.19311	0.232828	0.471452		Solyc01g087320	46.7686	0.270628	0.310758	0.870866	0.383827	0.654371		Solyc01g088710	130.574	-0.229259	0.211161	-1.08571	0.277607	0.537309
Solyc01g088720	93.9418	0.0550881	0.271167	0.203152	0.839016	0.929655		Solyc01g087330	2.8028	1.7399	0.715011	2.43338	0.0149584	0.0755619		Solyc01g088720	93.9418	0.280788	0.271063	1.03588	0.30026	0.563122
Solyc01g088730	166.772	0.405913	0.18772	2.16233	0.0305924	0.124226		Solyc01g087340	12.954	0.370279	0.461999	0.801471	0.422859	0.68628		Solyc01g088730	166.772	0.0610505	0.1863	0.3277	0.743139	0.885239
Solyc01g088740	59.5497	0.340607	0.33308	1.0226	0.306497	0.554777		Solyc01g087370	48.9155	0.37127	0.322796	1.15017	0.250073	0.519738		Solyc01g088740	59.5497	0.0752694	0.331688	0.226928	0.820479	0.923522
Solyc01g088760	72.4194	-0.25866	0.380159	-0.6804	0.496251	0.718519		Solyc01g087380	7.85543	2.42027	0.64727	3.73919	0.000184613	0.00202559		Solyc01g088760	72.4194	-0.445072	0.389445	-1.14284	0.253106	0.509481
Solyc01g088770	174.568	0.973534	0.379971	2.56213	0.0104033	0.0571105		Solyc01g087390	3.24395	1.08364	0.695842	1.55731	0.119397	0.329447		Solyc01g088770	174.568	-0.654086	0.380087	-1.72088	0.0852721	0.264695
Solyc01g088780	33.7358	-0.469109	0.351853	-1.33325	0.182448	0.407664		Solyc01g087400	32.1905	0.291598	0.352775	0.826585	0.408472	0.67569		Solyc01g088780	33.7358	0.0802401	0.368155	0.217952	0.827466	0.926826
Solyc01g088800	204.449	-0.0977435	0.163623	-0.597371	0.550259	0.758169		Solyc01g087410	6.69954	1.96955	0.595129	3.30944	0.000934812	0.00827149		Solyc01g088800	204.449	-0.0497183	0.167315	-0.297154	0.766349	0.896434
Solyc01g088810	10.0759	-0.127106	0.581027	-0.218761	0.826836	0.923443		Solyc01g087420	11.7152	0.603013	0.515588	1.16956	0.242177	0.509701		Solyc01g088810	10.0759	1.46085	0.553563	2.639	0.00831516	0.053263
Solyc01g088820	51.2919	0.525054	0.526953	0.996396	0.319058	0.566508		Solyc01g087430	25.0874	0.950197	0.391027	2.43	0.0150987	0.0761128		Solyc01g088820	51.2919	0.810978	0.519991	1.5596	0.118854	0.326814
Solyc01g088830	5.72519	-0.992545	0.665889	-1.49056	0.136078	0.341374		Solyc01g087450	14.9179	0.516853	0.575572	0.897983	0.369195	0.642734		Solyc01g088830	5.72519	-0.670549	0.696871	-0.962229	0.335935	0.599285
Solyc01g089850	137.167	-0.521035	0.340754	-1.52906	0.126248	0.324979		Solyc01g087470	319.471	0.770636	0.273797	2.81463	0.00488335	0.0319765		Solyc01g089850	137.167	0.475653	0.342941	1.38698	0.165446	0.39728
Solyc01g089860	300.94	-0.396331	0.188524	-2.10229	0.0355282	0.137952		Solyc01g087490	298.819	-0.0246313	0.231249	-0.106514	0.915174	0.966736		Solyc01g089860	300.94	0.507975	0.189599	2.67921	0.00737963	0.0489361
Solyc01g089870	48.2378	0.296193	0.397434	0.745265	0.456112	0.690178		Solyc01g087500	45.2866	0.235759	0.328156	0.718435	0.472489	0.725435		Solyc01g089870	48.2378	0.180433	0.395835	0.45583	0.648513	0.833618
Solyc01g089880	4.8528	-1.42783	0.664459	-2.14886	0.0316454	0.127323		Solyc01g087520	269.517	0.646068	0.221378	2.9184	0.00351836	0.0247112		Solyc01g089880	4.8528	0.0269589	0.69588	0.0387407	0.969097	0.989862
Solyc01g089890	3.49312	0.630784	0.719431	0.876782	0.380605	0.62602		Solyc01g087530	122.779	-0.517712	0.27312	-1.89555	0.0580196	0.203459		Solyc01g089890	3.49312	-0.715628	0.720874	-0.992723	0.320845	0.584799
Solyc01g089900	42.0501	0.347715	0.345131	1.00749	0.313702	0.561568		Solyc01g087540	148.66	-2.12913	0.300351	-7.08881	1.35267e-12	6.32847e-11		Solyc01g089900	42.0501	-0.615838	0.356641	-1.72677	0.0842086	0.262757
Solyc01g089950	8.86363	0.358226	0.557199	0.642905	0.520286	0.736221		Solyc01g087550	197.015	0.316977	0.169541	1.86961	0.0615375	0.211941		Solyc01g089950	8.86363	-0.12354	0.558949	-0.221023	0.825075	0.925486
Solyc01g089960	3.88831	0.449674	0.708856	0.634366	0.525842	0.739958		Solyc01g087560	735.083	-0.321557	0.205091	-1.56787	0.11691	0.325597		Solyc01g089960	3.88831	0.419562	0.699929	0.599434	0.548883	0.771858
Solyc01g089970	3880.77	0.493401	0.188914	2.61178	0.00900728	0.0510642		Solyc01g087570	125.028	-0.317705	0.41326	-0.768777	0.442026	0.701781		Solyc01g089970	3880.77	0.0869868	0.188811	0.460708	0.645008	0.83213
Solyc01g089980	436.925	0.57993	0.22321	2.59814	0.00937308	0.052735		Solyc01g087580	25.972	-2.01846	0.629131	-3.20834	0.00133504	0.0112559		Solyc01g089980	436.925	-0.229225	0.223162	-1.02717	0.304342	0.567094
Solyc01g090120	395.591	-0.954116	0.315239	-3.02665	0.00247283	0.0191947		Solyc01g087590	59.9831	0.452448	0.412319	1.09733	0.272499	0.545325		Solyc01g090120	395.591	-0.978057	0.321938	-3.03803	0.00238132	0.020482
Solyc01g090150	3.04126	0.0316652	0.698199	0.0453528	0.963826	0.987257		Solyc01g087600	129.874	-1.6545	0.249048	-6.64331	3.06721e-11	1.19957e-09		Solyc01g090150	3.04126	-0.42175	0.706397	-0.597044	0.550478	0.772411
Solyc01g090170	510.317	-0.213316	0.150994	-1.41275	0.15773	0.373364		Solyc01g087610	128.155	-1.64397	0.207131	-7.93684	2.0739e-15	1.45202e-13		Solyc01g090170	510.317	0.300634	0.152005	1.97779	0.0479528	0.182258
Solyc01g090180	74.3809	-0.0899646	0.371172	-0.24238	0.808486	0.913011		Solyc01g087620	3652.64	-0.395669	0.192131	-2.05937	0.0394588	0.15408		Solyc01g090180	74.3809	-0.13543	0.377144	-0.359095	0.719524	0.873883
Solyc01g090190	936.989	-0.145142	0.125128	-1.15994	0.246071	0.487517		Solyc01g087650	196.783	-0.00610114	0.228933	-0.0266503	0.978739	0.994791		Solyc01g090190	936.989	0.21621	0.125853	1.71796	0.0858044	0.265813
Solyc01g090200	112.681	0.186062	0.347449	0.535508	0.592298	0.788838		Solyc01g087660	5.34197	0.617633	0.675949	0.913727	0.36086	0.635446		Solyc01g090200	112.681	0.404233	0.346062	1.16809	0.242769	0.497942
Solyc01g090210	26.2566	-0.359484	0.421574	-0.852717	0.393816	0.637643		Solyc01g087670	70.655	0.0825319	0.315022	0.261988	0.793331	0.916877		Solyc01g090210	26.2566	0.597548	0.422995	1.41266	0.157756	0.386502
Solyc01g090220	114.668	0.962561	0.290998	3.30779	0.000940357	0.00901654		Solyc01g087680	62.5531	-0.0945868	0.294602	-0.321067	0.74816	0.893597		Solyc01g090220	114.668	-0.495993	0.28955	-1.71298	0.0867163	0.267922
Solyc01g090230	400.32	-0.428618	0.187211	-2.2895	0.0220505	0.0983652		Solyc01g087690	1.62371	0.352339	0.608683	0.578854	0.562688	0.787426		Solyc01g090230	400.32	0.280679	0.189036	1.48479	0.137598	0.356426
Solyc01g090240	54.1739	-0.472883	0.298953	-1.58179	0.113697	0.303584		Solyc01g087710	4.76008	0.309816	0.650424	0.476329	0.63384	0.829815		Solyc01g090240	54.1739	0.285606	0.305833	0.933863	0.350375	0.612347
Solyc01g090260	4.25057	0.117035	0.678151	0.17258	0.862982	0.941417		Solyc01g087720	123.587	0.416684	0.229568	1.81508	0.0695123	0.231446		Solyc01g090260	4.25057	0.716644	0.667871	1.07303	0.283259	0.544101
Solyc01g090270	216.945	-0.226278	0.177835	-1.27241	0.203228	0.434932		Solyc01g087730	384.789	1.06443	0.410128	2.59537	0.00944903	0.0531481		Solyc01g090270	216.945	0.565319	0.177668	3.18188	0.00146321	0.0141469
Solyc01g090280	101.102	-0.285371	0.228384	-1.24952	0.211474	0.444775		Solyc01g087740	12.1728	-2.51806	0.612462	-4.11138	3.93302e-05	0.00052891		Solyc01g090280	101.102	0.535887	0.22911	2.339	0.0193357	0.0982907
Solyc01g090290	227.344	-0.321838	0.202343	-1.59055	0.11171	0.300356		Solyc01g087750	16.3038	1.81601	0.719054	2.52556	0.0115514	0.0622123		Solyc01g090290	227.344	0.526114	0.203136	2.58996	0.00959871	0.0590519
Solyc01g090300	8.9068	-1.13747	0.656879	-1.73163	0.0833392	0.248503		Solyc01g087780	58.4848	-0.19556	0.607851	-0.321723	0.747662	0.893296		Solyc01g090300	8.9068	0.670587	0.671737	0.998288	0.31814	0.581927
Solyc01g090340	312.97	-0.208022	0.353435	-0.588572	0.556149	0.763038		Solyc01g087790	17.2136	-1.5425	0.507302	-3.0406	0.00236104	0.0178878		Solyc01g090340	312.97	-0.885195	0.360605	-2.45475	0.0140983	0.0777912
Solyc01g090350	3.43449	0.747547	0.71578	1.04438	0.296309	0.542264		Solyc01g087810	22.294	-1.72919	0.595773	-2.90244	0.00370272	0.0256996		Solyc01g090350	3.43449	-0.246996	0.714735	-0.345576	0.729661	0.879435
Solyc01g090380	39.1778	0.125071	0.334871	0.373491	0.708783	0.859682		Solyc01g087820	40.6945	-3.22031	0.489814	-6.57456	4.87974e-11	1.85061e-09		Solyc01g090380	39.1778	-0.536269	0.348804	-1.53745	0.124183	0.335323
Solyc01g090400	47.3985	-0.423031	0.310892	-1.3607	0.173608	0.395696		Solyc01g087840	49.0606	-2.6669	0.487712	-5.46819	4.54659e-08	1.09162e-06		Solyc01g090400	47.3985	0.604615	0.31261	1.93409	0.0531026	0.194261
Solyc01g090410	6.12131	-1.34212	0.598418	-2.24278	0.024911	0.106881		Solyc01g087850	1081.32	-3.81865	0.298822	-12.779	2.14765e-37	1.95475e-34		Solyc01g090410	6.12131	-0.239048	0.625184	-0.382363	0.702192	0.86466
Solyc01g090420	92.0218	0.185134	0.294034	0.629635	0.528933	0.742733		Solyc01g087860	45.1078	-0.825472	0.370037	-2.23078	0.0256954	0.112244		Solyc01g090420	92.0218	0.162018	0.293798	0.551461	0.581318	0.79177
Solyc01g090430	38.3236	-0.504161	0.426666	-1.18163	0.237353	0.477177		Solyc01g087870	107.271	-0.106969	0.395111	-0.270732	0.786597	0.913302		Solyc01g090430	38.3236	0.0283914	0.438101	0.0648056	0.948329	0.98271
Solyc01g090440	22.165	-0.048264	0.379609	-0.127141	0.898829	0.956495		Solyc01g087880	127.237	-0.46961	0.231753	-2.02634	0.0427301	0.163309		Solyc01g090440	22.165	-0.685864	0.413035	-1.66055	0.0968045	0.28749
Solyc01g090450	142.194	-0.171841	0.276893	-0.620605	0.53486	0.747414		Solyc01g087890	119.427	-0.645539	0.218854	-2.94963	0.00318157	0.0227492		Solyc01g090450	142.194	0.0460009	0.280573	0.163953	0.869768	0.949167
Solyc01g090460	23.5201	0.395262	0.431736	0.915517	0.35992	0.606769		Solyc01g087900	844.909	-0.15276	0.162251	-0.941509	0.346444	0.621936		Solyc01g090460	23.5201	0.463766	0.420942	1.10173	0.270577	0.529233
Solyc01g090470	146.683	0.0732474	0.25528	0.28693	0.774166	0.895021		Solyc01g087910	63.446	0.309674	0.26289	1.17796	0.238813	0.505618		Solyc01g090470	146.683	0.273259	0.255189	1.07081	0.284255	0.545297
Solyc01g090480	62.4042	0.87416	0.319193	2.73866	0.00616905	0.0386744		Solyc01g087960	5.21141	-0.700177	0.672069	-1.04182	0.297494	0.573121		Solyc01g090480	62.4042	-0.369336	0.316412	-1.16726	0.243105	0.498137
Solyc01g090490	5.62408	-0.707196	0.652638	-1.0836	0.278544	0.522706		Solyc01g087970	77.308	-1.42436	0.315519	-4.51435	6.35116e-06	0.000102582		Solyc01g090490	5.62408	0.94021	0.654124	1.43736	0.150616	0.376091
Solyc01g090500	174.97	0.370228	0.24413	1.51652	0.129388	0.330492		Solyc01g087980	87.5093	-0.411239	0.342356	-1.2012	0.229673	0.494885		Solyc01g090500	174.97	-0.191255	0.2452	-0.779997	0.435393	0.686675
Solyc01g090550	175.577	-0.251572	0.211587	-1.18898	0.234449	0.473237		Solyc01g087990	1.37215	0.216225	0.671354	0.322073	0.747398	0.893296		Solyc01g090550	175.577	0.329498	0.213292	1.54482	0.122389	0.332295
Solyc01g090560	78.4853	-1.13473	0.256005	-4.43245	9.31681e-06	0.000187387		Solyc01g088000	26.9817	0.59735	0.382015	1.56368	0.117892	0.327272		Solyc01g090560	78.4853	-0.0582518	0.271363	-0.214664	0.83003	0.92825
Solyc01g090590	231.812	2.30872	0.432651	5.33622	9.49057e-08	3.13713e-06		Solyc01g088020	262.793	0.161864	0.180621	0.896151	0.370172	0.643508		Solyc01g090590	231.812	-1.54533	0.430994	-3.58551	0.000336426	0.00439517
Solyc01g090610	461.543	-0.799756	0.312275	-2.56106	0.0104352	0.0572685		Solyc01g088030	7.11662	-0.42465	0.5632	-0.753995	0.450852	0.708179		Solyc01g090610	461.543	0.626928	0.313063	2.00256	0.0452241	0.1753
Solyc01g090630	38.3622	-0.99732	0.553626	-1.80143	0.0716346	0.22491		Solyc01g088040	330.086	-0.0280008	0.173576	-0.161317	0.871843	0.951119		Solyc01g090630	38.3622	0.537553	0.560468	0.959114	0.337501	0.600852
Solyc01g090640	14.451	-0.191358	0.461735	-0.414432	0.678558	0.84191		Solyc01g088050	48.7302	0.377972	0.324015	1.16653	0.243401	0.511106		Solyc01g090640	14.451	0.0672157	0.471363	0.142599	0.886607	0.956387
Solyc01g090650	14.1779	1.43379	0.584666	2.45232	0.0141937	0.0717189		Solyc01g088060	9.55419	-0.586231	0.544249	-1.07714	0.281419	0.555623		Solyc01g090650	14.1779	0.164729	0.560327	0.293988	0.768767	0.897662
Solyc01g090670	94.2209	0.239933	0.216526	1.1081	0.267817	0.510818		Solyc01g088080	480.439	0.262696	0.115196	2.28042	0.0225828	0.102516		Solyc01g090670	94.2209	0.0518958	0.21678	0.239394	0.8108	0.91811
Solyc01g090680	150.544	-0.562031	0.215052	-2.61346	0.00896304	0.0508756		Solyc01g088090	202.739	0.658946	0.274271	2.40254	0.0162818	0.0804013		Solyc01g090680	150.544	0.575716	0.218008	2.6408	0.00827097	0.0530348
Solyc01g090690	406.936	0.0168445	0.164906	0.102146	0.918641	0.964714		Solyc01g088100	164.53	0.495494	0.233179	2.12496	0.0335903	0.137128		Solyc01g090690	406.936	0.245727	0.165235	1.48713	0.13698	0.355265
Solyc01g090700	119.04	0.198215	0.298684	0.663628	0.506929	0.725794		Solyc01g088130	3.78401	0.334375	0.643253	0.519819	0.60319	0.811791		Solyc01g090700	119.04	-0.243559	0.303733	-0.801886	0.422619	0.676716
Solyc01g090710	17.5469	-0.967596	0.455811	-2.1228	0.0337706	0.133101		Solyc01g088140	162.458	0.231602	0.192629	1.20232	0.229239	0.49435		Solyc01g090710	17.5469	0.216446	0.475723	0.454985	0.64912	0.833846
Solyc01g090720	86.6546	-0.26298	0.231631	-1.13534	0.256232	0.498339		Solyc01g088150	121.023	0.811378	0.31994	2.53603	0.0112118	0.0607426		Solyc01g090720	86.6546	0.231412	0.236387	0.978955	0.327602	0.591937
Solyc01g090730	3.44116	0.72262	0.718734	1.00541	0.314701	0.561962		Solyc01g088160	5.83226	-1.39922	0.660649	-2.11795	0.0341791	0.13888		Solyc01g090730	3.44116	-1.0039	0.720726	-1.39291	0.163648	0.394437
Solyc01g090740	12.4744	0.544176	0.471692	1.15367	0.248636	0.490344		Solyc01g088170	179.708	0.0491572	0.241508	0.203542	0.838711	0.935567		Solyc01g090740	12.4744	-0.267484	0.472501	-0.566102	0.571324	0.785208
Solyc01g090750	450.621	0.186337	0.144019	1.29384	0.195722	0.425047		Solyc01g088240	87.0679	-0.0893449	0.282732	-0.316005	0.751998	0.895404		Solyc01g090750	450.621	0.238763	0.14353	1.6635	0.0962119	0.286381
Solyc01g090760	104.156	-0.670051	0.531754	-1.26008	0.207642	0.440163		Solyc01g088250	257.883	-0.0460576	0.221271	-0.20815	0.835112	0.934099		Solyc01g090760	104.156	1.27319	0.531083	2.39735	0.0165142	0.0873472
Solyc01g090770	176.85	-0.189161	0.192779	-0.981233	0.326478	0.573929		Solyc01g088300	1.40934	-1.40296	0.686168	-2.04462	0.040892	0.158287		Solyc01g090770	176.85	0.498889	0.192868	2.58669	0.00969036	0.0594169
Solyc01g090780	250.045	-0.19271	0.195074	-0.98788	0.323211	0.570714		Solyc01g088310	45.1407	-0.0731428	0.329128	-0.222232	0.824133	0.929715		Solyc01g090780	250.045	0.234244	0.196846	1.18999	0.234051	0.488193
Solyc01g090790	13.2172	0.170622	0.561928	0.303636	0.761405	0.887907		Solyc01g088350	208.541	0.806644	0.309236	2.60851	0.0090938	0.0515556		Solyc01g090790	13.2172	0.0244432	0.563862	0.0433496	0.965423	0.987687
Solyc01g090800	141.302	-1.027	0.273339	-3.75724	0.000171798	0.0022691		Solyc01g088360	6.39371	-0.65416	0.695483	-0.940584	0.346918	0.62224		Solyc01g090800	141.302	-0.233646	0.284493	-0.821271	0.411492	0.666321
Solyc01g090810	11.2512	-2.27985	0.697389	-3.26912	0.00107882	0.0100481		Solyc01g088370	728.141	0.13715	0.244635	0.560633	0.575047	0.795712		Solyc01g090810	11.2512	0.136229	0.715453	0.190409	0.848989	0.937624
Solyc01g090840	5.11353	-0.16855	0.612963	-0.274976	0.783335	0.899848		Solyc01g088380	4.55027	0.283652	0.633848	0.447508	0.654508	0.840767		Solyc01g090840	5.11353	-0.323278	0.634607	-0.509415	0.610462	0.810162
Solyc01g090850	72.5858	0.0457001	0.28965	0.157777	0.874633	0.946748		Solyc01g088390	42.2169	0.0630309	0.355966	0.17707	0.859454	0.946098		Solyc01g090850	72.5858	0.0402742	0.292951	0.137477	0.890653	0.958021
Solyc01g090860	11.9611	0.374303	0.523864	0.714504	0.474915	0.704239		Solyc01g088400	42.8967	-2.40658	0.476951	-5.04577	4.51707e-07	9.19205e-06		Solyc01g090860	11.9611	1.14385	0.492709	2.32155	0.0202574	0.101309
Solyc01g090870	3.74182	-1.32787	0.666938	-1.99099	0.0464819	0.167566		Solyc01g088430	17.3319	-1.83702	0.467293	-3.9312	8.45226e-05	0.00104153		Solyc01g090870	3.74182	0.265212	0.697002	0.380503	0.703572	0.865532
Solyc01g090880	87.5461	0.307418	0.349124	0.88054	0.378567	0.624068		Solyc01g088440	44.1553	-1.62825	0.372282	-4.37371	1.22151e-05	0.000186003		Solyc01g090880	87.5461	0.606758	0.344736	1.76007	0.0783966	0.250912
Solyc01g090900	106.813	0.374653	0.20356	1.84051	0.0656935	0.211938		Solyc01g088450	32.9103	0.450916	0.350135	1.28783	0.197804	0.451119		Solyc01g090900	106.813	-0.606857	0.21197	-2.86294	0.00419731	0.0317307
Solyc01g090910	336.8	-0.0502563	0.212168	-0.23687	0.812758	0.915105		Solyc01g088460	4.61683	0.282974	0.658045	0.430022	0.667179	0.847529		Solyc01g090910	336.8	0.271694	0.212665	1.27757	0.201401	0.446583
Solyc01g090920	3.11461	0.241229	0.698876	0.345167	0.729969	0.870797		Solyc01g088470	77.939	0.744666	0.347041	2.14576	0.0318922	0.13209		Solyc01g090920	3.11461	0.23864	0.696215	0.342768	0.731773	0.880443
Solyc01g090940	66.1974	0.0692846	0.242456	0.285762	0.775061	0.895553		Solyc01g088480	807.216	0.0314985	0.191739	0.164278	0.869512	0.950181		Solyc01g090940	66.1974	-0.219193	0.250141	-0.876276	0.38088	0.640174
Solyc01g090950	82.6459	-0.920176	0.229084	-4.01677	5.90015e-05	0.000928797		Solyc01g088490	1.93452	-0.882396	0.721347	-1.22326	0.221231	0.483679		Solyc01g090950	82.6459	-0.550586	0.257294	-2.13991	0.0323621	0.139563
Solyc01g090970	126.829	-0.499399	0.378254	-1.32027	0.186744	0.413242		Solyc01g088500	2.87432	-1.12056	0.721106	-1.55394	0.120198	0.330709		Solyc01g090970	126.829	-1.78592	0.389078	-4.59013	4.42966e-06	0.000120269
Solyc01g090980	13.9767	-0.132139	0.724188	-0.182465	0.855218	0.937525		Solyc01g088510	119.764	-0.247866	0.214337	-1.15643	0.247505	0.516308		Solyc01g090980	13.9767	0.655466	0.724118	0.905192	0.365364	0.626559
Solyc01g090990	130.791	-0.289838	0.239946	-1.20793	0.227075	0.464265		Solyc01g088530	49.1322	-1.57347	0.324162	-4.85397	1.21011e-06	2.27311e-05		Solyc01g090990	130.791	0.425836	0.24181	1.76103	0.0782329	0.250637
Solyc01g091010	32.0965	0.293189	0.725249	0.404259	0.686022	0.846442		Solyc01g088550	243.394	-0.556521	0.170908	-3.25626	0.00112889	0.00973089		Solyc01g091010	32.0965	0.819051	0.725207	1.1294	0.258727	0.515398
Solyc01g091020	114.232	-0.066074	0.237034	-0.278754	0.780434	0.898678		Solyc01g088560	564.279	0.174683	0.169342	1.03154	0.302288	0.578571		Solyc01g091020	114.232	0.267577	0.238327	1.12273	0.261552	0.518629
Solyc01g091030	32.4582	-1.11612	0.523912	-2.13036	0.0331421	0.131322		Solyc01g088570	596.891	0.100441	0.213617	0.47019	0.638219	0.832346		Solyc01g091030	32.4582	1.33365	0.524743	2.54153	0.0110369	0.0648973
Solyc01g091040	150.57	-0.496901	0.228854	-2.17125	0.0299121	0.122098		Solyc01g088590	16.4852	-2.5776	0.630741	-4.08663	4.37694e-05	0.000581192		Solyc01g091040	150.57	-1.37169	0.249222	-5.50389	3.71498e-08	1.73528e-06
Solyc01g091050	1800.75	-2.0281	0.247972	-8.17875	2.86809e-16	3.07433e-14		Solyc01g088600	69.3284	0.670795	0.406144	1.65162	0.0986123	0.291499		Solyc01g091050	1800.75	-1.05675	0.250897	-4.2119	2.53234e-05	0.000521196
Solyc01g091070	291.461	-0.25359	0.142738	-1.77662	0.0756312	0.232626		Solyc01g088610	655.871	1.12368	0.371505	3.02467	0.00248901	0.0186178		Solyc01g091070	291.461	0.385017	0.144066	2.6725	0.00752874	0.0496313
Solyc01g091080	78.4493	-0.282033	0.251408	-1.12181	0.261942	0.504303		Solyc01g088620	23.0876	-0.955005	0.411543	-2.32055	0.0203112	0.094816		Solyc01g091080	78.4493	0.234702	0.256075	0.916535	0.359386	0.621009
Solyc01g091090	26.8248	0.633141	0.422713	1.4978	0.134185	0.338363		Solyc01g088630	3.04166	0.380212	0.725106	0.524354	0.600033	0.8095		Solyc01g091090	26.8248	0.334598	0.409034	0.818019	0.413346	0.668033
Solyc01g091120	653.09	-0.124954	0.168955	-0.739569	0.459562	0.692348		Solyc01g088640	109.203	-0.335656	0.264064	-1.27112	0.203686	0.459684		Solyc01g091120	653.09	0.0845409	0.170011	0.497267	0.619001	0.816064
Solyc01g091130	158.832	3.84292	0.559406	6.86965	6.43616e-12	4.17316e-10		Solyc01g088650	209.099	-0.274361	0.229183	-1.19713	0.231257	0.49675		Solyc01g091130	158.832	-0.683144	0.54529	-1.25281	0.210275	0.459286
Solyc01g091140	22.5834	0.686531	0.453696	1.51319	0.13023	0.331729		Solyc01g088660	1115.75	0.0945722	0.324019	0.291872	0.770385	0.904507		Solyc01g091140	22.5834	0.360292	0.435955	0.826443	0.408553	0.664175
Solyc01g091150	1815.5	-2.02897	0.246527	-8.23023	1.86847e-16	2.07478e-14		Solyc01g088680	6.63373	0.121954	0.596935	0.204301	0.838119	0.935296		Solyc01g091150	1815.5	-1.03885	0.249414	-4.16517	3.11127e-05	0.000620381
Solyc01g091160	161.651	0.327499	0.273518	1.19736	0.231167	0.469679		Solyc01g088690	83.5145	-0.160028	0.295677	-0.541225	0.588353	0.802076		Solyc01g091160	161.651	-0.0860551	0.274082	-0.313975	0.75354	0.890193
Solyc01g091180	12.5642	-0.461602	0.545554	-0.846116	0.397488	0.640507		Solyc01g088700	460.147	-0.176917	0.219734	-0.805143	0.420737	0.684363		Solyc01g091180	12.5642	0.368565	0.552668	0.666882	0.504847	0.739898
Solyc01g091190	521.27	-0.167486	0.193132	-0.867209	0.385827	0.630793		Solyc01g088710	130.574	0.0184317	0.211952	0.0869618	0.930702	0.97375		Solyc01g091190	521.27	0.483597	0.193206	2.50301	0.012314	0.0703703
Solyc01g091200	91.5813	0.0905014	0.246436	0.36724	0.71344	0.862341		Solyc01g088720	93.9418	0.335876	0.269796	1.24493	0.213159	0.472742		Solyc01g091200	91.5813	-0.937405	0.266848	-3.51288	0.000443284	0.00544749
Solyc01g091210	146.313	0.710866	0.279425	2.54404	0.0109579	0.0594685		Solyc01g088730	166.772	0.466964	0.188487	2.47744	0.0132331	0.068723		Solyc01g091210	146.313	-0.189968	0.277892	-0.683604	0.494225	0.732654
Solyc01g091220	549.607	-0.0945427	0.219122	-0.431462	0.666133	0.83352		Solyc01g088740	59.5497	0.415877	0.334105	1.24475	0.213224	0.472772		Solyc01g091220	549.607	0.527655	0.218897	2.41051	0.0159301	0.0848911
Solyc01g091230	31.1679	0.390976	0.4341	0.90066	0.367769	0.613687		Solyc01g088750	1.36964	0.280007	0.699072	0.400542	0.688758	0.860418		Solyc01g091230	31.1679	-0.593422	0.44352	-1.33798	0.180902	0.418703
Solyc01g091240	7.24293	-0.147304	0.58378	-0.252328	0.800788	0.909471		Solyc01g088760	72.4194	-0.703732	0.386346	-1.82151	0.0685299	0.229078		Solyc01g091240	7.24293	-0.558341	0.61086	-0.914023	0.360705	0.622224
Solyc01g091250	111.77	0.519511	0.335363	1.5491	0.121358	0.316923		Solyc01g088770	174.568	0.319448	0.383633	0.832692	0.405019	0.672033		Solyc01g091250	111.77	-0.281275	0.335925	-0.837315	0.402416	0.658926
Solyc01g091260	2580.49	4.42119	0.382454	11.56	6.56741e-31	2.34204e-28		Solyc01g088780	33.7358	-0.388869	0.353162	-1.10111	0.27085	0.543631		Solyc01g091260	2580.49	-1.6137	0.379744	-4.24943	2.14315e-05	0.000454201
Solyc01g091270	1474.24	4.89972	0.437594	11.1969	4.22044e-29	1.22287e-26		Solyc01g088800	204.449	-0.147462	0.165322	-0.891967	0.372411	0.64529		Solyc01g091270	1474.24	-1.65522	0.43255	-3.82666	0.000129892	0.00201904
Solyc01g091280	219.635	-0.113168	0.178224	-0.634978	0.525442	0.739904		Solyc01g088810	10.0759	1.33374	0.542271	2.45955	0.013911	0.0715158		Solyc01g091280	219.635	-0.0516893	0.182366	-0.283437	0.776842	0.901505
Solyc01g091310	130.253	1.03282	0.233818	4.41719	9.99918e-06	0.000199167		Solyc01g088820	51.2919	1.33603	0.522998	2.55457	0.010632	0.0583114		Solyc01g091310	130.253	-1.52122	0.246608	-6.16856	6.89145e-10	4.80433e-08
Solyc01g091320	173.252	-0.035147	0.491243	-0.071547	0.942962	0.977371		Solyc01g088830	5.72519	-1.66309	0.680429	-2.44418	0.014518	0.0739528		Solyc01g091320	173.252	0.514154	0.490919	1.04733	0.294948	0.557033
Solyc01g091330	59.7679	-0.329609	0.322578	-1.02179	0.306878	0.555249		Solyc01g089850	137.167	-0.045382	0.338493	-0.134071	0.893347	0.959677		Solyc01g091330	59.7679	0.280966	0.327526	0.857844	0.390979	0.649697
Solyc01g091340	12.1474	0.283168	0.529124	0.535165	0.592536	0.788857		Solyc01g089860	300.94	0.111644	0.186449	0.598793	0.549311	0.778414		Solyc01g091340	12.1474	-0.0444868	0.530933	-0.08379	0.933223	0.976791
Solyc01g091350	26.1147	0.0408304	0.377168	0.108255	0.913793	0.963408		Solyc01g089870	48.2378	0.476626	0.397204	1.19995	0.230158	0.49541		Solyc01g091350	26.1147	-0.301759	0.389987	-0.773767	0.439068	0.689364
Solyc01g091360	13.95	-0.0412875	0.574419	-0.071877	0.9427	0.977345		Solyc01g089880	4.8528	-1.40087	0.666486	-2.10188	0.0355642	0.14277		Solyc01g091360	13.95	1.27907	0.563627	2.26935	0.0232471	0.111308
Solyc01g091370	58.432	-0.95373	0.274244	-3.47768	0.00050578	0.00555846		Solyc01g089890	3.49312	-0.0848443	0.724208	-0.117155	0.906738	0.963713		Solyc01g091370	58.432	0.965926	0.278746	3.46525	0.000529733	0.00627023
Solyc01g091380	9.98566	-0.286297	0.609538	-0.469695	0.638573	0.817572		Solyc01g089900	42.0501	-0.268123	0.359314	-0.74621	0.455541	0.711691		Solyc01g091380	9.98566	0.74178	0.607169	1.2217	0.22182	0.474007
Solyc01g091390	64.1612	-0.141783	0.286421	-0.495017	0.620588	0.806191		Solyc01g089950	8.86363	0.234685	0.56282	0.416981	0.676692	0.853589		Solyc01g091390	64.1612	0.0341973	0.292292	0.116997	0.906862	0.965054
Solyc01g091420	5.38878	-0.488014	0.684548	-0.7129	0.475908	0.704927		Solyc01g089960	3.88831	0.869236	0.704216	1.23433	0.21708	0.478354		Solyc01g091420	5.38878	0.579948	0.687398	0.843686	0.398845	0.655747
Solyc01g091460	257.599	-0.181282	0.23171	-0.782366	0.433999	0.671905		Solyc01g089970	3880.77	0.580388	0.188949	3.07166	0.00212869	0.0164258		Solyc01g091460	257.599	0.218119	0.23338	0.934609	0.34999	0.611959
Solyc01g091470	227.721	-0.222845	0.215978	-1.03179	0.302169	0.549516		Solyc01g089980	436.925	0.350705	0.224599	1.56147	0.118412	0.327996		Solyc01g091470	227.721	0.136767	0.21845	0.62608	0.531262	0.757978
Solyc01g091480	23.9246	-0.262554	0.407003	-0.645091	0.518868	0.735426		Solyc01g090040	1.59816	0.156843	0.717862	0.218486	0.82705	0.930542		Solyc01g091480	23.9246	0.32581	0.41261	0.789632	0.429743	0.681706
Solyc01g091500	12.4125	-0.063055	0.477498	-0.132053	0.894942	0.954386		Solyc01g090120	395.591	-1.93217	0.31987	-6.0405	1.53634e-09	4.71114e-08		Solyc01g091500	12.4125	0.148461	0.483786	0.306873	0.75894	0.892877
Solyc01g091510	94.0655	-0.155651	0.209984	-0.741252	0.458541	0.691685		Solyc01g090150	3.04126	-0.390084	0.704807	-0.553463	0.579947	0.798571		Solyc01g091510	94.0655	0.325944	0.211777	1.53909	0.123781	0.334509
Solyc01g091520	74.6034	0.414235	0.294183	1.40809	0.159105	0.37523		Solyc01g090170	510.317	0.0873177	0.150325	0.58086	0.561335	0.786686		Solyc01g091520	74.6034	0.2779	0.289777	0.959014	0.337552	0.600852
Solyc01g091530	1241.79	-0.408301	0.220101	-1.85506	0.0635871	0.207174		Solyc01g090180	74.3809	-0.225395	0.374588	-0.601715	0.547364	0.777224		Solyc01g091530	1241.79	-1.64443	0.224679	-7.31901	2.49802e-13	3.797e-11
Solyc01g091550	118.001	0.157752	0.238001	0.662823	0.507444	0.726252		Solyc01g090190	936.989	0.0710687	0.124965	0.568707	0.569555	0.792348		Solyc01g091550	118.001	-0.0850786	0.240624	-0.353575	0.723658	0.876042
Solyc01g091570	270.341	-0.976808	0.22805	-4.2833	1.84141e-05	0.000337423		Solyc01g090200	112.681	0.590294	0.346142	1.70535	0.0881286	0.270533		Solyc01g091570	270.341	0.679539	0.231188	2.93934	0.00328915	0.0263473
Solyc01g091580	37.3432	0.857806	0.395074	2.17125	0.029912	0.122098		Solyc01g090210	26.2566	0.238064	0.411832	0.578061	0.563223	0.787843		Solyc01g091580	37.3432	0.0367067	0.385242	0.0952822	0.924091	0.972992
Solyc01g091590	35.2249	-1.48018	0.555557	-2.66431	0.00771453	0.0456035		Solyc01g090220	114.668	0.466568	0.296217	1.57509	0.115236	0.322815		Solyc01g091590	35.2249	2.92564	0.545532	5.36291	8.18904e-08	3.48297e-06
Solyc01g091600	293.392	-0.363792	0.147399	-2.46807	0.0135843	0.0694342		Solyc01g090230	400.32	-0.147939	0.186663	-0.792544	0.428044	0.690108		Solyc01g091600	293.392	-0.973448	0.161212	-6.0383	1.55745e-09	9.95907e-08
Solyc01g091620	284.667	-0.379302	0.248321	-1.52746	0.126646	0.32555		Solyc01g090240	54.1739	-0.187276	0.296514	-0.631594	0.527652	0.762152		Solyc01g091620	284.667	0.175804	0.250495	0.701827	0.482787	0.724805
Solyc01g091630	262.396	0.179191	0.317174	0.564959	0.572102	0.774709		Solyc01g090260	4.25057	0.83368	0.666682	1.25049	0.211121	0.469668		Solyc01g091630	262.396	-0.390508	0.319111	-1.22374	0.221051	0.473153
Solyc01g091640	216.229	0.161064	0.204618	0.787145	0.431197	0.66989		Solyc01g090270	216.945	0.33904	0.17367	1.95221	0.0509134	0.184847		Solyc01g091640	216.229	-1.61058	0.224006	-7.18989	6.48445e-13	8.97371e-11
Solyc01g091650	179.908	0.583481	0.198006	2.94679	0.00321095	0.0233964		Solyc01g090280	101.102	0.250516	0.223561	1.12057	0.262469	0.534566		Solyc01g091650	179.908	-0.0123376	0.195468	-0.0631182	0.949672	0.982814
Solyc01g091660	108.921	-0.922775	0.333053	-2.77065	0.00559439	0.0358759		Solyc01g090290	227.344	0.204276	0.199548	1.0237	0.305979	0.58211		Solyc01g091660	108.921	0.279148	0.342313	0.815476	0.4148	0.66934
Solyc01g091670	26.3683	-1.34902	0.599773	-2.24922	0.0244982	0.105797		Solyc01g090300	8.9068	-0.466884	0.643793	-0.725209	0.468324	0.721991		Solyc01g091670	26.3683	-0.545006	0.620173	-0.878796	0.379512	0.638859
Solyc01g091690	42.0479	-0.200725	0.426223	-0.470939	0.637684	0.817166		Solyc01g090340	312.97	-1.09322	0.359327	-3.0424	0.00234697	0.0178081		Solyc01g091690	42.0479	-0.301537	0.436651	-0.690566	0.489838	0.72965
Solyc01g091700	40.6075	-0.643644	0.38509	-1.67141	0.0946407	0.269837		Solyc01g090350	3.43449	0.500552	0.717971	0.697175	0.485693	0.734474		Solyc01g091700	40.6075	-0.479462	0.401422	-1.19441	0.232318	0.486185
Solyc01g091710	146.771	0.73218	0.231366	3.1646	0.00155296	0.0133201		Solyc01g090380	39.1778	-0.411198	0.348083	-1.18132	0.237475	0.504263		Solyc01g091710	146.771	-0.363179	0.230845	-1.57326	0.115659	0.32098
Solyc01g091720	379.253	2.54088	0.416294	6.10356	1.03729e-09	4.85746e-08		Solyc01g090400	47.3985	0.181584	0.304002	0.597313	0.550298	0.77885		Solyc01g091720	379.253	-0.995802	0.41303	-2.41097	0.0159102	0.0848545
Solyc01g091730	1179.76	0.276161	0.159555	1.73082	0.0834843	0.248736		Solyc01g090410	6.12131	-1.58117	0.606274	-2.60801	0.00910707	0.051587		Solyc01g091730	1179.76	-0.38012	0.160403	-2.36979	0.0177984	0.0923487
Solyc01g091740	112.386	0.228135	0.212997	1.07107	0.284137	0.528807		Solyc01g090420	92.0218	0.347152	0.293937	1.18104	0.237585	0.504336		Solyc01g091740	112.386	-0.288051	0.217126	-1.32665	0.184623	0.423825
Solyc01g091750	217.864	-0.251193	0.15542	-1.61622	0.106046	0.290475		Solyc01g090430	38.3236	-0.475769	0.428787	-1.10957	0.267184	0.539721		Solyc01g091750	217.864	0.414843	0.15675	2.64652	0.00813241	0.0523637
Solyc01g091770	70.1325	-0.171318	0.295342	-0.580068	0.561869	0.766914		Solyc01g090440	22.165	-0.734128	0.407602	-1.80109	0.0716884	0.236411		Solyc01g091770	70.1325	0.0449053	0.301692	0.148845	0.881676	0.954557
Solyc01g091780	46.859	-0.206745	0.287034	-0.72028	0.471353	0.702069		Solyc01g090450	142.194	-0.12584	0.277897	-0.452831	0.650671	0.838586		Solyc01g091780	46.859	0.379665	0.289564	1.31116	0.189804	0.43097
Solyc01g091790	16.2927	-0.426283	0.474825	-0.897769	0.369309	0.614978		Solyc01g090460	23.5201	0.859028	0.425876	2.01708	0.0436867	0.165773		Solyc01g091790	16.2927	0.249281	0.486012	0.512912	0.608013	0.808185
Solyc01g091800	33.7795	0.320203	0.428438	0.747372	0.454839	0.688869		Solyc01g090470	146.683	0.346507	0.254484	1.3616	0.173323	0.417795		Solyc01g091800	33.7795	0.389142	0.423127	0.919682	0.357739	0.619616
Solyc01g091820	30.3398	0.520133	0.400003	1.30032	0.19349	0.422525		Solyc01g090480	62.4042	0.504825	0.325357	1.5516	0.120758	0.33164		Solyc01g091820	30.3398	-0.243415	0.400743	-0.607408	0.54358	0.767368
Solyc01g091830	24.7465	0.0799324	0.567233	0.140916	0.887936	0.952171		Solyc01g090490	5.62408	0.233014	0.634032	0.367512	0.713237	0.874628		Solyc01g091830	24.7465	-0.138316	0.571941	-0.241836	0.808907	0.916893
Solyc01g091840	18.9477	-0.683147	0.410426	-1.66448	0.0960159	0.272436		Solyc01g090500	174.97	0.178973	0.246424	0.72628	0.467667	0.721461		Solyc01g091840	18.9477	0.416862	0.423486	0.984357	0.32494	0.589424
Solyc01g091850	4.43878	-0.389274	0.649141	-0.599676	0.548722	0.757128		Solyc01g090550	175.577	0.0779263	0.210213	0.370702	0.710859	0.873347		Solyc01g091850	4.43878	0.348465	0.65741	0.530057	0.596072	0.801965
Solyc01g091860	58.401	-0.204058	0.28903	-0.70601	0.480182	0.707336		Solyc01g090560	78.4853	-1.19298	0.259107	-4.60421	4.14044e-06	7.01424e-05		Solyc01g091860	58.401	0.344091	0.291741	1.17944	0.238224	0.493287
Solyc01g091880	286.58	-0.0232757	0.163519	-0.142343	0.886809	0.952064		Solyc01g090590	231.812	0.763387	0.43608	1.75057	0.0800207	0.254038		Solyc01g091880	286.58	0.128867	0.16491	0.781438	0.434545	0.685729
Solyc01g091890	305.393	-0.11097	0.189049	-0.586991	0.55721	0.763759		Solyc01g090610	461.543	-0.172829	0.311311	-0.555164	0.578782	0.79847		Solyc01g091890	305.393	0.305536	0.189712	1.61053	0.107283	0.307407
Solyc01g091900	96.2339	0.82624	0.249048	3.31759	0.000907981	0.00876997		Solyc01g090630	38.3622	-0.459767	0.548907	-0.837604	0.402253	0.670037		Solyc01g091900	96.2339	-0.584594	0.250109	-2.33736	0.0194206	0.0985672
Solyc01g091910	52.682	0.29212	0.31015	0.941868	0.34626	0.593961		Solyc01g090640	14.451	-0.124142	0.463467	-0.267855	0.788811	0.914759		Solyc01g091910	52.682	-0.418959	0.318206	-1.31663	0.187963	0.428521
Solyc01g091920	78.7988	-0.464338	0.296735	-1.56482	0.117625	0.310331		Solyc01g090650	14.1779	1.59852	0.584537	2.73468	0.00624415	0.0386142		Solyc01g091920	78.7988	-1.26212	0.325607	-3.87622	0.000106094	0.00170633
Solyc01g091930	35.9969	-1.57744	0.359721	-4.38518	1.1589e-05	0.000225032		Solyc01g090660	1.75861	0.199067	0.725287	0.274466	0.783726	0.911575		Solyc01g091930	35.9969	-0.41837	0.395992	-1.05651	0.290735	0.552649
Solyc01g091940	34.1304	0.021269	0.343557	0.0619082	0.950636	0.980934		Solyc01g090670	94.2209	0.291829	0.217705	1.34048	0.180091	0.427355		Solyc01g091940	34.1304	-0.175524	0.355427	-0.493839	0.62142	0.816851
Solyc01g091950	418.036	-0.204125	0.150618	-1.35525	0.175338	0.398306		Solyc01g090680	150.544	0.0136856	0.209585	0.0652985	0.947936	0.981628		Solyc01g091950	418.036	0.0291423	0.153347	0.190042	0.849277	0.937731
Solyc01g092950	2.80672	-0.220193	0.713087	-0.308788	0.757483	0.885473		Solyc01g090690	406.936	0.262571	0.164477	1.5964	0.110399	0.313609		Solyc01g092950	2.80672	0.642592	0.711517	0.903129	0.366457	0.627111
Solyc01g093970	161.84	-0.119154	0.185091	-0.643759	0.519732	0.735774		Solyc01g090700	119.04	-0.0453442	0.304041	-0.149138	0.881444	0.955399		Solyc01g093970	161.84	-0.882677	0.200077	-4.41168	1.0257e-05	0.000247342
Solyc01g093980	5.77027	0.810575	0.657724	1.23239	0.217802	0.453251		Solyc01g090710	17.5469	-0.751149	0.45368	-1.65568	0.0977866	0.289785		Solyc01g093980	5.77027	-1.10444	0.670747	-1.64658	0.0996447	0.292931
Solyc01g093990	24.027	-0.418202	0.415465	-1.00659	0.314132	0.561799		Solyc01g090720	86.6546	-0.0315685	0.230071	-0.137212	0.890863	0.958758		Solyc01g093990	24.027	0.23081	0.425927	0.5419	0.587888	0.796282
Solyc01g094000	267.231	0.340973	0.156834	2.17411	0.0296972	0.121619		Solyc01g090730	3.44116	-0.281284	0.723836	-0.388601	0.697571	0.865813		Solyc01g094000	267.231	-0.0123431	0.15677	-0.0787334	0.937245	0.978233
Solyc01g094010	103.455	0.190413	0.268633	0.708821	0.478435	0.706051		Solyc01g090740	12.4744	0.276692	0.481234	0.574963	0.565316	0.789043		Solyc01g094010	103.455	-0.518123	0.276994	-1.87052	0.061412	0.213583
Solyc01g094020	28.1447	-0.213218	0.382136	-0.557964	0.576869	0.778405		Solyc01g090750	450.621	0.425099	0.143602	2.96026	0.00307377	0.0221241		Solyc01g094020	28.1447	-0.0865378	0.398975	-0.216901	0.828286	0.927408
Solyc01g094030	270.764	-0.676912	0.160319	-4.22229	2.41829e-05	0.000428317		Solyc01g090760	104.156	0.603142	0.527851	1.14264	0.25319	0.523261		Solyc01g094030	270.764	-0.0707773	0.167424	-0.422743	0.672483	0.847191
Solyc01g094040	272.907	0.563516	0.178333	3.15991	0.00157816	0.0134739		Solyc01g090770	176.85	0.309728	0.189027	1.63854	0.101309	0.297101		Solyc01g094040	272.907	-0.571817	0.181101	-3.15744	0.00159159	0.0151902
Solyc01g094060	66.2375	-0.265543	0.280513	-0.946634	0.343825	0.591594		Solyc01g090780	250.045	0.0415342	0.194527	0.213514	0.830926	0.932493		Solyc01g094060	66.2375	0.439947	0.282574	1.55692	0.119489	0.327635
Solyc01g094070	3.35264	-1.67026	0.714084	-2.33902	0.0193344	0.0896192		Solyc01g090790	13.2172	0.195065	0.563833	0.345962	0.729371	0.88322		Solyc01g094070	3.35264	2.22565	0.71442	3.11532	0.00183745	0.0168431
Solyc01g094080	76.2669	-0.277929	0.353259	-0.786758	0.431424	0.66989		Solyc01g090800	141.302	-1.26065	0.277294	-4.54625	5.46114e-06	8.97078e-05		Solyc01g094080	76.2669	-1.16111	0.370053	-3.13769	0.00170283	0.015924
Solyc01g094110	3.12592	-0.466029	0.720596	-0.646727	0.517809	0.734991		Solyc01g090810	11.2512	-2.14362	0.697373	-3.07385	0.00211315	0.0163248		Solyc01g094110	3.12592	0.677979	0.720947	0.9404	0.347013	0.609202
Solyc01g094120	13.1722	-1.13533	0.505961	-2.24391	0.0248381	0.10675		Solyc01g090840	5.11353	-0.491829	0.626054	-0.785601	0.432102	0.693454		Solyc01g094120	13.1722	-0.331001	0.552617	-0.59897	0.549193	0.771918
Solyc01g094140	19.948	-0.357098	0.513646	-0.695222	0.486916	0.712263		Solyc01g090850	72.5858	0.0859743	0.291202	0.295239	0.767811	0.903966		Solyc01g094140	19.948	-0.086814	0.531136	-0.16345	0.870164	0.949475
Solyc01g094150	111.453	-0.0615889	0.216016	-0.285113	0.775557	0.895808		Solyc01g090860	11.9611	1.51815	0.49964	3.03849	0.00237766	0.0179662		Solyc01g094150	111.453	-0.145083	0.222422	-0.652286	0.514217	0.746064
Solyc01g094170	352.082	1.46966	0.372529	3.94508	7.97718e-05	0.00119587		Solyc01g090870	3.74182	-1.06266	0.66307	-1.60263	0.109016	0.31096		Solyc01g094170	352.082	-1.01825	0.37228	-2.73516	0.00623491	0.0431081
Solyc01g094190	64.4469	0.0698056	0.358495	0.194719	0.845613	0.932952		Solyc01g090880	87.5461	0.914176	0.345924	2.6427	0.00822467	0.0475573		Solyc01g094190	64.4469	0.122631	0.360128	0.340521	0.733464	0.880844
Solyc01g094200	380.912	-0.398479	0.159388	-2.50005	0.0124176	0.0650856		Solyc01g090890	1.2924	-0.337044	0.691096	-0.487696	0.625765	0.825479		Solyc01g094200	380.912	0.571651	0.160221	3.56789	0.000359871	0.00463623
Solyc01g094210	16.8428	-0.497218	0.570727	-0.871201	0.383644	0.629027		Solyc01g090900	106.813	-0.232204	0.214382	-1.08313	0.278749	0.552422		Solyc01g094210	16.8428	0.154422	0.588759	0.262283	0.793103	0.908587
Solyc01g094220	60.9591	0.597853	0.29757	2.00912	0.0445246	0.162532		Solyc01g090910	336.8	0.221438	0.211669	1.04615	0.29549	0.570886		Solyc01g094220	60.9591	-0.324152	0.298253	-1.08684	0.277109	0.536826
Solyc01g094240	6.0977	0.378915	0.577258	0.656405	0.511564	0.72967		Solyc01g090920	3.11461	0.479869	0.697267	0.688214	0.491318	0.738276		Solyc01g094240	6.0977	-0.427014	0.587422	-0.726929	0.467269	0.712937
Solyc01g094250	88.2426	-1.22784	0.458266	-2.67931	0.00737744	0.0441136		Solyc01g090940	66.1974	-0.149908	0.248608	-0.602989	0.546516	0.776901		Solyc01g094250	88.2426	1.08788	0.459544	2.36731	0.0179177	0.0928377
Solyc01g094260	212.254	-1.16468	0.341835	-3.40715	0.000656459	0.00678461		Solyc01g090950	82.6459	-1.47076	0.24421	-6.02254	1.71704e-09	5.22523e-08		Solyc01g094260	212.254	0.979953	0.342844	2.8583	0.00425911	0.0320539
Solyc01g094270	4.67575	-1.47045	0.683405	-2.15165	0.0314247	0.126793		Solyc01g090970	126.829	-2.28532	0.387828	-5.8926	3.80168e-09	1.10326e-07		Solyc01g094270	4.67575	1.15408	0.687764	1.67802	0.0933433	0.280681
Solyc01g094280	44.9121	0.411152	0.327773	1.25438	0.209703	0.442606		Solyc01g090980	13.9767	0.523327	0.723986	0.722841	0.469778	0.723491		Solyc01g094280	44.9121	-0.190531	0.3294	-0.578417	0.562983	0.780398
Solyc01g094290	70.9254	-0.0352207	0.253819	-0.138763	0.889637	0.952298		Solyc01g090990	130.791	0.135998	0.236666	0.574643	0.565533	0.78909		Solyc01g094290	70.9254	0.244606	0.255397	0.957747	0.33819	0.601442
Solyc01g094330	38.2719	-0.718934	0.376989	-1.90704	0.0565151	0.191769		Solyc01g091010	32.0965	1.11224	0.725214	1.53367	0.12511	0.339643		Solyc01g094330	38.2719	0.212127	0.390543	0.543159	0.58702	0.795797
Solyc01g094340	82.7035	0.181991	0.302281	0.602058	0.547136	0.755704		Solyc01g091020	114.232	0.201503	0.235604	0.855262	0.392406	0.661799		Solyc01g094340	82.7035	0.570833	0.297589	1.9182	0.0550863	0.199127
Solyc01g094350	17.2216	1.37603	0.615727	2.23481	0.0254301	0.108683		Solyc01g091030	32.4582	0.21753	0.51128	0.425461	0.6705	0.849784		Solyc01g094350	17.2216	0.936274	0.576264	1.62473	0.10422	0.301506
Solyc01g094360	3.91229	0.485689	0.720369	0.674223	0.50017	0.720653		Solyc01g091040	150.57	-1.86859	0.245891	-7.59925	2.97844e-14	1.79639e-12		Solyc01g094360	3.91229	0.219268	0.718199	0.305303	0.760136	0.893506
Solyc01g094370	1093.71	0.149815	0.169791	0.882346	0.37759	0.623103		Solyc01g091050	1800.75	-3.08485	0.249823	-12.3482	4.98239e-35	3.56312e-32		Solyc01g094370	1093.71	-0.386918	0.170908	-2.26389	0.0235806	0.112432
Solyc01g094410	451.745	-0.654147	0.28144	-2.32428	0.0201104	0.0921036		Solyc01g091060	1.59067	-0.631153	0.721265	-0.875064	0.381539	0.652596		Solyc01g094410	451.745	-0.108562	0.284162	-0.382042	0.70243	0.86483
Solyc01g094420	216.39	-0.270722	0.19633	-1.37891	0.167921	0.387836		Solyc01g091070	291.461	0.131427	0.140731	0.933885	0.350363	0.625235		Solyc01g094420	216.39	0.211887	0.198967	1.06494	0.286904	0.548732
Solyc01g094460	33.8802	-0.285891	0.443772	-0.644229	0.519427	0.735735		Solyc01g091080	78.4493	-0.047331	0.249995	-0.189328	0.849836	0.941071		Solyc01g094460	33.8802	0.335347	0.447713	0.749022	0.453844	0.7016
Solyc01g094470	618.666	-0.2827	0.174487	-1.62017	0.105195	0.2891		Solyc01g091090	26.8248	0.967738	0.419341	2.30776	0.0210124	0.0973514		Solyc01g094470	618.666	0.00154342	0.176174	0.00876077	0.99301	0.998965
Solyc01g094480	403.376	0.193633	0.138895	1.39409	0.16329	0.381606		Solyc01g091100	1.72638	-1.67145	0.712282	-2.34662	0.0189446	0.0899352		Solyc01g094480	403.376	0.181992	0.138611	1.31297	0.189194	0.430123
Solyc01g094490	57.8873	0.404388	0.3077	1.31423	0.188769	0.416087		Solyc01g091120	653.09	-0.040413	0.169207	-0.238838	0.811231	0.924067		Solyc01g094490	57.8873	-0.300986	0.311512	-0.96621	0.333939	0.597622
Solyc01g094500	40.5439	-0.101016	0.381216	-0.264984	0.791022	0.90398		Solyc01g091130	158.832	3.15978	0.560497	5.63746	1.72576e-08	4.43033e-07		Solyc01g094500	40.5439	0.899998	0.373336	2.41069	0.0159224	0.0848911
Solyc01g094520	66.2971	-0.284546	0.265177	-1.07304	0.283251	0.527847		Solyc01g091140	22.5834	1.04682	0.449284	2.32998	0.0198073	0.093038		Solyc01g094520	66.2971	-0.00843825	0.27404	-0.030792	0.975435	0.991985
Solyc01g094530	102.381	-0.242089	0.224024	-1.08064	0.279859	0.524054		Solyc01g091150	1815.5	-3.06782	0.248339	-12.3534	4.67026e-35	3.46361e-32		Solyc01g094530	102.381	0.259783	0.227819	1.1403	0.25416	0.510827
Solyc01g094540	46.3759	0.709881	0.299272	2.37203	0.0176907	0.0838377		Solyc01g091160	161.651	0.241444	0.27493	0.878201	0.379834	0.65106		Solyc01g094540	46.3759	-0.209344	0.295637	-0.708111	0.478877	0.721564
Solyc01g094550	251.776	-0.728272	0.197765	-3.68251	0.000230949	0.00290723		Solyc01g091180	12.5642	-0.0930373	0.540885	-0.17201	0.86343	0.947516		Solyc01g094550	251.776	0.448025	0.201141	2.22742	0.0259195	0.120253
Solyc01g094560	416.445	-0.315466	0.164801	-1.91423	0.055591	0.18957		Solyc01g091190	521.27	0.316112	0.192017	1.64627	0.0997078	0.293783		Solyc01g094560	416.445	0.545671	0.165227	3.30256	0.00095806	0.0100773
Solyc01g094570	29.6662	-0.633747	0.360951	-1.75577	0.0791271	0.239996		Solyc01g091200	91.5813	-0.846904	0.265883	-3.18525	0.00144629	0.0120068		Solyc01g094570	29.6662	0.620912	0.367418	1.68993	0.0910405	0.276776
Solyc01g094580	105.514	-0.0591689	0.24109	-0.245422	0.806129	0.911905		Solyc01g091210	146.313	0.520898	0.281787	1.84856	0.064522	0.21957		Solyc01g094580	105.514	0.2959	0.241942	1.22302	0.221322	0.473323
Solyc01g094590	13.8366	-0.579276	0.529033	-1.09497	0.27353	0.517322		Solyc01g091220	549.607	0.433113	0.218142	1.98546	0.0470931	0.174957		Solyc01g094590	13.8366	0.205718	0.539045	0.381635	0.702732	0.864901
Solyc01g094610	3.15259	-0.65678	0.710502	-0.924388	0.355284	0.602615		Solyc01g091230	31.1679	-0.202446	0.446606	-0.4533	0.650333	0.838441		Solyc01g094610	3.15259	1.42194	0.702732	2.02344	0.0430278	0.170166
Solyc01g094620	174.277	0.0601146	0.201678	0.298072	0.765648	0.89067		Solyc01g091240	7.24293	-0.705645	0.603599	-1.16906	0.242379	0.50997		Solyc01g094620	174.277	-0.189816	0.205426	-0.92401	0.355481	0.617165
Solyc01g094630	93.7218	-0.116807	0.204656	-0.570748	0.568171	0.77154		Solyc01g091250	111.77	0.238236	0.337588	0.7057	0.480375	0.731233		Solyc01g094630	93.7218	0.189676	0.207961	0.912073	0.36173	0.623123
Solyc01g094640	55.3286	0.401268	0.307503	1.30493	0.191918	0.419834		Solyc01g091260	2580.49	2.80749	0.382883	7.33251	2.2588e-13	1.17787e-11		Solyc01g094640	55.3286	-0.202836	0.309367	-0.655648	0.512051	0.744743
Solyc01g094660	139.455	0.151327	0.273939	0.552412	0.580666	0.78113		Solyc01g091270	1474.24	3.2445	0.438159	7.40483	1.31319e-13	7.06863e-12		Solyc01g094660	139.455	0.117204	0.27441	0.427112	0.669298	0.845698
Solyc01g094670	45.2931	0.223512	0.306851	0.728407	0.466365	0.697666		Solyc01g091280	219.635	-0.164858	0.180089	-0.915422	0.35997	0.634679		Solyc01g094670	45.2931	-0.39221	0.317493	-1.23533	0.216707	0.467988
Solyc01g094680	68.0563	-0.537431	0.287809	-1.86732	0.0618575	0.20389		Solyc01g091310	130.253	-0.488398	0.254236	-1.92104	0.0547268	0.195121		Solyc01g094680	68.0563	-0.157635	0.301321	-0.523145	0.600874	0.804485
Solyc01g094690	2023.19	1.1657	0.244498	4.7677	1.86337e-06	4.57674e-05		Solyc01g091320	173.252	0.479007	0.49035	0.976869	0.328634	0.604998		Solyc01g094690	2023.19	-2.38374	0.246627	-9.66538	4.23028e-22	2.70504e-19
Solyc01g094700	367.139	0.125105	0.346207	0.36136	0.717831	0.86443		Solyc01g091330	59.7679	-0.0486428	0.320431	-0.151804	0.879341	0.954566		Solyc01g094700	367.139	-0.42233	0.347761	-1.21443	0.224585	0.477166
Solyc01g094720	126.289	0.669253	0.318355	2.10222	0.0355341	0.137952		Solyc01g091340	12.1474	0.238682	0.533764	0.447167	0.654754	0.840921		Solyc01g094720	126.289	-0.148226	0.316912	-0.467718	0.639986	0.828988
Solyc01g094750	16.527	-0.686897	0.56021	-1.22614	0.220146	0.455877		Solyc01g091350	26.1147	-0.260929	0.387429	-0.673489	0.500637	0.744891		Solyc01g094750	16.527	-0.693435	0.602484	-1.15096	0.249749	0.505992
Solyc01g094760	19.8161	-0.147981	0.41566	-0.356016	0.721829	0.866483		Solyc01g091360	13.95	1.23778	0.560062	2.21007	0.0271	0.116674		Solyc01g094760	19.8161	0.0799122	0.424985	0.188035	0.850849	0.938772
Solyc01g094770	357.516	0.282668	0.180784	1.56357	0.117918	0.310783		Solyc01g091370	58.432	0.0121958	0.25472	0.047879	0.961813	0.987009		Solyc01g094770	357.516	-0.180404	0.181902	-0.99177	0.32131	0.585417
Solyc01g094780	21.2819	0.0401377	0.422571	0.0949846	0.924327	0.967801		Solyc01g091380	9.98566	0.455483	0.597745	0.762001	0.446059	0.704057		Solyc01g094780	21.2819	-0.901576	0.454786	-1.98242	0.0474323	0.180985
Solyc01g094790	53.7067	-0.487736	0.283011	-1.72338	0.0848194	0.251326		Solyc01g091390	64.1612	-0.107586	0.288105	-0.373426	0.708831	0.872113		Solyc01g094790	53.7067	0.402595	0.288695	1.39454	0.163155	0.393781
Solyc01g094800	162.771	0.10904	0.223194	0.488542	0.625166	0.808951		Solyc01g091420	5.38878	0.0919345	0.678294	0.135538	0.892187	0.959547		Solyc01g094800	162.771	-0.108046	0.225796	-0.47851	0.632287	0.82351
Solyc01g094810	733.126	0.484287	0.195881	2.47236	0.0134226	0.0687974		Solyc01g091450	2.18208	0.153364	0.713747	0.214872	0.829867	0.931774		Solyc01g094810	733.126	-0.601765	0.196963	-3.05522	0.00224892	0.0195977
Solyc01g094820	12.2707	-0.412952	0.543768	-0.759427	0.447597	0.683992		Solyc01g091460	257.599	0.036837	0.231344	0.15923	0.873488	0.951979		Solyc01g094820	12.2707	-0.13949	0.559859	-0.249151	0.803244	0.913825
Solyc01g094830	36.9974	-0.494175	0.378534	-1.3055	0.191724	0.419776		Solyc01g091470	227.721	-0.0860775	0.216124	-0.398278	0.690425	0.861509		Solyc01g094830	36.9974	-1.37226	0.422053	-3.2514	0.00114838	0.0116179
Solyc01g094840	215.523	-0.720511	0.309133	-2.33075	0.0197664	0.0909551		Solyc01g091480	23.9246	0.0632566	0.401871	0.157405	0.874925	0.95285		Solyc01g094840	215.523	0.817655	0.310033	2.63732	0.00835651	0.0533987
Solyc01g094860	20.9202	-0.930762	0.460445	-2.02144	0.0432345	0.158981		Solyc01g091490	2.18781	0.869441	0.720102	1.20739	0.227284	0.491591		Solyc01g094860	20.9202	0.173793	0.482003	0.360564	0.718425	0.872919
Solyc01g094880	124.582	-0.204869	0.243388	-0.841739	0.399934	0.642277		Solyc01g091500	12.4125	0.0854057	0.476807	0.17912	0.857844	0.945167		Solyc01g094880	124.582	0.310349	0.245702	1.26311	0.206549	0.453989
Solyc01g094890	182.513	-0.584497	0.232091	-2.5184	0.0117889	0.0626042		Solyc01g091510	94.0655	0.170293	0.207252	0.821674	0.411263	0.676952		Solyc01g094890	182.513	-1.08172	0.249359	-4.33801	1.43777e-05	0.000327962
Solyc01g094920	783.255	-0.775556	0.222363	-3.48779	0.000487036	0.00540167		Solyc01g091520	74.6034	0.692135	0.292811	2.36376	0.0180906	0.0868903		Solyc01g094920	783.255	-1.46696	0.228715	-6.41394	1.4181e-10	1.22313e-08
Solyc01g094930	399.199	-0.352709	0.147678	-2.38836	0.0169236	0.0812402		Solyc01g091530	1241.79	-2.05273	0.224148	-9.15792	5.29091e-20	6.26894e-18		Solyc01g094930	399.199	-0.845515	0.157131	-5.38095	7.40927e-08	3.21022e-06
Solyc01g094940	410.296	-0.0195012	0.157399	-0.123897	0.901397	0.957584		Solyc01g091550	118.001	0.0726738	0.24048	0.302203	0.762497	0.900725		Solyc01g094940	410.296	-0.314973	0.160907	-1.95748	0.0502913	0.187835
Solyc01g094950	3794.9	-0.614547	0.179878	-3.41647	0.000634396	0.00662774		Solyc01g091570	270.341	-0.29727	0.224173	-1.32607	0.184816	0.434064		Solyc01g094950	3794.9	-0.299149	0.180487	-1.65745	0.0974288	0.288743
Solyc01g094960	225.52	-0.246903	0.281317	-0.877667	0.380125	0.62558		Solyc01g091580	37.3432	0.894513	0.396628	2.25529	0.024115	0.10774		Solyc01g094960	225.52	0.288297	0.282532	1.02041	0.307536	0.571266
Solyc01g094970	8.94484	-0.556368	0.695469	-0.79999	0.423716	0.663744		Solyc01g091590	35.2249	1.44546	0.509232	2.83851	0.00453243	0.0301519		Solyc01g094970	8.94484	0.385756	0.699448	0.551515	0.581281	0.79177
Solyc01g094990	4.28065	-1.18331	0.707212	-1.6732	0.0942874	0.269326		Solyc01g091600	293.392	-1.33724	0.158367	-8.44391	3.06885e-17	2.71905e-15		Solyc01g094990	4.28065	0.894562	0.71392	1.25303	0.210195	0.45922
Solyc01g095000	33.7008	1.47068	0.404379	3.6369	0.000275944	0.00335768		Solyc01g091610	1.43789	-0.476176	0.70604	-0.674432	0.500037	0.744851		Solyc01g095000	33.7008	-0.834881	0.398918	-2.09286	0.0363616	0.151628
Solyc01g095010	77.3145	0.139323	0.243084	0.573148	0.566545	0.770348		Solyc01g091620	284.667	-0.203498	0.24827	-0.819664	0.412408	0.678039		Solyc01g095010	77.3145	-0.130495	0.247737	-0.526749	0.598368	0.803408
Solyc01g095020	89.7232	0.264826	0.241667	1.09583	0.273152	0.517029		Solyc01g091630	262.396	-0.211318	0.31913	-0.662169	0.507863	0.749274		Solyc01g095020	89.7232	-0.0230846	0.242645	-0.0951375	0.924206	0.97301
Solyc01g095030	578.359	2.61582	0.410892	6.3662	1.93765e-10	1.05372e-08		Solyc01g091640	216.229	-1.44951	0.223942	-6.47272	9.62559e-11	3.53009e-09		Solyc01g095030	578.359	-1.22751	0.408985	-3.00135	0.00268785	0.0224016
Solyc01g095040	302.278	0.208561	0.178473	1.16858	0.242572	0.483951		Solyc01g091650	179.908	0.571143	0.19941	2.86417	0.00418107	0.0283514		Solyc01g095040	302.278	0.0685292	0.178783	0.383308	0.701491	0.864234
Solyc01g095050	3259.79	0.094339	0.165113	0.571362	0.567755	0.771269		Solyc01g091660	108.921	-0.643627	0.331306	-1.9427	0.052053	0.188041		Solyc01g095050	3259.79	0.239247	0.165121	1.44892	0.147361	0.372438
Solyc01g095070	578.711	-0.572311	0.177465	-3.22493	0.00126005	0.0113926		Solyc01g091670	26.3683	-1.89403	0.609257	-3.10875	0.00187879	0.0147914		Solyc01g095070	578.711	0.548597	0.178283	3.07712	0.00209013	0.0185897
Solyc01g095080	3.49646	0.375479	0.716441	0.524089	0.600216	0.79316		Solyc01g091690	42.0479	-0.502262	0.432648	-1.1609	0.245682	0.513842		Solyc01g095080	3.49646	0.253999	0.717726	0.353894	0.723418	0.876027
Solyc01g095090	4.88878	0.00888392	0.662022	0.0134194	0.989293	0.997042		Solyc01g091700	40.6075	-1.12311	0.394186	-2.84918	0.00438326	0.0293546		Solyc01g095090	4.88878	0.537201	0.656304	0.818525	0.413058	0.667923
Solyc01g095100	25.0342	0.468575	0.460751	1.01698	0.309162	0.557099		Solyc01g091710	146.771	0.369001	0.236016	1.56346	0.117945	0.32729		Solyc01g095100	25.0342	-0.0426574	0.457955	-0.0931476	0.925786	0.973543
Solyc01g095110	2.82412	-0.400516	0.722022	-0.554714	0.57909	0.780198		Solyc01g091720	379.253	1.54507	0.417698	3.69903	0.000216427	0.00231875		Solyc01g095110	2.82412	1.23915	0.715386	1.73214	0.0832488	0.260748
Solyc01g095120	40.925	0.235899	0.289716	0.814244	0.415505	0.656603		Solyc01g091730	1179.76	-0.103959	0.160564	-0.647458	0.517336	0.755362		Solyc01g095120	40.925	-0.0850058	0.29271	-0.29041	0.771503	0.898665
Solyc01g095140	264.425	2.17645	0.521959	4.16977	3.04912e-05	0.000525004		Solyc01g091740	112.386	-0.0599165	0.217645	-0.275294	0.78309	0.911216		Solyc01g095140	264.425	-1.83655	0.521973	-3.51848	0.000434024	0.00534432
Solyc01g095150	2299.99	0.133784	0.315038	0.424659	0.671085	0.836607		Solyc01g091750	217.864	0.16365	0.152542	1.07282	0.283351	0.55795		Solyc01g095150	2299.99	-0.430235	0.315253	-1.36473	0.172338	0.406958
Solyc01g095170	85.9372	-1.22186	0.381014	-3.20686	0.00134193	0.0118952		Solyc01g091760	1.70136	-0.12241	0.724469	-0.168965	0.865824	0.948679		Solyc01g095170	85.9372	-0.00514327	0.39037	-0.0131754	0.989488	0.997606
Solyc01g095180	109.285	-0.196466	0.258864	-0.758953	0.447881	0.684087		Solyc01g091770	70.1325	-0.126413	0.296923	-0.425744	0.670294	0.849759		Solyc01g095180	109.285	-0.408867	0.269414	-1.51761	0.129112	0.342671
Solyc01g095210	212.364	-0.0970459	0.253794	-0.38238	0.702179	0.85673		Solyc01g091780	46.859	0.17292	0.281505	0.614269	0.539037	0.770537		Solyc01g095200	1371.28	-1.18095	0.188998	-6.24849	4.14434e-10	3.0989e-08
Solyc01g095220	140.058	-0.330445	0.282873	-1.16818	0.242735	0.484112		Solyc01g091790	16.2927	-0.177002	0.471624	-0.375303	0.707435	0.871305		Solyc01g095210	212.364	-0.360191	0.258754	-1.39202	0.163917	0.394917
Solyc01g095230	21.0981	0.0534023	0.369599	0.144487	0.885116	0.951347		Solyc01g091800	33.7795	0.709345	0.425349	1.66768	0.0953796	0.284972		Solyc01g095220	140.058	0.481807	0.283857	1.69736	0.0896294	0.274098
Solyc01g095240	40.1559	0.101614	0.394645	0.257482	0.796807	0.907114		Solyc01g091820	30.3398	0.276718	0.405872	0.681786	0.495374	0.741026		Solyc01g095230	21.0981	0.207466	0.370648	0.559739	0.575658	0.787648
Solyc01g095270	119.985	0.693536	0.245831	2.82119	0.00478459	0.0318812		Solyc01g091830	24.7465	-0.0583835	0.570911	-0.102264	0.918547	0.968565		Solyc01g095240	40.1559	0.596394	0.390419	1.52758	0.126618	0.338508
Solyc01g095280	266.31	0.153179	0.185771	0.824561	0.409621	0.651193		Solyc01g091840	18.9477	-0.266285	0.401695	-0.662903	0.507392	0.74912		Solyc01g095270	119.985	-0.4649	0.246914	-1.88285	0.0597214	0.209709
Solyc01g095290	42.4725	0.458003	0.323092	1.41756	0.156318	0.371625		Solyc01g091850	4.43878	-0.0408093	0.643079	-0.0634592	0.949401	0.982109		Solyc01g095280	266.31	0.0971378	0.186286	0.521444	0.602057	0.804942
Solyc01g095300	156.593	0.318733	0.275945	1.15506	0.248065	0.489531		Solyc01g091860	58.401	0.140033	0.285359	0.490724	0.623622	0.823912		Solyc01g095290	42.4725	-1.82486	0.374616	-4.87127	1.10882e-06	3.55127e-05
Solyc01g095310	13.1048	0.828326	0.48015	1.72514	0.084502	0.250721		Solyc01g091880	286.58	0.105591	0.163679	0.64511	0.518856	0.756596		Solyc01g095300	156.593	-0.856271	0.283639	-3.01887	0.00253716	0.0214249
Solyc01g095320	3007.47	4.96594	0.35953	13.8123	2.14862e-43	2.09706e-40		Solyc01g091890	305.393	0.194566	0.188288	1.03335	0.301442	0.577588		Solyc01g095310	13.1048	-0.966604	0.49155	-1.96644	0.0492476	0.185393
Solyc01g095330	4.71587	1.83831	0.678059	2.71114	0.00670524	0.0410776		Solyc01g091900	96.2339	0.241646	0.257417	0.938732	0.347868	0.623125		Solyc01g095320	3007.47	-1.4148	0.35563	-3.97828	6.94159e-05	0.00120982
Solyc01g095340	5474.16	4.67736	0.356758	13.1108	2.85756e-39	1.89252e-36		Solyc01g091910	52.682	-0.126839	0.320012	-0.396357	0.691842	0.862444		Solyc01g095330	4.71587	-1.48	0.676591	-2.18744	0.0287107	0.12882
Solyc01g095360	15.8428	1.54438	0.462318	3.34051	0.000836243	0.00818759		Solyc01g091920	78.7988	-1.72646	0.320485	-5.38702	7.1634e-08	1.67179e-06		Solyc01g095340	5474.16	-2.0496	0.355291	-5.76881	7.98331e-09	4.34142e-07
Solyc01g095370	326.049	0.155458	0.242895	0.640021	0.522159	0.737775		Solyc01g091930	35.9969	-1.99581	0.374086	-5.33517	9.54533e-08	2.18111e-06		Solyc01g095360	15.8428	-1.06725	0.456209	-2.33939	0.0193151	0.0982658
Solyc01g095390	21.1806	1.92323	0.486499	3.95321	7.71107e-05	0.00116067		Solyc01g091940	34.1304	-0.154255	0.351845	-0.438417	0.661084	0.844142		Solyc01g095370	326.049	-0.00840229	0.243575	-0.0344957	0.972482	0.991002
Solyc01g095400	530.083	0.00644573	0.154128	0.0418205	0.966642	0.988334		Solyc01g091950	418.036	-0.174982	0.151386	-1.15587	0.247734	0.516624		Solyc01g095390	21.1806	-0.388202	0.44741	-0.867665	0.385578	0.644737
Solyc01g095410	1747.13	-0.342079	0.113238	-3.02088	0.00252045	0.0194909		Solyc01g092950	2.80672	0.4224	0.706638	0.59776	0.55	0.77885		Solyc01g095400	530.083	-0.0747651	0.155748	-0.48004	0.631199	0.822959
Solyc01g095420	105.418	0.273323	0.201066	1.35937	0.174029	0.396559		Solyc01g093970	161.84	-1.00183	0.197853	-5.06351	4.11605e-07	8.46199e-06		Solyc01g095410	1747.13	-0.0502039	0.114312	-0.439182	0.660529	0.84046
Solyc01g095430	467.956	0.494193	0.455346	1.08531	0.277783	0.521695		Solyc01g093980	5.77027	-0.293863	0.682654	-0.430472	0.666852	0.847488		Solyc01g095420	105.418	-0.13806	0.203564	-0.678213	0.497636	0.735242
Solyc01g095440	9.15599	-0.031625	0.544268	-0.0581056	0.953665	0.98265		Solyc01g093990	24.027	-0.187393	0.413031	-0.453701	0.650044	0.838367		Solyc01g095430	467.956	0.658698	0.454688	1.44868	0.147427	0.372463
Solyc01g095450	76.9206	-1.04054	0.431478	-2.41158	0.0158836	0.0777166		Solyc01g094000	267.231	0.32863	0.158011	2.07979	0.0375447	0.148547		Solyc01g095440	9.15599	-0.664791	0.570498	-1.16528	0.243905	0.499182
Solyc01g095460	411.231	-0.276684	0.213925	-1.29337	0.195883	0.425264		Solyc01g094010	103.455	-0.32771	0.277175	-1.18232	0.237078	0.503901		Solyc01g095450	76.9206	-0.973537	0.454297	-2.14295	0.0321169	0.139121
Solyc01g095470	269.165	-0.541802	0.243596	-2.22418	0.0261362	0.110909		Solyc01g094020	28.1447	-0.299756	0.388804	-0.770969	0.440725	0.700571		Solyc01g095460	411.231	0.447642	0.214451	2.08739	0.0368528	0.153194
Solyc01g095480	16.4011	0.188706	0.461919	0.408527	0.682887	0.844829		Solyc01g094030	270.764	-0.74769	0.162233	-4.60872	4.05147e-06	6.88265e-05		Solyc01g095470	269.165	0.623523	0.244714	2.54797	0.0108353	0.0640311
Solyc01g095490	276.116	-0.14532	0.206096	-0.705108	0.480743	0.707716		Solyc01g094040	272.907	-0.00830082	0.183639	-0.0452019	0.963946	0.987975		Solyc01g095480	16.4011	0.437058	0.453748	0.963218	0.335438	0.599006
Solyc01g095500	21.6736	-0.494452	0.589658	-0.83854	0.401728	0.644078		Solyc01g094050	2.29979	1.37469	0.721593	1.90507	0.0567707	0.200166		Solyc01g095490	276.116	0.178198	0.207384	0.859264	0.390195	0.648961
Solyc01g095510	69.0766	0.0260315	0.258313	0.100775	0.919729	0.965411		Solyc01g094060	66.2375	0.174404	0.275336	0.633421	0.526459	0.761651		Solyc01g095500	21.6736	0.232994	0.594136	0.392156	0.694943	0.860386
Solyc01g095530	39.4168	0.827182	0.568868	1.45408	0.145923	0.356286		Solyc01g094070	3.35264	0.555393	0.722947	0.768235	0.442348	0.701923		Solyc01g095510	69.0766	0.151503	0.260244	0.582157	0.560461	0.778866
Solyc01g095540	9.532	2.66369	0.600114	4.43864	9.05283e-06	0.000182871		Solyc01g094080	76.2669	-1.43904	0.367479	-3.91598	9.00387e-05	0.00110069		Solyc01g095530	39.4168	-0.032489	0.563202	-0.0576863	0.953998	0.984307
Solyc01g095560	44.191	-0.564664	0.321651	-1.75552	0.0791712	0.240012		Solyc01g094110	3.12592	0.211949	0.718943	0.294807	0.768142	0.904122		Solyc01g095540	9.532	-0.845629	0.547693	-1.54398	0.122592	0.332605
Solyc01g095570	329.655	-0.838787	0.171517	-4.89042	1.00623e-06	2.66565e-05		Solyc01g094120	13.1722	-1.46633	0.522683	-2.8054	0.00502546	0.0327145		Solyc01g095560	44.191	0.527436	0.326059	1.61761	0.105747	0.30445
Solyc01g095580	385.662	1.82777	0.376611	4.85321	1.21479e-06	3.15504e-05		Solyc01g094140	19.948	-0.443912	0.519613	-0.854314	0.392931	0.662206		Solyc01g095570	329.655	0.519711	0.174495	2.97837	0.00289789	0.0237869
Solyc01g095590	81.4899	-0.416656	0.256978	-1.62137	0.104938	0.288718		Solyc01g094150	111.453	-0.206672	0.219823	-0.940176	0.347127	0.622285		Solyc01g095580	385.662	0.508999	0.370889	1.37238	0.169947	0.403853
Solyc01g095610	82.5262	-0.366657	0.274927	-1.33365	0.182319	0.407439		Solyc01g094170	352.082	0.451411	0.374369	1.20579	0.227897	0.492483		Solyc01g095590	81.4899	0.41605	0.260749	1.59559	0.110579	0.312303
Solyc01g095620	839.787	-0.863414	0.351696	-2.455	0.0140884	0.0713813		Solyc01g094190	64.4469	0.192437	0.358885	0.536207	0.591815	0.804461		Solyc01g095610	82.5262	-0.810588	0.294525	-2.75219	0.0059199	0.0415042
Solyc01g095630	69.7334	-0.603042	0.418981	-1.43931	0.150064	0.362672		Solyc01g094200	380.912	0.173172	0.156625	1.10565	0.268878	0.541434		Solyc01g095620	839.787	0.885419	0.35196	2.51568	0.0118802	0.0686738
Solyc01g095670	130.515	0.347211	0.441484	0.786462	0.431597	0.66989		Solyc01g094210	16.8428	-0.342796	0.569683	-0.601732	0.547353	0.777224		Solyc01g095630	69.7334	0.142095	0.426088	0.333487	0.738767	0.882833
Solyc01g095680	54.8621	0.819588	0.359917	2.27716	0.0227766	0.100852		Solyc01g094220	60.9591	0.273702	0.30409	0.900069	0.368084	0.641583		Solyc01g095670	130.515	0.125616	0.440982	0.284856	0.775755	0.900958
Solyc01g095690	6.33219	1.38884	0.669382	2.0748	0.038005	0.144689		Solyc01g094240	6.0977	-0.0480992	0.592687	-0.0811545	0.935319	0.976042		Solyc01g095680	54.8621	-0.426742	0.359017	-1.18864	0.234582	0.488717
Solyc01g095700	645.105	0.492019	0.143071	3.43898	0.000583921	0.00626271		Solyc01g094250	88.2426	-0.13995	0.454312	-0.308049	0.758045	0.898306		Solyc01g095690	6.33219	-1.05401	0.668755	-1.57608	0.115007	0.31992
Solyc01g095720	3.03641	-0.673429	0.707288	-0.952128	0.341032	0.589055		Solyc01g094260	212.254	-0.18473	0.339373	-0.544328	0.586215	0.80067		Solyc01g095700	645.105	-0.529139	0.144607	-3.65916	0.000253047	0.00351498
Solyc01g095730	39.32	0.524963	0.37854	1.38681	0.1655	0.384331		Solyc01g094270	4.67575	-0.316368	0.672915	-0.470146	0.638251	0.832346		Solyc01g095720	3.03641	0.654784	0.711268	0.920587	0.357266	0.619158
Solyc01g095740	47.8965	0.44026	0.298156	1.47661	0.13978	0.34715		Solyc01g094280	44.9121	0.220622	0.333036	0.662456	0.507679	0.749191		Solyc01g095740	47.8965	-0.394058	0.303518	-1.2983	0.194184	0.436902
Solyc01g095750	24.3142	-0.825716	0.613781	-1.34529	0.17853	0.402659		Solyc01g094290	70.9254	0.209385	0.251977	0.830969	0.405991	0.673144		Solyc01g095750	24.3142	0.514031	0.617122	0.83295	0.404873	0.661087
Solyc01g095790	611.714	-0.0176824	0.227068	-0.0778726	0.937929	0.975311		Solyc01g094330	38.2719	-0.506807	0.375386	-1.3501	0.176985	0.423115		Solyc01g095790	611.714	0.506426	0.226795	2.23297	0.0255509	0.119113
Solyc01g095800	22.4779	2.01041	0.59981	3.35174	0.000803054	0.0079254		Solyc01g094340	82.7035	0.752824	0.297708	2.52873	0.0114475	0.0617858		Solyc01g095800	22.4779	-0.236871	0.576404	-0.410947	0.681112	0.853978
Solyc01g095810	2.73233	-0.574117	0.721982	-0.795196	0.4265	0.666246		Solyc01g094350	17.2216	2.31231	0.60499	3.82205	0.000132344	0.00153805		Solyc01g095810	2.73233	-0.242505	0.725006	-0.334487	0.738012	0.882779
Solyc01g095890	47.2952	0.187582	0.331384	0.566055	0.571357	0.774392		Solyc01g094360	3.91229	0.704957	0.71993	0.979203	0.32748	0.604221		Solyc01g095890	47.2952	0.144432	0.331103	0.436216	0.66268	0.841752
Solyc01g095900	18.7	1.48421	0.520411	2.85201	0.00434443	0.0294761		Solyc01g094370	1093.71	-0.237103	0.170872	-1.38761	0.165257	0.405875		Solyc01g095900	18.7	0.0729829	0.492173	0.148287	0.882116	0.954652
Solyc01g095940	8.99196	-0.475038	0.657681	-0.722292	0.470115	0.70113		Solyc01g094410	451.745	-0.762709	0.282333	-2.70145	0.00690378	0.0417624		Solyc01g095940	8.99196	0.26836	0.668295	0.40156	0.688008	0.857575
Solyc01g095970	251.352	-0.149115	0.19155	-0.778465	0.436295	0.674108		Solyc01g094420	216.39	-0.058835	0.195862	-0.30039	0.76388	0.901458		Solyc01g095970	251.352	0.116081	0.194017	0.598304	0.549637	0.77198
Solyc01g095980	24.398	1.1383	0.456608	2.49294	0.012669	0.0660312		Solyc01g094460	33.8802	0.0494563	0.440688	0.112225	0.910645	0.965075		Solyc01g095980	24.398	-0.654069	0.452486	-1.4455	0.148318	0.373654
Solyc01g095990	533.085	-0.624237	0.218999	-2.85041	0.00436631	0.0295939		Solyc01g094470	618.666	-0.281156	0.175009	-1.60653	0.108158	0.309802		Solyc01g095990	533.085	0.564619	0.219924	2.56734	0.0102482	0.0616822
Solyc01g096000	105.561	-0.224579	0.285039	-0.787889	0.430762	0.669811		Solyc01g094480	403.376	0.375624	0.138732	2.70756	0.00677806	0.0411409		Solyc01g096000	105.561	-0.592381	0.297205	-1.99317	0.0462424	0.177908
Solyc01g096020	266.255	-0.178825	0.166715	-1.07264	0.283433	0.528056		Solyc01g094490	57.8873	0.103403	0.315155	0.3281	0.742836	0.890853		Solyc01g096020	266.255	0.143448	0.169345	0.847072	0.396955	0.654323
Solyc01g096030	55.1036	0.468413	0.266565	1.75722	0.0788802	0.239521		Solyc01g094500	40.5439	0.798982	0.367497	2.17412	0.0296964	0.12503		Solyc01g096030	55.1036	-0.977289	0.286689	-3.40889	0.00065228	0.00741341
Solyc01g096040	746.278	0.650798	0.335939	1.93725	0.0527147	0.183335		Solyc01g094520	66.2971	-0.292985	0.267686	-1.09451	0.273732	0.546754		Solyc01g096040	746.278	-0.429503	0.336113	-1.27785	0.201301	0.446436
Solyc01g096050	90.0274	-0.0832217	0.244778	-0.339988	0.733865	0.872862		Solyc01g094530	102.381	0.0176945	0.222195	0.0796352	0.936527	0.976415		Solyc01g096050	90.0274	-0.106213	0.250995	-0.423169	0.672172	0.847022
Solyc01g096060	4.10282	0.418876	0.671637	0.623665	0.532848	0.745745		Solyc01g094540	46.3759	0.500537	0.304811	1.64212	0.100564	0.295524		Solyc01g096060	4.10282	0.638332	0.649987	0.982069	0.326066	0.590562
Solyc01g096070	276.483	-0.967501	0.222234	-4.35353	1.33964e-05	0.000255537		Solyc01g094550	251.776	-0.280247	0.195547	-1.43314	0.151817	0.383448		Solyc01g096070	276.483	0.924972	0.223432	4.13984	3.47546e-05	0.000682721
Solyc01g096080	39.9434	-0.00624645	0.404988	-0.0154238	0.987694	0.996615		Solyc01g094560	416.445	0.230205	0.16292	1.41299	0.157658	0.392851		Solyc01g096080	39.9434	0.600771	0.402016	1.4944	0.135072	0.351845
Solyc01g096090	1071.23	0.165886	0.191987	0.864047	0.387562	0.632153		Solyc01g094570	29.6662	-0.0128352	0.347814	-0.0369025	0.970563	0.991609		Solyc01g096090	1071.23	-0.172457	0.192613	-0.895352	0.370599	0.631019
Solyc01g096100	384.635	-0.0337472	0.179662	-0.187838	0.851004	0.93506		Solyc01g094580	105.514	0.236731	0.239549	0.988237	0.323037	0.599517		Solyc01g096100	384.635	0.23935	0.180205	1.32821	0.184109	0.422907
Solyc01g096110	23.395	0.824103	0.41522	1.98474	0.0471736	0.169335		Solyc01g094590	13.8366	-0.373558	0.528007	-0.707486	0.479265	0.730128		Solyc01g096110	23.395	0.441058	0.388879	1.13418	0.256719	0.513217
Solyc01g096120	85.3515	-0.109384	0.355492	-0.307698	0.758312	0.886083		Solyc01g094610	3.15259	0.765156	0.689613	1.10954	0.267196	0.539721		Solyc01g096120	85.3515	0.293662	0.356507	0.82372	0.410099	0.665161
Solyc01g096130	264.092	-0.0503379	0.22271	-0.226025	0.821182	0.92051		Solyc01g094620	174.277	-0.129701	0.204604	-0.633914	0.526137	0.761544		Solyc01g096130	264.092	-1.68583	0.23851	-7.06815	1.57013e-12	1.95412e-10
Solyc01g096140	38.1027	-0.799119	0.41076	-1.94546	0.0517192	0.18113		Solyc01g094630	93.7218	0.0728689	0.203734	0.357666	0.720593	0.878274		Solyc01g096140	38.1027	-1.21627	0.456983	-2.66153	0.00777874	0.0506492
Solyc01g096150	195.611	-0.45081	0.185351	-2.4322	0.0150076	0.0748523		Solyc01g094640	55.3286	0.198432	0.312557	0.634867	0.525515	0.760931		Solyc01g096150	195.611	0.171583	0.190126	0.902469	0.366808	0.627386
Solyc01g096160	56.6099	-0.0960014	0.291977	-0.328798	0.742309	0.877446		Solyc01g094660	139.455	0.268531	0.274255	0.979126	0.327518	0.604221		Solyc01g096160	56.6099	0.502293	0.290411	1.72959	0.0837032	0.26164
Solyc01g096180	84.687	-0.0777758	0.245904	-0.316286	0.751786	0.881902		Solyc01g094670	45.2931	-0.168698	0.31845	-0.529746	0.596288	0.807143		Solyc01g096180	84.687	0.0203517	0.251024	0.0810747	0.935383	0.977555
Solyc01g096190	99.6744	-0.838254	0.273538	-3.06449	0.00218042	0.0173684		Solyc01g094680	68.0563	-0.695065	0.29285	-2.37345	0.0176229	0.0853193		Solyc01g096190	99.6744	-0.0615961	0.286659	-0.214876	0.829864	0.928222
Solyc01g096200	103.927	0.171168	0.283671	0.603403	0.546241	0.754974		Solyc01g094690	2023.19	-1.21805	0.247167	-4.92803	8.30625e-07	1.61011e-05		Solyc01g096200	103.927	-0.414282	0.289187	-1.43258	0.151979	0.378076
Solyc01g096210	113.408	1.31374	0.439596	2.98853	0.00280326	0.0210887		Solyc01g094700	367.139	-0.297225	0.347668	-0.85491	0.392601	0.661961		Solyc01g096210	113.408	0.175417	0.432855	0.405257	0.685289	0.856334
Solyc01g096220	149.373	-0.541952	0.280942	-1.92905	0.0537245	0.18553		Solyc01g094720	126.289	0.521027	0.320384	1.62626	0.103895	0.30155		Solyc01g096220	149.373	0.380792	0.28384	1.34157	0.179735	0.417393
Solyc01g096230	179.566	-0.38025	0.390682	-0.973296	0.330406	0.57789		Solyc01g094750	16.527	-1.38033	0.585337	-2.35818	0.0183647	0.0879117		Solyc01g096230	179.566	-0.367377	0.394997	-0.930075	0.352332	0.613719
Solyc01g096240	183.327	0.798051	0.376925	2.11727	0.034237	0.13434		Solyc01g094760	19.8161	-0.0680693	0.417064	-0.163211	0.870353	0.950632		Solyc01g096240	183.327	0.221928	0.37446	0.592661	0.553408	0.774503
Solyc01g096250	51.2085	-0.0423066	0.382878	-0.110496	0.912016	0.962466		Solyc01g094770	357.516	0.102264	0.182373	0.560739	0.574975	0.79568		Solyc01g096250	51.2085	-0.315213	0.394918	-0.798174	0.424769	0.678602
Solyc01g096260	206.392	-0.502602	0.351776	-1.42875	0.153075	0.36685		Solyc01g094780	21.2819	-0.861438	0.452205	-1.90497	0.0567836	0.200166		Solyc01g096260	206.392	-0.179783	0.356227	-0.504687	0.613779	0.812249
Solyc01g096270	1376.11	-0.0580065	0.177397	-0.326987	0.743677	0.878056		Solyc01g094790	53.7067	-0.085141	0.278278	-0.305956	0.759638	0.899314		Solyc01g096270	1376.11	0.157673	0.177696	0.887316	0.374909	0.635032
Solyc01g096280	16.5586	-0.820189	0.538629	-1.52273	0.127825	0.327536		Solyc01g094810	733.126	-0.117479	0.197522	-0.594762	0.552003	0.779754		Solyc01g096280	16.5586	-2.06356	0.590197	-3.4964	0.000471588	0.00573451
Solyc01g096290	1368.61	-0.0510391	0.18636	-0.273873	0.784182	0.900091		Solyc01g094820	12.2707	-0.552441	0.549904	-1.00461	0.315083	0.591519		Solyc01g096290	1368.61	0.107157	0.186684	0.574001	0.565967	0.781287
Solyc01g096300	45.0859	0.422356	0.308175	1.37051	0.170529	0.391227		Solyc01g094830	36.9974	-1.86644	0.414614	-4.50163	6.74352e-06	0.000108023		Solyc01g096300	45.0859	-0.48987	0.315946	-1.55049	0.121025	0.329983
Solyc01g096320	298.239	0.548002	0.455269	1.20369	0.22871	0.466425		Solyc01g094840	215.523	0.0971433	0.30584	0.317628	0.750767	0.894843		Solyc01g096320	298.239	-0.452739	0.455634	-0.993646	0.320395	0.584152
Solyc01g096330	3.22372	-1.06934	0.706777	-1.51298	0.130284	0.33182		Solyc01g094860	20.9202	-0.756969	0.459313	-1.64804	0.0993435	0.293054		Solyc01g096330	3.22372	1.23032	0.708598	1.73627	0.082516	0.259296
Solyc01g096340	118.385	0.419601	0.232444	1.80517	0.0710485	0.223592		Solyc01g094880	124.582	0.105479	0.241379	0.436986	0.662121	0.844757		Solyc01g096340	118.385	-0.353634	0.235552	-1.5013	0.133277	0.349624
Solyc01g096350	151.917	-0.39393	0.20001	-1.96956	0.0488893	0.174045		Solyc01g094890	182.513	-1.66622	0.245386	-6.79021	1.11971e-11	4.63245e-10		Solyc01g096350	151.917	-0.191775	0.208665	-0.919058	0.358065	0.619804
Solyc01g096360	118.11	-0.399464	0.255039	-1.56629	0.117281	0.309589		Solyc01g094910	1.71942	0.390094	0.720267	0.541596	0.588097	0.80191		Solyc01g096360	118.11	0.45936	0.257528	1.78372	0.0744684	0.243115
Solyc01g096370	19.4952	0.387759	0.443826	0.873672	0.382297	0.627539		Solyc01g094920	783.255	-2.24252	0.227538	-9.85561	6.48247e-23	1.04681e-20		Solyc01g096370	19.4952	-0.729244	0.461336	-1.58072	0.113941	0.317973
Solyc01g096390	90.8222	-0.458045	0.244523	-1.87322	0.0610381	0.202051		Solyc01g094930	399.199	-1.19822	0.154938	-7.73356	1.04579e-14	6.73342e-13		Solyc01g096390	90.8222	0.345495	0.249457	1.38499	0.166057	0.39821
Solyc01g096400	486.319	4.90834	0.528535	9.28668	1.59172e-20	2.50143e-18		Solyc01g094940	410.296	-0.334474	0.160053	-2.08977	0.0366383	0.145854		Solyc01g096400	486.319	-1.18778	0.516025	-2.30179	0.0213471	0.105254
Solyc01g096420	1201.95	-0.69724	0.296861	-2.34871	0.0188384	0.0881281		Solyc01g094950	3794.9	-0.913695	0.180171	-5.07127	3.95168e-07	8.14917e-06		Solyc01g096420	1201.95	0.771659	0.297017	2.59803	0.00937594	0.0579558
Solyc01g096430	584.642	-0.214659	0.294991	-0.727678	0.466811	0.698108		Solyc01g094960	225.52	0.0413945	0.280746	0.147444	0.882781	0.955813		Solyc01g096430	584.642	-0.148176	0.296177	-0.500295	0.616867	0.814821
Solyc01g096450	1808.81	0.0921593	0.17671	0.521528	0.601999	0.794496		Solyc01g094970	8.94484	-0.170612	0.693281	-0.246093	0.80561	0.921855		Solyc01g096450	1808.81	-0.362795	0.177806	-2.0404	0.041311	0.165327
Solyc01g096460	136.752	0.225305	0.192665	1.16941	0.242238	0.483797		Solyc01g094980	1.35499	-0.302722	0.714102	-0.42392	0.671624	0.850638		Solyc01g096460	136.752	-0.276706	0.196934	-1.40507	0.16	0.39004
Solyc01g096470	144.795	-0.224964	0.234571	-0.959044	0.337537	0.585581		Solyc01g094990	4.28065	-0.288746	0.6986	-0.413321	0.679372	0.855362		Solyc01g096470	144.795	0.158109	0.238292	0.66351	0.507004	0.741527
Solyc01g096480	96.2639	1.18902	0.375034	3.17043	0.00152213	0.0131111		Solyc01g095000	33.7008	0.635802	0.415618	1.52977	0.126073	0.341099		Solyc01g096480	96.2639	-0.0316998	0.368306	-0.0860692	0.931411	0.975898
Solyc01g096490	122.217	0.648953	0.235039	2.76105	0.00576164	0.036576		Solyc01g095010	77.3145	0.00882765	0.247269	0.0357006	0.971521	0.991988		Solyc01g096490	122.217	-0.257715	0.234234	-1.10025	0.271225	0.529891
Solyc01g096500	347.183	-0.506436	0.214879	-2.35685	0.0184307	0.0864825		Solyc01g095020	89.7232	0.241742	0.243791	0.991593	0.321396	0.598107		Solyc01g096500	347.183	0.295541	0.217008	1.36189	0.173232	0.40834
Solyc01g096510	32.5276	-1.88825	0.652485	-2.89394	0.0038044	0.0266665		Solyc01g095030	578.359	1.38831	0.412014	3.36957	0.000752846	0.0068993		Solyc01g096510	32.5276	1.2992	0.656736	1.97827	0.0478978	0.182123
Solyc01g096520	354.664	-0.136461	0.186971	-0.729852	0.465481	0.696841		Solyc01g095040	302.278	0.27709	0.178988	1.5481	0.121599	0.333183		Solyc01g096520	354.664	0.266632	0.187879	1.41917	0.15585	0.383912
Solyc01g096530	154.664	-0.3112	0.217914	-1.42808	0.153268	0.36715		Solyc01g095050	3259.79	0.333586	0.165071	2.02086	0.0432944	0.164659		Solyc01g096530	154.664	0.145621	0.222359	0.654894	0.512536	0.745049
Solyc01g096540	112.912	-0.432706	0.264024	-1.63889	0.101236	0.282177		Solyc01g095070	578.711	-0.0237147	0.176357	-0.13447	0.893031	0.959547		Solyc01g096540	112.912	0.384346	0.267464	1.437	0.150718	0.376091
Solyc01g096550	25.8856	0.119004	0.37359	0.318542	0.750074	0.880953		Solyc01g095080	3.49646	0.629478	0.716821	0.878153	0.379861	0.65106		Solyc01g096550	25.8856	0.253124	0.372387	0.679733	0.496673	0.734144
Solyc01g096560	3.62948	-0.632132	0.697559	-0.906206	0.364827	0.610977		Solyc01g095090	4.88878	0.546085	0.6522	0.837297	0.402425	0.670118		Solyc01g096560	3.62948	-0.00992058	0.708719	-0.0139979	0.988832	0.997275
Solyc01g096570	671.035	-0.156054	0.113919	-1.36987	0.170727	0.391584		Solyc01g095100	25.0342	0.425918	0.464769	0.916408	0.359453	0.63415		Solyc01g096570	671.035	0.247531	0.11488	2.15469	0.0311861	0.136138
Solyc01g096580	1080.64	-0.0268816	0.222611	-0.120756	0.903884	0.958794		Solyc01g095110	2.82412	0.838632	0.711099	1.17935	0.23826	0.50502		Solyc01g096580	1080.64	0.510835	0.222439	2.29652	0.0216463	0.106244
Solyc01g096590	1186.38	-0.145301	0.228561	-0.635723	0.524957	0.739825		Solyc01g095120	40.925	0.150893	0.293833	0.513535	0.607577	0.814279		Solyc01g096590	1186.38	0.532473	0.228517	2.33013	0.0197995	0.0996751
Solyc01g096600	140.361	-0.192109	0.182904	-1.05033	0.293567	0.539099		Solyc01g095140	264.425	0.339897	0.524155	0.648467	0.516683	0.754912		Solyc01g096600	140.361	0.643264	0.181446	3.54522	0.000392287	0.00495205
Solyc01g096610	120.327	-0.27614	0.210327	-1.3129	0.189215	0.416547		Solyc01g095150	2299.99	-0.296451	0.315243	-0.940389	0.347018	0.622285		Solyc01g096610	120.327	0.246713	0.214073	1.15247	0.249129	0.505122
Solyc01g096620	11.8538	-0.458506	0.471357	-0.972737	0.330684	0.578101		Solyc01g095170	85.9372	-1.227	0.382546	-3.20745	0.00133915	0.0112811		Solyc01g096620	11.8538	0.850635	0.469107	1.81331	0.0697843	0.233295
Solyc01g096630	18.5852	-0.363522	0.392733	-0.925623	0.354642	0.601966		Solyc01g095180	109.285	-0.605332	0.265999	-2.27569	0.0228646	0.103275		Solyc01g096630	18.5852	0.52321	0.396198	1.32058	0.186643	0.426571
Solyc01g096640	92.2133	-0.887739	0.296371	-2.99536	0.00274121	0.0207518		Solyc01g095190	2.47509	0.198312	0.724768	0.273622	0.784375	0.911926		Solyc01g096640	92.2133	0.0877236	0.305645	0.287011	0.774104	0.899547
Solyc01g096660	206.778	0.482182	0.357499	1.34876	0.177413	0.401496		Solyc01g095200	1371.28	-1.18123	0.188849	-6.25487	3.97845e-10	1.34342e-08		Solyc01g096660	206.778	0.283903	0.355982	0.797522	0.425148	0.678714
Solyc01g096670	452.073	-0.491869	0.219303	-2.24287	0.0249049	0.106881		Solyc01g095210	212.364	-0.457236	0.257357	-1.77666	0.0756237	0.244815		Solyc01g096670	452.073	-1.70284	0.231872	-7.34388	2.07497e-13	3.26087e-11
Solyc01g096680	7.73278	-0.579252	0.585577	-0.9892	0.322565	0.570279		Solyc01g095220	140.058	0.151362	0.280861	0.53892	0.589942	0.803005		Solyc01g096680	7.73278	0.703539	0.590454	1.19152	0.233449	0.487573
Solyc01g096700	710.512	0.34856	0.196464	1.77416	0.0760361	0.233523		Solyc01g095230	21.0981	0.260868	0.367813	0.709242	0.478174	0.729866		Solyc01g096700	710.512	0.0286769	0.196388	0.146022	0.883904	0.955639
Solyc01g096710	410.817	-0.250294	0.171048	-1.4633	0.143386	0.352552		Solyc01g095240	40.1559	0.698008	0.389469	1.7922	0.0731005	0.239333		Solyc01g096710	410.817	0.294412	0.172228	1.70943	0.0873709	0.269451
Solyc01g096720	95.0473	-0.0598525	0.722898	-0.0827952	0.934014	0.973271		Solyc01g095250	1.26644	-0.521977	0.708066	-0.737187	0.461009	0.715877		Solyc01g096720	95.0473	-0.212611	0.722859	-0.294125	0.768662	0.897637
Solyc01g096730	48.2387	-0.144985	0.42588	-0.340435	0.733529	0.872641		Solyc01g095270	119.985	0.228636	0.251853	0.907817	0.363975	0.638311		Solyc01g096730	48.2387	-1.31074	0.442986	-2.95888	0.00308759	0.02497
Solyc01g096740	162.304	-0.43562	0.308498	-1.41207	0.15793	0.373787		Solyc01g095280	266.31	0.250317	0.186159	1.34464	0.178742	0.425412		Solyc01g096740	162.304	-0.0701663	0.31309	-0.224109	0.822673	0.924401
Solyc01g096760	174.43	1.02632	0.205961	4.98309	6.25775e-07	1.75803e-05		Solyc01g095290	42.4725	-1.36686	0.378925	-3.60719	0.000309525	0.00316383		Solyc01g096760	174.43	-0.381604	0.202919	-1.88058	0.0600292	0.210318
Solyc01g096780	363.26	-0.0757928	0.202904	-0.37354	0.708747	0.859682		Solyc01g095300	156.593	-0.537537	0.284537	-1.88916	0.05887	0.205476		Solyc01g096780	363.26	-0.602813	0.207878	-2.89984	0.00373352	0.0290534
Solyc01g096790	17.8939	-0.451188	0.442662	-1.01926	0.308078	0.556117		Solyc01g095310	13.1048	-0.138278	0.503453	-0.274659	0.783579	0.911489		Solyc01g096790	17.8939	0.265529	0.454056	0.584793	0.558687	0.777858
Solyc01g096800	77.4948	0.48844	0.390687	1.25021	0.211224	0.444533		Solyc01g095320	3007.47	3.55115	0.359848	9.86846	5.70322e-23	9.36076e-21		Solyc01g096800	77.4948	-0.0611307	0.389965	-0.156759	0.875434	0.951889
Solyc01g096810	696.426	-0.668246	0.186577	-3.5816	0.000341493	0.00400041		Solyc01g095330	4.71587	0.358312	0.707646	0.506343	0.612616	0.817267		Solyc01g096810	696.426	0.471844	0.187686	2.514	0.0119371	0.0688527
Solyc01g096820	23.4136	-1.20473	0.500881	-2.40523	0.0161623	0.0787477		Solyc01g095340	5474.16	2.62776	0.357057	7.35949	1.8462e-13	9.82482e-12		Solyc01g096820	23.4136	1.28417	0.503905	2.54843	0.0108209	0.0640075
Solyc01g096830	203.507	-0.240736	0.21204	-1.13533	0.256237	0.498339		Solyc01g095360	15.8428	0.477124	0.489515	0.974688	0.329715	0.606152		Solyc01g096830	203.507	-0.495021	0.220578	-2.2442	0.0248198	0.11661
Solyc01g096840	6.38634	-0.302808	0.592258	-0.511277	0.609157	0.798205		Solyc01g095370	326.049	0.147056	0.243518	0.603881	0.545922	0.776736		Solyc01g096840	6.38634	0.257232	0.60167	0.42753	0.668994	0.845544
Solyc01g096850	6.90806	0.430006	0.617411	0.696467	0.486137	0.711461		Solyc01g095390	21.1806	1.53503	0.496005	3.09479	0.00196952	0.0154003		Solyc01g096850	6.90806	1.23718	0.580821	2.13005	0.0331673	0.142374
Solyc01g096870	119.169	0.356801	0.215897	1.65264	0.0984037	0.276988		Solyc01g095400	530.083	-0.0683194	0.155132	-0.440396	0.65965	0.843315		Solyc01g096870	119.169	0.0870063	0.214397	0.405818	0.684876	0.856107
Solyc01g096880	491.464	1.27251	0.216081	5.88904	3.88441e-09	1.65592e-07		Solyc01g095410	1747.13	-0.392283	0.113617	-3.45267	0.000555071	0.0052877		Solyc01g096880	491.464	-2.14908	0.223384	-9.62055	6.54778e-22	3.91684e-19
Solyc01g096890	31.3406	-0.213691	0.34134	-0.626037	0.531291	0.744297		Solyc01g095420	105.418	0.135263	0.204907	0.660119	0.509178	0.74993		Solyc01g096890	31.3406	0.114856	0.351306	0.326939	0.743714	0.885371
Solyc01g096900	34.9825	0.0438674	0.394134	0.111301	0.911378	0.962058		Solyc01g095430	467.956	1.15289	0.454996	2.53385	0.0112817	0.0610717		Solyc01g096900	34.9825	0.602281	0.389553	1.54608	0.122085	0.33169
Solyc01g096910	35.1089	0.327229	0.404703	0.808566	0.418765	0.659449		Solyc01g095440	9.15599	-0.696416	0.566238	-1.2299	0.218735	0.480521		Solyc01g096910	35.1089	-0.0880102	0.406147	-0.216695	0.828446	0.927462
Solyc01g096920	78.8017	-0.0743521	0.262516	-0.283229	0.777002	0.896272		Solyc01g095450	76.9206	-2.01408	0.446771	-4.50808	6.54167e-06	0.000105297		Solyc01g096920	78.8017	0.389492	0.262592	1.48326	0.138006	0.357178
Solyc01g096930	136.418	0.13031	0.313261	0.415979	0.677425	0.841067		Solyc01g095460	411.231	0.170958	0.212906	0.802973	0.42199	0.685526		Solyc01g096930	136.418	-0.390245	0.317365	-1.22964	0.218831	0.470279
Solyc01g096940	5.8885	0.639313	0.684865	0.933488	0.350568	0.59752		Solyc01g095470	269.165	0.0817209	0.24101	0.339077	0.734552	0.886385		Solyc01g096940	5.8885	-1.57376	0.699338	-2.25036	0.024426	0.115472
Solyc01g096950	9.06255	1.58664	0.568938	2.78878	0.00529067	0.034473		Solyc01g095480	16.4011	0.625764	0.454206	1.37771	0.168293	0.409814		Solyc01g096950	9.06255	-0.0052562	0.519902	-0.01011	0.991934	0.998557
Solyc01g096960	50.3554	-0.449713	0.303894	-1.47984	0.138917	0.345782		Solyc01g095490	276.116	0.032878	0.206025	0.159583	0.87321	0.951832		Solyc01g096960	50.3554	-0.154504	0.318342	-0.485339	0.627436	0.820276
Solyc01g096990	56.4527	-0.0211109	0.259865	-0.0812382	0.935253	0.973852		Solyc01g095500	21.6736	-0.261458	0.589002	-0.4439	0.657115	0.841739		Solyc01g096990	56.4527	-0.0402938	0.267026	-0.150899	0.880056	0.95426
Solyc01g097000	19.3371	0.126571	0.446836	0.283261	0.776977	0.896272		Solyc01g095510	69.0766	0.177534	0.258167	0.687673	0.491658	0.738447		Solyc01g097000	19.3371	-1.63279	0.509952	-3.20184	0.00136551	0.0134191
Solyc01g097010	88.2157	0.0948743	0.224857	0.421932	0.673075	0.837797		Solyc01g095520	1.68541	-0.673841	0.70568	-0.954882	0.339637	0.615299		Solyc01g097010	88.2157	-0.412866	0.235649	-1.75204	0.0797671	0.2539
Solyc01g097020	663.058	0.663191	0.618833	1.07168	0.283863	0.528457		Solyc01g095530	39.4168	0.794693	0.570778	1.3923	0.163832	0.403764		Solyc01g097020	663.058	-0.600594	0.618947	-0.970349	0.331873	0.595937
Solyc01g097030	133.626	1.22922	0.288849	4.25559	2.08495e-05	0.000374737		Solyc01g095540	9.532	1.81806	0.618172	2.94103	0.00327127	0.0232149		Solyc01g097030	133.626	-0.75889	0.287503	-2.63959	0.00830057	0.0532036
Solyc01g097040	181.237	-0.346005	0.322096	-1.07423	0.282721	0.527548		Solyc01g095560	44.191	-0.0372274	0.315612	-0.117953	0.906105	0.96369		Solyc01g097040	181.237	-1.23601	0.332678	-3.71532	0.000202944	0.0029239
Solyc01g097120	370.51	0.160311	0.239892	0.66826	0.503968	0.723386		Solyc01g095570	329.655	-0.319076	0.169138	-1.88648	0.0592296	0.206347		Solyc01g097070	8.8137	0.638444	0.556574	1.1471	0.251342	0.507729
Solyc01g097130	46.5456	0.126959	0.339176	0.374316	0.708169	0.85933		Solyc01g095580	385.662	2.33677	0.376108	6.21303	5.19729e-10	1.72017e-08		Solyc01g097120	370.51	-0.0399612	0.24058	-0.166103	0.868076	0.948151
Solyc01g097140	269.03	0.205603	0.195362	1.05242	0.292605	0.537927		Solyc01g095610	82.5262	-1.17724	0.289656	-4.06428	4.81806e-05	0.000635134		Solyc01g097130	46.5456	-0.38286	0.349021	-1.09695	0.272661	0.531539
Solyc01g097150	119.646	-0.500239	0.232172	-2.1546	0.0311928	0.126076		Solyc01g095620	839.787	0.0220052	0.350867	0.0627168	0.949992	0.982219		Solyc01g097140	269.03	-0.0462024	0.196465	-0.235169	0.814078	0.919887
Solyc01g097160	10.0206	0.848239	0.592504	1.43162	0.152254	0.365819		Solyc01g095630	69.7334	-0.460947	0.419164	-1.09968	0.271471	0.54441		Solyc01g097150	119.646	0.168981	0.239353	0.705991	0.480194	0.722492
Solyc01g097170	147.095	0.101758	0.237379	0.428674	0.66816	0.834705		Solyc01g095640	2.53507	-0.017972	0.7248	-0.0247958	0.980218	0.995076		Solyc01g097160	10.0206	0.658731	0.565305	1.16527	0.243911	0.499182
Solyc01g097190	492.823	1.93321	0.315519	6.12708	8.95058e-10	4.26682e-08		Solyc01g095650	1.46507	0.432024	0.721524	0.598766	0.549329	0.778414		Solyc01g097170	147.095	0.0905413	0.238508	0.379615	0.704231	0.865707
Solyc01g097220	4.40665	-1.38949	0.676876	-2.0528	0.0400921	0.150165		Solyc01g095670	130.515	0.472827	0.44165	1.07059	0.284353	0.558772		Solyc01g097190	492.823	-1.09309	0.314065	-3.48046	0.000500559	0.00600023
Solyc01g097230	24.1223	0.31284	0.408862	0.765147	0.444184	0.680852		Solyc01g095680	54.8621	0.392846	0.366189	1.0728	0.283362	0.55795		Solyc01g097220	4.40665	1.13902	0.686149	1.66002	0.0969104	0.287675
Solyc01g097240	46.3562	-0.928042	0.624029	-1.48718	0.136968	0.342864		Solyc01g095690	6.33219	0.334823	0.688077	0.486606	0.626537	0.826033		Solyc01g097230	24.1223	0.113205	0.405349	0.279278	0.780032	0.903142
Solyc01g097250	107.796	0.0464256	0.233135	0.199136	0.842156	0.931354		Solyc01g095700	645.105	-0.0371201	0.145647	-0.254864	0.798828	0.918763		Solyc01g097240	46.3562	-0.439183	0.635769	-0.69079	0.489697	0.72965
Solyc01g097270	619.924	-1.53813	0.411216	-3.74044	0.000183702	0.00240784		Solyc01g095710	1.33464	0.370792	0.712812	0.520182	0.602936	0.811698		Solyc01g097250	107.796	0.0230321	0.236127	0.0975409	0.922297	0.972247
Solyc01g097280	33.0218	-1.41138	0.542909	-2.59966	0.00933167	0.0525498		Solyc01g095720	3.03641	-0.0186446	0.700785	-0.0266054	0.978774	0.994791		Solyc01g097270	619.924	-0.123979	0.414544	-0.299073	0.764884	0.895661
Solyc01g097290	2898.74	-0.150046	0.163178	-0.919525	0.357821	0.604816		Solyc01g095730	39.32	0.523184	0.380744	1.37411	0.169408	0.411727		Solyc01g097280	33.0218	-0.319444	0.566979	-0.563414	0.573153	0.786248
Solyc01g097300	343.405	-0.430749	0.175589	-2.45316	0.0141606	0.0716307		Solyc01g095740	47.8965	0.0462024	0.308112	0.149954	0.880801	0.95496		Solyc01g097290	2898.74	0.246088	0.163378	1.50626	0.132001	0.34726
Solyc01g097310	370.228	0.129322	0.188769	0.68508	0.493294	0.716563		Solyc01g095750	24.3142	-0.311685	0.611333	-0.509845	0.61016	0.815393		Solyc01g097300	343.405	0.593782	0.17647	3.36478	0.00076605	0.00837102
Solyc01g097320	84.0574	-0.0944254	0.286047	-0.330105	0.741321	0.877061		Solyc01g095770	1.28221	-0.674416	0.694054	-0.971706	0.331197	0.607427		Solyc01g097310	370.228	0.055905	0.189428	0.295125	0.767898	0.897115
Solyc01g097330	155.688	-0.138314	0.210895	-0.655844	0.511924	0.730016		Solyc01g095790	611.714	0.488743	0.226388	2.15888	0.0308597	0.12879		Solyc01g097320	84.0574	-0.193965	0.292881	-0.662263	0.507803	0.74209
Solyc01g097340	204.923	-0.548015	0.269868	-2.03068	0.0422876	0.156648		Solyc01g095800	22.4779	1.77354	0.603421	2.93913	0.0032913	0.0233127		Solyc01g097330	155.688	0.10175	0.214117	0.475205	0.634641	0.824981
Solyc01g097350	324.063	-0.841704	0.2029	-4.14838	3.34841e-05	0.000570183		Solyc01g095810	2.73233	-0.816622	0.72248	-1.1303	0.258348	0.529223		Solyc01g097340	204.923	0.814505	0.270176	3.01472	0.00257219	0.021632
Solyc01g097360	383.917	-0.0464404	0.173174	-0.268171	0.788568	0.902666		Solyc01g095890	47.2952	0.332014	0.331361	1.00197	0.316358	0.592587		Solyc01g097350	324.063	0.595954	0.205417	2.9012	0.00371741	0.0289646
Solyc01g097390	9.61729	-0.23444	0.602591	-0.389052	0.697237	0.853831		Solyc01g095900	18.7	1.5572	0.521565	2.98562	0.00283001	0.0206893		Solyc01g097360	383.917	0.419617	0.17304	2.42496	0.01531	0.0825477
Solyc01g097440	167.369	0.0212089	0.233305	0.0909065	0.927567	0.969332		Solyc01g095930	1.2924	0.117901	0.679988	0.173386	0.862348	0.947248		Solyc01g097390	9.61729	0.225702	0.608616	0.370845	0.710753	0.868634
Solyc01g097450	346.601	0.151071	0.141898	1.06465	0.287035	0.532224		Solyc01g095940	8.99196	-0.206678	0.654396	-0.31583	0.752132	0.895491		Solyc01g097440	167.369	0.145341	0.234512	0.619761	0.535415	0.761383
Solyc01g097460	749.126	-0.104594	0.137952	-0.758196	0.448334	0.684402		Solyc01g095960	1.21441	0.515956	0.698098	0.739089	0.459853	0.714914		Solyc01g097450	346.601	-0.361365	0.145898	-2.47683	0.0132554	0.0743749
Solyc01g097470	19.1337	-0.843955	0.626575	-1.34693	0.178002	0.402218		Solyc01g095970	251.352	-0.0330339	0.191836	-0.172199	0.863281	0.94745		Solyc01g097460	749.126	0.144325	0.138861	1.03935	0.298641	0.561493
Solyc01g097500	137.674	-0.296026	0.234632	-1.26166	0.20707	0.439349		Solyc01g095980	24.398	0.484227	0.470737	1.02866	0.303641	0.579441		Solyc01g097470	19.1337	0.257248	0.637614	0.403453	0.686615	0.857009
Solyc01g097510	1160.61	-0.592815	0.183401	-3.23235	0.00122777	0.0111607		Solyc01g095990	533.085	-0.0596181	0.217798	-0.273731	0.784291	0.911926		Solyc01g097500	137.674	0.314321	0.237461	1.32368	0.185611	0.425376
Solyc01g097520	3830.3	-1.00639	0.225682	-4.45933	8.22154e-06	0.000168093		Solyc01g096000	105.561	-0.81696	0.294007	-2.77871	0.00545754	0.0348586		Solyc01g097510	1160.61	0.462887	0.183866	2.51751	0.0118186	0.0684034
Solyc01g097540	185.092	-0.753377	0.193765	-3.88809	0.000101036	0.00144793		Solyc01g096020	266.255	-0.0353778	0.166752	-0.212158	0.831984	0.932751		Solyc01g097520	3830.3	-0.0152335	0.226121	-0.0673688	0.946288	0.982173
Solyc01g097550	24.7858	-0.934494	0.492998	-1.89553	0.0580216	0.195557		Solyc01g096030	55.1036	-0.508876	0.291628	-1.74495	0.0809934	0.25617		Solyc01g097540	185.092	0.307551	0.199457	1.54194	0.123088	0.333387
Solyc01g097570	14.8245	-0.870728	0.607307	-1.43375	0.151643	0.365004		Solyc01g096040	746.278	0.221295	0.33665	0.657344	0.51096	0.75099		Solyc01g097550	24.7858	-0.484334	0.520503	-0.930513	0.352106	0.613552
Solyc01g097610	81.2916	0.175783	0.245401	0.716311	0.473799	0.703647		Solyc01g096050	90.0274	-0.189435	0.248125	-0.763466	0.445185	0.703749		Solyc01g097570	14.8245	-0.701595	0.625154	-1.12227	0.261746	0.518902
Solyc01g097640	43.5329	0.384661	0.312063	1.23264	0.217711	0.453113		Solyc01g096060	4.10282	1.05721	0.657409	1.60814	0.107804	0.309219		Solyc01g097610	81.2916	-0.0879578	0.248884	-0.353408	0.723782	0.876042
Solyc01g097650	31.4622	-0.384096	0.356934	-1.0761	0.281883	0.52671		Solyc01g096070	276.483	-0.042529	0.218651	-0.194506	0.84578	0.93941		Solyc01g097640	43.5329	0.354905	0.303776	1.16831	0.242682	0.497942
Solyc01g097670	3.96821	0.235962	0.673896	0.350146	0.726229	0.868683		Solyc01g096080	39.9434	0.594524	0.399667	1.48755	0.13687	0.359779		Solyc01g097650	31.4622	0.341806	0.363362	0.940674	0.346872	0.609202
Solyc01g097690	9.68809	-1.13475	0.642699	-1.76559	0.0774639	0.236654		Solyc01g096090	1071.23	-0.0065707	0.192602	-0.0341154	0.972785	0.992317		Solyc01g097670	3.96821	-0.0998038	0.677373	-0.14734	0.882864	0.95496
Solyc01g097740	373.227	-0.22433	0.17029	-1.31734	0.187724	0.414621		Solyc01g096100	384.635	0.205603	0.179314	1.14661	0.251544	0.521117		Solyc01g097690	9.68809	-0.2084	0.676293	-0.30815	0.757968	0.892599
Solyc01g097760	1167.1	0.0632587	0.165269	0.382762	0.701896	0.856539		Solyc01g096110	23.395	1.26516	0.408612	3.09625	0.00195988	0.015366		Solyc01g097740	373.227	0.452294	0.170828	2.64765	0.00810528	0.0522071
Solyc01g097770	144.543	0.216144	0.346141	0.624438	0.53234	0.74524		Solyc01g096120	85.3515	0.184278	0.35454	0.519766	0.603226	0.811791		Solyc01g097760	1167.1	0.339504	0.165176	2.05541	0.0398393	0.161228
Solyc01g097790	87.9698	0.222783	0.233149	0.955539	0.339305	0.587276		Solyc01g096130	264.092	-1.73617	0.23769	-7.30433	2.78651e-13	1.41977e-11		Solyc01g097770	144.543	0.552984	0.344129	1.60691	0.108074	0.308658
Solyc01g097800	123.671	0.623844	0.52025	1.19912	0.23048	0.4689		Solyc01g096140	38.1027	-2.01539	0.445511	-4.52377	6.07469e-06	9.87585e-05		Solyc01g097790	87.9698	0.0456275	0.233771	0.19518	0.845252	0.935662
Solyc01g097810	307.145	0.154595	0.176821	0.874302	0.381954	0.627254		Solyc01g096150	195.611	-0.279226	0.185102	-1.5085	0.131426	0.349864		Solyc01g097800	123.671	1.47818	0.515042	2.87002	0.00410442	0.0312192
Solyc01g097820	8.68482	0.0891012	0.614708	0.144949	0.884751	0.951347		Solyc01g096160	56.6099	0.406291	0.285297	1.4241	0.154417	0.387558		Solyc01g097810	307.145	0.148275	0.176979	0.837808	0.402139	0.658881
Solyc01g097830	3.78183	-0.0203449	0.698034	-0.029146	0.976748	0.992374		Solyc01g096170	1.86257	-0.0213094	0.716333	-0.0297478	0.976268	0.993854		Solyc01g097820	8.68482	0.456766	0.611336	0.74716	0.454967	0.702783
Solyc01g097840	150.827	-0.230222	0.319987	-0.719473	0.47185	0.702245		Solyc01g096180	84.687	-0.0574241	0.247703	-0.231826	0.816673	0.926204		Solyc01g097830	3.78183	-0.252253	0.706677	-0.356957	0.721124	0.874879
Solyc01g097860	63.1987	0.303936	0.432804	0.702248	0.482525	0.708484		Solyc01g096190	99.6744	-0.89985	0.27662	-3.25302	0.00114185	0.00983416		Solyc01g097840	150.827	0.0316582	0.323177	0.0979595	0.921964	0.972189
Solyc01g097870	1661.4	0.0699146	0.161059	0.434092	0.664221	0.832589		Solyc01g096200	103.927	-0.243115	0.289175	-0.840718	0.400506	0.668392		Solyc01g097860	63.1987	0.58095	0.428969	1.35429	0.175643	0.412023
Solyc01g097880	1126.81	-0.111218	0.144528	-0.769529	0.441579	0.678598		Solyc01g096210	113.408	1.48916	0.439577	3.38772	0.000704768	0.00651837		Solyc01g097870	1661.4	0.322828	0.161002	2.00512	0.0449505	0.174878
Solyc01g097890	138.054	0.0490369	0.312342	0.156998	0.875247	0.946925		Solyc01g096220	149.373	-0.16116	0.279301	-0.577011	0.563932	0.78838		Solyc01g097880	1126.81	0.0490533	0.145376	0.337424	0.735797	0.881777
Solyc01g097910	107.766	0.274169	0.358435	0.764907	0.444327	0.681015		Solyc01g096230	179.566	-0.747626	0.393205	-1.90136	0.0572543	0.20138		Solyc01g097890	138.054	-0.0591528	0.314384	-0.188155	0.850755	0.938772
Solyc01g097920	219.918	-0.425547	0.175529	-2.42437	0.0153352	0.0759342		Solyc01g096240	183.327	1.01998	0.376779	2.7071	0.00678731	0.0411846		Solyc01g097910	107.766	-0.0968334	0.359568	-0.269304	0.787695	0.906331
Solyc01g097970	35.5126	-0.695947	0.367202	-1.89527	0.058057	0.19564		Solyc01g096250	51.2085	-0.35752	0.391641	-0.912875	0.361308	0.635527		Solyc01g097920	219.918	0.418251	0.178377	2.34476	0.0190395	0.0972642
Solyc01g097990	10.8766	-0.118933	0.528662	-0.22497	0.822003	0.92104		Solyc01g096260	206.392	-0.682385	0.353647	-1.92957	0.0536605	0.192287		Solyc01g097970	35.5126	0.830919	0.369966	2.24594	0.0247082	0.116291
Solyc01g098000	442.708	0.117853	0.154601	0.762304	0.445879	0.682716		Solyc01g096270	1376.11	0.0996663	0.177416	0.561765	0.574276	0.795029		Solyc01g097980	203.801	-0.175287	0.172001	-1.0191	0.308154	0.571827
Solyc01g098010	158.537	-1.38216	0.273747	-5.04905	4.44019e-07	1.29058e-05		Solyc01g096280	16.5586	-2.88375	0.582996	-4.94643	7.55852e-07	1.47949e-05		Solyc01g097990	10.8766	-0.236137	0.548815	-0.430267	0.667001	0.844356
Solyc01g098020	143.273	-0.598351	0.207843	-2.87886	0.00399114	0.0276472		Solyc01g096290	1368.61	0.0561176	0.18644	0.300996	0.763418	0.901288		Solyc01g098000	442.708	0.499537	0.153347	3.25755	0.00112378	0.0114565
Solyc01g098030	170.836	0.756028	0.171444	4.40976	1.03487e-05	0.000205248		Solyc01g096300	45.0859	-0.0675145	0.320114	-0.210908	0.832959	0.933008		Solyc01g098010	158.537	1.0233	0.278656	3.67226	0.000240415	0.00337236
Solyc01g098040	186.547	0.396123	0.264666	1.49669	0.134473	0.338631		Solyc01g096320	298.239	0.0952628	0.456072	0.208877	0.834544	0.933884		Solyc01g098020	143.273	-1.19108	0.237882	-5.00704	5.52741e-07	1.9267e-05
Solyc01g098070	42.5656	4.35321	0.676917	6.43093	1.26823e-10	7.12668e-09		Solyc01g096330	3.22372	0.160975	0.692739	0.232375	0.816247	0.925986		Solyc01g098030	170.836	-0.271311	0.169255	-1.60297	0.108941	0.309868
Solyc01g098080	34.4087	0.354178	0.329538	1.07477	0.282477	0.527281		Solyc01g096340	118.385	0.0659664	0.238113	0.277038	0.781751	0.910655		Solyc01g098040	186.547	-0.509691	0.267598	-1.90469	0.0568208	0.20358
Solyc01g098090	227.462	-0.0489257	0.178259	-0.274464	0.783728	0.899848		Solyc01g096350	151.917	-0.585705	0.203891	-2.87264	0.00407056	0.0277903		Solyc01g098070	42.5656	-1.63972	0.655455	-2.50165	0.0123615	0.0705546
Solyc01g098100	184.294	0.211338	0.246053	0.858915	0.390387	0.634474		Solyc01g096360	118.11	0.0598958	0.251482	0.238172	0.811748	0.924073		Solyc01g098080	34.4087	-0.128247	0.331477	-0.386897	0.698833	0.862774
Solyc01g098110	91.3189	-0.0299499	0.263992	-0.11345	0.909674	0.961517		Solyc01g096370	19.4952	-0.341485	0.465752	-0.733191	0.463442	0.718409		Solyc01g098090	227.462	-0.012143	0.181473	-0.0669135	0.946651	0.982223
Solyc01g098140	24.5661	0.144768	0.548427	0.263969	0.791804	0.904417		Solyc01g096390	90.8222	-0.11255	0.241614	-0.465827	0.64134	0.833962		Solyc01g098100	184.294	0.396382	0.244517	1.62108	0.105	0.303054
Solyc01g098150	41.5904	1.69036	0.488385	3.46113	0.000537915	0.00584706		Solyc01g096400	486.319	3.72056	0.529374	7.02823	2.09173e-12	9.62867e-11		Solyc01g098110	91.3189	0.361329	0.263879	1.3693	0.170906	0.40533
Solyc01g098160	236.649	-0.715867	0.209345	-3.41956	0.000627231	0.00658478		Solyc01g096420	1201.95	0.0744191	0.296399	0.251078	0.801754	0.92021		Solyc01g098140	24.5661	0.285795	0.547333	0.522159	0.601559	0.804741
Solyc01g098170	11.5042	1.16427	0.513197	2.26866	0.0232888	0.10229		Solyc01g096430	584.642	-0.362835	0.295601	-1.22745	0.219655	0.481485		Solyc01g098150	41.5904	0.307575	0.468007	0.657201	0.511052	0.744107
Solyc01g098180	53.6963	0.4341	0.26686	1.6267	0.103802	0.286742		Solyc01g096450	1808.81	-0.270636	0.177688	-1.5231	0.127734	0.34379		Solyc01g098160	236.649	-0.265564	0.217628	-1.22026	0.222365	0.474405
Solyc01g098190	121.247	4.13222	0.486942	8.48606	2.13763e-17	2.55743e-15		Solyc01g096460	136.752	-0.0514012	0.197465	-0.260305	0.794629	0.917256		Solyc01g098170	11.5042	0.52115	0.464904	1.12098	0.262295	0.519436
Solyc01g098200	88.1039	0.368519	0.238445	1.54551	0.122223	0.318375		Solyc01g096470	144.795	-0.0668552	0.234473	-0.28513	0.775545	0.908211		Solyc01g098180	53.6963	-0.00712375	0.264417	-0.0269414	0.978506	0.993107
Solyc01g098210	128.015	-0.613154	0.208616	-2.93915	0.00329114	0.0238309		Solyc01g096480	96.2639	1.15732	0.376161	3.07666	0.00209333	0.0162091		Solyc01g098190	121.247	-1.87109	0.462631	-4.04445	5.24451e-05	0.000961204
Solyc01g098230	76.0805	0.471536	0.258274	1.82572	0.0678925	0.216708		Solyc01g096490	122.217	0.391238	0.238979	1.63712	0.101605	0.297753		Solyc01g098200	88.1039	0.132449	0.235644	0.56207	0.574068	0.786751
Solyc01g098250	123.787	0.272599	0.276097	0.98733	0.323481	0.570834		Solyc01g096500	347.183	-0.210895	0.214232	-0.984424	0.324907	0.601734		Solyc01g098210	128.015	-1.49475	0.244025	-6.12543	9.04407e-10	6.12092e-08
Solyc01g098320	21.4667	0.485871	0.424402	1.14484	0.252277	0.494736		Solyc01g096510	32.5276	-0.589049	0.642763	-0.916433	0.35944	0.63415		Solyc01g098230	76.0805	-0.0730241	0.256961	-0.284184	0.776269	0.901186
Solyc01g098340	60.0081	-0.1126	0.29851	-0.377206	0.706021	0.858296		Solyc01g096520	354.664	0.130171	0.186451	0.69815	0.485083	0.734188		Solyc01g098250	123.787	-0.278735	0.278836	-0.99964	0.317485	0.58118
Solyc01g098350	53.109	0.0790864	0.30842	0.256425	0.797623	0.907468		Solyc01g096530	154.664	-0.165579	0.217939	-0.759748	0.447405	0.705206		Solyc01g098320	21.4667	-0.286035	0.42774	-0.668713	0.503679	0.739351
Solyc01g098380	100.314	-0.016698	0.243453	-0.0685884	0.945317	0.978445		Solyc01g096540	112.912	-0.0483598	0.261377	-0.185019	0.853214	0.942451		Solyc01g098340	60.0081	0.0660205	0.304584	0.216756	0.828398	0.927462
Solyc01g098390	94.9956	-0.0740237	0.243534	-0.303957	0.761161	0.88779		Solyc01g096550	25.8856	0.372128	0.371257	1.00235	0.316177	0.59231		Solyc01g098350	53.109	-0.108671	0.315708	-0.344214	0.730686	0.879955
Solyc01g098400	60.3269	1.29765	0.414486	3.13075	0.00174362	0.014532		Solyc01g096560	3.62948	-0.642053	0.699328	-0.9181	0.358566	0.633505		Solyc01g098380	100.314	0.534566	0.240783	2.22012	0.0264109	0.12165
Solyc01g098410	34.9753	0.799338	0.509537	1.56875	0.116705	0.308684		Solyc01g096570	671.035	0.0914773	0.113491	0.806034	0.420223	0.683999		Solyc01g098390	94.9956	-0.0845172	0.248872	-0.339601	0.734157	0.880949
Solyc01g098420	39.9562	0.370284	0.416204	0.889668	0.373644	0.619145		Solyc01g096580	1080.64	0.483953	0.222158	2.17842	0.029375	0.124094		Solyc01g098400	60.3269	-0.693919	0.412311	-1.683	0.092375	0.279094
Solyc01g098430	282.142	0.326694	0.212319	1.53869	0.12388	0.320886		Solyc01g096590	1186.38	0.387171	0.228122	1.69721	0.089657	0.273386		Solyc01g098410	34.9753	-0.702825	0.512697	-1.37084	0.170425	0.404655
Solyc01g098460	87.1004	-0.506114	0.212327	-2.38365	0.017142	0.0820337		Solyc01g096600	140.361	0.451155	0.176772	2.55218	0.0107051	0.0585679		Solyc01g098420	39.9562	-1.26782	0.440655	-2.87713	0.00401306	0.0307006
Solyc01g098500	75.9377	-1.46793	0.30897	-4.75104	2.02372e-06	4.91847e-05		Solyc01g096610	120.327	-0.0294267	0.208989	-0.140805	0.888024	0.957633		Solyc01g098430	282.142	-0.0177641	0.212449	-0.0836156	0.933362	0.976791
Solyc01g098510	40.9883	-1.6645	0.365725	-4.55122	5.33356e-06	0.00011421		Solyc01g096620	11.8538	0.392129	0.448522	0.874269	0.381972	0.65288		Solyc01g098460	87.1004	0.320412	0.219444	1.46011	0.144261	0.367811
Solyc01g098530	3.636	0.88013	0.722961	1.2174	0.223454	0.460158		Solyc01g096630	18.5852	0.159687	0.381292	0.418806	0.675358	0.853048		Solyc01g098500	75.9377	0.460751	0.32524	1.41665	0.156586	0.384765
Solyc01g098550	186.427	-0.0682362	0.174035	-0.392083	0.694997	0.852326		Solyc01g096640	92.2133	-0.800016	0.297133	-2.69245	0.00709287	0.0426381		Solyc01g098510	40.9883	0.520337	0.383887	1.35544	0.175277	0.411452
Solyc01g098560	176.184	-0.470387	0.162179	-2.90041	0.00372671	0.0262728		Solyc01g096660	206.778	0.766086	0.357137	2.14508	0.0319467	0.132279		Solyc01g098530	3.636	1.73034	0.709168	2.43996	0.0146889	0.0800681
Solyc01g098570	182.596	-0.686148	0.321253	-2.13585	0.0326918	0.130261		Solyc01g096670	452.073	-2.19471	0.230344	-9.52796	1.60403e-21	2.2305e-19		Solyc01g098550	186.427	0.259886	0.175238	1.48305	0.138062	0.357263
Solyc01g098580	89.0091	-0.188145	0.241221	-0.779969	0.435409	0.673281		Solyc01g096680	7.73278	0.124287	0.566133	0.219537	0.826232	0.9304		Solyc01g098560	176.184	-0.647899	0.177783	-3.64433	0.000268086	0.00368524
Solyc01g098590	51.3201	-1.0662	0.486073	-2.1935	0.0282717	0.11747		Solyc01g096700	710.512	0.377236	0.196761	1.91723	0.0552087	0.196219		Solyc01g098570	182.596	-0.265889	0.327059	-0.812971	0.416235	0.670429
Solyc01g098600	117.905	-0.784079	0.261959	-2.99314	0.00276126	0.0208488		Solyc01g096710	410.817	0.0441178	0.17042	0.258877	0.79573	0.917571		Solyc01g098580	89.0091	0.233861	0.245041	0.954372	0.339895	0.602986
Solyc01g098610	220.637	-0.479072	0.178525	-2.6835	0.0072855	0.0437509		Solyc01g096720	95.0473	-0.272464	0.722872	-0.376919	0.706234	0.87072		Solyc01g098590	51.3201	0.157781	0.49376	0.319549	0.74931	0.887816
Solyc01g098620	7.32134	-0.0408007	0.68068	-0.0599411	0.952203	0.981733		Solyc01g096730	48.2387	-1.45573	0.441238	-3.29919	0.000969636	0.0085345		Solyc01g098600	117.905	0.05531	0.274852	0.201236	0.840514	0.932987
Solyc01g098630	30.2554	0.336194	0.341533	0.984367	0.324935	0.572627		Solyc01g096740	162.304	-0.505786	0.31005	-1.63131	0.102826	0.29975		Solyc01g098610	220.637	0.611441	0.179839	3.39993	0.000674032	0.00759371
Solyc01g098640	123.917	0.860074	0.442885	1.94198	0.0521395	0.182017		Solyc01g096760	174.43	0.644715	0.209708	3.07434	0.00210966	0.0163098		Solyc01g098620	7.32134	0.306065	0.681227	0.449285	0.653226	0.836332
Solyc01g098650	170.948	-1.09683	0.229294	-4.78348	1.72283e-06	4.28258e-05		Solyc01g096780	363.26	-0.678606	0.206962	-3.27889	0.00104215	0.00905335		Solyc01g098630	30.2554	0.654111	0.325638	2.00871	0.0445683	0.173958
Solyc01g098690	23.8429	-0.167918	0.424419	-0.395642	0.692369	0.850661		Solyc01g096790	17.8939	-0.185659	0.438907	-0.423003	0.672293	0.851002		Solyc01g098640	123.917	-0.208655	0.441364	-0.47275	0.636392	0.826208
Solyc01g098700	81.4397	-0.375849	0.261221	-1.43881	0.150203	0.36282		Solyc01g096800	77.4948	0.427309	0.392288	1.08928	0.276032	0.549633		Solyc01g098650	170.948	-0.313929	0.241931	-1.2976	0.194425	0.437145
Solyc01g098710	32.5711	-1.07067	0.35556	-3.01122	0.002602	0.0199634		Solyc01g096810	696.426	-0.196402	0.185742	-1.05739	0.290333	0.565914		Solyc01g098690	23.8429	-1.59914	0.493785	-3.23854	0.00120143	0.0120428
Solyc01g098720	9.94385	-1.29278	0.649095	-1.99167	0.0464073	0.16746		Solyc01g096820	23.4136	0.0794306	0.478934	0.165849	0.868276	0.949679		Solyc01g098700	81.4397	0.571218	0.262927	2.17254	0.0298153	0.132217
Solyc01g098740	20.2196	-0.882888	0.508953	-1.73471	0.0827916	0.247489		Solyc01g096830	203.507	-0.735756	0.217979	-3.37536	0.000737199	0.00678386		Solyc01g098710	32.5711	0.211784	0.381186	0.555594	0.578489	0.78989
Solyc01g098750	157.176	-0.141857	0.251573	-0.563881	0.572835	0.775283		Solyc01g096840	6.38634	-0.0455766	0.588243	-0.0774791	0.938242	0.97744		Solyc01g098720	9.94385	-0.0739643	0.67271	-0.10995	0.912449	0.967602
Solyc01g098760	1687.74	0.120511	0.128296	0.939324	0.347564	0.594952		Solyc01g096850	6.90806	1.66719	0.58972	2.82708	0.00469742	0.0310522		Solyc01g098740	20.2196	1.14605	0.50985	2.24781	0.0245883	0.115963
Solyc01g098770	4.06805	-0.0997897	0.722287	-0.138158	0.890116	0.952346		Solyc01g096870	119.169	0.443807	0.216538	2.04956	0.0404075	0.156806		Solyc01g098750	157.176	-0.294782	0.257269	-1.14581	0.251873	0.508352
Solyc01g098780	473.907	1.62206	0.2274	7.13308	9.81486e-13	7.05453e-11		Solyc01g096880	491.464	-0.876572	0.226324	-3.87309	0.000107466	0.00128315		Solyc01g098760	1687.74	-0.130712	0.128766	-1.01511	0.310053	0.573644
Solyc01g098800	190.726	-1.32441	0.236453	-5.60114	2.1295e-08	8.14217e-07		Solyc01g096890	31.3406	-0.0988357	0.341592	-0.289339	0.772322	0.905815		Solyc01g098770	4.06805	1.03374	0.717563	1.44062	0.149691	0.375372
Solyc01g098810	76.1098	-0.351277	0.256883	-1.36746	0.171481	0.392877		Solyc01g096900	34.9825	0.646148	0.387406	1.66788	0.0953389	0.284935		Solyc01g098780	473.907	-1.38287	0.22791	-6.0676	1.29839e-09	8.47796e-08
Solyc01g098820	2.95203	-0.0138072	0.709288	-0.0194662	0.984469	0.995094		Solyc01g096910	35.1089	0.239219	0.408781	0.585199	0.558414	0.784569		Solyc01g098800	190.726	0.218423	0.245592	0.889373	0.373802	0.633931
Solyc01g098830	88.5642	0.565524	0.212184	2.66524	0.00769323	0.0455066		Solyc01g096920	78.8017	0.31514	0.259498	1.21442	0.224586	0.488233		Solyc01g098810	76.1098	0.519006	0.258822	2.00526	0.0449349	0.174878
Solyc01g098840	242.382	-0.47247	0.291306	-1.62191	0.104824	0.288534		Solyc01g096930	136.418	-0.259935	0.317124	-0.819662	0.412409	0.678039		Solyc01g098820	2.95203	1.16905	0.699738	1.67069	0.0947824	0.283433
Solyc01g098870	217.617	-0.00916754	0.226154	-0.0405366	0.967665	0.988671		Solyc01g096940	5.8885	-0.934451	0.703568	-1.32816	0.184125	0.43289		Solyc01g098830	88.5642	-0.361057	0.213879	-1.68813	0.0913857	0.277358
Solyc01g098880	307.38	-0.131244	0.153898	-0.852803	0.393769	0.637622		Solyc01g096950	9.06255	1.58139	0.572401	2.76273	0.00573205	0.0362077		Solyc01g098840	242.382	0.230437	0.293623	0.784807	0.432567	0.684021
Solyc01g098900	295.602	-0.465524	0.199186	-2.33714	0.0194321	0.0899299		Solyc01g096960	50.3554	-0.604216	0.309547	-1.95194	0.0509458	0.184847		Solyc01g098870	217.617	0.228187	0.226868	1.00582	0.314504	0.577899
Solyc01g098910	228.472	-0.305141	0.268677	-1.13571	0.256076	0.498249		Solyc01g096970	2.06759	-0.12295	0.72421	-0.169771	0.86519	0.948513		Solyc01g098880	307.38	0.304629	0.15483	1.96751	0.0491247	0.185194
Solyc01g098920	200.22	0.0682353	0.177917	0.383524	0.701331	0.856357		Solyc01g096990	56.4527	-0.0614048	0.263412	-0.233113	0.815674	0.925805		Solyc01g098900	295.602	-0.678486	0.208553	-3.2533	0.00114074	0.0115595
Solyc01g098930	62.511	-0.111861	0.376304	-0.297263	0.766266	0.890998		Solyc01g097000	19.3371	-1.50622	0.509042	-2.95892	0.00308716	0.0221965		Solyc01g098910	228.472	0.145571	0.271046	0.53707	0.591219	0.798521
Solyc01g098950	3.71386	0.686101	0.660482	1.03879	0.298903	0.545342		Solyc01g097010	88.2157	-0.317992	0.234545	-1.35578	0.175168	0.420326		Solyc01g098920	200.22	-0.0290777	0.180226	-0.161341	0.871825	0.950549
Solyc01g098980	59.1997	-0.772981	0.303734	-2.54493	0.0109299	0.0593339		Solyc01g097020	663.058	0.0625969	0.619097	0.10111	0.919463	0.968636		Solyc01g098930	62.511	-0.695106	0.388342	-1.78993	0.0734649	0.240908
Solyc01g098990	83.6397	0.375661	0.37472	1.00251	0.316096	0.563298		Solyc01g097030	133.626	0.470334	0.295026	1.59421	0.110889	0.314316		Solyc01g098950	3.71386	-0.472673	0.662481	-0.713488	0.475544	0.719191
Solyc01g099010	11.2034	0.536566	0.500374	1.07233	0.283572	0.528161		Solyc01g097040	181.237	-1.58201	0.331029	-4.77907	1.7611e-06	3.19133e-05		Solyc01g098980	59.1997	0.9217	0.305726	3.01479	0.00257157	0.021632
Solyc01g099020	126.962	2.09586	0.449219	4.66556	3.07783e-06	7.11835e-05		Solyc01g097070	8.8137	0.640566	0.551221	1.16209	0.245201	0.513373		Solyc01g098990	83.6397	0.313104	0.372312	0.840972	0.400364	0.657074
Solyc01g099030	21.8215	1.53901	0.519471	2.96264	0.0030501	0.0224716		Solyc01g097120	370.51	0.120349	0.240544	0.500322	0.616849	0.819192		Solyc01g099010	11.2034	-0.892611	0.522612	-1.70798	0.0876401	0.269923
Solyc01g099050	218.541	-1.81134	0.300875	-6.02024	1.74159e-09	7.80098e-08		Solyc01g097130	46.5456	-0.255901	0.348367	-0.734574	0.462599	0.717443		Solyc01g099020	126.962	-2.11539	0.452511	-4.67478	2.94272e-06	8.31857e-05
Solyc01g099080	112.009	-0.403445	0.225912	-1.78585	0.0741237	0.229628		Solyc01g097140	269.03	0.159401	0.196664	0.810523	0.41764	0.681955		Solyc01g099030	21.8215	-1.15878	0.517968	-2.23717	0.0252752	0.11818
Solyc01g099090	121.428	-0.377193	0.220573	-1.71006	0.0872555	0.25602		Solyc01g097150	119.646	-0.331257	0.231794	-1.4291	0.152975	0.385497		Solyc01g099050	218.541	-0.93792	0.319944	-2.93151	0.0033732	0.0268581
Solyc01g099100	248.891	-0.188667	0.150118	-1.25679	0.208829	0.441515		Solyc01g097160	10.0206	1.50697	0.582923	2.5852	0.00973234	0.0543599		Solyc01g099080	112.009	0.405861	0.229881	1.76553	0.0774751	0.249643
Solyc01g099110	165.508	0.145235	0.233373	0.622333	0.533723	0.746633		Solyc01g097170	147.095	0.1923	0.237929	0.808222	0.418963	0.683148		Solyc01g099090	121.428	0.561468	0.222112	2.52786	0.0114761	0.0667773
Solyc01g099120	49.4105	-0.102001	0.283909	-0.359272	0.719392	0.865218		Solyc01g097190	492.823	0.84012	0.317588	2.64532	0.00816142	0.0472461		Solyc01g099100	248.891	0.587573	0.149475	3.93091	8.46237e-05	0.00142272
Solyc01g099130	218.074	0.224429	0.198063	1.13312	0.257166	0.499673		Solyc01g097210	2.40337	0.521742	0.719408	0.725237	0.468306	0.721991		Solyc01g099110	165.508	0.0367163	0.234587	0.156515	0.875627	0.951915
Solyc01g099140	28.4068	-0.253271	0.390228	-0.649034	0.516317	0.733572		Solyc01g097220	4.40665	-0.25047	0.65568	-0.382	0.702461	0.868822		Solyc01g099120	49.4105	-1.00576	0.320556	-3.13754	0.00170371	0.0159242
Solyc01g099160	12.7246	0.334706	0.634139	0.527812	0.597629	0.792055		Solyc01g097230	24.1223	0.426045	0.409298	1.04092	0.297914	0.573544		Solyc01g099130	218.074	-0.200077	0.200147	-0.999652	0.317479	0.58118
Solyc01g099170	12.6832	0.646627	0.630625	1.02537	0.305187	0.553106		Solyc01g097240	46.3562	-1.36722	0.629591	-2.17161	0.0298852	0.125613		Solyc01g099140	28.4068	-0.971564	0.428165	-2.26914	0.02326	0.111341
Solyc01g099210	8.53884	1.23956	0.585011	2.11887	0.0341016	0.133865		Solyc01g097250	107.796	0.0694577	0.234662	0.29599	0.767237	0.903647		Solyc01g099160	12.7246	0.59838	0.617658	0.968787	0.332651	0.596642
Solyc01g099220	120.702	-0.157418	0.246317	-0.639086	0.522767	0.738163		Solyc01g097270	619.924	-1.66211	0.412036	-4.03388	5.48633e-05	0.00071244		Solyc01g099170	12.6832	0.41063	0.609819	0.673364	0.500716	0.737102
Solyc01g099230	21.9144	0.161138	0.418936	0.384636	0.700507	0.855914		Solyc01g097280	33.0218	-1.73082	0.55132	-3.13941	0.00169287	0.0136382		Solyc01g099210	8.53884	-0.891115	0.582637	-1.52945	0.126152	0.33806
Solyc01g099240	218.772	-0.26681	0.19747	-1.35114	0.176649	0.400169		Solyc01g097290	2898.74	0.0960423	0.163113	0.588807	0.555991	0.782537		Solyc01g099220	120.702	0.329474	0.24781	1.32954	0.183669	0.422523
Solyc01g099260	6.46553	0.1679	0.687407	0.244251	0.807036	0.912152		Solyc01g097300	343.405	0.163033	0.172725	0.943885	0.345229	0.620932		Solyc01g099230	21.9144	0.307947	0.415213	0.741662	0.458292	0.705604
Solyc01g099270	7.59318	-1.17078	0.581081	-2.01484	0.0439218	0.160838		Solyc01g097310	370.228	0.185227	0.189244	0.978769	0.327694	0.604351		Solyc01g099240	218.772	0.129473	0.200911	0.644427	0.519299	0.750299
Solyc01g099280	173.44	0.00117181	0.200995	0.00583004	0.995348	0.999444		Solyc01g097320	84.0574	-0.28839	0.290246	-0.993604	0.320416	0.597128		Solyc01g099260	6.46553	0.504389	0.685091	0.736237	0.461587	0.708112
Solyc01g099290	9.91905	0.240937	0.518414	0.464757	0.642105	0.819704		Solyc01g097330	155.688	-0.0365644	0.211365	-0.172992	0.862658	0.947308		Solyc01g099270	7.59318	0.948503	0.59285	1.5999	0.10962	0.31099
Solyc01g099300	82.3555	0.0242013	0.235867	0.102606	0.918276	0.964607		Solyc01g097340	204.923	0.26649	0.266319	1.00064	0.317	0.593234		Solyc01g099280	173.44	0.107922	0.202985	0.531674	0.594952	0.801075
Solyc01g099310	13.5196	-0.035628	0.482091	-0.073903	0.941088	0.976856		Solyc01g097350	324.063	-0.245751	0.2002	-1.22753	0.219625	0.481473		Solyc01g099290	9.91905	0.0345237	0.519216	0.0664919	0.946986	0.982319
Solyc01g099340	52.998	-0.794936	0.394374	-2.01569	0.0438323	0.16063		Solyc01g097360	383.917	0.373176	0.17215	2.16774	0.0301788	0.126608		Solyc01g099300	82.3555	0.375237	0.234551	1.59981	0.109641	0.31099
Solyc01g099350	213.679	-0.274123	0.238134	-1.15113	0.24968	0.491597		Solyc01g097380	1.69593	0.188072	0.688018	0.273353	0.784582	0.912073		Solyc01g099310	13.5196	0.687184	0.472702	1.45374	0.14602	0.370018
Solyc01g099360	117.852	-0.390222	0.200364	-1.94757	0.0514665	0.180582		Solyc01g097390	9.61729	-0.00873709	0.600847	-0.0145413	0.988398	0.997629		Solyc01g099340	52.998	0.318157	0.402101	0.791237	0.428806	0.681018
Solyc01g099370	1975.44	3.57358	0.4051	8.82148	1.12954e-18	1.48555e-16		Solyc01g097440	167.369	0.16655	0.233393	0.713604	0.475472	0.7276		Solyc01g099350	213.679	0.553701	0.238493	2.32167	0.0202509	0.101304
Solyc01g099380	19.0453	0.644705	0.397443	1.62213	0.104775	0.288441		Solyc01g097450	346.601	-0.210294	0.145763	-1.44272	0.1491	0.379265		Solyc01g099360	117.852	-0.0168131	0.209823	-0.0801298	0.936134	0.977782
Solyc01g099400	439.525	0.216887	0.166152	1.30535	0.191773	0.419776		Solyc01g097460	749.126	0.039731	0.138014	0.287876	0.773441	0.906611		Solyc01g099370	1975.44	-1.00868	0.403467	-2.50003	0.0124184	0.0707627
Solyc01g099410	1234.2	-0.596892	0.288468	-2.06918	0.0385289	0.146005		Solyc01g097470	19.1337	-0.586708	0.624845	-0.938966	0.347748	0.623059		Solyc01g099380	19.0453	-0.10513	0.391714	-0.268384	0.788404	0.906375
Solyc01g099450	20.7424	-1.10881	0.450803	-2.45964	0.0139076	0.0706777		Solyc01g097500	137.674	0.0182947	0.23283	0.0785756	0.93737	0.976785		Solyc01g099400	439.525	-0.323234	0.168134	-1.92248	0.0545459	0.197871
Solyc01g099460	7.26901	0.24046	0.619057	0.38843	0.697698	0.854226		Solyc01g097510	1160.61	-0.129929	0.183032	-0.709871	0.477784	0.729508		Solyc01g099410	1234.2	0.366852	0.28907	1.26908	0.204413	0.450784
Solyc01g099470	7.8032	0.212699	0.578246	0.367835	0.712996	0.862086		Solyc01g097520	3830.3	-1.02162	0.225771	-4.52505	6.03809e-06	9.83781e-05		Solyc01g099450	20.7424	0.448301	0.465645	0.962754	0.335671	0.599036
Solyc01g099490	3.33494	-0.175797	0.724746	-0.242564	0.808343	0.912906		Solyc01g097540	185.092	-0.445826	0.192129	-2.32046	0.0203161	0.094816		Solyc01g099460	7.26901	1.28153	0.581697	2.20309	0.0275885	0.125362
Solyc01g099500	12.9292	0.102544	0.488556	0.209893	0.833751	0.926646		Solyc01g097550	24.7858	-1.41883	0.506505	-2.80121	0.00509108	0.0330557		Solyc01g099470	7.8032	0.414037	0.568257	0.728609	0.466241	0.712122
Solyc01g099520	1328.65	-0.302297	0.193742	-1.56031	0.118687	0.311879		Solyc01g097570	14.8245	-1.57232	0.617842	-2.54486	0.0109321	0.0595499		Solyc01g099490	3.33494	0.888001	0.722219	1.22955	0.218867	0.470279
Solyc01g099590	3.65239	0.545317	0.708866	0.769281	0.441726	0.678712		Solyc01g097590	1.54779	0.176627	0.696569	0.253567	0.79983	0.919075		Solyc01g099500	12.9292	0.0741592	0.490967	0.151047	0.879938	0.954189
Solyc01g099600	286.918	1.06524	0.233331	4.56539	4.98574e-06	0.000107757		Solyc01g097610	81.2916	0.0878254	0.248931	0.352811	0.72423	0.880282		Solyc01g099520	1328.65	-1.39264	0.197016	-7.06866	1.56433e-12	1.95412e-10
Solyc01g099620	13.7738	-1.51717	0.525493	-2.88713	0.00388777	0.0271339		Solyc01g097640	43.5329	0.739565	0.308209	2.39956	0.0164147	0.080898		Solyc01g099590	3.65239	-0.784991	0.713702	-1.09989	0.271382	0.530017
Solyc01g099630	5462.43	-0.798239	0.265178	-3.0102	0.00261078	0.0200076		Solyc01g097650	31.4622	-0.0422904	0.352465	-0.119984	0.904495	0.963333		Solyc01g099600	286.918	-0.621539	0.232781	-2.67006	0.0075837	0.0498519
Solyc01g099640	14.1176	-0.28574	0.504019	-0.566923	0.570766	0.773989		Solyc01g097670	3.96821	0.136159	0.678723	0.20061	0.841004	0.936724		Solyc01g099620	13.7738	0.499106	0.54914	0.908887	0.36341	0.62474
Solyc01g099650	15.3137	-0.0472598	0.545988	-0.0865582	0.931023	0.971247		Solyc01g097680	2.3189	-0.91984	0.72087	-1.27601	0.201951	0.457398		Solyc01g099630	5462.43	-0.286365	0.265476	-1.07869	0.280727	0.541532
Solyc01g099660	637.609	5.69743	0.503102	11.3246	9.91469e-30	3.22558e-27		Solyc01g097690	9.68809	-1.34315	0.650998	-2.06321	0.0390926	0.153068		Solyc01g099640	14.1176	-0.499325	0.530085	-0.941971	0.346207	0.608731
Solyc01g099670	1864.29	-0.063457	0.155225	-0.408806	0.682682	0.844766		Solyc01g097740	373.227	0.227964	0.1685	1.35291	0.176085	0.421712		Solyc01g099650	15.3137	-0.218018	0.560516	-0.388959	0.697307	0.861776
Solyc01g099680	3768.94	1.3277	0.350029	3.79311	0.000148775	0.00200792		Solyc01g097760	1167.1	0.402763	0.164992	2.44111	0.0146421	0.0744714		Solyc01g099660	637.609	-1.07734	0.482889	-2.23103	0.0256791	0.119534
Solyc01g099690	582.49	0.585235	0.197008	2.97062	0.00297203	0.0220622		Solyc01g097770	144.543	0.769128	0.344362	2.23349	0.0255167	0.111829		Solyc01g099670	1864.29	0.51874	0.155103	3.34448	0.000824369	0.00891896
Solyc01g099700	183.692	-0.652928	0.168842	-3.86709	0.00011014	0.0015615		Solyc01g097790	87.9698	0.26841	0.23449	1.14465	0.252353	0.522285		Solyc01g099680	3768.94	-1.13976	0.350068	-3.25583	0.00113061	0.0115072
Solyc01g099710	201.802	-0.121441	0.161666	-0.751184	0.452542	0.687244		Solyc01g097800	123.671	2.10203	0.517018	4.06567	4.78938e-05	0.000631769		Solyc01g099690	582.49	-0.0946574	0.196603	-0.481465	0.630186	0.822044
Solyc01g099720	145.128	-0.321152	0.189192	-1.69749	0.0896041	0.260156		Solyc01g097810	307.145	0.30287	0.176873	1.71236	0.0868307	0.268298		Solyc01g099700	183.692	0.426454	0.173907	2.4522	0.0141988	0.0780385
Solyc01g099730	52.0416	0.0570348	0.285384	0.199853	0.841596	0.931166		Solyc01g097820	8.68482	0.545867	0.609954	0.894932	0.370823	0.644114		Solyc01g099710	201.802	-0.0252735	0.166039	-0.152214	0.879018	0.953624
Solyc01g099740	690.439	-0.29747	0.149469	-1.99018	0.0465709	0.167757		Solyc01g097830	3.78183	-0.272598	0.703715	-0.387369	0.698483	0.865978		Solyc01g099720	145.128	0.381614	0.191949	1.9881	0.0468005	0.179534
Solyc01g099750	213.765	-0.361581	0.165118	-2.18983	0.0285365	0.118112		Solyc01g097840	150.827	-0.198564	0.320885	-0.618801	0.536047	0.768396		Solyc01g099730	52.0416	0.0450748	0.288974	0.155982	0.876047	0.952196
Solyc01g099760	1107.32	-0.211164	0.125495	-1.68265	0.0924434	0.265953		Solyc01g097860	63.1987	0.884886	0.430027	2.05774	0.0396146	0.154568		Solyc01g099740	690.439	0.411924	0.15014	2.7436	0.00607689	0.0422849
Solyc01g099770	39580.2	0.170277	0.138311	1.23112	0.218279	0.453785		Solyc01g097870	1661.4	0.392743	0.160872	2.44134	0.0146328	0.0744429		Solyc01g099750	213.765	0.107588	0.170166	0.632255	0.52722	0.755805
Solyc01g099780	302.394	0.527168	0.247486	2.13009	0.033164	0.131353		Solyc01g097880	1126.81	-0.0621651	0.144803	-0.429309	0.667698	0.847973		Solyc01g099760	1107.32	0.381861	0.125879	3.03356	0.00241689	0.0206669
Solyc01g099790	783.142	0.529983	0.196302	2.69983	0.00693753	0.0422217		Solyc01g097890	138.054	-0.0101159	0.313711	-0.032246	0.974276	0.993176		Solyc01g099770	39580.2	0.272369	0.138307	1.96931	0.0489171	0.184561
Solyc01g099800	482.566	1.19887	0.239362	5.00861	5.48257e-07	1.55934e-05		Solyc01g097910	107.766	0.177336	0.360231	0.492285	0.622518	0.823209		Solyc01g099780	302.394	0.0800535	0.246558	0.324684	0.74542	0.885949
Solyc01g099810	167.493	1.56689	0.453309	3.45655	0.000547135	0.00592298		Solyc01g097920	219.918	-0.00729651	0.172506	-0.0422972	0.966262	0.989074		Solyc01g099790	783.142	-0.402687	0.196817	-2.046	0.0407564	0.163767
Solyc01g099820	8.14291	-1.03945	0.672362	-1.54597	0.122112	0.31822		Solyc01g097930	1.63586	-0.166386	0.724128	-0.229774	0.818268	0.92712		Solyc01g099800	482.566	-0.771399	0.239104	-3.22621	0.00125441	0.0125063
Solyc01g099830	2380.94	0.258822	0.242792	1.06602	0.286413	0.531655		Solyc01g097970	35.5126	0.134972	0.353138	0.382207	0.702308	0.868731		Solyc01g099810	167.493	3.61634	0.40915	8.83867	9.68688e-19	3.52223e-16
Solyc01g099840	4655.28	0.011008	0.259579	0.0424072	0.966174	0.988053		Solyc01g097980	203.801	-0.174892	0.170574	-1.02532	0.305213	0.581115		Solyc01g099820	8.14291	1.24011	0.673804	1.84046	0.0657007	0.223921
Solyc01g099850	134.888	-0.127239	0.254381	-0.500189	0.616942	0.803701		Solyc01g097990	10.8766	-0.35507	0.54065	-0.656747	0.511344	0.751277		Solyc01g099830	2380.94	0.51227	0.242575	2.1118	0.0347035	0.146882
Solyc01g099860	97.0878	0.872222	0.275818	3.16232	0.0015652	0.0133879		Solyc01g098000	442.708	0.61739	0.153074	4.03328	5.50039e-05	0.000713803		Solyc01g099840	4655.28	0.820293	0.259472	3.1614	0.00157014	0.0150474
Solyc01g099880	12.2902	2.82198	0.613122	4.60263	4.17185e-06	9.29841e-05		Solyc01g098010	158.537	-0.358862	0.262899	-1.36502	0.172248	0.416255		Solyc01g099850	134.888	-0.893528	0.267538	-3.33981	0.000838351	0.00903859
Solyc01g099890	236.781	-0.204024	0.141426	-1.44262	0.149128	0.360881		Solyc01g098020	143.273	-1.78943	0.231558	-7.7278	1.09424e-14	6.95591e-13		Solyc01g099860	97.0878	-0.736995	0.278147	-2.64966	0.00805719	0.0519334
Solyc01g099900	2896.32	0.213595	0.182225	1.17215	0.241138	0.482293		Solyc01g098030	170.836	0.484717	0.17556	2.76097	0.00576299	0.0363687		Solyc01g099880	12.2902	-2.00562	0.601508	-3.33432	0.000855094	0.00919772
Solyc01g099910	391.477	-0.261407	0.213105	-1.22666	0.219951	0.455729		Solyc01g098040	186.547	-0.113568	0.268754	-0.42257	0.672609	0.851079		Solyc01g099890	236.781	0.171934	0.14463	1.18879	0.234524	0.488717
Solyc01g099920	9.69943	-0.291591	0.53946	-0.540524	0.588835	0.786981		Solyc01g098070	42.5656	2.71349	0.681729	3.9803	6.8827e-05	0.000872273		Solyc01g099900	2896.32	0.350043	0.182101	1.92225	0.0545746	0.197894
Solyc01g099930	315.051	-0.240424	0.186976	-1.28585	0.198495	0.428855		Solyc01g098080	34.4087	0.22593	0.336281	0.671851	0.501679	0.745617		Solyc01g099910	391.477	-0.29847	0.216665	-1.37757	0.168337	0.401771
Solyc01g099950	23.4379	-0.426973	0.52385	-0.815068	0.415033	0.656128		Solyc01g098090	227.462	-0.0610686	0.179706	-0.339825	0.733989	0.886203		Solyc01g099920	9.69943	-1.37319	0.603257	-2.27629	0.0228288	0.109787
Solyc01g099960	26.9831	-0.241649	0.361603	-0.668271	0.503961	0.723386		Solyc01g098100	184.294	0.60772	0.244754	2.48298	0.0130288	0.0679753		Solyc01g099930	315.051	0.231248	0.188655	1.22577	0.220284	0.472139
Solyc01g099970	17.7798	-0.977025	0.463912	-2.10606	0.0351993	0.136985		Solyc01g098110	91.3189	0.331379	0.261326	1.26807	0.204774	0.461132		Solyc01g099950	23.4379	-1.48285	0.583985	-2.53919	0.011111	0.0652444
Solyc01g099980	247.833	-0.607357	0.256257	-2.37011	0.0177829	0.084167		Solyc01g098140	24.5661	0.430563	0.54701	0.787121	0.431211	0.692705		Solyc01g099960	26.9831	0.0992271	0.370519	0.267806	0.788849	0.906375
Solyc01g100000	4.57004	1.03537	0.69756	1.48427	0.137737	0.343862		Solyc01g098150	41.5904	1.99794	0.487386	4.0993	4.14402e-05	0.000554795		Solyc01g099970	17.7798	0.527216	0.475832	1.10799	0.267867	0.526122
Solyc01g100010	20.4283	-1.18164	0.506676	-2.33214	0.0196933	0.0906862		Solyc01g098160	236.649	-0.981431	0.212866	-4.61057	4.01574e-06	6.83187e-05		Solyc01g099980	247.833	0.540613	0.258093	2.09464	0.0362026	0.151113
Solyc01g100020	9.21672	0.95826	0.571356	1.67717	0.0935094	0.267971		Solyc01g098170	11.5042	1.68542	0.503389	3.34815	0.000813535	0.00733463		Solyc01g100000	4.57004	-0.645536	0.696294	-0.927102	0.353874	0.61571
Solyc01g100030	94.7665	-0.623449	0.372471	-1.67382	0.0941662	0.269187		Solyc01g098180	53.6963	0.426977	0.269385	1.585	0.112966	0.318236		Solyc01g100010	20.4283	0.609358	0.521373	1.16876	0.242502	0.497836
Solyc01g100040	403.044	0.0368398	0.196799	0.187195	0.851508	0.935375		Solyc01g098190	121.247	2.26112	0.493795	4.57908	4.67026e-06	7.79961e-05		Solyc01g100020	9.21672	0.0435772	0.545189	0.0799305	0.936293	0.977845
Solyc01g100050	371.642	-0.126679	0.180283	-0.702666	0.482264	0.708296		Solyc01g098200	88.1039	0.500968	0.238554	2.10002	0.0357267	0.143308		Solyc01g100030	94.7665	0.859095	0.373176	2.30212	0.0213286	0.105219
Solyc01g100060	383.516	0.0853755	0.183885	0.464286	0.642443	0.819752		Solyc01g098210	128.015	-2.10791	0.238281	-8.84631	9.04635e-19	9.24205e-17		Solyc01g100040	403.044	-0.458193	0.200589	-2.28424	0.0223576	0.108419
Solyc01g100080	36.6981	-0.0987912	0.32947	-0.299849	0.764292	0.889819		Solyc01g098230	76.0805	0.398512	0.261255	1.52537	0.127166	0.343083		Solyc01g100050	371.642	0.0731724	0.18197	0.402114	0.6876	0.857258
Solyc01g100100	40.1106	0.515906	0.39251	1.31438	0.18872	0.416076		Solyc01g098250	123.787	-0.00613604	0.279532	-0.0219511	0.982487	0.995504		Solyc01g100060	383.516	0.032768	0.18479	0.177325	0.859253	0.942672
Solyc01g100110	315.78	-0.0389657	0.137147	-0.284116	0.776321	0.896059		Solyc01g098300	1.62483	0.35688	0.715518	0.498771	0.617941	0.819772		Solyc01g100080	36.6981	0.467971	0.328077	1.42641	0.153751	0.380662
Solyc01g100120	27.2285	-0.350717	0.458879	-0.764292	0.444693	0.681464		Solyc01g098320	21.4667	0.199836	0.438572	0.455651	0.648641	0.837635		Solyc01g100100	40.1106	-2.13521	0.437688	-4.87839	1.06956e-06	3.44338e-05
Solyc01g100130	166.099	-0.104333	0.258636	-0.403396	0.686657	0.846817		Solyc01g098340	60.0081	-0.0465794	0.299854	-0.15534	0.876553	0.9534		Solyc01g100110	315.78	-0.173327	0.141061	-1.22874	0.219171	0.470623
Solyc01g100140	424.915	0.261864	0.188433	1.38969	0.164622	0.38311		Solyc01g098350	53.109	-0.0295846	0.313821	-0.0942723	0.924893	0.971366		Solyc01g100120	27.2285	0.239071	0.465808	0.51324	0.607783	0.807996
Solyc01g100160	3.25528	0.336273	0.725214	0.463689	0.642871	0.819934		Solyc01g098380	100.314	0.517868	0.237892	2.1769	0.0294877	0.124402		Solyc01g100130	166.099	-0.175044	0.262531	-0.666754	0.504929	0.739898
Solyc01g100170	64.0128	0.258844	0.28198	0.917951	0.358645	0.605711		Solyc01g098390	94.9956	-0.158541	0.246338	-0.64359	0.519841	0.757095		Solyc01g100160	3.25528	1.01894	0.719775	1.41564	0.156881	0.385223
Solyc01g100180	47.3511	-0.0242149	0.326666	-0.0741274	0.940909	0.976812		Solyc01g098400	60.3269	0.603732	0.419311	1.43982	0.149918	0.380524		Solyc01g100170	64.0128	0.108745	0.280904	0.387123	0.698665	0.862758
Solyc01g100190	28.4752	-0.255813	0.346708	-0.737833	0.460616	0.693199		Solyc01g098410	34.9753	0.0965131	0.519235	0.185876	0.852542	0.941969		Solyc01g100180	47.3511	0.125216	0.330364	0.379025	0.704669	0.865707
Solyc01g100200	521.426	-1.32783	0.472915	-2.80776	0.00498869	0.032957		Solyc01g098420	39.9562	-0.897538	0.443096	-2.02561	0.0428052	0.163481		Solyc01g100190	28.4752	0.296266	0.35284	0.839662	0.401098	0.657819
Solyc01g100210	35.7161	-0.822679	0.422758	-1.94598	0.0516568	0.180979		Solyc01g098430	282.142	0.30893	0.21314	1.44942	0.14722	0.376301		Solyc01g100200	521.426	0.850767	0.473494	1.79678	0.0723699	0.238625
Solyc01g100220	2.73395	0.309438	0.71063	0.435441	0.663242	0.832049		Solyc01g098450	1.50053	0.608988	0.680643	0.894725	0.370934	0.644141		Solyc01g100210	35.7161	0.55003	0.429442	1.2808	0.200264	0.445394
Solyc01g100230	419.536	3.5416	0.478788	7.397	1.39301e-13	1.08083e-11		Solyc01g098460	87.1004	-0.185702	0.208722	-0.889709	0.373622	0.646286		Solyc01g100220	2.73395	-0.85939	0.717073	-1.19847	0.230734	0.484075
Solyc01g100240	86.3617	-1.48414	0.399969	-3.71064	0.000206733	0.00264573		Solyc01g098470	1.87583	0.288966	0.725051	0.398546	0.690228	0.861397		Solyc01g100230	419.536	-1.65162	0.474951	-3.47746	0.000506197	0.00605608
Solyc01g100250	64.0119	0.755612	0.328654	2.29911	0.0214984	0.0965522		Solyc01g098480	1.96302	1.40233	0.720338	1.94677	0.0515621	0.186705		Solyc01g100240	86.3617	1.09875	0.404183	2.71844	0.00655898	0.0446676
Solyc01g100260	77.4178	0.452119	0.361056	1.25221	0.210493	0.443465		Solyc01g098500	75.9377	-1.00718	0.302118	-3.33373	0.000856905	0.0076567		Solyc01g100250	64.0119	-0.317663	0.327205	-0.97084	0.331628	0.595613
Solyc01g100270	21.4313	0.097018	0.428266	0.226537	0.820784	0.920175		Solyc01g098510	40.9883	-1.14416	0.357175	-3.20336	0.00135834	0.0114139		Solyc01g100260	77.4178	-0.14913	0.36135	-0.412703	0.679824	0.853116
Solyc01g100280	8.55702	-0.30205	0.584842	-0.516465	0.60553	0.797		Solyc01g098520	1.69257	0.0365017	0.720917	0.0506322	0.959619	0.986417		Solyc01g100270	21.4313	0.346814	0.425183	0.815683	0.414682	0.669207
Solyc01g100290	126.144	-0.877387	0.229024	-3.83098	0.000127632	0.00177555		Solyc01g098530	3.636	2.61047	0.709306	3.68031	0.000232948	0.00248114		Solyc01g100280	8.55702	0.40149	0.591103	0.679222	0.496997	0.734426
Solyc01g100310	215.044	-0.0500992	0.22625	-0.221433	0.824755	0.92236		Solyc01g098550	186.427	0.191649	0.172766	1.1093	0.267299	0.539829		Solyc01g100290	126.144	0.500199	0.2364	2.1159	0.0343531	0.145998
Solyc01g100320	1173.17	0.375336	0.199609	1.88036	0.0600592	0.199881		Solyc01g098560	176.184	-1.11829	0.17267	-6.47643	9.39201e-11	3.45074e-09		Solyc01g100310	215.044	-0.230614	0.230532	-1.00035	0.317139	0.580812
Solyc01g100330	144.252	0.426776	0.166296	2.56636	0.0102771	0.056535		Solyc01g098570	182.596	-0.952037	0.323789	-2.9403	0.00327894	0.023258		Solyc01g100320	1173.17	-1.35002	0.202598	-6.66356	2.67265e-11	2.65036e-09
Solyc01g100350	2928.32	-0.0709858	0.136704	-0.519266	0.603575	0.795671		Solyc01g098580	89.0091	0.0457158	0.239619	0.190786	0.848694	0.940623		Solyc01g100330	144.252	0.0469644	0.164	0.286369	0.774596	0.899894
Solyc01g100360	213.103	-0.255677	0.241728	-1.05771	0.290189	0.535401		Solyc01g098590	51.3201	-0.908418	0.486118	-1.86872	0.061662	0.212297		Solyc01g100350	2928.32	0.159219	0.136891	1.16311	0.244785	0.500168
Solyc01g100370	542.64	0.81016	0.341518	2.37223	0.0176811	0.0838137		Solyc01g098600	117.905	-0.728769	0.263388	-2.7669	0.00565924	0.0358388		Solyc01g100360	213.103	0.623398	0.241504	2.58131	0.00984253	0.0600394
Solyc01g100380	2331.44	1.47703	0.2445	6.04101	1.53154e-09	6.92703e-08		Solyc01g098610	220.637	0.13237	0.174517	0.758493	0.448156	0.705777		Solyc01g100370	542.64	-0.30581	0.341257	-0.896128	0.370185	0.630657
Solyc01g100390	6.18906	0.787794	0.649057	1.21375	0.224842	0.461838		Solyc01g098620	7.32134	0.265264	0.679292	0.390501	0.696166	0.864793		Solyc01g100380	2331.44	-1.66075	0.245075	-6.77648	1.23143e-11	1.30489e-09
Solyc01g100410	101.224	0.905995	0.239912	3.77636	0.000159135	0.00212608		Solyc01g098630	30.2554	0.990305	0.330182	2.99927	0.00270625	0.0199365		Solyc01g100390	6.18906	-1.98547	0.675476	-2.93936	0.00328886	0.0263473
Solyc01g100420	47.4327	0.220458	0.296965	0.74237	0.457863	0.691324		Solyc01g098640	123.917	0.651419	0.444358	1.46598	0.142654	0.369147		Solyc01g100410	101.224	-0.459128	0.237941	-1.92959	0.0536574	0.195524
Solyc01g100430	86.5832	0.319311	0.244656	1.30514	0.191845	0.419776		Solyc01g098650	170.948	-1.41075	0.234296	-6.02124	1.73088e-09	5.25937e-08		Solyc01g100420	47.4327	-0.0318505	0.299106	-0.106486	0.915197	0.968688
Solyc01g100460	197.396	0.509931	0.273397	1.86517	0.062158	0.204353		Solyc01g098680	2.32783	0.0421662	0.724889	0.0581693	0.953614	0.983324		Solyc01g100430	86.5832	-0.169646	0.246766	-0.687479	0.491781	0.731255
Solyc01g100480	192.806	-0.270034	0.211658	-1.2758	0.202026	0.433306		Solyc01g098690	23.8429	-1.76706	0.48746	-3.62503	0.000288924	0.00298822		Solyc01g100460	197.396	-0.108153	0.273013	-0.396145	0.691998	0.859197
Solyc01g100490	87.417	-0.400662	0.442271	-0.90592	0.364978	0.61112		Solyc01g098700	81.4397	0.195369	0.253407	0.770968	0.440726	0.700571		Solyc01g100480	192.806	-1.06537	0.22702	-4.69285	2.6943e-06	7.68664e-05
Solyc01g100500	251.504	0.498973	0.151327	3.29732	0.000976118	0.00927312		Solyc01g098710	32.5711	-0.858884	0.352574	-2.43604	0.0148491	0.0752374		Solyc01g100490	87.417	0.297555	0.445468	0.66796	0.504159	0.739605
Solyc01g100510	116.015	-0.297059	0.269998	-1.10023	0.271232	0.514034		Solyc01g098720	9.94385	-1.36675	0.653069	-2.09281	0.0363664	0.145069		Solyc01g100500	251.504	-0.41363	0.153485	-2.69493	0.00704039	0.0472007
Solyc01g100520	474.754	0.0630697	0.233718	0.269854	0.787273	0.901685		Solyc01g098740	20.2196	0.263159	0.488249	0.538985	0.589897	0.803005		Solyc01g100510	116.015	0.411553	0.271951	1.51333	0.130195	0.344413
Solyc01g100530	120.802	-0.111544	0.258447	-0.431594	0.666036	0.833512		Solyc01g098750	157.176	-0.436639	0.255291	-1.71036	0.0871994	0.269		Solyc01g100520	474.754	0.28542	0.233704	1.22129	0.221976	0.474205
Solyc01g100570	737.369	0.0544379	0.155265	0.350613	0.725879	0.868376		Solyc01g098760	1687.74	-0.0102004	0.128704	-0.0792548	0.93683	0.976629		Solyc01g100530	120.802	0.418076	0.258636	1.61646	0.105994	0.304831
Solyc01g100580	43.2714	0.346405	0.324644	1.06703	0.285959	0.531027		Solyc01g098770	4.06805	0.933947	0.715883	1.30461	0.192026	0.443191		Solyc01g100570	737.369	0.254205	0.155343	1.63641	0.101755	0.296787
Solyc01g100590	381.093	-0.371782	0.15678	-2.37137	0.0177224	0.0839662		Solyc01g098780	473.907	0.239195	0.232544	1.0286	0.303667	0.579441		Solyc01g100580	43.2714	-0.207107	0.327907	-0.631602	0.527647	0.75598
Solyc01g100600	78.284	-0.511723	0.395168	-1.29495	0.195337	0.424758		Solyc01g098800	190.726	-1.10598	0.235763	-4.69108	2.71765e-06	4.761e-05		Solyc01g100590	381.093	0.0607197	0.160568	0.378155	0.705315	0.865835
Solyc01g100610	114.523	0.0677473	0.244108	0.27753	0.781373	0.899005		Solyc01g098810	76.1098	0.167729	0.250862	0.668611	0.503744	0.747006		Solyc01g100600	78.284	-0.00853818	0.402294	-0.0212237	0.983067	0.994979
Solyc01g100650	101.479	0.343968	0.295348	1.16462	0.244173	0.485571		Solyc01g098820	2.95203	1.15524	0.697394	1.65651	0.0976187	0.289416		Solyc01g100610	114.523	0.0225162	0.246496	0.0913451	0.927218	0.97435
Solyc01g100660	398.48	0.072134	0.167064	0.431774	0.665905	0.833512		Solyc01g098830	88.5642	0.204467	0.219638	0.930928	0.351891	0.626836		Solyc01g100650	101.479	0.565694	0.290835	1.94507	0.0517665	0.191189
Solyc01g100690	84.2719	2.03577	0.436256	4.66646	3.06432e-06	7.10309e-05		Solyc01g098840	242.382	-0.242033	0.290989	-0.831758	0.405546	0.672684		Solyc01g100660	398.48	-0.225135	0.169352	-1.32939	0.183718	0.422535
Solyc01g100700	316.27	0.0852342	0.165578	0.514768	0.606715	0.797539		Solyc01g098860	2.0567	0.494584	0.724416	0.682735	0.494775	0.740635		Solyc01g100690	84.2719	-0.886436	0.428849	-2.06701	0.0387329	0.15828
Solyc01g100710	437.555	-0.419041	0.286433	-1.46297	0.143477	0.352729		Solyc01g098870	217.617	0.21902	0.225692	0.970439	0.331828	0.607899		Solyc01g100700	316.27	0.137813	0.166199	0.829204	0.406989	0.662833
Solyc01g100720	693.988	-0.165176	0.132494	-1.24667	0.21252	0.446202		Solyc01g098880	307.38	0.173384	0.152846	1.13437	0.256637	0.527714		Solyc01g100710	437.555	0.607764	0.286942	2.11808	0.0341685	0.145481
Solyc01g100730	32.2642	-0.240455	0.353743	-0.679743	0.496667	0.718611		Solyc01g098900	295.602	-1.14401	0.205632	-5.56338	2.64602e-08	6.54931e-07		Solyc01g100720	693.988	-0.0250791	0.134484	-0.186484	0.852065	0.939399
Solyc01g100740	27.3179	-0.150668	0.381821	-0.394605	0.693135	0.850999		Solyc01g098910	228.472	-0.15957	0.268782	-0.593678	0.552727	0.780173		Solyc01g100730	32.2642	0.315023	0.357973	0.880019	0.378849	0.638349
Solyc01g100750	265.296	1.22229	0.457143	2.67375	0.00750081	0.0447254		Solyc01g098920	200.22	0.0391576	0.179423	0.218242	0.82724	0.930605		Solyc01g100740	27.3179	0.745067	0.376537	1.97874	0.0478456	0.182075
Solyc01g100760	745.772	1.12226	0.441546	2.54166	0.0110328	0.0597697		Solyc01g098930	62.511	-0.806967	0.386135	-2.08986	0.0366306	0.145852		Solyc01g100750	265.296	-0.268297	0.456065	-0.588286	0.55634	0.776359
Solyc01g100770	680.203	0.0788363	0.411581	0.191545	0.848099	0.933671		Solyc01g098940	2.251	-0.869892	0.721825	-1.20513	0.228154	0.492885		Solyc01g100760	745.772	-1.19212	0.441924	-2.69758	0.00698461	0.0468606
Solyc01g100810	65.8271	-0.249749	0.317264	-0.787195	0.431168	0.66989		Solyc01g098950	3.71386	0.213429	0.675079	0.316154	0.751886	0.895323		Solyc01g100770	680.203	0.0394085	0.411827	0.0956918	0.923765	0.972815
Solyc01g100820	148.614	-0.13837	0.205401	-0.673657	0.500529	0.720694		Solyc01g098980	59.1997	0.148719	0.291172	0.51076	0.609519	0.815298		Solyc01g100810	65.8271	-0.0812693	0.327568	-0.248099	0.804058	0.914108
Solyc01g100840	178.756	0.44808	0.221276	2.02498	0.0428691	0.157982		Solyc01g098990	83.6397	0.688765	0.373778	1.84271	0.0653712	0.221338		Solyc01g100820	148.614	0.258093	0.207875	1.24158	0.214393	0.464857
Solyc01g100850	403.672	0.82102	0.440961	1.86189	0.0626189	0.205305		Solyc01g099000	2.40252	-0.239216	0.72039	-0.332064	0.739841	0.889177		Solyc01g100840	178.756	-0.0937483	0.221015	-0.424172	0.67144	0.846917
Solyc01g100860	6072.74	-0.338234	0.100697	-3.35893	0.000782446	0.0077509		Solyc01g099010	11.2034	-0.356045	0.531888	-0.669399	0.503241	0.746581		Solyc01g100850	403.672	-0.111551	0.440413	-0.253286	0.800047	0.912315
Solyc01g100870	2042.41	-0.280365	0.110446	-2.53848	0.0111336	0.0601101		Solyc01g099020	126.962	-0.0195316	0.461352	-0.0423356	0.966231	0.989074		Solyc01g100860	6072.74	0.439476	0.100841	4.35812	1.31183e-05	0.000304462
Solyc01g100890	13.5862	-0.439538	0.482042	-0.911825	0.361861	0.608593		Solyc01g099030	21.8215	0.380225	0.539545	0.704714	0.480988	0.731362		Solyc01g100870	2042.41	0.507359	0.110623	4.58639	4.50971e-06	0.000121907
Solyc01g100900	50.8545	-0.810515	0.366788	-2.20977	0.0271214	0.114045		Solyc01g099050	218.541	-2.74926	0.312384	-8.80091	1.35716e-18	1.36562e-16		Solyc01g100890	13.5862	-0.715661	0.516687	-1.38509	0.166024	0.398182
Solyc01g100910	7.22803	-0.10251	0.575631	-0.178083	0.858658	0.939448		Solyc01g099070	1.56885	-0.248674	0.678439	-0.366538	0.713964	0.874782		Solyc01g100900	50.8545	-0.766125	0.392003	-1.95439	0.0506555	0.188701
Solyc01g100920	142.202	-0.729079	0.284041	-2.56681	0.010264	0.056496		Solyc01g099080	112.009	0.00241535	0.221644	0.0108974	0.991305	0.999039		Solyc01g100910	7.22803	-1.00395	0.627072	-1.60101	0.109375	0.310557
Solyc01g100930	69.4663	-0.214595	0.326883	-0.656489	0.511509	0.729649		Solyc01g099090	121.428	0.184275	0.214425	0.859391	0.390125	0.659906		Solyc01g100920	142.202	0.17684	0.293002	0.603544	0.546147	0.76982
Solyc01g100940	46.4094	0.931386	0.444072	2.09738	0.03596	0.138984		Solyc01g099100	248.891	0.398906	0.146105	2.73027	0.00632832	0.0390099		Solyc01g100930	69.4663	-1.10266	0.35222	-3.13059	0.00174454	0.0162322
Solyc01g100950	56.1752	-0.477475	0.329761	-1.44794	0.147634	0.358595		Solyc01g099110	165.508	0.181952	0.234367	0.776354	0.43754	0.698001		Solyc01g100940	46.4094	-0.610553	0.444156	-1.37464	0.169244	0.403039
Solyc01g100970	7984.54	-0.480599	0.160756	-2.98961	0.00279336	0.0210228		Solyc01g099120	49.4105	-1.10776	0.315918	-3.50648	0.000454075	0.00445051		Solyc01g100950	56.1752	0.420979	0.334746	1.25761	0.208534	0.456936
Solyc01g100980	5.33283	1.30691	0.647073	2.01972	0.0434123	0.159477		Solyc01g099130	218.074	0.0243518	0.200459	0.12148	0.903311	0.962839		Solyc01g100970	7984.54	0.109338	0.160929	0.679422	0.49687	0.734356
Solyc01g100990	111.582	0.08567	0.229077	0.373979	0.70842	0.859548		Solyc01g099140	28.4068	-1.22484	0.421089	-2.90873	0.00362901	0.0252844		Solyc01g100980	5.33283	-1.06266	0.64837	-1.63898	0.101218	0.295636
Solyc01g101000	2632.04	-0.249225	0.102162	-2.43951	0.0147071	0.0736707		Solyc01g099160	12.7246	0.933086	0.622344	1.49931	0.133794	0.354133		Solyc01g100990	111.582	0.138519	0.23013	0.601919	0.547228	0.770582
Solyc01g101010	264.313	0.81667	0.28627	2.8528	0.00433364	0.0294262		Solyc01g099170	12.6832	1.05726	0.623699	1.69514	0.0900489	0.274033		Solyc01g101000	2632.04	0.0433991	0.10285	0.421964	0.673051	0.847323
Solyc01g101020	278.252	-0.0836803	0.211502	-0.395648	0.692364	0.850661		Solyc01g099210	8.53884	0.348447	0.615612	0.566018	0.571382	0.79334		Solyc01g101010	264.313	-0.605911	0.286812	-2.11257	0.0346376	0.146782
Solyc01g101030	18.5081	-0.802733	0.447143	-1.79525	0.0726136	0.226642		Solyc01g099220	120.702	0.172056	0.244335	0.704178	0.481322	0.731591		Solyc01g101020	278.252	0.284329	0.212152	1.34021	0.180176	0.417857
Solyc01g101040	1470.56	-0.397028	0.153561	-2.58547	0.00972462	0.0543173		Solyc01g099230	21.9144	0.469085	0.414929	1.13052	0.258257	0.529092		Solyc01g101030	18.5081	0.621774	0.458916	1.35488	0.175457	0.411649
Solyc01g101060	13046.1	-0.0504915	0.210079	-0.240346	0.810062	0.913735		Solyc01g099240	218.772	-0.137338	0.197659	-0.694822	0.487167	0.735896		Solyc01g101040	1470.56	-0.178947	0.154788	-1.15608	0.24765	0.503641
Solyc01g101070	19.9579	0.0581049	0.376604	0.154287	0.877384	0.94765		Solyc01g099260	6.46553	0.672289	0.685055	0.981365	0.326413	0.603461		Solyc01g101060	13046.1	0.25058	0.210092	1.19272	0.23298	0.487025
Solyc01g101090	119.418	-0.334243	0.200117	-1.67024	0.0948722	0.27033		Solyc01g099270	7.59318	-0.222281	0.555056	-0.400466	0.688813	0.860418		Solyc01g101070	19.9579	-0.620208	0.399526	-1.55236	0.120576	0.328937
Solyc01g101100	392.984	-1.07531	0.190849	-5.63437	1.75697e-08	6.77363e-07		Solyc01g099280	173.44	0.109094	0.201388	0.541708	0.58802	0.801859		Solyc01g101090	119.418	0.0235524	0.207397	0.113562	0.909585	0.966191
Solyc01g101110	8.81013	-1.07452	0.55658	-1.93058	0.0535356	0.185217		Solyc01g099290	9.91905	0.27546	0.521104	0.528609	0.597077	0.807774		Solyc01g101100	392.984	0.376856	0.194914	1.93344	0.0531816	0.194413
Solyc01g101120	156.539	0.141096	0.185906	0.758966	0.447873	0.684087		Solyc01g099300	82.3555	0.399438	0.232153	1.72058	0.0853268	0.265061		Solyc01g101110	8.81013	0.805245	0.570912	1.41045	0.158406	0.387326
Solyc01g101130	124.16	-0.875727	0.233173	-3.7557	0.000172856	0.00228146		Solyc01g099310	13.5196	0.651556	0.465974	1.39827	0.162033	0.400876		Solyc01g101120	156.539	-1.21033	0.201168	-6.01652	1.78209e-09	1.10157e-07
Solyc01g101140	51.1678	0.149439	0.295361	0.505955	0.612889	0.80096		Solyc01g099330	1.57747	-0.371443	0.724354	-0.512792	0.608097	0.81447		Solyc01g101130	124.16	0.789698	0.236912	3.3333	0.000858217	0.00922596
Solyc01g101160	112.84	-0.347831	0.186919	-1.86087	0.0627629	0.205548		Solyc01g099340	52.998	-0.476779	0.392227	-1.21557	0.224148	0.48797		Solyc01g101140	51.1678	0.416942	0.290638	1.43458	0.151407	0.377227
Solyc01g101170	9.49835	-0.0643999	0.722861	-0.0890903	0.92901	0.970284		Solyc01g099350	213.679	0.279578	0.234895	1.19023	0.233957	0.500028		Solyc01g101160	112.84	0.00361044	0.195283	0.0184882	0.985249	0.996028
Solyc01g101180	10.5039	0.317952	0.72496	0.438578	0.660967	0.830587		Solyc01g099360	117.852	-0.407035	0.202753	-2.00754	0.0446923	0.168535		Solyc01g101170	9.49835	1.20248	0.723681	1.66162	0.0965892	0.287089
Solyc01g101190	20.6477	0.181622	0.719975	0.252261	0.800839	0.909471		Solyc01g099370	1975.44	2.5649	0.405351	6.32761	2.4899e-10	8.6259e-09		Solyc01g101180	10.5039	0.133908	0.724865	0.184735	0.853437	0.940129
Solyc01g101240	923.637	-0.916656	0.171157	-5.35564	8.52552e-08	2.85374e-06		Solyc01g099380	19.0453	0.539576	0.40256	1.34036	0.180128	0.427355		Solyc01g101190	20.6477	0.520463	0.719246	0.723623	0.469297	0.714476
Solyc01g101250	242.731	0.0923245	0.184716	0.499818	0.617203	0.80392		Solyc01g099400	439.525	-0.106347	0.168302	-0.631885	0.527462	0.762042		Solyc01g101240	923.637	-1.05805	0.175499	-6.02884	1.65143e-09	1.04164e-07
Solyc01g101260	21.8288	0.538498	0.392284	1.37272	0.169838	0.39027		Solyc01g099410	1234.2	-0.23004	0.288206	-0.798178	0.424767	0.68762		Solyc01g101250	242.731	-0.124794	0.187157	-0.666786	0.504909	0.739898
Solyc01g102270	31.0521	-0.2937	0.362698	-0.809764	0.418076	0.658796		Solyc01g099420	1.6594	0.417645	0.720996	0.579262	0.562413	0.78737		Solyc01g101260	21.8288	-0.358177	0.395396	-0.905869	0.365005	0.626293
Solyc01g102280	2.62947	0.0789955	0.725284	0.108917	0.913269	0.963129		Solyc01g099440	2.05253	0.140864	0.722948	0.194846	0.845513	0.93941		Solyc01g102270	31.0521	0.459113	0.365276	1.25689	0.208792	0.457285
Solyc01g102290	5107.68	0.666693	0.465333	1.43272	0.151938	0.365391		Solyc01g099450	20.7424	-0.660513	0.443852	-1.48814	0.136715	0.359546		Solyc01g102280	2.62947	1.21525	0.721915	1.68337	0.0923032	0.279001
Solyc01g102300	189.441	0.31312	0.192048	1.63043	0.103011	0.28533		Solyc01g099460	7.26901	1.52199	0.584358	2.60455	0.00919953	0.0519686		Solyc01g102290	5107.68	-0.969556	0.46538	-2.08336	0.0372182	0.154332
Solyc01g102310	1757.68	-0.772128	0.215747	-3.57887	0.000345088	0.00403997		Solyc01g099470	7.8032	0.626736	0.56958	1.10035	0.271181	0.543992		Solyc01g102300	189.441	-0.373811	0.194984	-1.91714	0.0552205	0.199313
Solyc01g102330	789.127	-0.480077	0.182532	-2.6301	0.00853593	0.0491152		Solyc01g099480	1.81443	0.44147	0.708697	0.622931	0.53333	0.766797		Solyc01g102310	1757.68	0.550607	0.216155	2.54728	0.0108566	0.0641159
Solyc01g102340	789.644	-1.22759	0.301872	-4.0666	4.77049e-05	0.000771263		Solyc01g099490	3.33494	0.712204	0.721464	0.987164	0.323562	0.600075		Solyc01g102330	789.127	-0.665529	0.186787	-3.56304	0.00036658	0.00469142
Solyc01g102350	479.978	-0.195369	0.2033	-0.960988	0.336558	0.58443		Solyc01g099500	12.9292	0.176704	0.489833	0.360743	0.718292	0.87691		Solyc01g102340	789.644	0.325208	0.303069	1.07305	0.28325	0.544101
Solyc01g102370	84.7765	-0.446775	0.228465	-1.95555	0.0505179	0.178201		Solyc01g099510	2.00532	-0.380363	0.72454	-0.524972	0.599602	0.809277		Solyc01g102350	479.978	-0.459224	0.207158	-2.21679	0.0266377	0.122118
Solyc01g102380	10.6905	-1.07714	0.626039	-1.72056	0.0853298	0.252048		Solyc01g099520	1328.65	-1.69493	0.196606	-8.62096	6.63953e-18	6.3035e-16		Solyc01g102370	84.7765	0.488543	0.2321	2.10488	0.035302	0.148735
Solyc01g102390	752.034	-0.733236	0.213453	-3.43512	0.000592295	0.00632691		Solyc01g099590	3.65239	-0.239674	0.717227	-0.334168	0.738253	0.888512		Solyc01g102380	10.6905	-0.873066	0.650474	-1.3422	0.179531	0.417196
Solyc01g102400	485.317	-0.620197	0.230089	-2.69547	0.00702892	0.0425544		Solyc01g099600	286.918	0.443706	0.236326	1.87752	0.0604474	0.209412		Solyc01g102390	752.034	-0.835822	0.217852	-3.83666	0.00012472	0.00195504
Solyc01g102410	338.661	-0.116083	0.207157	-0.560364	0.575231	0.776911		Solyc01g099620	13.7738	-1.01806	0.514983	-1.97688	0.0480551	0.177553		Solyc01g102400	485.317	-1.51336	0.239667	-6.31441	2.71188e-10	2.1309e-08
Solyc01g102420	4.4996	1.24408	0.715859	1.73788	0.0822323	0.246511		Solyc01g099630	5462.43	-1.0846	0.265308	-4.0881	4.34928e-05	0.000578671		Solyc01g102410	338.661	0.324557	0.20773	1.5624	0.118195	0.325919
Solyc01g102430	10.2709	-0.441612	0.67575	-0.653513	0.513426	0.731482		Solyc01g099640	14.1176	-0.785065	0.521142	-1.50643	0.131956	0.350845		Solyc01g102420	4.4996	-1.02799	0.71632	-1.4351	0.151258	0.376927
Solyc01g102470	22.0547	1.07531	0.411429	2.6136	0.00895943	0.0508707		Solyc01g099650	15.3137	-0.265277	0.555443	-0.477596	0.632938	0.829392		Solyc01g102430	10.2709	-0.956016	0.695291	-1.37499	0.169136	0.402936
Solyc01g102480	353.538	-0.0806136	0.147796	-0.545437	0.585453	0.784609		Solyc01g099660	637.609	4.62008	0.503763	9.17115	4.67992e-20	5.57802e-18		Solyc01g102470	22.0547	-0.774099	0.411512	-1.88111	0.0599571	0.210298
Solyc01g102490	87.6857	0.0422798	0.261724	0.161544	0.871665	0.945832		Solyc01g099670	1864.29	0.455283	0.154806	2.94099	0.0032717	0.0232149		Solyc01g102480	353.538	-0.275718	0.152187	-1.8117	0.0700323	0.233751
Solyc01g102500	215.823	0.536225	0.399533	1.34213	0.179555	0.404037		Solyc01g099680	3768.94	0.187932	0.350254	0.536561	0.591571	0.804379		Solyc01g102490	87.6857	-0.225638	0.267816	-0.842513	0.399501	0.656419
Solyc01g102510	221.924	-0.524352	0.202781	-2.58581	0.00971508	0.0542804		Solyc01g099690	582.49	0.490578	0.197631	2.4823	0.0130538	0.0680862		Solyc01g102500	215.823	0.247533	0.39818	0.621662	0.534164	0.760502
Solyc01g102520	42.7894	-0.562502	0.425418	-1.32224	0.18609	0.412868		Solyc01g099700	183.692	-0.226473	0.165137	-1.37143	0.170241	0.413301		Solyc01g102510	221.924	0.576225	0.204478	2.81802	0.00483204	0.03525
Solyc01g102530	178.141	0.0535931	0.21872	0.24503	0.806433	0.91197		Solyc01g099710	201.802	-0.146714	0.163401	-0.897879	0.36925	0.642734		Solyc01g102520	42.7894	-0.575686	0.442212	-1.30183	0.192974	0.435288
Solyc01g102540	58.2006	-0.543522	0.284401	-1.91112	0.0559897	0.190467		Solyc01g099720	145.128	0.0604618	0.185976	0.325106	0.745101	0.892048		Solyc01g102530	178.141	-0.741139	0.228501	-3.24348	0.00118079	0.0118809
Solyc01g102560	255.191	0.214219	0.215207	0.995409	0.319537	0.566871		Solyc01g099730	52.0416	0.10211	0.28704	0.355733	0.722041	0.879087		Solyc01g102540	58.2006	0.290716	0.292106	0.995241	0.319619	0.583368
Solyc01g102570	417.051	0.21559	0.151657	1.42157	0.155153	0.369843		Solyc01g099740	690.439	0.114454	0.148584	0.770298	0.441123	0.700723		Solyc01g102560	255.191	0.0436208	0.215869	0.20207	0.839862	0.932596
Solyc01g102580	402.548	0.221104	0.158618	1.39394	0.163337	0.381669		Solyc01g099750	213.765	-0.253993	0.165466	-1.53501	0.12478	0.338885		Solyc01g102570	417.051	-1.53138	0.162852	-9.4035	5.27771e-21	2.71861e-18
Solyc01g102590	204.587	0.321048	0.175774	1.82648	0.0677779	0.21659		Solyc01g099760	1107.32	0.170697	0.124928	1.36636	0.171825	0.415602		Solyc01g102580	402.548	-1.55681	0.169823	-9.16726	4.85206e-20	2.1423e-17
Solyc01g102640	6.80421	1.14805	0.589339	1.94803	0.0514111	0.180562		Solyc01g099770	39580.2	0.442646	0.138306	3.20048	0.00137201	0.0115143		Solyc01g102590	204.587	-0.347968	0.177811	-1.95696	0.0503522	0.187987
Solyc01g102650	3.73054	0.439074	0.674781	0.650691	0.515246	0.732555		Solyc01g099780	302.394	0.607221	0.247761	2.45084	0.0142523	0.0728775		Solyc01g102640	6.80421	-0.13566	0.566505	-0.239468	0.810743	0.91811
Solyc01g102660	834.058	-0.225974	0.159949	-1.41279	0.157718	0.373364		Solyc01g099790	783.142	0.127296	0.197518	0.644477	0.519266	0.756808		Solyc01g102650	3.73054	-0.131119	0.674609	-0.194363	0.845892	0.935936
Solyc01g102670	21.7536	0.159512	0.415671	0.383747	0.701166	0.856218		Solyc01g099800	482.566	0.427469	0.241389	1.77088	0.0765813	0.246601		Solyc01g102660	834.058	0.288499	0.160599	1.79639	0.0724319	0.238702
Solyc01g102680	12.332	0.0214108	0.475359	0.0450414	0.964074	0.987342		Solyc01g099810	167.493	5.18323	0.437203	11.8554	2.01684e-32	1.09149e-29		Solyc01g102670	21.7536	0.22478	0.414145	0.542757	0.587297	0.79594
Solyc01g102690	2.98277	-0.359199	0.709883	-0.505998	0.612858	0.80096		Solyc01g099820	8.14291	0.200658	0.65547	0.306129	0.759507	0.899211		Solyc01g102680	12.332	-0.773577	0.50119	-1.54348	0.122714	0.332887
Solyc01g102700	137.853	-0.942279	0.387046	-2.43454	0.0149106	0.0744888		Solyc01g099830	2380.94	0.771093	0.242625	3.17813	0.00148228	0.0122447		Solyc01g102690	2.98277	0.267096	0.713871	0.374152	0.708292	0.867254
Solyc01g102710	125.486	-1.54373	0.314208	-4.91309	8.96523e-07	2.40944e-05		Solyc01g099840	4655.28	0.831301	0.259427	3.20438	0.00135356	0.0113833		Solyc01g102700	137.853	-0.472594	0.396135	-1.19301	0.232865	0.486947
Solyc01g102720	202.573	-0.0362128	0.313721	-0.11543	0.908104	0.960431		Solyc01g099850	134.888	-1.02077	0.265574	-3.84362	0.000121231	0.00142293		Solyc01g102710	125.486	-0.429578	0.333892	-1.28658	0.198241	0.442641
Solyc01g102730	67.4643	-0.764006	0.269013	-2.84003	0.0045109	0.03033		Solyc01g099860	97.0878	0.135227	0.284594	0.475158	0.634674	0.83031		Solyc01g102720	202.573	-0.0838048	0.316238	-0.265005	0.791005	0.907698
Solyc01g102740	19.8112	-0.146577	0.514551	-0.284865	0.775748	0.895866		Solyc01g099880	12.2902	0.816359	0.638651	1.27825	0.20116	0.456354		Solyc01g102730	67.4643	0.0217352	0.285466	0.0761394	0.939308	0.979339
Solyc01g102750	307.243	-0.0256988	0.148946	-0.172538	0.863015	0.941417		Solyc01g099890	236.781	-0.0320897	0.141007	-0.227575	0.819977	0.928219		Solyc01g102740	19.8112	0.231228	0.518909	0.445603	0.655884	0.83759
Solyc01g102760	379.542	-0.0909574	0.154743	-0.587796	0.55667	0.763265		Solyc01g099900	2896.32	0.563638	0.182126	3.09477	0.00196965	0.0154003		Solyc01g102750	307.243	0.233401	0.149665	1.55948	0.118882	0.326841
Solyc01g102770	9.33235	0.86473	0.724874	1.19294	0.232894	0.471483		Solyc01g099910	391.477	-0.559878	0.215217	-2.60146	0.00928272	0.052345		Solyc01g102760	379.542	0.0213659	0.156678	0.136369	0.89153	0.958476
Solyc01g102790	2.92001	-0.259074	0.708133	-0.365855	0.714473	0.862835		Solyc01g099920	9.69943	-1.66478	0.593049	-2.80715	0.00499813	0.0325578		Solyc01g102770	9.33235	1.68584	0.722024	2.33488	0.0195496	0.0989161
Solyc01g102800	95.8862	0.0286946	0.2359	0.121639	0.903185	0.958545		Solyc01g099930	315.051	-0.00917583	0.186568	-0.0491821	0.960774	0.98668		Solyc01g102790	2.92001	-0.0478328	0.714778	-0.0669198	0.946646	0.982223
Solyc01g102810	171.524	-0.246842	0.308527	-0.800065	0.423673	0.663744		Solyc01g099950	23.4379	-1.90982	0.574016	-3.32712	0.000877474	0.00781607		Solyc01g102800	95.8862	0.127875	0.237912	0.537488	0.59093	0.798413
Solyc01g102820	98.9716	0.0470002	0.278018	0.169054	0.865754	0.9425		Solyc01g099960	26.9831	-0.142422	0.362441	-0.392952	0.694355	0.864071		Solyc01g102810	171.524	0.103355	0.311402	0.331902	0.739963	0.8834
Solyc01g102830	208.541	-0.233168	0.217295	-1.07305	0.283251	0.527847		Solyc01g099970	17.7798	-0.449809	0.45533	-0.987874	0.323214	0.59967		Solyc01g102820	98.9716	0.147734	0.279341	0.528865	0.596899	0.802647
Solyc01g102840	104.107	-0.537642	0.362736	-1.48218	0.138292	0.344642		Solyc01g099980	247.833	-0.0667438	0.254007	-0.262763	0.792733	0.916816		Solyc01g102830	208.541	0.0805835	0.221285	0.364161	0.715738	0.87187
Solyc01g102860	29.6342	0.560579	0.595132	0.941941	0.346223	0.593961		Solyc01g099990	1.97054	1.37959	0.722416	1.90969	0.0561732	0.198722		Solyc01g102840	104.107	0.847276	0.362937	2.3345	0.0195696	0.0989636
Solyc01g102880	69.7291	-0.855554	0.260002	-3.29057	0.000999854	0.0094548		Solyc01g100000	4.57004	0.389831	0.707992	0.550616	0.581897	0.79928		Solyc01g102860	29.6342	-0.0150786	0.593675	-0.0253987	0.979737	0.99361
Solyc01g102900	3.26481	-0.618054	0.72182	-0.856244	0.391863	0.635758		Solyc01g100010	20.4283	-0.57228	0.494962	-1.15621	0.247595	0.516441		Solyc01g102880	69.7291	0.326201	0.271582	1.20111	0.229707	0.482903
Solyc01g102940	226.372	-0.596351	0.229043	-2.60366	0.0092234	0.0521459		Solyc01g100020	9.21672	1.00184	0.573769	1.74606	0.0807997	0.255909		Solyc01g102900	3.26481	-0.297869	0.715812	-0.416127	0.677317	0.850672
Solyc01g102950	4.88112	0.898899	0.696044	1.29144	0.196551	0.426247		Solyc01g100030	94.7665	0.235647	0.365983	0.643873	0.519658	0.757019		Solyc01g102940	226.372	0.42811	0.23217	1.84396	0.0651896	0.222793
Solyc01g102960	7386.93	6.19404	0.509538	12.1562	5.31838e-34	2.52882e-31		Solyc01g100040	403.044	-0.421354	0.200046	-2.10628	0.0351797	0.141539		Solyc01g102950	4.88112	0.694029	0.681821	1.0179	0.308723	0.572325
Solyc01g102970	131.513	-0.503426	0.202302	-2.48848	0.0128289	0.0665824		Solyc01g100050	371.642	-0.0535064	0.180707	-0.296094	0.767158	0.903622		Solyc01g102960	7386.93	-2.07124	0.507629	-4.08023	4.49908e-05	0.000848738
Solyc01g102980	5.18735	0.314818	0.670137	0.469781	0.638511	0.817572		Solyc01g100060	383.516	0.118144	0.184443	0.640541	0.521821	0.758364		Solyc01g102970	131.513	0.856705	0.201939	4.2424	2.21146e-05	0.000466014
Solyc01g102990	148.54	0.426645	0.390225	1.09333	0.274249	0.518063		Solyc01g100080	36.6981	0.36918	0.321433	1.14854	0.250745	0.520626		Solyc01g102980	5.18735	-0.0387738	0.67069	-0.0578118	0.953899	0.984259
Solyc01g103000	4.10107	0.659054	0.711374	0.926452	0.354211	0.601506		Solyc01g100100	40.1106	-1.61931	0.441234	-3.66995	0.0002426	0.00256214		Solyc01g102990	148.54	0.753905	0.386618	1.95	0.0511763	0.189841
Solyc01g103010	255.559	-0.201114	0.197917	-1.01616	0.309556	0.557428		Solyc01g100110	315.78	-0.212293	0.139668	-1.51998	0.128516	0.345238		Solyc01g103000	4.10107	-0.511432	0.712877	-0.717419	0.473116	0.717736
Solyc01g103020	320.664	-0.379609	0.164889	-2.30221	0.0213231	0.0961613		Solyc01g100120	27.2285	-0.111646	0.457135	-0.244229	0.807053	0.922564		Solyc01g103010	255.559	0.236903	0.199696	1.18632	0.235497	0.490115
[truncated: 17,990 more rows]

## Sheet: Table S6b
Table S6. The DeSeq2 analysis of the change of expression in LA2661. The accession number, the mean value of expression, the log2 of the change of the transcript abundance, the IfcSE value, the stat value, the p-value and the adjusted p-value (padj) is shown for all genes where an expression was determined and where the p-value is smaller than one. The values are shown for the ratio of the values…
[truncated: 19,866 more rows]

[truncated: 2 more sheets: Table S6c, Table S6d]
