# Supplementary material for: Transcriptional Basis for Differential Thermosensitivity of Seedlings of Various Tomato Genotypes
Source: Genes (Basel). 2020 Jun 16;11(6):655. doi: 10.3390/genes11060655 (PMC7349527; doi:10.3390/genes11060655)
Supplement: Supplementary file 1 [file genes-11-00655-s001.zip › Supplements/Table S7.xlsx]

## Sheet: Tabelle1
Table S7. Categories used for analysis. The assignment of all analyzed categories to numbers is given.
BINCODE	CATEGORY NAME
1	PS
2	major CHO metabolism
3	minor CHO metabolism
4	glycolysis
5	fermentation
6	gluconeogenese/ glyoxylate cycle
7	OPP
8	TCA / org. transformation
9	mitochondrial electron transport / ATP synthesis
10	cell wall
11	lipid metabolism
12	N-metabolism
13	amino acid metabolism
14	S-assimilation
15	metal handling
16	secondary metabolism
17	hormone metabolism
18	Co-factor and vitamine metabolism
19	tetrapyrrole synthesis
20	stress
21	redox
22	polyamine metabolism
23	nucleotide metabolism
24	Biodegradation of Xenobiotics
25	C1-metabolism
26	misc
27	RNA
28	DNA
29	protein
30	signalling
31	cell
32	micro RNA, natural antisense etc
33	development
34	transport
35	not assigned
991	Mineral Nutrition
