# Supplementary material for: Transcriptional Basis for Differential Thermosensitivity of Seedlings of Various Tomato Genotypes
Source: Genes (Basel). 2020 Jun 16;11(6):655. doi: 10.3390/genes11060655 (PMC7349527; doi:10.3390/genes11060655)
Supplement: Supplementary file 1 [file genes-11-00655-s001.zip › Supplements/Table S8.xlsx]

## Sheet: Tabelle1
Table S8. Genes selected dominating the PC1 and PC2 of the temperature dependent analysis to identify species variations. The accession number, the category and the functional description or the similarity assignment to A. thaliana proteins is given in the third column.
Accession number	Category	Description
Solyc01g007330	1	similar to ( 922) ATCG00490 | Symbols: RBCL | large subunit of RUBISCO. Protein is tyrosine-phosphorylated and its phosphorylation state is modulated in response to ABA in Arabidopsis thaliana seeds. | chrC:54958-56397 FORWARDsimilar to ( 972) RBL_TOBAC Ribulose bisphosphate carboxylase large chain precursor (EC 4.1.1.39) (RuBisCO large subunit) - Nicotiana tabacum (Common tobacco)similar to ( 92…
Solyc01g018020	1	similar to ( 723) AT3G60750 | Symbols: | transketolase, putative | chr3:22454004-22456824 FORWARDsimilar to ( 733) TKTC_SOLTU Transketolase, chloroplast precursor (EC 2.2.1.1) (TK) - Solanum tuberosum (Potato)similar to ( 743) loc_os06g04270 12006.m05156 protein transketolase, chloroplast precursor, putative, expressed TktA PRK05899 PRK12753 PRK12754 Transketolase_N TPP_TK COG3959 Transket_pyr CO…
Solyc01g048590	1	similar to ( 122) ATCG00020 | Symbols: PSBA | Encodes chlorophyll binding protein D1, a part of the photosystem II reaction center core | chrC:383-1444 REVERSEsimilar to ( 122) PSBA_NEPOL Photosystem Q(B) protein (32 kDa thylakoid membrane protein) (Photosystem II protein D1) - Nephroselmis olivaceasimilar to ( 122) loc_os08g35420 12008.m07531 protein photosystem Q, putative, expressedpsbA Photo_…
Solyc01g102770	1	functional_description:Photosystem II reaction center protein Z (AHRD V1 ***- Q5IHA1_9SOLN)
Solyc01g109040	1	functional_description:Plastoquinol-plastocyanin reductase
Solyc01g110360	1	similar to ( 684) AT4G38970 | Symbols: | fructose-bisphosphate aldolase, putative | chr4:18163769-18165659 REVERSEsimilar to ( 660) ALFC_ORYSA Fructose-bisphosphate aldolase, chloroplast precursor (EC 4.1.2.13) (ALDP) - Oryza sativa (Rice)similar to ( 660) loc_os11g07020 12011.m28744 protein fructose-bisphosphate aldolase, chloroplast precursor, putative, expressed Glycolytic FBP_aldolase_I_a COG…
Solyc01g111630	1	similar to ( 692) AT1G68010 | Symbols: HPR | HPR
Solyc02g020940	1	similar to ( 577) AT1G12900 | Symbols: GAPA-2 | GAPA-2 (GLYCERALDEHYDE 3-PHOSPHATE DEHYDROGENASE A SUBUNIT 2)
Solyc02g062340	1	similar to ( 677) AT4G38970 | Symbols: | fructose-bisphosphate aldolase, putative | chr4:18163769-18165659 REVERSEsimilar to ( 652) ALFC_ORYSA Fructose-bisphosphate aldolase, chloroplast precursor (EC 4.1.2.13) (ALDP) - Oryza sativa (Rice)similar to ( 652) loc_os11g07020 12011.m28744 protein fructose-bisphosphate aldolase, chloroplast precursor, putative, expressed Glycolytic FBP_aldolase_I_a COG…
Solyc02g066920	1	similar to ( 139) AT5G39210 | Symbols: CRR7 | CRR7 (CHLORORESPIRATORY REDUCTION 7) | chr5:15703231-15703999 FORWARD genomic_reference:SL2.40ch02 gene_region:31758031-31760293 transcript_region:SL2.40ch02:31758031..31760293+ functional_description:Genomic DNA chromosome 5 TAC clone K3 (AHRD V1 ***- Q9FL87_ARATH)
Solyc02g070940	1	similar to ( 444) AT2G34430 | Symbols: LHB1B1, LHCB1.4 | LHB1B1
Solyc02g070950	1	similar to ( 444) AT2G34430 | Symbols: LHB1B1, LHCB1.4 | LHB1B1
Solyc02g070970	1	similar to ( 444) AT2G34430 | Symbols: LHB1B1, LHCB1.4 | LHB1B1
Solyc02g070980	1	similar to ( 432) AT2G34430 | Symbols: LHB1B1, LHCB1.4 | LHB1B1
Solyc02g070990	1	similar to ( 446) AT2G34430 | Symbols: LHB1B1, LHCB1.4 | LHB1B1
Solyc02g071030	1	similar to ( 444) AT2G34430 | Symbols: LHB1B1, LHCB1.4 | LHB1B1
Solyc02g080280	1	similar to ( 230) ATCG01100 | Symbols: NDHA | NADH dehydrogenase ND1 | chrC:119847-122009 REVERSEsimilar to ( 267) NU1C_SOLTU NAD(P)H-quinone oxidoreductase subunit 1, chloroplast (EC 1.6.5.-) (NAD(P)H dehydrogenase subunit 1) (NDH subunit 1) (NADH-plastoquinone oxidoreductase subunit 1) - Solanum tuberosum (Potato)similar to ( 215) loc_osp1g00960 11562.m00087 protein NADH dehydrogenase subunit 1…
Solyc02g084440	1	similar to ( 676) AT4G38970 | Symbols: | fructose-bisphosphate aldolase, putative | chr4:18163769-18165659 REVERSEsimilar to ( 647) ALFC_ORYSA Fructose-bisphosphate aldolase, chloroplast precursor (EC 4.1.2.13) (ALDP) - Oryza sativa (Rice)similar to ( 647) loc_os11g07020 12011.m28744 protein fructose-bisphosphate aldolase, chloroplast precursor, putative, expressed Glycolytic FBP_aldolase_I_a COG…
Solyc02g085950	1	similar to ( 278) AT5G38410 | Symbols: | ribulose bisphosphate carboxylase small chain 3B / RuBisCO small subunit 3B (RBCS-3B) (ATS3B) | chr5:15377501-15378306 REVERSEsimilar to ( 345) RBSC_SOLTU Ribulose bisphosphate carboxylase small chain 2C, chloroplast precursor (EC 4.1.1.39) (RuBisCO small subunit 2C) - Solanum tuberosum (Potato)similar to ( 248) loc_os12g19394 12012.m73909 protein ribulose…
Solyc02g091560	1	similar to ( 922) AT4G37930 | Symbols: SHM1, STM, SHMT1 | SHM1 (SERINE TRANSHYDROXYMETHYLTRANSFERASE 1)
Solyc03g005760	1	similar to ( 440) AT1G29930 | Symbols: CAB1, AB140, CAB140, LHCB1.3 | CAB1 (CHLOROPHYLL A/B BINDING PROTEIN 1)
Solyc03g005770	1	similar to ( 442) AT1G29930 | Symbols: CAB1, AB140, CAB140, LHCB1.3 | CAB1 (CHLOROPHYLL A/B BINDING PROTEIN 1)
Solyc03g005780	1	similar to ( 444) AT1G29930 | Symbols: CAB1, AB140, CAB140, LHCB1.3 | CAB1 (CHLOROPHYLL A/B BINDING PROTEIN 1)
Solyc03g005790	1	similar to ( 120) AT2G34430 | Symbols: LHB1B1, LHCB1.4 | LHB1B1
Solyc03g062720	1	similar to ( 369) AT1G64770 | Symbols: NDF2 | NDF2 (NDH-DEPENDENT CYCLIC ELECTRON FLOW 1) | chr1:24057549-24058565 FORWARDsimilar to ( 354) loc_os03g06230 12003.m06143 protein expressed protein genomic_reference:SL2.40ch03 gene_region:29344306-29346072 transcript_region:SL2.40ch03:29344306..29346072- go_terms:GO:0005975 functional_description:Galactose mutarotase-like (AHRD V1 **-- A2Q5N9_MEDTR)
Solyc03g115900	1	similar to ( 443) AT3G47470 | Symbols: LHCA4, CAB4 | LHCA4 (LIGHT-HARVESTING CHLOROPHYLL-PROTEIN COMPLEX I SUBUNIT A4)
Solyc03g116690	1	similar to (93.6) AT5G20230 | Symbols: ATBCB, BCB | ATBCB (ARABIDOPSIS BLUE-COPPER-BINDING PROTEIN)
Solyc03g122140	1	similar to ( 510) AT3G14150 | Symbols: | (S)-2-hydroxy-acid oxidase, peroxisomal, putative / glycolate oxidase, putative / short chain alpha-hydroxy acid oxidase, putative | chr3:4690667-4692679 REVERSEsimilar to ( 405) GOX_SPIOL Peroxisomal (S)-2-hydroxy-acid oxidase (EC 1.1.3.15) (Glycolate oxidase) (GOX) (Short chain alpha-hydroxy acid oxidase) - Spinacia oleracea (Spinach)similar to ( 468) lo…
Solyc04g009030	1	similar to ( 578) AT3G26650 | Symbols: GAPA, GAPA-1 | GAPA (GLYCERALDEHYDE 3-PHOSPHATE DEHYDROGENASE A SUBUNIT)
Solyc04g009420	1	similar to ( 227) AT2G28605 | Symbols: | Encodes a PsbP domain-OEC23 like protein localized in thylakoid (peripheral-lumenal side). | chr2:12254911-12255689 FORWARDsimilar to ( 110) loc_os04g35530 12004.m08642 protein expressed protein genomic_reference:SL2.40ch04 gene_region:2840496-2842762 transcript_region:SL2.40ch04:2840496..2842762- go_terms:GO:0019898 functional_description:Photosystem II o…
Solyc04g057980	1	similar to ( 235) AT4G37925 | Symbols: NDH-M | NDH-M (subunit NDH-M of NAD(P)H:plastoquinone dehydrogenase complex) | chr4:17830748-17831485 REVERSEsimilar to ( 225) loc_os04g45600 12004.m09513 protein expressed protein genomic_reference:SL2.40ch04 gene_region:54247194-54248180 transcript_region:SL2.40ch04:54247194..54248180- go_terms:GO:0055114 functional_description:NAD(P)H-quinone oxidoreducta…
Solyc04g064670	1	similar to ( 341) AT1G77090 | Symbols: | thylakoid lumenal 29.8 kDa protein | chr1:28960576-28961875 REVERSEsimilar to ( 319) loc_os12g08830 12012.m26739 protein tat pathway signal sequence family protein, expressed genomic_reference:SL2.40ch04 gene_region:54939986-54941975 transcript_region:SL2.40ch04:54939986..54941975- go_terms:GO:0019898 functional_description:Thylakoid lumenal 19 kDa protein…
Solyc04g082010	1	similar to ( 184) AT1G20340 | Symbols: DRT112, PETE2 | DRT112
Solyc05g007780	1	similar to ( 172) AT1G14150 | Symbols: | oxygen evolving enhancer 3 (PsbQ) family protein | chr1:4839885-4840632 FORWARDsimilar to ( 158) loc_os02g36850 12002.m08772 protein oxygen evolving enhancer protein 3, putative, expressedPsbQ genomic_reference:SL2.40ch05 gene_region:2237416-2238373 transcript_region:SL2.40ch05:2237416..2238373+ go_terms:GO:0019898 functional_description:Oxygen evolving en…
Solyc05g056050	1	similar to ( 352) AT3G54890 | Symbols: LHCA1 | LHCA1
Solyc05g056070	1	similar to ( 394) AT3G54890 | Symbols: LHCA1 | LHCA1
Solyc06g060340	1	similar to ( 236) AT1G44575 | Symbols: NPQ4, PSBS | NPQ4 (NONPHOTOCHEMICAL QUENCHING)
Solyc06g084050	1	similar to ( 124) AT2G30570 | Symbols: PSBW | PSBW (PHOTOSYSTEM II REACTION CENTER W) | chr2:13019326-13020053 REVERSEsimilar to ( 113) PSBW_SPIOL Photosystem II reaction center W protein, chloroplast precursor (PSII 6.1 kDa protein) - Spinacia oleracea (Spinach)PsbW genomic_reference:SL2.40ch06 gene_region:45606674-45608051 transcript_region:SL2.40ch06:45606674..45608051+ go_terms:GO:0009523 fun…
Solyc07g022900	1	similar to ( 273) AT1G45474 | Symbols: LHCA5 | LHCA5
Solyc07g056540	1	similar to ( 655) AT3G14420 | Symbols: | (S)-2-hydroxy-acid oxidase, peroxisomal, putative / glycolate oxidase, putative / short chain alpha-hydroxy acid oxidase, putative | chr3:4821899-4823899 FORWARDsimilar to ( 650) GOX_SPIOL Peroxisomal (S)-2-hydroxy-acid oxidase (EC 1.1.3.15) (Glycolate oxidase) (GOX) (Short chain alpha-hydroxy acid oxidase) - Spinacia oleracea (Spinach)similar to ( 626) lo…
Solyc07g063600	1	similar to ( 467) AT5G54270 | Symbols: LHCB3, LHCB3*1 | LHCB3 (LIGHT-HARVESTING CHLOROPHYLL B-BINDING PROTEIN 3)
Solyc08g007040	1	similar to ( 228) AT2G35370 | Symbols: GDCH | GDCH
Solyc08g013670	1	similar to ( 190) AT5G64040 | Symbols: PSAN | PSAN
Solyc08g067330	1	similar to ( 133) AT1G29920 | Symbols: CAB2, AB165, LHCB1.1 | CAB2 (CHLOROPHYLL A/B-BINDING PROTEIN 2)
Solyc08g083360	1	similar to ( 204) AT3G16250 | Symbols: NDF4 | NDF4 (NDH-DEPENDENT CYCLIC ELECTRON FLOW 1)
Solyc09g011810	1	similar to ( 617) AT3G54050 | Symbols: | fructose-1,6-bisphosphatase, putative / D-fructose-1,6-bisphosphate 1-phosphohydrolase, putative / FBPase, putative | chr3:20016951-20018527 FORWARDsimilar to ( 619) F16P1_BRANA Fructose-1,6-bisphosphatase, chloroplast precursor (EC 3.1.3.11) (D-fructose-1,6-bisphosphate 1-phosphohydrolase) (FBPase) - Brassica napus (Rape)similar to ( 604) loc_os03g16050 1…
Solyc10g006530	1	similar to (82.4) AT3G01440 | Symbols: | oxygen evolving enhancer 3 (PsbQ) family protein | chr3:168478-169407 FORWARD genomic_reference:SL2.40ch10 gene_region:1096397-1098696 transcript_region:SL2.40ch10:1096397..1098696+ go_terms:GO:0019898 functional_description:Oxygen evolving enhancer 3 family protein (AHRD V1 *-*- D7L9Q0_ARALY)
Solyc10g018300	1	similar to (1212) AT3G60750 | Symbols: | transketolase, putative | chr3:22454004-22456824 FORWARDsimilar to (1398) TKTC_SOLTU Transketolase, chloroplast precursor (EC 2.2.1.1) (TK) - Solanum tuberosum (Potato)similar to (1214) loc_os06g04270 12006.m05156 protein transketolase, chloroplast precursor, putative, expressed TktA PRK05899 PRK12753 PRK12754 Transketolase_N TPP_TK COG3959 Transket_pyr CO…
Solyc10g044520	1	similar to ( 149) AT1G60950 | Symbols: FED A, ATFD2 | FED A
Solyc10g044550	1	similar to ( 105) ATCG00140 | Symbols: ATPH | ATPase III subunit | chrC:13262-13507 REVERSEsimilar to ( 105) ATPH_OENHO ATP synthase C chain (EC 3.6.3.14) (Lipid-binding protein) (ATPase subunit III) - Oenothera hookeri (Hookers evening primrose)similar to ( 103) loc_osp1g00290 11562.m00018 protein ATP synthase CF0 C chainatpH PRK07354 evidence_code:10F0H1E0IEG genomic_reference:SL2.40ch10 gene_r…
Solyc10g054870	1	similar to ( 464) AT2G21170 | Symbols: TIM | TIM (TRIOSEPHOSPHATE ISOMERASE)
Solyc10g075160	1	similar to ( 183) AT1G60950 | Symbols: FED A, ATFD2 | FED A
Solyc10g086580	1	similar to ( 692) AT2G39730 | Symbols: RCA | RCA (RUBISCO ACTIVASE)
Solyc11g006020	1	similar to ( 165) AT1G74880 | Symbols: NDH-O | NDH-O (NAD(P)H:plastoquinone dehydrogenase complex subunit O) | chr1:28130112-28131020 REVERSEsimilar to ( 160) loc_os01g72950 12001.m13327 protein expressed protein evidence_code:10F1H1E1IEG genomic_reference:SL2.40ch11 gene_region:823065-824447 transcript_region:SL2.40ch11:823065..824447- functional_description:NAD(P)H-quinone oxidoreductase subuni…
Solyc11g045260	1	similar to ( 145) ATCG00280 | Symbols: PSBC | chloroplast gene encoding a CP43 subunit of the photosystem II reaction center. promoter contains a blue-light responsive element. | chrC:33720-35141 FORWARDsimilar to ( 145) PSBC_SPIOL Photosystem II 44 kDa reaction center protein precursor (P6 protein) (CP43) - Spinacia oleracea (Spinach)similar to ( 144) loc_osp1g00180 11562.m00007 protein photosys…
Solyc11g050770	1	similar to (80.9) PSBZ_PANGI Photosystem II reaction center protein Z (PSII-Z) - Panax ginseng (Korean ginseng)psbZ evidence_code:10F0H0E0IEG genomic_reference:SL2.40ch11 gene_region:41130598-41130843 transcript_region:SL2.40ch11:41130598..41130843- go_terms:GO:0009539 functional_description:Photosystem II reaction center protein Z (AHRD V1 ***- Q5IHA1_9SOLN)
Solyc12g005630	1	similar to ( 283) AT4G03280 | Symbols: PETC, PGR1 | PETC (PHOTOSYNTHETIC ELECTRON TRANSFER C)
Solyc12g006140	1	similar to ( 479) AT3G27690 | Symbols: LHCB2.4, LHCB2.3, LHCB2 | LHCB2.3
Solyc12g009200	1	similar to ( 399) AT1G19150 | Symbols: LHCA6, LHCA2*1 | LHCA6
Solyc12g011450	1	similar to ( 461) AT5G54270 | Symbols: LHCB3, LHCB3*1 | LHCB3 (LIGHT-HARVESTING CHLOROPHYLL B-BINDING PROTEIN 3)
Solyc12g036170	1	similar to ( 199) AT1G18730 | Symbols: NDF6 | NDF6 (NDH DEPENDENT FLOW 6) | chr1:6460625-6461464 FORWARDsimilar to ( 160) loc_os02g51020 12002.m10136 protein expressed protein evidence_code:10F1H1E1IEG genomic_reference:SL2.40ch12 gene_region:29752815-29754223 transcript_region:SL2.40ch12:29752815..29754223- functional_description:Unknown Protein
Solyc12g044280	1	similar to ( 144) AT3G16140 | Symbols: PSAH-1 | PSAH-1 (photosystem I subunit H-1) | chr3:5468670-5469415 REVERSEsimilar to ( 153) PSAH_SPIOL Photosystem I reaction center subunit VI, chloroplast precursor (PSI-H) (Light-harvesting complex I 11 kDa protein) - Spinacia oleracea (Spinach)similar to ( 134) loc_os05g48630 12005.m08934 protein expressed proteinPSI_PsaH evidence_code:10F1H1E1IEG genomi…
Solyc12g094640	1	similar to ( 729) AT1G42970 | Symbols: GAPB | GAPB (GLYCERALDEHYDE-3-PHOSPHATE DEHYDROGENASE B SUBUNIT)
Solyc12g094720	1	similar to ( 255) AT1G76450 | Symbols: | oxygen-evolving complex-related | chr1:28684618-28686109 FORWARDsimilar to ( 227) loc_os08g40160 12008.m07996 protein thylakoid lumen protein, chloroplast precursor, putative, expressed evidence_code:10F0H1E1IEG genomic_reference:SL2.40ch12 gene_region:63196567-63200218 transcript_region:SL2.40ch12:63196567..63200218+ functional_description:PsbP domain-con…
Solyc01g079790	2	similar to ( 832) AT5G19220 | Symbols: ADG2, APL1 | APL1 (ADP GLUCOSE PYROPHOSPHORYLASE LARGE SUBUNIT 1)
Solyc08g078650	2	similar to ( 652) AT2G35710 | Symbols: | glycogenin glucosyltransferase (glycogenin)-related | chr2:15010925-15012251 REVERSEsimilar to ( 622) loc_os04g46750 12004.m35557 protein transferase, transferring glycosyl groups, putative, expressed genomic_reference:SL2.40ch08 gene_region:59574642-59580780 transcript_region:SL2.40ch08:59574642..59580780- go_terms:GO:0016757 functional_description:Glycos…
Solyc10g017620	2	similar to ( 479) AT5G51830 | Symbols: | pfkB-type carbohydrate kinase family protein | chr5:21069709-21071450 FORWARDsimilar to ( 403) SCRK1_ORYSA Fructokinase-1 (EC 2.7.1.4) (Fructokinase I) (OsFKI) - Oryza sativa (Rice)similar to ( 425) loc_os06g12600 12006.m05976 protein fructokinase-2, putative, expressed bac_FRK PRK09434 PfkB KdgK RbsK ribokinase ribokinase_group_A PRK11142 adenosine_kinase…
Solyc10g083300	2	similar to ( 729) AT3G52600 | Symbols: AtcwINV2 | AtcwINV2 (Arabidopsis thaliana cell wall invertase 2)
Solyc03g093270	3	similar to ( 440) AT5G62420 | Symbols: | aldo/keto reductase family protein | chr5:25064835-25066111 FORWARDsimilar to ( 273) NADO1_ORYSA Probable NAD(P)H-dependent oxidoreductase 1 (EC 1.1.1.-) - Oryza sativa (Rice)similar to ( 276) loc_os10g02490 12010.m065212 protein NAD(P)H-dependent oxidoreductase, putative, expressed Aldo_ket_red ARA1 dkgA dkgB Tas COG4989 genomic_reference:SL2.40ch03 gene_…
Solyc03g112500	3	similar to (1094) AT5G40390 | Symbols: SIP1 | SIP1 (seed imbibition 1-like)
Solyc04g050820	3	similar to ( 524) AT4G39800 | Symbols: MI-1-P SYNTHASE, MIPS1, ATMIPS1 | MIPS1 (MYO-INOSITOL-1-PHOSTPATE SYNTHASE 1)
Solyc07g062070	3	similar to ( 429) AT1G17160 | Symbols: | pfkB-type carbohydrate kinase family protein | chr1:5867678-5869175 FORWARDsimilar to ( 369) loc_os01g47550 12001.m10950 protein ribokinase, putative, expressed ribokinase RbsK PRK11142 PfkB ribokinase_group_A KdgK YeiC_kinase_like ribokinase_group_B adenosine_kinase FruK_PfkB_like bac_FRK RfaE_like Guanosine_kinase_like FruK YegV_kinase_like ribokinase_pf…
Solyc10g005400	3	similar to ( 428) AT1G14520 | Symbols: MIOX1 | MIOX1 (MYO-INISITOL OXYGENASE)
Solyc11g042950	3	similar to ( 145) AT2G21370 | Symbols: | xylulose kinase, putative | chr2:9137582-9139573 REVERSEsimilar to ( 121) loc_os07g22650 12007.m06549 protein xylulokinase, putative, expressed evidence_code:10F0H1E1IEG genomic_reference:SL2.40ch11 gene_region:34444034-34451507 transcript_region:SL2.40ch11:34444034..34451507+ go_terms:GO:0005975 functional_description:Carbohydrate kinase FGGY (AHRD V1 ***…
Solyc05g026490	4	similar to ( 892) AT1G70820 | Symbols: | phosphoglucomutase, putative / glucose phosphomutase, putative | chr1:26705594-26708034 FORWARDsimilar to ( 778) loc_os06g28194 12006.m71405 protein phosphoglucomutase/phosphomannomutase family protein, putative, expressed {ManB} manB glmM PGM_PMM_I genomic_reference:SL2.40ch05 gene_region:41503421-41512872 transcript_region:SL2.40ch05:41503421..41512872- …
Solyc04g064710	5	similar to ( 654) AT1G77120 | Symbols: ADH1, ADH, ATADH, ATADH1 | ADH1 (ALCOHOL DEHYDROGENASE 1)
Solyc04g082170	5	similar to ( 549) AT5G42250 | Symbols: | alcohol dehydrogenase, putative | chr5:16894087-16897450 FORWARDsimilar to ( 380) ADHX_ORYSA Alcohol dehydrogenase class 3 (EC 1.1.1.1) (Alcohol dehydrogenase class III) (S-(hydroxymethyl)glutathione dehydrogenase) (EC 1.1.1.284) (Glutathione-dependent formaldehyde dehydrogenase) (FDH) (FALDH) (GSH-FDH) - Oryza sativa (Rice)similar to ( 503) loc_os03g08999…
Solyc01g010250	7	similar to ( 334) AT1G13700 | Symbols: | glucosamine/galactosamine-6-phosphate isomerase family protein | chr1:4694475-4695600 REVERSEsimilar to ( 340) loc_os07g41280 12007.m079584 protein 6-phosphogluconolactonase, putative, expressed 6PGL NagB GlcN6P_deaminase nagB genomic_reference:SL2.40ch01 gene_region:5033711-5037078 transcript_region:SL2.40ch01:5033711..5037078- go_terms:GO:0006098,GO:0005…
Solyc02g086820	8	similar to ( 390) AT3G01500 | Symbols: CA1 | CA1 (CARBONIC ANHYDRASE 1)
Solyc04g039670	8	similar to ( 724) AT1G60810 | Symbols: ACLA-2 | ACLA-2
Solyc05g053100	8	similar to ( 856) AT3G16950 | Symbols: LPD1, ptlpd1 | LPD1 (LIPOAMIDE DEHYDROGENASE 1)
Solyc06g009840	8	similar to ( 215) AT5G50950 | Symbols: | fumarate hydratase, putative / fumarase, putative | chr5:20729999-20733636 FORWARDsimilar to ( 174) loc_os03g21950 12003.m07599 protein fumarate hydratase 1, mitochondrial precursor, putative, expressed fumC Fumarase_classII FumC Aspartatase_like aspA PRK12425 Aspartatase AspA genomic_reference:SL2.40ch06 gene_region:3878275-3880961 transcript_region:SL2.4…
Solyc01g095940	9	similar to (99.0) AT3G49210 | Symbols: | unknown protein | chr3:18238216-18241161 REVERSEsimilar to (84.0) loc_os01g56360 12001.m43209 protein expressed proteinDUF1298 genomic_reference:SL2.40ch01 gene_region:78829627-78831235 transcript_region:SL2.40ch01:78829627..78831235+ functional_description:O-acyltransferase WSD1 (AHRD V1 **-- WSD1_ARATH)
Solyc06g007160	9	similar to ( 727) AT2G29990 | Symbols: NDA2 | NDA2 (ALTERNATIVE NAD(P)H DEHYDROGENASE 2)
Solyc08g082300	9	similar to (89.4) AT5G62050 | Symbols: OXA1, ATOXA1, OXA1AT | OXA1
Solyc00g030510	10	similar to ( 369) AT3G07820 | Symbols: | polygalacturonase 3 (PGA3) / pectinase | chr3:2496597-2498028 REVERSEsimilar to ( 629) PGLR_TOBAC Polygalacturonase precursor (EC 3.2.1.15) (PG) (Pectinase) - Nicotiana tabacum (Common tobacco)similar to ( 282) loc_os06g40880 12006.m08623 protein polygalacturonase precursor, putative, expressedGlyco_hydro_28 PGU1 genomic_reference:SL2.40ch00 gene_region:12…
Solyc01g066370	10	similar to ( 127) AT1G02810 | Symbols: | pectinesterase family protein | chr1:618284-620333 FORWARDsimilar to ( 119) PME2_CITSI Pectinesterase-2 precursor (EC 3.1.1.11) (Pectin methylesterase) (PE) - Citrus sinensis (Sweet orange)similar to ( 135) loc_os03g18860 12003.m07306 protein pectinesterase U1 precursor, putative, expressedPectinesterase genomic_reference:SL2.40ch01 gene_region:66642381-66…
Solyc01g094970	10	similar to ( 623) AT3G61490 | Symbols: | glycoside hydrolase family 28 protein / polygalacturonase (pectinase) family protein | chr3:22758439-22760137 FORWARDsimilar to (91.3) PGLR2_MAIZE Exopolygalacturonase precursor (EC 3.2.1.67) (ExoPG) (Pectinase) (Galacturan 1,4-alpha-galacturonidase) - Zea mays (Maize)similar to ( 526) loc_os03g03350 12003.m05870 protein glycoside hydrolase, family 28, put…
Solyc01g095520	10	functional_description:Arabinogalactan peptide 16
Solyc01g108900	10	similar to ( 414) AT2G15880 | Symbols: | leucine-rich repeat family protein / extensin family protein | chr2:6918039-6920319 REVERSEsimilar to ( 123) RPK1_IPONI Receptor-like protein kinase precursor (EC 2.7.11.1) - Ipomoea nil (Japanese morning glory) (Pharbitis nil)similar to ( 377) loc_os12g35710 12012.m07364 protein extensin-like protein, putative, expressed PRK05648 PRK07764 PRK12323 genomic…
Solyc01g109740	10	similar to ( 430) AT2G21610 | Symbols: PE11, ATPE11 | pectinesterase family protein | chr2:9245161-9247025 REVERSEsimilar to ( 186) PME_DAUCA Pectinesterase (EC 3.1.1.11) (Pectin methylesterase) (PE) - Daucus carota (Carrot)similar to ( 342) loc_os01g44340 12001.m10690 protein pectinesterase-3 precursor, putative, expressedPectinesterase PemB PRK10531 genomic_reference:SL2.40ch01 gene_region:8837…
Solyc02g014220	10	similar to ( 766) AT1G48930 | Symbols: AtGH9C1 | AtGH9C1 (Arabidopsis thaliana glycosyl hydrolase 9C1)
Solyc02g062320	10	similar to ( 185) AT5G25610 | Symbols: RD22 | RD22
Solyc02g075620	10	similar to ( 455) AT5G19730 | Symbols: | pectinesterase family protein | chr5:6670562-6673202 FORWARDsimilar to ( 178) PME_PRUPE Pectinesterase PPE8B precursor (EC 3.1.1.11) (Pectin methylesterase) (PE) - Prunus persica (Peach)similar to ( 473) loc_os01g53990 12001.m42718 protein pectinesterase-2 precursor, putative, expressedPectinesterase PemB PRK10531 genomic_reference:SL2.40ch02 gene_region:3…
Solyc02g087670	10	similar to ( 474) AT5G15110 | Symbols: | lyase/ pectate lyase | chr5:4895966-4897682 FORWARDsimilar to ( 434) PEL_LILLO Pectate lyase precursor (EC 4.2.2.2) - Lilium longiflorum (Trumpet lily)similar to ( 466) loc_os02g12300 12002.m06478 protein pectate lyase precursor, putative, expressedAmb_all Pec_lyase_C PelB genomic_reference:SL2.40ch02 gene_region:44601349-44603342 transcript_region:SL2.40c…
Solyc02g093580	10	similar to ( 586) AT5G63180 | Symbols: | pectate lyase family protein | chr5:25341106-25343113 REVERSEsimilar to ( 388) PEL_LILLO Pectate lyase precursor (EC 4.2.2.2) - Lilium longiflorum (Trumpet lily)similar to ( 532) loc_os04g05050 12004.m35243 protein pectate lyase 8 precursor, putative, expressedAmb_all Pec_lyase_C PelB genomic_reference:SL2.40ch02 gene_region:48970653-48972653 transcript_re…
Solyc03g058910	10	similar to ( 427) AT1G14420 | Symbols: AT59 | AT59
Solyc03g070390	10	similar to ( 660) AT3G02230 | Symbols: RGP1, ATRGP1 | RGP1 (REVERSIBLY GLYCOSYLATED POLYPEPTIDE 1)
Solyc03g078090	10	similar to ( 545) AT5G09760 | Symbols: | pectinesterase family protein | chr5:3032446-3034364 FORWARDsimilar to ( 311) PME2_CITSI Pectinesterase-2 precursor (EC 3.1.1.11) (Pectin methylesterase) (PE) - Citrus sinensis (Sweet orange)similar to ( 409) loc_os01g65790 12001.m12687 protein pectinesterase PPE8B precursor, putative, expressedPectinesterase PemB PRK10531 genomic_reference:SL2.40ch03 gene…
Solyc03g083840	10	similar to ( 592) AT5G51490 | Symbols: | pectinesterase family protein | chr5:20913680-20915606 REVERSEsimilar to ( 503) PME2_CITSI Pectinesterase-2 precursor (EC 3.1.1.11) (Pectin methylesterase) (PE) - Citrus sinensis (Sweet orange)similar to ( 377) loc_os01g57854 12001.m11933 protein pectinesterase-1 precursor, putative, expressedPectinesterase PemB PMEI PRK10531 genomic_reference:SL2.40ch03 g…
Solyc03g093110	10	similar to ( 391) AT4G25810 | Symbols: XTR6, XTH23 | XTR6 (XYLOGLUCAN ENDOTRANSGLYCOSYLASE 6)
Solyc03g093120	10	similar to ( 395) AT4G25810 | Symbols: XTR6, XTH23 | XTR6 (XYLOGLUCAN ENDOTRANSGLYCOSYLASE 6)
Solyc03g093390	10	similar to ( 236) AT1G65680 | Symbols: ATEXPB2, EXPB2, ATHEXP BETA 1.4 | ATEXPB2 (ARABIDOPSIS THALIANA EXPANSIN B2) | chr1:24427266-24428399 FORWARDsimilar to ( 242) EXB15_ORYSA Expansin-B15 precursor (OsEXPB15) (Beta-expansin-15) (OsaEXPb1.16) - Oryza sativa (Rice)similar to ( 242) loc_os04g46630 12004.m09611 protein beta-expansin 2 precursor, putative, expressedPollen_allerg_1 genomic_reference…
Solyc03g114890	10	similar to ( 548) AT5G15630 | Symbols: COBL4, IRX6 | IRX6 | chr5:5084842-5086545 FORWARDsimilar to ( 533) COBL5_ORYSA COBRA-like 5 protein precursor (Protein BRITTLE CULM1) - Oryza sativa (Rice)similar to ( 533) loc_os03g30250 12003.m08287 protein phytochelatin synthetase-like conserved region family protein, expressedPhytochel_synth genomic_reference:SL2.40ch03 gene_region:58823668-58825512 tran…
Solyc04g008230	10	similar to ( 642) AT1G48100 | Symbols: | glycoside hydrolase family 28 protein / polygalacturonase (pectinase) family protein | chr1:17766921-17769625 FORWARDsimilar to ( 277) PGLR_ACTCH Polygalacturonase precursor (EC 3.2.1.15) (PG) (Pectinase) - Actinidia chinensis (Kiwi) (Yangtao)similar to ( 592) loc_os05g20020 12005.m06402 protein polygalacturonase precursor, putative, expressedGlyco_hydro_2…
Solyc04g064900	10	functional_description:Endo-1 4-beta-glucanase
Solyc05g005040	10	similar to ( 541) AT3G26610 | Symbols: | polygalacturonase, putative / pectinase, putative | chr3:9777025-9780267 FORWARDsimilar to ( 246) PGLR_ACTCH Polygalacturonase precursor (EC 3.2.1.15) (PG) (Pectinase) - Actinidia chinensis (Kiwi) (Yangtao)similar to ( 379) loc_os01g44970 12001.m10703 protein polygalacturonase precursor, putative, expressedGlyco_hydro_28 PGU1 genomic_reference:SL2.40ch05 g…
Solyc05g005550	10	similar to ( 686) AT1G70370 | Symbols: | BURP domain-containing protein / polygalacturonase, putative | chr1:26513003-26514998 REVERSEsimilar to ( 541) loc_os08g29200 12008.m06924 protein polygalacturonase-1 non-catalytic beta subunit precursor, putative, expressedBURP genomic_reference:SL2.40ch05 gene_region:384722-387432 transcript_region:SL2.40ch05:384722..387432- go_terms:GO:0004650 functiona…
Solyc05g007830	10	similar to ( 242) AT2G03090 | Symbols: ATEXPA15, EXP15, ATEXP15, ATHEXP ALPHA 1.3 | ATEXPA15 (ARABIDOPSIS THALIANA EXPANSIN A15) | chr2:917361-918554 REVERSEsimilar to ( 217) EXPA5_ORYSA Expansin-A5 precursor (OsEXPA5) (Alpha-expansin-5) (OsEXP5) (OsaEXPa1.20) - Oryza sativa (Rice)similar to ( 217) loc_os02g51040 12002.m10138 protein alpha-expansin 15 precursor, putative, expressedPollen_allerg_1…
Solyc05g015300	10	similar to ( 181) AT5G25610 | Symbols: RD22 | RD22
Solyc05g046290	10	similar to ( 380) AT4G25810 | Symbols: XTR6, XTH23 | XTR6 (XYLOGLUCAN ENDOTRANSGLYCOSYLASE 6)
Solyc05g046340	10	similar to ( 402) AT2G45790 | Symbols: ATPMM, PMM | PMM (PHOSPHOMANNOMUTASE)
Solyc05g052250	10	similar to ( 326) AT2G40610 | Symbols: ATEXPA8, EXP8, ATEXP8, ATHEXP ALPHA 1.11 | ATEXPA8 (ARABIDOPSIS THALIANA EXPANSIN A8) | chr2:16949121-16950472 REVERSEsimilar to ( 312) EXPA2_ORYSA Expansin-A2 precursor (OsEXPA2) (Alpha-expansin-2) (OsEXP2) (OsaEXPa1.23) (RiExB) (RiExC) - Oryza sativa (Rice)similar to ( 312) loc_os01g60770 12001.m12205 protein alpha-expansin 10 precursor, putative, expresse…
Solyc06g007960	10	similar to ( 318) AT5G54160 | Symbols: ATOMT1, OMT1 | ATOMT1 (O-METHYLTRANSFERASE 1)
Solyc06g009190	10	similar to ( 515) AT4G02320 | Symbols: | pectinesterase family protein | chr4:1022725-1026118 REVERSEsimilar to ( 509) PME3_CITSI Pectinesterase-3 precursor (EC 3.1.1.11) (Pectin methylesterase 3) (PE 3) - Citrus sinensis (Sweet orange)similar to ( 580) loc_os07g47830 12007.m08998 protein pectinesterase-1 precursor, putative, expressedPectinesterase PemB PMEI genomic_reference:SL2.40ch06 gene_reg…
Solyc06g061210	10	similar to ( 612) AT2G03220 | Symbols: FT1, ATFUT1, ATFT1, MUR2 | FT1 (FUCOSYLTRANSFERASE 1)
Solyc06g073760	10	similar to ( 981) AT5G20950 | Symbols: | glycosyl hydrolase family 3 protein | chr5:7107609-7110775 REVERSEsimilar to ( 916) loc_os03g53800 12003.m101132 protein periplasmic beta-glucosidase precursor, putative, expressedBglX Glyco_hydro_3 Glyco_hydro_3_C genomic_reference:SL2.40ch06 gene_region:41905608-41910016 transcript_region:SL2.40ch06:41905608..41910016+ go_terms:GO:0009044 functional_desc…
Solyc06g083450	10	similar to ( 251) AT5G54160 | Symbols: ATOMT1, OMT1 | ATOMT1 (O-METHYLTRANSFERASE 1)
Solyc06g084620	10	similar to ( 419) AT2G47030 | Symbols: VGDH1 | VGDH1
Solyc07g043390	10	similar to ( 279) AT4G24010 | Symbols: ATCSLG1, CSLG1 | ATCSLG1
Solyc07g045590	10	functional_description:Tracheary element differentiation-related 6 (AHRD V1 --*- C1PGW0_ZINEL)
Solyc07g065660	10	similar to ( 827) AT1G55850 | Symbols: ATCSLE1, CSLE1 | ATCSLE1
Solyc08g008150	10	functional_description:Plant cell wall protein SlTFR88
Solyc08g068790	10	similar to ( 106) THT11_TOBAC Tyramine N-feruloyltransferase 4/11 (EC 2.3.1.110) (Hydroxycinnamoyl-CoA: tyramine N-hydroxycinnamoyltransferase) - Nicotiana tabacum (Common tobacco) evidence_code:10F0H1E1IEG genomic_reference:SL2.40ch08 gene_region:55114329-55114547 transcript_region:SL2.40ch08:55114329..55114547+ functional_description:Tyramine hydroxycinnamoyl transferase (AHRD V1 ***- Q8H9D9_SO…
Solyc08g077900	10	similar to ( 278) AT4G17030 | Symbols: ATEXLB1, EXPR, AT-EXPR, ATEXPR1, ATHEXP BETA 3.1 | ATEXLB1 (ARABIDOPSIS THALIANA EXPANSIN-LIKE B1) | chr4:9581817-9583181 REVERSEsimilar to ( 182) EXLB1_ORYSA Expansin-like B1 precursor (OsEXLB1) (Expensin-related 1) (OsEXPR1) (OsaEXPb3.1) - Oryza sativa (Rice)similar to ( 182) loc_os07g31390 12007.m07408 protein expansin-related protein 1 precursor, putativ…
Solyc08g077910	10	similar to ( 219) AT4G17030 | Symbols: ATEXLB1, EXPR, AT-EXPR, ATEXPR1, ATHEXP BETA 3.1 | ATEXLB1 (ARABIDOPSIS THALIANA EXPANSIN-LIKE B1) | chr4:9581817-9583181 REVERSEsimilar to ( 179) EXLA1_ORYSA Expansin-like A1 precursor (OsEXLA1) (OsEXPL1) (OsaEXPb2.1) - Oryza sativa (Rice)similar to ( 179) loc_os03g04020 12003.m101177 protein expansin-like 3 precursor, putative, expressed genomic_reference:…
Solyc08g081970	10	functional_description:Arabinogalactan peptide 22
Solyc09g075330	10	similar to ( 655) AT1G02810 | Symbols: | pectinesterase family protein | chr1:618284-620333 FORWARDsimilar to ( 367) PME3_CITSI Pectinesterase-3 precursor (EC 3.1.1.11) (Pectin methylesterase 3) (PE 3) - Citrus sinensis (Sweet orange)similar to ( 578) loc_os01g20980 12001.m08582 protein pectinesterase-1 precursor, putative, expressedPectinesterase PemB PMEI genomic_reference:SL2.40ch09 gene_regio…
Solyc09g092330	10	similar to ( 676) AT3G23820 | Symbols: GAE6 | GAE6 (UDP-D-GLUCURONATE 4-EPIMERASE 6)
Solyc10g054900	10	similar to ( 114) AT4G38770 | Symbols: PRP4, ATPRP4 | PRP4 (PROLINE-RICH PROTEIN 4) | chr4:18097009-18098448 REVERSEsimilar to (87.4) loc_os10g05750 12010.m03978 protein proline-rich protein, putative, expressedDUF1210 evidence_code:10F1H1E1IEG genomic_reference:SL2.40ch10 gene_region:51531598-51532532 transcript_region:SL2.40ch10:51531598..51532532+ functional_description:Proline-rich protein (A…
Solyc10g079860	10	similar to ( 330) AT3G57270 | Symbols: BG1 | BG1 (BETA-1,3-GLUCANASE 1)
Solyc01g066620	11	similar to ( 933) AT3G06860 | Symbols: MFP2, ATMFP2 | MFP2 (MULTIFUNCTIONAL PROTEIN 2)
Solyc01g081600	11	similar to (82.0) AT2G18370 | Symbols: | protease inhibitor/seed storage/lipid transfer protein (LTP) family protein | chr2:7980687-7981475 FORWARDsimilar to (82.4) NLTP3_HORVU Nonspecific lipid-transfer protein 3 precursor (LTP 3) (CW20) (CW-20) (CW-19) - Hordeum vulgare (Barley)similar to (80.5) loc_os11g24070 12011.m06333 protein nonspecific lipid-transfer protein 1 precursor, putative, expres…
Solyc01g091320	11	similar to ( 382) AT4G12110 | Symbols: SMO1-1, ATSMO1, ATSMO1-1 | SMO1-1 (STEROL-4ALPHA-METHYL OXIDASE 1-1)
Solyc02g070610	11	similar to ( 412) AT5G50890 | Symbols: | LOCATED IN: cellular_component unknown
Solyc02g077140	11	similar to ( 254) AT4G18550 | Symbols: | lipase class 3 family protein | chr4:10225006-10226862 REVERSEsimilar to ( 238) loc_os05g49830 12005.m09053 protein triacylglycerol lipase, putative, expressed genomic_reference:SL2.40ch02 gene_region:36760382-36761958 transcript_region:SL2.40ch02:36760382..36761958- go_terms:GO:0006629 functional_description:Lipase (Fragment) (AHRD V1 ***- Q9ZTW1_DIACA)
Solyc03g034330	11	functional_description:Lipid transfer protein
Solyc03g116830	11	similar to ( 237) AT4G32160 | Symbols: | phox (PX) domain-containing protein | chr4:15529056-15532892 FORWARDsimilar to ( 175) loc_os06g43560 12006.m08886 protein PX domain containing protein, expressed genomic_reference:SL2.40ch03 gene_region:60150561-60153480 transcript_region:SL2.40ch03:60150561..60153480- go_terms:GO:0007154 functional_description:Phox domain-containing protein (AHRD V1 ***- …
Solyc04g011600	11	similar to ( 660) AT3G11430 | Symbols: ATGPAT5, GPAT5 | GPAT5 (GLYCEROL-3-PHOSPHATE ACYLTRANSFERASE 5)
Solyc04g040130	11	similar to ( 480) AT3G12120 | Symbols: FAD2 | FAD2 (FATTY ACID DESATURASE 2)
Solyc05g011890	11	similar to ( 326) AT2G03760 | Symbols: ST, ATST1, RAR047, ST1 | ST
Solyc06g005770	11	similar to (82.8) NLTP1_HORVU Nonspecific lipid-transfer protein 1 precursor (LTP 1) (Probable amylase/protease inhibitor) - Hordeum vulgare (Barley)similar to (92.8) loc_os05g40010 12005.m08178 protein nonspecific lipid-transfer protein precursor, putative, expressednsLTP1 evidence_code:10F0H1E1IEG genomic_reference:SL2.40ch06 gene_region:808170-808529 transcript_region:SL2.40ch06:808170..808529…
Solyc06g005780	11	functional_description:Non-specific lipid-transfer protein
Solyc06g074410	11	similar to ( 463) AT3G44540 | Symbols: FAR4 | FAR4 (FATTY ACID REDUCTASE 4)
Solyc07g043630	11	similar to ( 713) AT2G17650 | Symbols: | AMP-dependent synthetase and ligase family protein | chr2:7671041-7672936 FORWARDsimilar to ( 134) 4CL1_TOBAC 4-coumarate--CoA ligase 1 (EC 6.2.1.12) (4CL 1) (4-coumaroyl-CoA synthase 1) - Nicotiana tabacum (Common tobacco)similar to ( 666) loc_os03g04120 12003.m05944 protein AMP binding protein, putative, expressed PRK08162 CaiC PRK07771 PRK06219 PRK07008…
Solyc07g043660	11	similar to ( 719) AT2G17650 | Symbols: | AMP-dependent synthetase and ligase family protein | chr2:7671041-7672936 FORWARDsimilar to ( 133) 4CL1_TOBAC 4-coumarate--CoA ligase 1 (EC 6.2.1.12) (4CL 1) (4-coumaroyl-CoA synthase 1) - Nicotiana tabacum (Common tobacco)similar to ( 679) loc_os03g04120 12003.m05944 protein AMP binding protein, putative, expressed PRK08162 CaiC PRK07771 PRK06219 PRK08316…
Solyc08g066020	11	similar to ( 712) AT4G36480 | Symbols: ATLCB1, LCB1, EMB2779, FBR11 | ATLCB1 (LONG-CHAIN BASE1)
Solyc08g067520	11	similar to (80.5) loc_os05g40010 12005.m08178 protein nonspecific lipid-transfer protein precursor, putative, expressednsLTP1 evidence_code:10F0H0E0IEG genomic_reference:SL2.40ch08 gene_region:53754709-53755077 transcript_region:SL2.40ch08:53754709..53755077+ go_terms:GO:0005516 functional_description:Non-specific lipid-transfer protein (AHRD V1 ***- Q93YX9_DAVIN)
Solyc08g067550	11	functional_description:Non-specific lipid-transfer protein
Solyc08g068390	11	similar to ( 842) AT4G29010 | Symbols: AIM1 | AIM1 (ABNORMAL INFLORESCENCE MERISTEM)
Solyc09g065410	11	functional_description:Non-specific lipid-transfer protein
Solyc10g075150	11	similar to ( 125) NLTP2_TOBAC Nonspecific lipid-transfer protein 2 precursor (LTP 2) - Nicotiana tabacum (Common tobacco)nsLTP1 evidence_code:10F1H0E1IEG genomic_reference:SL2.40ch10 gene_region:58198183-58199391 transcript_region:SL2.40ch10:58198183..58199391- go_terms:GO:0005516,GO:0005319 functional_description:Non-specific lipid-transfer protein (AHRD V1 **** Q9ZPI9_CAPAN)
Solyc10g081810	11	similar to ( 157) AT3G11780 | Symbols: | MD-2-related lipid recognition domain-containing protein / ML domain-containing protein | chr3:3724326-3725476 REVERSEsimilar to ( 162) loc_os03g57420 12003.m10660 protein ML domain protein, putative, expressed PG-PI_TP evidence_code:10F1H1E1IEG genomic_reference:SL2.40ch10 gene_region:62116515-62118299 transcript_region:SL2.40ch10:62116515..62118299+ func…
Solyc11g067180	11	similar to ( 503) AT5G22500 | Symbols: FAR1 | FAR1 (FATTY ACID REDUCTASE 1)
Solyc12g044290	11	similar to ( 201) AT3G16170 | Symbols: | acyl-activating enzyme 13 (AAE13) | chr3:5476490-5480128 FORWARDsimilar to ( 196) loc_os01g55590 12001.m150955 protein long-chain-fatty-acid-CoA ligase-like protein, putative, expressed AMP-binding CaiC FAA1 PRK07787 PRK07514 PRK12316 PRK08316 Acs EntF PRK07656 PRK12467 evidence_code:10F0H1E1IEG genomic_reference:SL2.40ch12 gene_region:44633846-44635763 tr…
Solyc12g049030	11	similar to ( 522) AT3G12120 | Symbols: FAD2 | FAD2 (FATTY ACID DESATURASE 2)
Solyc12g087980	11	similar to ( 296) AT4G24510 | Symbols: CER2, VC2, VC-2 | CER2 (ECERIFERUM 2)
Solyc12g100240	11	similar to (80.5) AT3G12120 | Symbols: FAD2 | FAD2 (FATTY ACID DESATURASE 2)
Solyc12g100250	11	similar to ( 512) AT3G12120 | Symbols: FAD2 | FAD2 (FATTY ACID DESATURASE 2)
Solyc12g100260	11	similar to (80.5) AT3G12120 | Symbols: FAD2 | FAD2 (FATTY ACID DESATURASE 2)
Solyc01g091170	13	similar to Arginase SpeB
Solyc01g105390	13	similar to ( 278) AT4G33510 | Symbols: DHS2 | DHS2 (3-deoxy-d-arabino-heptulosonate 7-phosphate synthase)
Solyc01g108520	13	similar to ( 227) AT3G48700 | Symbols: ATCXE13 | ATCXE13 (ARABIDOPSIS THALIANA CARBOXYESTERASE 13)
Solyc02g089630	13	similar to Proline dehydrogenase
Solyc03g098300	13	similar to diaminopimelate decarboxylase, putative / DAP carboxylaseOrnithine decarboxylase (AHRD V1 **** A2TBH8_THECC)
Solyc04g025530	13	similar to ( 886) AT2G02010 | Symbols: GAD4 | GAD4 (glutamate decarboxylase 4)
Solyc04g055230	13	functional_description:Cystathionine beta-lyase
Solyc04g081130	13	similar to ( 672) AT1G19900 | Symbols: | glyoxal oxidase-related | chr1:6907038-6908684 REVERSEsimilar to ( 608) loc_os03g15320 12003.m06969 protein glyoxal oxidase, putative, expressedGlyoxal_oxid_N DUF1929 evidence_code:10F0H1E0IEG genomic_reference:SL2.40ch04 gene_region:62759275-62760918 transcript_region:SL2.40ch04:62759275..62760918+ functional_description:Glyoxal oxidase (AHRD V1 ***- B6TJ…
Solyc05g032680	13	similar to protein CHY1, functional_description:Enoyl-CoA-hydratase (AHRD V1 ***- Q9SE41_AVIMR)
Solyc06g005100	13	similar to ( 218) loc_os03g17800 12003.m07205 protein phosphatidylinositol transfer protein alpha isoform, putative, expressed IP_trans genomic_reference:SL2.40ch06 gene_region:119977-124995 transcript_region:SL2.40ch06:119977..124995+ go_terms:GO:0008526 functional_description:Phosphatidylinositol transfer protein expressed (AHRD V1 **** Q10N10_ORYSJ)
Solyc06g054300	13	similar to ( 206) AT3G48690 | Symbols: ATCXE12, CXE12 | CXE12
Solyc06g075090	13	similar to Lysine decarboxylase-like protein
Solyc06g075990	13	similar to ( 208) AT1G07645 | Symbols: ATDSI-1VOC | ATDSI-1VOC (DESSICATION-INDUCED 1VOC SUPERFAMILY PROTEIN)
Solyc07g021020	13	similar to ( 508) AT1G67290 | Symbols: | glyoxal oxidase-related | chr1:25191168-25193160 REVERSEsimilar to ( 512) loc_os01g48540 12001.m11044 protein glyoxal oxidase, putative, expressedGlyoxal_oxid_N DUF1929 genomic_reference:SL2.40ch07 gene_region:15379657-15383754 transcript_region:SL2.40ch07:15379657..15383754- functional_description:Glyoxal oxidase-like (AHRD V1 ***- Q8S198_ORYSJ)
Solyc07g021630	13	similar to ( 510) AT1G10070 | Symbols: ATBCAT-2 | ATBCAT-2 (ARABIDOPSIS THALIANA BRANCHED-CHAIN AMINO ACID TRANSAMINASE 2)
Solyc08g068680	13	similar to ( 558) AT1G43710 | Symbols: emb1075 | emb1075 (embryo defective 1075)
Solyc09g005460	13	similar to 3-phosphoshikimate 1-carboxyvinyltransferase / 5-enolpyruvylshikimate-3-phosphate / EPSP synthase
Solyc09g075690	13	similar to ( 207) AT2G03550 | Symbols: | hydrolase | chr2:1077080-1078018 FORWARDsimilar to ( 251) loc_os09g28750 12009.m06026 protein gibberellin receptor GID1L2, putative, expressed Abhydrolase_3 Aes evidence_code:10F0H1E0IEG genomic_reference:SL2.40ch09 gene_region:62820368-62821357 transcript_region:SL2.40ch09:62820368..62821357- go_terms:GO:0004091 functional_description:Gibberellin receptor…
Solyc10g007110	13	similar to tyrosine aminotransferase
Solyc10g008200	13	similar to Alanine aminotransferase 2 (EC 2.6.1.2) (GPT) (Glutamic--pyruvic transaminase 2) (Glutamic--alanine transaminase 2) (ALAAT-2) -aminotransferase, putative, expressed COG0436 Aminotran_1_2 PRK09265 PRK08363 PRK05764 PRK05794 PRK06056 PRK07568 PRK07212 PRK08069 PRK06108 PRK08443 PRK07310 PRK07777 PRK07367 ARO8 PRK07337 PRK07543 PRK07682 PRK07309 PRK07324 PRK08362 PRK06348 MalY PRK06855 PR…
Solyc10g080430	13	similar to AT3G57880C2 domain-containing protein: Phosphoribosylanthranilate transferase (Fragment) (AHRD V1 *--- Q43085_PEA)
Solyc12g088220	13	similar to ( 468) AT1G10070 | Symbols: ATBCAT-2 | ATBCAT-2 (ARABIDOPSIS THALIANA BRANCHED-CHAIN AMINO ACID TRANSAMINASE 2)
Solyc01g105000	15	similar to ( 100) AT5G02600 | Symbols: | heavy-metal-associated domain-containing protein | chr5:585713-586855 REVERSEsimilar to ( 105) loc_os08g31340 12008.m07132 protein heavy metal-associated domain containing protein, expressed genomic_reference:SL2.40ch01 gene_region:85070623-85071931 transcript_region:SL2.40ch01:85070623..85071931+ go_terms:GO:0030001 functional_description:Copper chaperone…
Solyc01g108350	15	similar to ( 143) AT2G15780 | Symbols: | glycine-rich protein | chr2:6873666-6874701 REVERSEsimilar to ( 135) loc_os06g11310 12006.m05848 protein copper ion binding protein, putative, expressed genomic_reference:SL2.40ch01 gene_region:87454424-87455286 transcript_region:SL2.40ch01:87454424..87455286+ functional_description:Copper ion binding protein (AHRD V1 **-- B6TG98_MAIZE)
Solyc01g108360	15	similar to ( 142) AT2G15780 | Symbols: | glycine-rich protein | chr2:6873666-6874701 REVERSEsimilar to ( 134) loc_os06g11310 12006.m05848 protein copper ion binding protein, putative, expressed genomic_reference:SL2.40ch01 gene_region:87458504-87459478 transcript_region:SL2.40ch01:87458504..87459478+ functional_description:Copper ion binding protein (AHRD V1 **-- B6TG98_MAIZE)
Solyc02g091650	15	similar to ( 747) AT4G37900 | Symbols: | glycine-rich protein | chr4:17821737-17824445 REVERSEsimilar to ( 562) loc_os11g40590 12011.m080048 protein pg1, putative, expressedDUF1399 genomic_reference:SL2.40ch02 gene_region:47471715-47476114 transcript_region:SL2.40ch02:47471715..47476114+ functional_description:Glycine-rich protein (Fragment) (AHRD V1 *--- Q677B7_HYAOR)
Solyc03g025790	15	similar to ( 151) AT3G48970 | Symbols: | copper-binding family protein | chr3:18152408-18153296 REVERSE genomic_reference:SL2.40ch03 gene_region:7560994-7562401 transcript_region:SL2.40ch03:7560994..7562401+ go_terms:GO:0005515,GO:0005507 functional_description:Metal ion binding protein (AHRD V1 **-* B6SL50_MAIZE)
Solyc03g096250	15	similar to ( 192) AT2G40110 | Symbols: | yippee family protein | chr2:16748159-16749226 FORWARDsimilar to ( 230) YIPL_SOLTU Protein yippee-like - Solanum tuberosum (Potato)similar to ( 191) loc_os03g49150 12003.m101452 protein protein yippee-like, putative, expressed Yippee genomic_reference:SL2.40ch03 gene_region:51678716-51681604 transcript_region:SL2.40ch03:51678716..51681604+ go_terms:GO:0008…
Solyc04g015030	15	similar to ( 164) AT5G50740 | Symbols: | metal ion binding | chr5:20635983-20637970 REVERSEsimilar to ( 148) loc_os04g32030 12004.m08302 protein ATFP3, putative, expressed genomic_reference:SL2.40ch04 gene_region:5235855-5241900 transcript_region:SL2.40ch04:5235855..5241900+ go_terms:GO:0046914 functional_description:Metal ion binding protein (AHRD V1 *--* B6SZL4_MAIZE)
Solyc05g006900	15	similar to ( 229) AT1G27090 | Symbols: | glycine-rich protein | chr1:9404041-9406098 REVERSEsimilar to ( 154) loc_os03g48260 12003.m09834 protein expressed protein evidence_code:10F0H1E1IEG genomic_reference:SL2.40ch05 gene_region:1498699-1500117 transcript_region:SL2.40ch05:1498699..1500117- functional_description:Unknown Protein
Solyc06g005470	15	functional_description:Metallothionein-like protein type 2
Solyc10g085950	15	similar to ( 386) AT2G37330 | Symbols: ALS3 | ALS3 (ALUMINUM SENSITIVE 3) | chr2:15669190-15670172 FORWARDsimilar to ( 356) loc_os05g02750 12005.m04811 protein membrane protein, putative, expressedCOG0390 UPF0014 evidence_code:10F0H1E1IEG genomic_reference:SL2.40ch10 gene_region:64285139-64288580 transcript_region:SL2.40ch10:64285139..64288580+ functional_description:Predicted inner membrane prot…
Solyc11g012690	15	similar to ( 124) AT5G50740 | Symbols: | metal ion binding | chr5:20635983-20637970 REVERSEsimilar to ( 120) loc_os02g30650 12002.m33694 protein ATFP3, putative, expressed evidence_code:10F0H0E0IEG genomic_reference:SL2.40ch11 gene_region:5459447-5461470 transcript_region:SL2.40ch11:5459447..5461470+ go_terms:GO:0030001 functional_description:Metal ion binding protein (AHRD V1 *--- D7MN12_ARALY)
Solyc00g278110	16	similar to (99.0) AT2G37700 | Symbols: | catalytic/ iron ion binding / oxidoreductase | chr2:15811641-15814176 REVERSEsimilar to ( 117) loc_os10g33250 12010.m21915 protein CER1, putative, expressed genomic_reference:SL2.40ch00 gene_region:20762700-20763657 transcript_region:SL2.40ch00:20762700..20763657- functional_description:CER1 (AHRD V1 **-- B6TFH3_MAIZE)
Solyc00g282510	16	similar to ( 995) AT2G37040 | Symbols: pal1, ATPAL1 | pal1 (Phe ammonia lyase 1)
Solyc01g088410	16	similar to ( 253) AT1G02205 | Symbols: CER1 | CER1 (ECERIFERUM 1)
Solyc01g094070	16	similar to ( 271) AT2G45400 | Symbols: BEN1 | BEN1
Solyc01g101170	16	similar to ( 411) AT5G23960 | Symbols: ATTPS21, TPS21 | TPS21 (TERPENE SYNTHASE 21)
Solyc01g101180	16	similar to ( 390) AT5G23960 | Symbols: ATTPS21, TPS21 | TPS21 (TERPENE SYNTHASE 21)
Solyc01g101190	16	similar to ( 400) AT5G23960 | Symbols: ATTPS21, TPS21 | TPS21 (TERPENE SYNTHASE 21)
Solyc01g105940	16	similar to ( 132) AT4G16740 | Symbols: ATTPS03 | ATTPS03
Solyc01g105950	16	similar to ( 127) AT2G24210 | Symbols: TPS10 | TPS10 (terpene synthase 10)
Solyc02g062710	16	similar to ( 299) AT5G67150 | Symbols: | transferase family protein | chr5:26795880-26797226 REVERSEsimilar to ( 117) HCBT1_DIACA Anthranilate N-benzoyltransferase protein 1 (EC 2.3.1.144) (Anthranilate N-hydroxycinnamoyl/benzoyltransferase 1) - Dianthus caryophyllus (Carnation) (Clove pink)similar to ( 252) loc_os08g02020 12008.m04350 protein conserved hypothetical proteinTransferase evidence_co…
Solyc02g085020	16	similar to ( 477) AT5G42800 | Symbols: DFR, TT3, M318 | DFR (DIHYDROFLAVONOL 4-REDUCTASE)
Solyc03g031860	16	similar to ( 589) AT5G17230 | Symbols: | phytoene synthase (PSY) / geranylgeranyl-diphosphate geranylgeranyl transferase | chr5:5659839-5662087 REVERSEsimilar to ( 740) PSY_CAPAN Phytoene synthase, chloroplast precursor (EC 2.5.1.-) - Capsicum annuum (Bell pepper)similar to ( 556) loc_os06g51290 12006.m31943 protein phytoene synthase, chloroplast precursor, putative, expressed SQS_PSY Trans_IPPS_…
Solyc03g071850	16	similar to ( 186) AT5G65550 | Symbols: | UDP-glucoronosyl/UDP-glucosyl transferase family protein | chr5:26198410-26199810 REVERSEsimilar to ( 171) UFOG_PETHY Anthocyanidin 3-O-glucosyltransferase (EC 2.4.1.115) (Flavonol 3-O-glucosyltransferase) (UDP-glucose flavonoid 3-O-glucosyltransferase) (Anthocyanin rhamnosyl transferase) - Petunia hybrida (Petunia)similar to ( 292) loc_os07g47550 12007.m0…
Solyc03g078780	16	similar to ( 272) AT3G11340 | Symbols: | UDP-glucoronosyl/UDP-glucosyl transferase family protein | chr3:3556728-3558149 FORWARDsimilar to ( 156) UFOG_SOLME Anthocyanidin 3-O-glucosyltransferase (EC 2.4.1.115) (Flavonol 3-O-glucosyltransferase) (UDP-glucose flavonoid 3-O-glucosyltransferase) - Solanum melongena (Eggplant) (Aubergine)similar to ( 239) loc_os07g13634 12007.m05808 protein cytokinin-…
Solyc03g117800	16	similar to ( 831) AT5G57800 | Symbols: FLP1, YRE, CER3, WAX2 | CER3 (ECERIFERUM 3)
Solyc04g054690	16	similar to ( 808) AT4G39830 | Symbols: | L-ascorbate oxidase, putative | chr4:18479103-18481184 FORWARDsimilar to ( 583) ASO_CUCMA L-ascorbate oxidase precursor (EC 1.10.3.3) (Ascorbase) (ASO) - Cucurbita maxima (Pumpkin) (Winter squash)similar to ( 726) loc_os09g20090 12009.m05216 protein L-ascorbate oxidase precursor, putative, expressed SufI Cu-oxidase Cu-oxidase_3 Cu-oxidase_2 genomic_referen…
Solyc04g063210	16	similar to ( 303) AT4G26220 | Symbols: | caffeoyl-CoA 3-O-methyltransferase, putative | chr4:13284179-13285146 FORWARDsimilar to ( 301) CAMT_MESCR Caffeoyl-CoA O-methyltransferase (EC 2.1.1.104) (Trans-caffeoyl-CoA 3-O-methyltransferase) (CCoAMT) (CCoAOMT) - Mesembryanthemum crystallinum (Common ice plant)similar to ( 291) loc_os06g06980 12006.m31989 protein caffeoyl-CoA O-methyltransferase 1, pu…
Solyc04g078660	16	similar to ( 531) AT5G42830 | Symbols: | transferase family protein | chr5:17176384-17177906 FORWARDsimilar to (98.6) HCBT1_DIACA Anthranilate N-benzoyltransferase protein 1 (EC 2.3.1.144) (Anthranilate N-hydroxycinnamoyl/benzoyltransferase 1) - Dianthus caryophyllus (Carnation) (Clove pink)similar to ( 340) loc_os06g01350 12006.m04875 protein transferase, putative, expressedTransferase evidence_…
Solyc04g079050	16	similar to ( 317) AT5G54010 | Symbols: | glycosyltransferase family protein | chr5:21919819-21921180 REVERSEsimilar to ( 234) UFOG_PETHY Anthocyanidin 3-O-glucosyltransferase (EC 2.4.1.115) (Flavonol 3-O-glucosyltransferase) (UDP-glucose flavonoid 3-O-glucosyltransferase) (Anthocyanin rhamnosyl transferase) - Petunia hybrida (Petunia)similar to ( 180) loc_os11g27370 12011.m06656 protein anthocyan…
Solyc05g010180	16	similar to ( 890) AT1G57770 | Symbols: | amine oxidase family | chr1:21395254-21398135 FORWARDsimilar to ( 186) CRTSO_DAUCA Carotenoid isomerase, chloroplast precursor (EC 5.-.-.-) (CrtISO) - Daucus carota (Carrot)similar to ( 848) loc_os03g62510 12003.m101560 protein carotenoid isomerase 1, chloroplast precursor, putative, expressed COG1233 genomic_reference:SL2.40ch05 gene_region:4377503-438226…
Solyc05g025810	16	similar to ( 174) AT3G51420 | Symbols: SSL4, ATSSL4 | SSL4 (STRICTOSIDINE SYNTHASE-LIKE 4)
Solyc05g051360	16	similar to ( 454) AT2G22590 | Symbols: | transferase, transferring glycosyl groups | chr2:9593012-9594424 FORWARDsimilar to ( 236) UFOG_PETHY Anthocyanidin 3-O-glucosyltransferase (EC 2.4.1.115) (Flavonol 3-O-glucosyltransferase) (UDP-glucose flavonoid 3-O-glucosyltransferase) (Anthocyanin rhamnosyl transferase) - Petunia hybrida (Petunia)similar to ( 377) loc_os07g10190 12007.m05474 protein anth…
Solyc05g052370	16	similar to ( 516) AT5G05390 | Symbols: LAC12 | LAC12 (laccase 12)
Solyc05g052680	16	similar to ( 649) AT2G39980 | Symbols: | transferase family protein | chr2:16688437-16689885 REVERSEsimilar to (98.6) HCBT1_DIACA Anthranilate N-benzoyltransferase protein 1 (EC 2.3.1.144) (Anthranilate N-hydroxycinnamoyl/benzoyltransferase 1) - Dianthus caryophyllus (Carnation) (Clove pink)similar to ( 440) loc_os01g63480 12001.m12464 protein AER, putative, expressedTransferase evidence_code:10F…
Solyc06g076920	16	similar to ( 261) AT5G58770 | Symbols: | dehydrodolichyl diphosphate synthase, putative / DEDOL-PP synthase, putative | chr5:23734396-23735495 FORWARDsimilar to ( 243) loc_os01g63830 12001.m12498 protein undecaprenyl pyrophosphate synthetase, putative, expressed UppS CIS_IPPS Prenyltransf PRK10240 genomic_reference:SL2.40ch06 gene_region:44181604-44183702 transcript_region:SL2.40ch06:44181604..44…
Solyc06g084240	16	similar to ( 830) AT4G02780 | Symbols: GA1, ABC33, ATCPS1 | GA1 (GA REQUIRING 1)
Solyc07g052120	16	similar to ( 149) AT5G23960 | Symbols: ATTPS21, TPS21 | TPS21 (TERPENE SYNTHASE 21)
Solyc07g055750	16	similar to ( 416) AT3G57030 | Symbols: | strictosidine synthase family protein | chr3:21101653-21103204 REVERSEsimilar to ( 152) STSY_CATRO Strictosidine synthase precursor (EC 4.3.3.2) - Catharanthus roseus (Rosy periwinkle) (Madagascar periwinkle)similar to ( 304) loc_os03g53950 12003.m10360 protein strictosidine synthase precursor, putative, expressed Str_synth COG3386 genomic_reference:SL2.40…
Solyc07g064660	16	similar to ( 122) AT4G38460 | Symbols: GGR | GGR (geranylgeranyl reductase)
Solyc08g005680	16	similar to ( 249) AT5G58770 | Symbols: | dehydrodolichyl diphosphate synthase, putative / DEDOL-PP synthase, putative | chr5:23734396-23735495 FORWARDsimilar to ( 234) loc_os01g63830 12001.m12498 protein undecaprenyl pyrophosphate synthetase, putative, expressed UppS CIS_IPPS Prenyltransf PRK10240 genomic_reference:SL2.40ch08 gene_region:530818-557653 transcript_region:SL2.40ch08:530818..557653+ …
Solyc09g007890	16	similar to (1172) AT2G37040 | Symbols: pal1, ATPAL1 | pal1 (Phe ammonia lyase 1)
Solyc09g011970	16	similar to ( 780) AT5G60020 | Symbols: LAC17, ATLAC17 | LAC17 (laccase 17)
Solyc09g074930	16	similar to ( 212) AT3G05500 | Symbols: | rubber elongation factor (REF) family protein | chr3:1593540-1594802 FORWARDsimilar to ( 169) Y5940_ORYSA Putative REF/SRPP-like protein Os05g0151300 - Oryza sativa (Rice)similar to ( 213) loc_os07g47510 12007.m079784 protein stress-related protein, putative, expressedREF genomic_reference:SL2.40ch09 gene_region:62225793-62227794 transcript_region:SL2.40ch…
Solyc09g082660	16	similar to ( 269) AT1G67980 | Symbols: CCOAMT | CCoAMT
Solyc09g091510	16	similar to ( 654) AT5G13930 | Symbols: CHS, TT4, ATCHS | TT4 (TRANSPARENT TESTA 4)
Solyc10g083980	16	similar to (90.5) AT1G52820 | Symbols: | 2-oxoglutarate-dependent dioxygenase, putative | chr1:19669216-19670321 FORWARD evidence_code:10F0H1E0IEG genomic_reference:SL2.40ch10 gene_region:62994256-62995154 transcript_region:SL2.40ch10:62994256..62995154- go_terms:GO:0016491 functional_description:2-oxoglutarate-dependent dioxygenase (Fragment) (AHRD V1 *-*- Q944Z5_ARATH)
Solyc11g007480	16	similar to ( 186) AT5G65550 | Symbols: | UDP-glucoronosyl/UDP-glucosyl transferase family protein | chr5:26198410-26199810 REVERSEsimilar to ( 154) UFOG_PETHY Anthocyanidin 3-O-glucosyltransferase (EC 2.4.1.115) (Flavonol 3-O-glucosyltransferase) (UDP-glucose flavonoid 3-O-glucosyltransferase) (Anthocyanin rhamnosyl transferase) - Petunia hybrida (Petunia)similar to ( 267) loc_os07g47550 12007.m0…
Solyc11g007500	16	similar to (89.7) AT5G49690 | Symbols: | UDP-glucoronosyl/UDP-glucosyl transferase family protein | chr5:20189968-20191350 REVERSEsimilar to ( 154) loc_os07g47550 12007.m08972 protein anthocyanidin 3-O-glucosyltransferase, putative, expressed evidence_code:10F0H1E1IEG genomic_reference:SL2.40ch11 gene_region:1763623-1765452 transcript_region:SL2.40ch11:1763623..1765452- go_terms:GO:0008152 functi…
Solyc11g010790	16	similar to ( 470) AT2G22590 | Symbols: | transferase, transferring glycosyl groups | chr2:9593012-9594424 FORWARDsimilar to ( 217) UFOG_PETHY Anthocyanidin 3-O-glucosyltransferase (EC 2.4.1.115) (Flavonol 3-O-glucosyltransferase) (UDP-glucose flavonoid 3-O-glucosyltransferase) (Anthocyanin rhamnosyl transferase) - Petunia hybrida (Petunia)similar to ( 331) loc_os01g64540 12001.m12568 protein anth…
Solyc11g010800	16	similar to ( 175) AT2G22590 | Symbols: | transferase, transferring glycosyl groups | chr2:9593012-9594424 FORWARDsimilar to ( 125) loc_os01g64540 12001.m12568 protein anthocyanidin 3-O-glucosyltransferase, putative, expressed evidence_code:10F0H1E0IEG genomic_reference:SL2.40ch11 gene_region:3811537-3812540 transcript_region:SL2.40ch11:3811537..3812540+ go_terms:GO:0008152 functional_description:…
Solyc11g010980	16	similar to ( 354) AT4G39330 | Symbols: ATCAD9, CAD9 | CAD9 (CINNAMYL ALCOHOL DEHYDROGENASE 9)
Solyc12g088170	16	similar to ( 193) AT3G26040 | Symbols: | transferase family protein | chr3:9519741-9521069 FORWARDsimilar to (89.7) loc_os08g10420 12008.m05175 protein anthranilate N-benzoyltransferase protein 1, putative, expressedTransferase evidence_code:10F1H1E1IEG genomic_reference:SL2.40ch12 gene_region:62063284-62065066 transcript_region:SL2.40ch12:62063284..62065066+ go_terms:GO:0016747 functional_descri…
Solyc00g033460	17	similar to (80.1) AT4G36470 | Symbols: | S-adenosyl-L-methionine:carboxyl methyltransferase family protein | chr4:17215128-17216475 REVERSEsimilar to (82.8) loc_os01g50610 12001.m150693 protein jasmonate O-methyltransferase, putative, expressedMethyltransf_7 genomic_reference:SL2.40ch00 gene_region:12782789-12784536 transcript_region:SL2.40ch00:12782789..12784536- go_terms:GO:0008168 functional_d…
Solyc01g006580	17	similar to ( 242) AT1G52820 | Symbols: | 2-oxoglutarate-dependent dioxygenase, putative | chr1:19669216-19670321 FORWARDsimilar to (82.8) G3O23_WHEAT Gibberellin 3-beta-dioxygenase 2-3 (EC 1.14.11.15) (Gibberellin 3 beta-hydroxylase 2-3) (Gibberellin 3-oxidase 2-3) - Triticum aestivum (Wheat)similar to ( 169) loc_os08g32170 12008.m07211 protein oxidoreductase, putative, expressed PcbC 2OG-FeII_Ox…
Solyc01g006610	17	similar to ( 246) AT1G52820 | Symbols: | 2-oxoglutarate-dependent dioxygenase, putative | chr1:19669216-19670321 FORWARDsimilar to (81.3) G3O23_WHEAT Gibberellin 3-beta-dioxygenase 2-3 (EC 1.14.11.15) (Gibberellin 3 beta-hydroxylase 2-3) (Gibberellin 3-oxidase 2-3) - Triticum aestivum (Wheat)similar to ( 168) loc_os08g32170 12008.m07211 protein oxidoreductase, putative, expressed PcbC 2OG-FeII_Ox…
Solyc01g066110	17	similar to ( 184) AT4G14090 | Symbols: | UDP-glucoronosyl/UDP-glucosyl transferase family protein | chr4:8122434-8123804 REVERSEsimilar to (83.2) IAAG_MAIZE Indole-3-acetate beta-glucosyltransferase (EC 2.4.1.121) (IAA-Glu synthetase) ((Uridine 5-diphosphate-glucose:indol-3-ylacetyl)-beta-D-glucosyl transferase) - Zea mays (Maize)similar to ( 132) loc_os01g08440 12001.m07469 protein indole-3-acet…
Solyc01g080150	17	similar to ( 315) AT5G19040 | Symbols: ATIPT5, IPT5 | IPT5
Solyc01g099160	17	similar to (1181) AT1G55020 | Symbols: LOX1 | LOX1
Solyc01g099170	17	similar to ( 432) AT3G22400 | Symbols: LOX5 | LOX5
Solyc01g109150	17	similar to ( 476) AT5G42650 | Symbols: AOS, CYP74A, DDE2 | AOS (ALLENE OXIDE SYNTHASE)
Solyc01g110460	17	similar to ( 335) AT2G16530 | Symbols: | 3-oxo-5-alpha-steroid 4-dehydrogenase family protein / steroid 5-alpha-reductase family protein | chr2:7163276-7165064 REVERSEsimilar to ( 283) loc_os04g48750 12004.m35190 protein 3-oxo-5-alpha-steroid 4-dehydrogenase, putative, expressed Steroid_dh genomic_reference:SL2.40ch01 gene_region:88914272-88922106 transcript_region:SL2.40ch01:88914272..88922106- …
Solyc01g110710	17	similar to ( 110) AT2G21210 | Symbols: | auxin-responsive protein, putative | chr2:9085513-9085809 REVERSEsimilar to ( 108) AX15A_SOYBN Auxin-induced protein 15A - Glycine max (Soybean)Auxin_inducible genomic_reference:SL2.40ch01 gene_region:89083925-89084369 transcript_region:SL2.40ch01:89083925..89084369- functional_description:Auxin-induced SAUR-like protein (AHRD V1 ***- Q8S351_CAPAN)
Solyc02g062490	17	similar to ( 154) AT1G52820 | Symbols: | 2-oxoglutarate-dependent dioxygenase, putative | chr1:19669216-19670321 FORWARDsimilar to ( 107) loc_os05g50090 12005.m09078 protein oxidoreductase, putative, expressed PcbC genomic_reference:SL2.40ch02 gene_region:28741306-28742418 transcript_region:SL2.40ch02:28741306..28742418+ go_terms:GO:0016491 functional_description:2-oxoglutarate-dependent dioxygen…
Solyc02g064830	17	similar to ( 948) AT2G14960 | Symbols: GH3.1 | GH3.1 | chr2:6451659-6453670 REVERSEsimilar to ( 890) GH38_ORYSA Probable indole-3-acetic acid-amido synthetase GH3.8 (EC 6.3.2.-) (Auxin-responsive GH3-like protein 8) (OsGH3-8) - Oryza sativa (Rice)similar to ( 890) loc_os07g40290 12007.m08271 protein indole-3-acetic acid-amido synthetase GH3.8, putative, expressedGH3 genomic_reference:SL2.40ch02 g…
Solyc02g092820	17	similar to ( 952) AT2G14960 | Symbols: GH3.1 | GH3.1 | chr2:6451659-6453670 REVERSEsimilar to ( 886) GH38_ORYSA Probable indole-3-acetic acid-amido synthetase GH3.8 (EC 6.3.2.-) (Auxin-responsive GH3-like protein 8) (OsGH3-8) - Oryza sativa (Rice)similar to ( 886) loc_os07g40290 12007.m08271 protein indole-3-acetic acid-amido synthetase GH3.8, putative, expressedGH3 genomic_reference:SL2.40ch02 g…
Solyc02g094310	17	similar to ( 565) AT5G14080 | Symbols: | pentatricopeptide (PPR) repeat-containing protein | chr5:4543265-4545256 REVERSEsimilar to ( 113) RF1_ORYSA Rf1 protein, mitochondrial precursor (PPR protein) (Fertility restorer) (Restorer for CMS) - Oryza sativa (Rice)similar to ( 391) loc_os03g56960 12003.m10615 protein expressed protein evidence_code:10F0H1E0IEG genomic_reference:SL2.40ch02 gene_region…
Solyc04g008910	17	similar to ( 178) AT3G50150 | Symbols: | unknown protein | chr3:18595809-18597551 REVERSEsimilar to ( 171) loc_os01g38190 12001.m10104 protein expressed proteinDUF247 evidence_code:10F0H1E0IEG genomic_reference:SL2.40ch04 gene_region:2519306-2528011 transcript_region:SL2.40ch04:2519306..2528011- functional_description:Fgenesh protein 60 (AHRD V1 *--- Q1ZY19_BETVU)
Solyc04g014420	17	similar to ( 113) AT4G24960 | Symbols: ATHVA22D | ATHVA22D | chr4:12828401-12828982 FORWARDsimilar to ( 117) HVA22_HORVU Protein HVA22 - Hordeum vulgare (Barley)similar to ( 115) loc_os08g36440 12008.m07633 protein protein HVA22, putative, expressed TB2_DP1_HVA22 genomic_reference:SL2.40ch04 gene_region:4663745-4664930 transcript_region:SL2.40ch04:4663745..4664930+ functional_description:Receptor…
Solyc04g052960	17	similar to ( 116) AT1G29500 | Symbols: | auxin-responsive protein, putative | chr1:10321290-10321697 FORWARDsimilar to (99.4) loc_os09g37500 12009.m06697 protein OsSAUR55 - Auxin-responsive SAUR gene family member, expressed evidence_code:10F0H1E0IEG genomic_reference:SL2.40ch04 gene_region:50442226-50442672 transcript_region:SL2.40ch04:50442226..50442672+ functional_description:Auxin-responsive …
Solyc04g052980	17	similar to ( 134) AT1G29460 | Symbols: | auxin-responsive protein, putative | chr1:10307609-10308055 REVERSEsimilar to ( 102) loc_os09g37500 12009.m06697 protein OsSAUR55 - Auxin-responsive SAUR gene family member, expressed evidence_code:10F0H1E0IEG genomic_reference:SL2.40ch04 gene_region:50444793-50445239 transcript_region:SL2.40ch04:50444793..50445239+ functional_description:Auxin-responsive …
Solyc04g053010	17	similar to ( 134) AT1G29500 | Symbols: | auxin-responsive protein, putative | chr1:10321290-10321697 FORWARDsimilar to ( 102) loc_os09g37480 12009.m06695 protein OsSAUR53 - Auxin-responsive SAUR gene family member, expressed evidence_code:10F0H1E0IEG genomic_reference:SL2.40ch04 gene_region:50454087-50454533 transcript_region:SL2.40ch04:50454087..50454533+ functional_description:Auxin-responsive …
Solyc04g053020	17	similar to ( 143) AT1G29500 | Symbols: | auxin-responsive protein, putative | chr1:10321290-10321697 FORWARDsimilar to ( 109) loc_os09g37500 12009.m06697 protein OsSAUR55 - Auxin-responsive SAUR gene family member, expressed evidence_code:10F0H1E0IEG genomic_reference:SL2.40ch04 gene_region:50455610-50456056 transcript_region:SL2.40ch04:50455610..50456056- functional_description:Auxin-responsive …
Solyc04g053030	17	similar to ( 131) AT1G29500 | Symbols: | auxin-responsive protein, putative | chr1:10321290-10321697 FORWARDsimilar to ( 105) loc_os09g37400 12009.m06687 protein OsSAUR45 - Auxin-responsive SAUR gene family member, expressed evidence_code:10F0H1E0IEG genomic_reference:SL2.40ch04 gene_region:50459228-50459668 transcript_region:SL2.40ch04:50459228..50459668+ functional_description:Auxin-induced SAU…
Solyc04g055260	17	similar to ( 273) AT5G66430 | Symbols: | S-adenosyl-L-methionine:carboxyl methyltransferase family protein | chr5:26525410-26526799 REVERSEsimilar to ( 243) BAMT_ANTMA Benzoate carboxyl methyltransferase (EC 2.1.1.-) (S-adenosyl-L-methionine:benzoic acid carboxyl methyltransferase) - Antirrhinum majus (Garden snapdragon)similar to ( 267) loc_os01g50610 12001.m150693 protein jasmonate O-methyltran…
Solyc04g078200	17	functional_description:Gibberellin-regulated family protein
Solyc04g079730	17	similar to ( 650) AT5G42650 | Symbols: AOS, CYP74A, DDE2 | AOS (ALLENE OXIDE SYNTHASE)
Solyc05g009260	17	similar to (81.6) AT3G62980 | Symbols: TIR1 | TIR1 (TRANSPORT INHIBITOR RESPONSE 1)
Solyc05g010780	17	similar to ( 421) AT1G13630 | Symbols: | FUNCTIONS IN: molecular_function unknown
Solyc05g018130	17	similar to ( 478) AT1G35190 | Symbols: | oxidoreductase, 2OG-Fe(II) oxygenase family protein | chr1:12890544-12892632 FORWARDsimilar to (98.6) G2OX1_PEA Gibberellin 2-beta-dioxygenase 1 (EC 1.14.11.13) (Gibberellin 2-beta-hydroxylase 1) (Gibberellin 2-oxidase 1) (GA 2-oxidase 1) (Protein SLENDER) - Pisum sativum (Garden pea)similar to ( 491) loc_os01g09300 12001.m42896 protein iron ion binding pr…
Solyc05g041870	17	similar to ( 147) AT5G47530 | Symbols: | auxin-responsive protein, putative | chr5:19281471-19282870 FORWARDsimilar to ( 132) loc_os08g24790 12008.m06498 protein membrane protein, putative, expressed DUF568 evidence_code:10F0H1E1IEG genomic_reference:SL2.40ch05 gene_region:52937644-52938210 transcript_region:SL2.40ch05:52937644..52938210- functional_description:Auxin-induced protein-like (AHRD V1…
Solyc05g051750	17	functional_description:Prosystemin
Solyc05g056440	17	similar to (94.7) loc_os02g52990 12002.m10329 protein OsSAUR12 - Auxin-responsive SAUR gene family member, expressed evidence_code:10F0H0E0IEG genomic_reference:SL2.40ch05 gene_region:64880146-64880463 transcript_region:SL2.40ch05:64880146..64880463- go_terms:GO:0005516 functional_description:Auxin responsive SAUR protein (AHRD V1 *-*- Q1SN26_MEDTR)
Solyc06g066840	17	similar to ( 406) AT1G52820 | Symbols: | 2-oxoglutarate-dependent dioxygenase, putative | chr1:19669216-19670321 FORWARDsimilar to (97.1) GAO1A_WHEAT Gibberellin 20 oxidase 1-A (EC 1.14.11.-) (Gibberellin C-20 oxidase 1-B) (GA 20-oxidase 1-A) (Ta20ox1A) (TaGA20ox1-A) - Triticum aestivum (Wheat)similar to ( 209) loc_os08g32170 12008.m07211 protein oxidoreductase, putative, expressed PcbC genomic_r…
Solyc06g072680	17	similar to ( 143) AT4G24960 | Symbols: ATHVA22D | ATHVA22D | chr4:12828401-12828982 FORWARDsimilar to ( 148) HVA22_HORVU Protein HVA22 - Hordeum vulgare (Barley)similar to ( 147) loc_os11g30500 12011.m06958 protein HVA22-like protein e, putative, expressed TB2_DP1_HVA22 genomic_reference:SL2.40ch06 gene_region:41208709-41209658 transcript_region:SL2.40ch06:41208709..41209658- functional_descripti…
Solyc06g083910	17	similar to ( 259) AT4G10500 | Symbols: | oxidoreductase, 2OG-Fe(II) oxygenase family protein | chr4:6491089-6492342 FORWARDsimilar to ( 186) FLS_SOLTU Flavonol synthase/flavanone 3-hydroxylase (EC 1.14.11.23) (EC 1.14.11.9) (FLS) - Solanum tuberosum (Potato)similar to ( 259) loc_os10g39140 12010.m06684 protein gibberellin 20 oxidase 2, putative, expressed PcbC 2OG-FeII_Oxy genomic_reference:SL2.4…
Solyc06g084490	17	similar to (96.3) AT3G62980 | Symbols: TIR1 | TIR1 (TRANSPORT INHIBITOR RESPONSE 1)
Solyc07g006900	17	similar to ( 853) AT5G57090 | Symbols: EIR1, WAV6, ATPIN2, PIN2, AGR, AGR1 | EIR1 (ETHYLENE INSENSITIVE ROOT 1)
Solyc07g021540	17	similar to ( 278) AT1G28200 | Symbols: FIP1 | FIP1 (FH INTERACTING PROTEIN 1) | chr1:9850395-9852300 REVERSEsimilar to ( 259) loc_os03g08860 12003.m35053 protein FIP1, putative, expressed genomic_reference:SL2.40ch07 gene_region:19310213-19316385 transcript_region:SL2.40ch07:19310213..19316385- functional_description:FIP1 (AHRD V1 **-- B6TPG9_MAIZE)
Solyc07g026650	17	similar to ( 427) AT2G19590 | Symbols: ACO1 | ACO1 (ACC OXIDASE 1)
Solyc07g048060	17	similar to ( 158) AT3G59070 | Symbols: | auxin-responsive protein, putative | chr3:21832364-21834514 REVERSEsimilar to ( 124) loc_os03g09900 12003.m06444 protein membrane protein, putative, expressed DUF568 evidence_code:10F0H1E0IEG genomic_reference:SL2.40ch07 gene_region:56563949-56564464 transcript_region:SL2.40ch07:56563949..56564464+ functional_description:Auxin-induced protein-like (AHRD V1…
Solyc07g054580	17	similar to ( 837) AT4G03400 | Symbols: DFL2, GH3-10 | DFL2 (DWARF IN LIGHT 2) | chr4:1497675-1499729 REVERSEsimilar to ( 599) GH35_ORYSA Probable indole-3-acetic acid-amido synthetase GH3.5 (EC 6.3.2.-) (Auxin-responsive GH3-like protein 5) (OsGH3-5) - Oryza sativa (Rice)similar to ( 599) loc_os05g50890 12005.m27991 protein indole-3-acetic acid-amido synthetase GH3.5, putative, expressedGH3 genom…
Solyc07g056570	17	similar to ( 855) AT3G14440 | Symbols: NCED3, ATNCED3, STO1, SIS7 | NCED3 (NINE-CIS-EPOXYCAROTENOID DIOXYGENASE 3)
Solyc07g061720	17	similar to ( 371) AT1G30040 | Symbols: ATGA2OX2 | ATGA2OX2 (GIBBERELLIN 2-OXIDASE)
Solyc08g079150	17	similar to ( 137) AT4G22620 | Symbols: | auxin-responsive family protein | chr4:11907631-11908113 FORWARDAuxin_inducible evidence_code:10F0H1E1IEG genomic_reference:SL2.40ch08 gene_region:59962300-59962788 transcript_region:SL2.40ch08:59962300..59962788+ functional_description:Auxin responsive SAUR protein (AHRD V1 *-*- Q1SN26_MEDTR)
Solyc08g080040	17	similar to ( 508) AT4G22880 | Symbols: LDOX, TDS4, TT18, ANS | LDOX (LEUCOANTHOCYANIDIN DIOXYGENASE)
Solyc09g011860	17	similar to ( 730) AT2G37980 | Symbols: | unknown protein | chr2:15894162-15897452 REVERSEsimilar to ( 612) loc_os05g37880 12005.m07967 protein axi 1 like protein, putative, expressedDUF246 genomic_reference:SL2.40ch09 gene_region:5131897-5135504 transcript_region:SL2.40ch09:5131897..5135504- functional_description:Os03g0169000 protein (Fragment) (AHRD V1 ***- Q0DUS7_ORYSJ)
Solyc09g061760	17	similar to ( 710) AT2G17525 | Symbols: | pentatricopeptide (PPR) repeat-containing protein | chr2:7624178-7626058 FORWARDsimilar to ( 177) RF1_ORYSA Rf1 protein, mitochondrial precursor (PPR protein) (Fertility restorer) (Restorer for CMS) - Oryza sativa (Rice)similar to ( 223) loc_os03g40020 12003.m09085 protein rf1 protein, mitochondrial precursor, putative, expressed evidence_code:10F0H1E0IEG …
Solyc09g066310	17	similar to ( 226) AT5G24530 | Symbols: DMR6 | DMR6 (DOWNY MILDEW RESISTANT 6)
Solyc09g066350	17	similar to (89.0) AT5G51190 | Symbols: | AP2 domain-containing transcription factor, putative | chr5:20800708-20801373 REVERSEsimilar to (81.6) ERF2_TOBAC Ethylene-responsive transcription factor 2 (Ethylene-responsive element-binding factor 2) (EREBP-2) (NtERF2) - Nicotiana tabacum (Common tobacco)similar to (87.0) loc_os10g41330 12010.m06897 protein ethylene-responsive transcription factor 5, p…
Solyc09g083110	17	similar to ( 938) AT3G23020 | Symbols: | pentatricopeptide (PPR) repeat-containing protein | chr3:8177215-8179743 REVERSEsimilar to ( 177) RF1_ORYSA Rf1 protein, mitochondrial precursor (PPR protein) (Fertility restorer) (Restorer for CMS) - Oryza sativa (Rice)similar to ( 780) loc_os03g06710 12003.m06189 protein expressed protein evidence_code:10F0H1E1IEG genomic_reference:SL2.40ch09 gene_region…
Solyc09g089580	17	similar to ( 382) AT1G06620 | Symbols: | 2-oxoglutarate-dependent dioxygenase, putative | chr1:2025618-2027094 FORWARDsimilar to ( 327) DV4H_CATRO Desacetoxyvindoline 4-hydroxylase (EC 1.14.11.20) - Catharanthus roseus (Rosy periwinkle) (Madagascar periwinkle)similar to ( 298) loc_os03g48430 12003.m09851 protein 1-aminocyclopropane-1-carboxylate oxidase, putative, expressed PcbC 2OG-FeII_Oxy geno…
Solyc09g089610	17	similar to ( 616) AT3G23150 | Symbols: ETR2 | ETR2 (ethylene response 2)
Solyc09g089730	17	similar to ( 398) AT1G06620 | Symbols: | 2-oxoglutarate-dependent dioxygenase, putative | chr1:2025618-2027094 FORWARDsimilar to ( 337) DV4H_CATRO Desacetoxyvindoline 4-hydroxylase (EC 1.14.11.20) - Catharanthus roseus (Rosy periwinkle) (Madagascar periwinkle)similar to ( 303) loc_os03g48430 12003.m09851 protein 1-aminocyclopropane-1-carboxylate oxidase, putative, expressed PcbC 2OG-FeII_Oxy geno…
Solyc09g089810	17	similar to ( 330) AT1G06620 | Symbols: | 2-oxoglutarate-dependent dioxygenase, putative | chr1:2025618-2027094 FORWARDsimilar to ( 341) DV4H_CATRO Desacetoxyvindoline 4-hydroxylase (EC 1.14.11.20) - Catharanthus roseus (Rosy periwinkle) (Madagascar periwinkle)similar to ( 275) loc_os04g10350 12004.m06287 protein 1-aminocyclopropane-1-carboxylate oxidase, putative, expressed PcbC 2OG-FeII_Oxy evid…
Solyc09g091530	17	similar to ( 285) AT5G66430 | Symbols: | S-adenosyl-L-methionine:carboxyl methyltransferase family protein | chr5:26525410-26526799 REVERSEsimilar to ( 258) BAMT_ANTMA Benzoate carboxyl methyltransferase (EC 2.1.1.-) (S-adenosyl-L-methionine:benzoic acid carboxyl methyltransferase) - Antirrhinum majus (Garden snapdragon)similar to ( 275) loc_os01g50610 12001.m150693 protein jasmonate O-methyltran…
Solyc09g098000	17	similar to ( 539) AT1G60710 | Symbols: ATB2 | ATB2
Solyc10g005120	17	similar to ( 378) AT4G16330 | Symbols: | oxidoreductase/ oxidoreductase, acting on paired donors, with incorporation or reduction of molecular oxygen, 2-oxoglutarate as one donor, and incorporation of one atom each of oxygen into both donors | chr4:9226298-9227235 REVERSEsimilar to ( 214) FL3H_VITVI Naringenin,2-oxoglutarate 3-dioxygenase (EC 1.14.11.9) (Flavonone-3-hydroxylase) (F3H) (FHT) - Vit…
Solyc10g005360	17	similar to ( 284) AT4G21200 | Symbols: ATGA2OX8, GA2OX8 | GA2OX8 (GIBBERELLIN 2-OXIDASE 8)
Solyc10g018190	17	similar to ( 207) AT5G24530 | Symbols: DMR6 | DMR6 (DOWNY MILDEW RESISTANT 6)
Solyc10g052550	17	similar to ( 128) AT1G29500 | Symbols: | auxin-responsive protein, putative | chr1:10321290-10321697 FORWARDsimilar to ( 110) loc_os09g37480 12009.m06695 protein OsSAUR53 - Auxin-responsive SAUR gene family member, expressed evidence_code:10F0H1E0IEG genomic_reference:SL2.40ch10 gene_region:48392221-48392655 transcript_region:SL2.40ch10:48392221..48392655- functional_description:Auxin-responsive …
Solyc10g052580	17	similar to ( 114) AT5G18020 | Symbols: | auxin-responsive protein, putative | chr5:5966305-5966580 REVERSEsimilar to ( 103) AX10A_SOYBN Auxin-induced protein X10A - Glycine max (Soybean)similar to (82.0) loc_os06g48860 12006.m09412 protein OsSAUR28 - Auxin-responsive SAUR gene family member, expressedAuxin_inducible evidence_code:10F0H1E0IEG genomic_reference:SL2.40ch10 gene_region:48410052-48410…
Solyc10g085050	17	similar to ( 666) AT2G37980 | Symbols: | unknown protein | chr2:15894162-15897452 REVERSEsimilar to ( 538) loc_os05g37880 12005.m07967 protein axi 1 like protein, putative, expressedDUF246 evidence_code:10F0H1E0IEG genomic_reference:SL2.40ch10 gene_region:63686116-63688589 transcript_region:SL2.40ch10:63686116..63688589- functional_description:Os03g0169000 protein (Fragment) (AHRD V1 *-*- Q0DUS7_…
Solyc11g010440	17	similar to ( 280) AT2G22475 | Symbols: GEM | GEM (GL2-EXPRESSION MODULATOR) | chr2:9541523-9544778 FORWARDsimilar to ( 233) loc_os06g11430 12006.m05860 protein FIP1, putative, expressed evidence_code:10F0H1E1IEG genomic_reference:SL2.40ch11 gene_region:3495698-3497954 transcript_region:SL2.40ch11:3495698..3497954+ functional_description:FIP1 (AHRD V1 **-- B6SNS7_MAIZE)
Solyc11g011210	17	similar to (83.2) AT1G74670 | Symbols: | gibberellin-responsive protein, putative | chr1:28053378-28053893 FORWARDsimilar to (91.7) loc_os05g31280 12005.m07361 protein GAST1 protein precursor, putative, expressedGASA evidence_code:10F0H1E1IEG genomic_reference:SL2.40ch11 gene_region:4263748-4264776 transcript_region:SL2.40ch11:4263748..4264776- go_terms:GO:0005515 functional_description:Gibberell…
Solyc11g011630	17	similar to ( 140) AT1G29500 | Symbols: | auxin-responsive protein, putative | chr1:10321290-10321697 FORWARDsimilar to ( 110) loc_os09g37500 12009.m06697 protein OsSAUR55 - Auxin-responsive SAUR gene family member, expressed evidence_code:10F0H1E0IEG genomic_reference:SL2.40ch11 gene_region:4689878-4690324 transcript_region:SL2.40ch11:4689878..4690324+ functional_description:Auxin-induced SAUR-li…
Solyc11g011640	17	similar to ( 124) AT1G29500 | Symbols: | auxin-responsive protein, putative | chr1:10321290-10321697 FORWARDsimilar to ( 101) loc_os09g37500 12009.m06697 protein OsSAUR55 - Auxin-responsive SAUR gene family member, expressed evidence_code:10F0H1E0IEG genomic_reference:SL2.40ch11 gene_region:4691662-4692108 transcript_region:SL2.40ch11:4691662..4692108+ functional_description:Auxin-responsive prot…
Solyc11g011660	17	similar to ( 127) AT1G29500 | Symbols: | auxin-responsive protein, putative | chr1:10321290-10321697 FORWARDsimilar to (99.4) loc_os09g37500 12009.m06697 protein OsSAUR55 - Auxin-responsive SAUR gene family member, expressed evidence_code:10F0H1E0IEG genomic_reference:SL2.40ch11 gene_region:4693863-4694309 transcript_region:SL2.40ch11:4693863..4694309+ functional_description:Auxin-induced SAUR-li…
Solyc11g011670	17	similar to ( 135) AT1G29500 | Symbols: | auxin-responsive protein, putative | chr1:10321290-10321697 FORWARDsimilar to ( 108) loc_os09g37480 12009.m06695 protein OsSAUR53 - Auxin-responsive SAUR gene family member, expressed evidence_code:10F0H1E0IEG genomic_reference:SL2.40ch11 gene_region:4702217-4702651 transcript_region:SL2.40ch11:4702217..4702651- functional_description:Auxin-responsive prot…
Solyc11g011690	17	similar to ( 129) AT1G29500 | Symbols: | auxin-responsive protein, putative | chr1:10321290-10321697 FORWARDsimilar to ( 103) loc_os09g37500 12009.m06697 protein OsSAUR55 - Auxin-responsive SAUR gene family member, expressed evidence_code:10F0H1E0IEG genomic_reference:SL2.40ch11 gene_region:4704326-4704772 transcript_region:SL2.40ch11:4704326..4704772- functional_description:Auxin-responsive prot…
Solyc11g011710	17	similar to ( 120) AT1G29460 | Symbols: | auxin-responsive protein, putative | chr1:10307609-10308055 REVERSEsimilar to ( 101) loc_os09g37500 12009.m06697 protein OsSAUR55 - Auxin-responsive SAUR gene family member, expressed evidence_code:10F1H0E1IEG genomic_reference:SL2.40ch11 gene_region:4709049-4709495 transcript_region:SL2.40ch11:4709049..4709495- functional_description:Auxin-responsive prot…
Solyc11g011730	17	similar to ( 125) AT1G29500 | Symbols: | auxin-responsive protein, putative | chr1:10321290-10321697 FORWARDsimilar to ( 109) loc_os09g37500 12009.m06697 protein OsSAUR55 - Auxin-responsive SAUR gene family member, expressed evidence_code:10F0H1E0IEG genomic_reference:SL2.40ch11 gene_region:4711338-4711784 transcript_region:SL2.40ch11:4711338..4711784- functional_description:Auxin-induced SAUR-li…
Solyc11g011750	17	similar to ( 131) AT2G31230 | Symbols: ATERF15 | ATERF15 (Ethylene-responsive element binding factor 15)
Solyc11g071590	17	similar to ( 124) AT3G43600 | Symbols: AAO2 | AAO2 (ALDEHYDE OXIDASE 2)
Solyc12g011040	17	similar to ( 923) AT3G45140 | Symbols: LOX2, ATLOX2 | LOX2 (LIPOXYGENASE 2)
Solyc12g013700	17	similar to ( 395) AT4G27450 | Symbols: | unknown protein | chr4:13727665-13728683 REVERSEsimilar to ( 110) TSJT1_TOBAC Stem-specific protein TSJT1 - Nicotiana tabacum (Common tobacco)similar to ( 218) loc_os03g53270 12003.m35408 protein stem-specific protein TSJT1, putative, expressedWali7 evidence_code:10F1H1E1IEG genomic_reference:SL2.40ch12 gene_region:4542236-4544315 transcript_region:SL2.40c…
Solyc12g038450	17	functional_description:Ethylene responsive transcription factor 3a
Solyc12g042520	17	similar to (81.3) AT2G39540 | Symbols: | gibberellin-regulated family protein | chr2:16500866-16501241 FORWARDGASA evidence_code:10F1H1E1IEG genomic_reference:SL2.40ch12 gene_region:43316208-43316606 transcript_region:SL2.40ch12:43316208..43316606+ functional_description:Gibberellin-regulated family protein (AHRD V1 **-- D7MT35_ARALY)
Solyc12g042980	17	similar to ( 264) AT1G52790 | Symbols: | oxidoreductase, 2OG-Fe(II) oxygenase family protein | chr1:19662194-19663301 REVERSEsimilar to ( 149) loc_os08g32160 12008.m07210 protein oxidoreductase, putative, expressed PcbC evidence_code:10F0H1E1IEG genomic_reference:SL2.40ch12 gene_region:44025898-44029069 transcript_region:SL2.40ch12:44025898..44029069+ go_terms:GO:0016491 functional_description:2-…
Solyc12g056710	17	similar to ( 206) AT1G52340 | Symbols: ABA2, SIS4, GIN1, SDR1, ISI4, SRE1, ATABA2, ATSDR1 | ABA2 (ABA DEFICIENT 2)
Solyc12g056880	17	functional_description:2OG-Fe(II) oxygenase
Solyc12g096570	17	functional_description:ARGOS
Solyc03g111610	18	similar to ( 446) AT3G48420 | Symbols: | haloacid dehalogenase-like hydrolase family protein | chr3:17929743-17931551 FORWARDsimilar to ( 418) loc_os03g36750 12003.m08794 protein protein cbbY, putative, expressed COG0637 Gph Hydrolase genomic_reference:SL2.40ch03 gene_region:56300382-56304521 transcript_region:SL2.40ch03:56300382..56304521- go_terms:GO:0005515,GO:0016787 functional_description:HA…
Solyc11g073160	18	similar to ( 620) AT5G59750 | Symbols: | riboflavin biosynthesis protein, putative | chr5:24073397-24075411 FORWARDsimilar to ( 594) loc_os05g38570 12005.m08036 protein riboflavin biosynthesis protein ribAB, chloroplast precursor, putative, expressed PRK09311 PRK09319 GTP_cyclohydro2 GTP_cyclohydro2 RibA PRK09318 ribA PRK12485 PRK09314 DHBP_synthase RibB PRK08815 ribB ribB ribB ribB evidence_code…
Solyc06g073290	19	similar to ( 218) AT3G59400 | Symbols: GUN4 | GUN4
Solyc00g174330	20	functional_description:Pathogenesis related protein PR-1
Solyc00g174340	20	similar to ( 180) AT4G33720 | Symbols: | pathogenesis-related protein, putative | chr4:16182813-16183304 FORWARDsimilar to ( 193) PRB1_TOBAC Basic form of pathogenesis-related protein 1 precursor (PRP 1) - Nicotiana tabacum (Common tobacco)similar to ( 158) loc_os01g28500 12001.m43020 protein pathogenesis-related protein PRMS precursor, putative, expressed SCP SCP SCP evidence_code:10F1H1E1IEG ge…
Solyc01g014840	20	similar to ( 503) AT5G17680 | Symbols: | disease resistance protein (TIR-NBS-LRR class), putative | chr5:5822999-5827153 FORWARDsimilar to ( 102) loc_os05g23990 12005.m06693 protein rp3 protein, putative, expressed NB-ARC TIR TIR genomic_reference:SL2.40ch01 gene_region:15577916-15583605 transcript_region:SL2.40ch01:15577916..15583605- go_terms:GO:0030275,GO:0000166 functional_description:Tir-nbs…
Solyc01g021600	20	similar to ( 205) AT1G58170 | Symbols: | disease resistance-responsive protein-related / dirigent protein-related | chr1:21536188-21536745 FORWARDsimilar to ( 154) loc_os12g07580 12012.m04747 protein disease resistance response protein 206, putative, expressedDirigent genomic_reference:SL2.40ch01 gene_region:32100477-32101246 transcript_region:SL2.40ch01:32100477..32101246+ functional_description…
Solyc01g056310	20	similar to ( 774) AT1G55570 | Symbols: sks12 | sks12 (SKU5 Similar 12)
Solyc01g066680	20	similar to (87.8) AT3G16660 | Symbols: | unknown protein | chr3:5676904-5677788 FORWARDsimilar to ( 112) PHYLL_TOBAC Phylloplanin precursor (T-phylloplanin) - Nicotiana tabacum (Common tobacco) genomic_reference:SL2.40ch01 gene_region:67240189-67241345 transcript_region:SL2.40ch01:67240189..67241345- functional_description:Phylloplanin (AHRD V1 *-*- Q1PCF2_TOBAC)
Solyc01g080790	20	similar to ( 285) AT2G15220 | Symbols: | secretory protein, putative | chr2:6608689-6609366 FORWARDsimilar to ( 225) loc_os10g34920 12010.m06316 protein secretory protein, putative, expressedBSP genomic_reference:SL2.40ch01 gene_region:72576549-72577557 transcript_region:SL2.40ch01:72576549..72577557- functional_description:PBSP domain-containing protein (AHRD V1 **-- C9S7G7_VERA1)
Solyc01g081250	20	similar to (82.0) GSTX6_SOYBN Probable glutathione S-transferase (EC 2.5.1.18) (Heat shock protein 26A) (G2-4) - Glycine max (Soybean)similar to (87.0) loc_os12g02960 12012.m04294 protein glutathione S-transferase, putative, expressedGST_C_Tau genomic_reference:SL2.40ch01 gene_region:73022595-73023448 transcript_region:SL2.40ch01:73022595..73023448+ functional_description:Glutathione-S-transferas…
Solyc01g081310	20	similar to ( 216) AT2G29420 | Symbols: ATGSTU7, GST25 | ATGSTU7 (ARABIDOPSIS THALIANA GLUTATHIONE S-TRANSFERASE TAU 7)
Solyc01g086680	20	similar to ( 232) AT3G09270 | Symbols: ATGSTU8 | ATGSTU8 (GLUTATHIONE S-TRANSFERASE TAU 8)
Solyc01g088300	20	similar to ( 203) AT5G39120 | Symbols: | germin-like protein, putative | chr5:15662705-15663486 REVERSEsimilar to ( 162) GLP1_MESCR Germin-like protein precursor - Mesembryanthemum crystallinum (Common ice plant)similar to ( 182) loc_os02g29000 12002.m08044 protein germin-like protein subfamily 1 member 11 precursor, putativeCupin_1 genomic_reference:SL2.40ch01 gene_region:74841682-74842784 trans…
Solyc01g099590	20	similar to ( 160) AT2G29420 | Symbols: ATGSTU7, GST25 | ATGSTU7 (ARABIDOPSIS THALIANA GLUTATHIONE S-TRANSFERASE TAU 7)
Solyc01g102380	20	similar to ( 254) AT1G09560 | Symbols: GLP5 | GLP5 (GERMIN-LIKE PROTEIN 5)
Solyc01g104390	20	similar to (94.4) AT2G02850 | Symbols: ARPN | ARPN (PLANTACYANIN)
Solyc01g107520	20	similar to ( 238) AT2G15220 | Symbols: | secretory protein, putative | chr2:6608689-6609366 FORWARDsimilar to ( 199) loc_os10g34910 12010.m06315 protein secretory protein, putativeBSP genomic_reference:SL2.40ch01 gene_region:86809122-86810084 transcript_region:SL2.40ch01:86809122..86810084+ functional_description:PBSP domain-containing protein (AHRD V1 **-- C9S7G7_VERA1)
Solyc01g107540	20	similar to ( 286) AT2G15220 | Symbols: | secretory protein, putative | chr2:6608689-6609366 FORWARDsimilar to ( 231) loc_os10g34920 12010.m06316 protein secretory protein, putative, expressedBSP genomic_reference:SL2.40ch01 gene_region:86811706-86812625 transcript_region:SL2.40ch01:86811706..86812625+ functional_description:PBSP domain-containing protein (AHRD V1 **-- C9S7G7_VERA1)
Solyc01g109920	20	functional_description:Dehydrin
Solyc02g031950	20	similar to ( 317) AT1G78780 | Symbols: | pathogenesis-related family protein | chr1:29621447-29622431 REVERSEsimilar to ( 190) PRPX_HORVU Pathogen-related protein - Hordeum vulgare (Barley)similar to ( 257) loc_os01g53110 12001.m11480 protein pathogen-related protein, putative genomic_reference:SL2.40ch02 gene_region:17912940-17915049 transcript_region:SL2.40ch02:17912940..17915049+ functional_de…
Solyc02g036480	20	similar to ( 166) AT5G36970 | Symbols: NHL25 | NHL25 (NDR1/HIN1-LIKE 25) | chr5:14604367-14605194 REVERSEsimilar to ( 120) loc_os04g58090 12004.m10691 protein NHL25, putative, expressedHin1 evidence_code:10F0H1E1IEG genomic_reference:SL2.40ch02 gene_region:21545583-21546353 transcript_region:SL2.40ch02:21545583..21546353- functional_description:Harpin-induced protein-like (Fragment) (AHRD V1 **--…
Solyc02g061770	20	similar to ( 325) AT3G12500 | Symbols: ATHCHIB, PR3, PR-3, CHI-B, B-CHI | ATHCHIB (ARABIDOPSIS THALIANA BASIC CHITINASE)
Solyc02g070410	20	similar to ( 218) AT1G58807 | Symbols: | disease resistance protein (CC-NBS-LRR class), putative / PRM1 homolog, putative | chr1:21780574-21783395 FORWARDsimilar to ( 214) loc_os07g08890 12007.m05345 protein disease resistance protein RPM1, putative, expressed NB-ARC evidence_code:10F0H1E0IEG genomic_reference:SL2.40ch02 gene_region:34716709-34719108 transcript_region:SL2.40ch02:34716709..3471910…
Solyc02g084790	20	similar to ( 460) AT5G66390 | Symbols: | peroxidase 72 (PER72) (P72) (PRXR8) | chr5:26516063-26517329 REVERSEsimilar to ( 282) PERX_TOBAC Lignin-forming anionic peroxidase precursor (EC 1.11.1.7) (TOPA) - Nicotiana tabacum (Common tobacco)similar to ( 434) loc_os01g15830 12001.m08181 protein peroxidase 72 precursor, putative, expressedsecretory_peroxidase plant_peroxidase peroxidase ascorbate_per…
Solyc02g084800	20	similar to ( 442) AT5G66390 | Symbols: | peroxidase 72 (PER72) (P72) (PRXR8) | chr5:26516063-26517329 REVERSEsimilar to ( 275) PERX_TOBAC Lignin-forming anionic peroxidase precursor (EC 1.11.1.7) (TOPA) - Nicotiana tabacum (Common tobacco)similar to ( 416) loc_os01g15830 12001.m08181 protein peroxidase 72 precursor, putative, expressedsecretory_peroxidase plant_peroxidase peroxidase ascorbate_per…
Solyc02g087090	20	similar to ( 932) AT3G01420 | Symbols: ALPHA-DOX1, DOX1, DIOX1 | DOX1
Solyc02g092860	20	similar to ( 542) AT4G37340 | Symbols: CYP81D3 | CYP81D3
Solyc02g094860	20	similar to ( 686) AT5G38450 | Symbols: CYP735A1 | CYP735A1
Solyc03g005650	20	similar to ( 236) AT1G58390 | Symbols: | disease resistance protein (CC-NBS-LRR class), putative | chr1:21690962-21693891 REVERSEsimilar to ( 157) loc_os08g32880 12008.m07280 protein disease resistance protein RPM1, putative NB-ARC evidence_code:10F0H1E1IEG genomic_reference:SL2.40ch03 gene_region:465276-467974 transcript_region:SL2.40ch03:465276..467974- go_terms:GO:0005515 functional_descriptio…
Solyc03g026120	20	similar to ( 868) AT2G45750 | Symbols: | dehydration-responsive family protein | chr2:18842655-18845343 FORWARDsimilar to ( 875) loc_os04g48230 12004.m35188 protein ankyrin protein kinase-like, putative, expressedDUF248 genomic_reference:SL2.40ch03 gene_region:7910298-7913304 transcript_region:SL2.40ch03:7910298..7913304- functional_description:Dehydration-responsive family protein (AHRD V1 **-- …
Solyc03g033490	20	similar to ( 290) AT4G36010 | Symbols: | pathogenesis-related thaumatin family protein | chr4:17039472-17040976 REVERSEsimilar to ( 239) TP1A_MALDO Thaumatin-like protein 1a precursor (Allergen Mal d 2) (Mdtl1) (Pathogenesis-related protein 5a) (PR-5a) - Malus domestica (Apple) (Malus sylvestris)similar to ( 261) loc_os10g05660 12010.m03970 protein thaumatin-like protein 1a precursor, putative, e…
Solyc03g046580	20	similar to ( 118) AT5G15780 | Symbols: | pollen Ole e 1 allergen and extensin family protein | chr5:5144898-5146297 REVERSE evidence_code:10F0H0E0IEG genomic_reference:SL2.40ch03 gene_region:17153145-17155045 transcript_region:SL2.40ch03:17153145..17155045- functional_description:Pollen Ole e 1 allergen and extensin (AHRD V1 *-*- Q2HSE9_MEDTR)
Solyc03g112010	20	similar to ( 493) AT3G48320 | Symbols: CYP71A21 | CYP71A21
Solyc03g116120	20	similar to ( 208) AT5G62480 | Symbols: ATGSTU9, GST14, GST14B | ATGSTU9 (ARABIDOPSIS THALIANA GLUTATHIONE S-TRANSFERASE TAU 9)
Solyc03g123410	20	similar to ( 250) AT5G20630 | Symbols: GLP3, GLP3A, GLP3B, ATGER3, GER3 | GER3 (GERMIN 3)
Solyc04g005700	20	similar to (91.7) AT5G28010 | Symbols: | Bet v I allergen family protein | chr5:10024813-10025382 FORWARDBet_v_I genomic_reference:SL2.40ch04 gene_region:455936-457664 transcript_region:SL2.40ch04:455936..457664- go_terms:GO:0009607 functional_description:Major latex-like protein (AHRD V1 **-- B5THI3_PANGI)
Solyc04g007010	20	similar to (82.4) AT1G70890 | Symbols: MLP43 | MLP43 (MLP-LIKE PROTEIN 43) | chr1:26725912-26726489 REVERSEBet_v_I genomic_reference:SL2.40ch04 gene_region:737430-738426 transcript_region:SL2.40ch04:737430..738426+ go_terms:GO:0009607 functional_description:Major latex-like protein (AHRD V1 **-- B5THI3_PANGI)
Solyc04g007750	20	similar to ( 102) AT1G70840 | Symbols: MLP31 | MLP31 (MLP-LIKE PROTEIN 31) | chr1:26713170-26714014 REVERSEBet_v_I genomic_reference:SL2.40ch04 gene_region:1429473-1430430 transcript_region:SL2.40ch04:1429473..1430430+ go_terms:GO:0009607 functional_description:Major latex-like protein (AHRD V1 **-- B5THI3_PANGI)
Solyc04g007790	20	similar to ( 107) AT1G70890 | Symbols: MLP43 | MLP43 (MLP-LIKE PROTEIN 43) | chr1:26725912-26726489 REVERSEBet_v_I genomic_reference:SL2.40ch04 gene_region:1474832-1476779 transcript_region:SL2.40ch04:1474832..1476779+ go_terms:GO:0009607 functional_description:Major latex-like protein (AHRD V1 **-- B5THI3_PANGI)
Solyc04g007820	20	similar to (95.9) AT1G70890 | Symbols: MLP43 | MLP43 (MLP-LIKE PROTEIN 43) | chr1:26725912-26726489 REVERSEBet_v_I genomic_reference:SL2.40ch04 gene_region:1496628-1497874 transcript_region:SL2.40ch04:1496628..1497874- go_terms:GO:0009607 functional_description:Major latex-like protein (AHRD V1 **-- Q9AXU0_PRUPE)
Solyc04g009250	20	similar to ( 446) AT3G46530 | Symbols: RPP13 | RPP13 (RECOGNITION OF PERONOSPORA PARASITICA 13)
Solyc04g009590	20	functional_description:Defensin protein
Solyc04g026110	20	similar to ( 270) AT3G46530 | Symbols: RPP13 | RPP13 (RECOGNITION OF PERONOSPORA PARASITICA 13)
Solyc04g040230	20	similar to ( 112) AT3G10200 | Symbols: | dehydration-responsive protein-related | chr3:3157618-3160016 FORWARDsimilar to ( 110) loc_os05g31480 12005.m27582 protein ankyrin like protein, putative, expressedDUF248 evidence_code:10F0H1E1IEG genomic_reference:SL2.40ch04 gene_region:31151434-31153454 transcript_region:SL2.40ch04:31151434..31153454- functional_description:Dehydration-responsive protein…
Solyc04g056570	20	similar to ( 534) AT5G17680 | Symbols: | disease resistance protein (TIR-NBS-LRR class), putative | chr5:5822999-5827153 FORWARDsimilar to (90.1) loc_os01g15580 12001.m08156 protein disease resistance protein RGA2, putative, expressed NB-ARC TIR TIR genomic_reference:SL2.40ch04 gene_region:53684808-53688726 transcript_region:SL2.40ch04:53684808..53688726- go_terms:GO:0030275,GO:0000166 functional…
Solyc04g064870	20	similar to ( 207) AT1G78780 | Symbols: | pathogenesis-related family protein | chr1:29621447-29622431 REVERSEsimilar to ( 234) PRPX_HORVU Pathogen-related protein - Hordeum vulgare (Barley)similar to ( 232) loc_os01g14590 12001.m150539 protein pathogen-related protein, putative, expressed genomic_reference:SL2.40ch04 gene_region:55151560-55153322 transcript_region:SL2.40ch04:55151560..55153322+ f…
Solyc04g064880	20	similar to ( 213) AT1G78780 | Symbols: | pathogenesis-related family protein | chr1:29621447-29622431 REVERSEsimilar to ( 234) PRPX_HORVU Pathogen-related protein - Hordeum vulgare (Barley)similar to ( 236) loc_os01g14590 12001.m150539 protein pathogen-related protein, putative, expressed genomic_reference:SL2.40ch04 gene_region:55158359-55160454 transcript_region:SL2.40ch04:55158359..55160454+ f…
Solyc04g072000	20	similar to ( 347) AT3G54420 | Symbols: ATEP3, ATCHITIV, CHIV | ATEP3
Solyc04g072250	20	similar to ( 125) AT1G53540 | Symbols: | 17.6 kDa class I small heat shock protein (HSP17.6C-CI) (AA 1-156) | chr1:19980510-19980983 FORWARDsimilar to ( 126) HSP13_SOYBN 17.5 kDa class I heat shock protein (HSP 17.5-M) - Glycine max (Soybean)similar to ( 124) loc_os03g16040 12003.m07041 protein 17.4 kDa class I heat shock protein 2, putative, expressed HSP20 alpha-crystallin-Hsps IbpA genomic_ref…
Solyc04g078900	20	similar to ( 644) AT3G19270 | Symbols: CYP707A4 | CYP707A4
Solyc05g005280	20	similar to ( 210) AT1G23550 | Symbols: SRO2 | SRO2 (SIMILAR TO RCD ONE 2)
Solyc05g005480	20	similar to ( 392) AT1G23740 | Symbols: | oxidoreductase, zinc-binding dehydrogenase family protein | chr1:8398245-8399656 REVERSEsimilar to (88.2) QORH_SPIOL Chloroplastic quinone-oxidoreductase homolog (EC 1.-.-.-) (ceQORH) - Spinacia oleracea (Spinach)similar to ( 379) loc_os08g29170 12008.m06921 protein quinone oxidoreductase-like protein At1g23740, chloroplast precursor, putative, expressed Q…
Solyc05g006630	20	similar to ( 989) AT1G27170 | Symbols: | ATP binding / protein binding / transmembrane receptor | chr1:9433577-9439219 FORWARDsimilar to ( 147) loc_os01g15580 12001.m08156 protein disease resistance protein RGA2, putative, expressed NB-ARC TIR TIR genomic_reference:SL2.40ch05 gene_region:1281455-1291211 transcript_region:SL2.40ch05:1281455..1291211+ go_terms:GO:0006952,GO:0005515,GO:0031224,GO:00…
Solyc05g021390	20	similar to ( 593) AT5G36110 | Symbols: CYP716A1 | CYP716A1
Solyc05g046000	20	similar to ( 391) AT3G01190 | Symbols: | peroxidase 27 (PER27) (P27) (PRXR7) | chr3:67236-68477 REVERSEsimilar to ( 360) PER1_ORYSA Peroxidase 1 precursor (EC 1.11.1.7) - Oryza sativa (Rice)similar to ( 372) loc_os04g53640 12004.m10257 protein peroxidase 1 precursor, putative, expressedsecretory_peroxidase plant_peroxidase peroxidase genomic_reference:SL2.40ch05 gene_region:57183616-57185801 tran…
Solyc05g046140	20	similar to ( 114) AT5G28010 | Symbols: | Bet v I allergen family protein | chr5:10024813-10025382 FORWARDBet_v_I genomic_reference:SL2.40ch05 gene_region:57466486-57467982 transcript_region:SL2.40ch05:57466486..57467982- go_terms:GO:0009607 functional_description:Major latex-like protein (AHRD V1 **-- Q9AXU0_PRUPE)
Solyc05g046150	20	similar to ( 101) AT1G70830 | Symbols: | MLP28 (MLP-LIKE PROTEIN 28) | chr1:26710203-26711395 REVERSEBet_v_I genomic_reference:SL2.40ch05 gene_region:57493121-57494079 transcript_region:SL2.40ch05:57493121..57494079- go_terms:GO:0009607 functional_description:Major latex-like protein (AHRD V1 **-- B5THI3_PANGI)
Solyc05g050130	20	similar to ( 315) AT5G24090 | Symbols: | acidic endochitinase (CHIB1) | chr5:8143805-8145153 REVERSEsimilar to ( 411) CHIA_TOBAC Acidic endochitinase precursor (EC 3.2.1.14) - Nicotiana tabacum (Common tobacco)similar to ( 322) loc_os07g19040 12007.m06343 protein acidic endochitinase precursor, putative Glyco_hydro_18 genomic_reference:SL2.40ch05 gene_region:59255269-59257111 transcript_region:SL…
Solyc05g050890	20	similar to ( 153) AT1G14550 | Symbols: | anionic peroxidase, putative | chr1:4979028-4980324 FORWARDsimilar to ( 169) PER1_ARAHY Cationic peroxidase 1 precursor (EC 1.11.1.7) (PNPC1) - Arachis hypogaea (Peanut)similar to ( 180) loc_os12g02060 12012.m04208 protein cationic peroxidase 1 precursor, putativesecretory_peroxidase plant_peroxidase evidence_code:10F0H1E0IEG genomic_reference:SL2.40ch05 g…
Solyc05g052420	20	similar to (89.7) AT2G40330 | Symbols: | Bet v I allergen family protein | chr2:16845177-16845824 REVERSE evidence_code:10F0H1E0IEG genomic_reference:SL2.40ch05 gene_region:61796239-61796487 transcript_region:SL2.40ch05:61796239..61796487+ functional_description:Abscisic acid receptor PYL6 (AHRD V1 **-- PYL6_ARATH)
Solyc05g054010	20	similar to ( 175) AT1G59780 | Symbols: | disease resistance protein (CC-NBS-LRR class), putative | chr1:21993581-21997691 REVERSEsimilar to ( 169) loc_os11g41540 12011.m080051 protein disease resistance RPP8-like protein 3, putative, expressed NB-ARC genomic_reference:SL2.40ch05 gene_region:63132655-63137053 transcript_region:SL2.40ch05:63132655..63137053- go_terms:GO:0006952,GO:0006915 functiona…
Solyc06g008450	20	similar to ( 199) AT3G46710 | Symbols: | disease resistance protein (CC-NBS-LRR class), putative | chr3:17206489-17209032 REVERSEsimilar to ( 187) loc_os11g41540 12011.m080051 protein disease resistance RPP8-like protein 3, putative, expressed NB-ARC genomic_reference:SL2.40ch06 gene_region:2354703-2358629 transcript_region:SL2.40ch06:2354703..2358629- go_terms:GO:0006952,GO:0005515,GO:0006915 fu…
Solyc06g008770	20	similar to ( 190) AT3G46730 | Symbols: | disease resistance protein (CC-NBS class), putative | chr3:17213069-17215612 REVERSEsimilar to ( 145) loc_os10g10360 12010.m065236 protein NBS-LRR disease resistance protein, putative, expressed NB-ARC evidence_code:10F0H1E0IEG genomic_reference:SL2.40ch06 gene_region:2703086-2706897 transcript_region:SL2.40ch06:2703086..2706897+ go_terms:GO:0006952,GO:000…
Solyc06g008800	20	similar to ( 186) AT3G46730 | Symbols: | disease resistance protein (CC-NBS class), putative | chr3:17213069-17215612 REVERSEsimilar to ( 154) loc_os11g41540 12011.m080051 protein disease resistance RPP8-like protein 3, putative, expressed NB-ARC evidence_code:10F0H1E1IEG genomic_reference:SL2.40ch06 gene_region:2746749-2750582 transcript_region:SL2.40ch06:2746749..2750582+ go_terms:GO:0006952,GO…
Solyc06g053140	20	similar to ( 254) AT4G27700 | Symbols: | rhodanese-like domain-containing protein | chr4:13826541-13827673 REVERSEsimilar to ( 262) loc_os09g36040 12009.m21934 protein rhodanese-like domain containing protein, expressed genomic_reference:SL2.40ch06 gene_region:32363112-32365707 transcript_region:SL2.40ch06:32363112..32365707+ functional_description:Senescence-associated protein DIN1 (AHRD V1 *---…
Solyc06g053960	20	similar to ( 180) AT3G22830 | Symbols: AT-HSFA6B, HSFA6B | AT-HSFA6B
Solyc06g064680	20	similar to ( 198) AT3G46530 | Symbols: RPP13 | RPP13 (RECOGNITION OF PERONOSPORA PARASITICA 13)
Solyc06g064750	20	similar to ( 200) AT3G46530 | Symbols: RPP13 | RPP13 (RECOGNITION OF PERONOSPORA PARASITICA 13)
Solyc06g065430	20	similar to ( 419) AT5G36110 | Symbols: CYP716A1 | CYP716A1
Solyc06g076800	20	similar to ( 823) AT5G58860 | Symbols: CYP86A1, CYP86 | CYP86A1 (CYTOCHROME P450 86 A1)
Solyc06g084820	20	similar to ( 416) AT2G45570 | Symbols: CYP76C2 | CYP76C2
Solyc07g008110	20	similar to (87.8) AT5G20230 | Symbols: ATBCB, BCB | ATBCB (ARABIDOPSIS BLUE-COPPER-BINDING PROTEIN)
Solyc07g009260	20	functional_description:Defensin-like protein
Solyc07g009500	20	functional_description:Chitinase
Solyc07g009510	20	functional_description:Chitinase
Solyc07g017880	20	similar to ( 479) AT2G18980 | Symbols: | peroxidase, putative | chr2:8233419-8235294 REVERSEsimilar to ( 229) PER1_ORYSA Peroxidase 1 precursor (EC 1.11.1.7) - Oryza sativa (Rice)similar to ( 369) loc_os07g02440 12007.m04716 protein peroxidase 50 precursor, putative, expressedsecretory_peroxidase plant_peroxidase peroxidase ascorbate_peroxidase genomic_reference:SL2.40ch07 gene_region:8260969-826…
Solyc07g039410	20	similar to (87.8) AT3G46730 | Symbols: | disease resistance protein (CC-NBS class), putative | chr3:17213069-17215612 REVERSE genomic_reference:SL2.40ch07 gene_region:44751193-44752502 transcript_region:SL2.40ch07:44751193..44752502- go_terms:GO:0006915 functional_description:Nbs-lrr, resistance protein
Solyc07g040680	20	similar to ( 237) AT2G26150 | Symbols: ATHSFA2, HSFA2 | ATHSFA2
Solyc07g041720	20	similar to ( 247) AT5G20630 | Symbols: GLP3, GLP3A, GLP3B, ATGER3, GER3 | GER3 (GERMIN 3)
Solyc07g052070	20	similar to ( 583) AT3G14690 | Symbols: CYP72A15 | CYP72A15
Solyc07g052370	20	similar to ( 398) AT3G26300 | Symbols: CYP71B34 | CYP71B34
Solyc07g054770	20	similar to (94.0) AT4G10270 | Symbols: | wound-responsive family protein | chr4:6374805-6375077 FORWARD evidence_code:10F1H0E1IEG genomic_reference:SL2.40ch07 gene_region:60305991-60306260 transcript_region:SL2.40ch07:60305991..60306260- functional_description:Wound induced protein (AHRD V1 ***- B6SKC8_MAIZE)
Solyc07g055350	20	similar to ( 611) AT3G14690 | Symbols: CYP72A15 | CYP72A15
Solyc07g055460	20	similar to ( 521) AT3G14690 | Symbols: CYP72A15 | CYP72A15
Solyc07g055620	20	similar to ( 117) AT4G12010 | Symbols: | disease resistance protein (TIR-NBS-LRR class), putative | chr4:7197325-7201393 REVERSE evidence_code:10F0H1E0IEG genomic_reference:SL2.40ch07 gene_region:60914546-60915260 transcript_region:SL2.40ch07:60914546..60915260+ go_terms:GO:0005515 functional_description:Lrr, resistance protein fragment
Solyc07g056190	20	functional_description:NBS-LRR class disease resistance protein
Solyc07g056500	20	similar to ( 290) AT1G78380 | Symbols: ATGSTU19, GST8 | ATGSTU19 (GLUTATHIONE S-TRANSFERASE TAU 19)
Solyc07g062560	20	similar to ( 109) AT1G29140 | Symbols: | pollen Ole e 1 allergen and extensin family protein | chr1:10179029-10179811 FORWARDsimilar to ( 121) OLEE1_BETVE Olee1-like protein precursor - Betula verrucosa (White birch) (Betula pendula)similar to ( 112) loc_os04g32680 12004.m08366 protein pollen-specific protein C13 precursor, putative, expressedPollen_Ole_e_I genomic_reference:SL2.40ch07 gene_regio…
Solyc07g063450	20	similar to ( 941) AT3G13682 | Symbols: LDL2 | LDL2 (LSD1-LIKE2)
Solyc08g023660	20	similar to (87.8) AT1G70840 | Symbols: MLP31 | MLP31 (MLP-LIKE PROTEIN 31) | chr1:26713170-26714014 REVERSEBet_v_I genomic_reference:SL2.40ch08 gene_region:17737993-17739269 transcript_region:SL2.40ch08:17737993..17739269+ go_terms:GO:0009607 functional_description:Major latex-like protein (AHRD V1 **-- B5THI3_PANGI)
Solyc08g074260	20	similar to ( 370) AT3G26300 | Symbols: CYP71B34 | CYP71B34
Solyc08g075320	20	similar to ( 743) AT4G19230 | Symbols: CYP707A1 | CYP707A1
Solyc08g075830	20	similar to ( 404) AT3G01190 | Symbols: | peroxidase 27 (PER27) (P27) (PRXR7) | chr3:67236-68477 REVERSEsimilar to ( 349) PER1_ORYSA Peroxidase 1 precursor (EC 1.11.1.7) - Oryza sativa (Rice)similar to ( 367) loc_os11g43980 12011.m08233 protein peroxidase 1 precursor, putative, expressedsecretory_peroxidase plant_peroxidase peroxidase genomic_reference:SL2.40ch08 gene_region:57086913-57088336 tran…
Solyc08g076250	20	similar to ( 406) AT3G26320 | Symbols: CYP71B36 | CYP71B36
Solyc08g079300	20	similar to ( 604) AT4G12320 | Symbols: CYP706A6 | CYP706A6
Solyc08g079370	20	similar to ( 568) AT4G12300 | Symbols: CYP706A4 | CYP706A4
Solyc08g080590	20	similar to ( 142) AT4G11650 | Symbols: ATOSM34 | ATOSM34 (osmotin 34) | chr4:7025127-7026113 REVERSEsimilar to ( 162) OSMO_TOBAC Osmotin precursor - Nicotiana tabacum (Common tobacco)similar to ( 138) loc_os03g45960 12003.m09617 protein protein P21, putative, expressedThaumatin THN genomic_reference:SL2.40ch08 gene_region:61010944-61011980 transcript_region:SL2.40ch08:61010944..61011980+ function…
Solyc08g083500	20	similar to ( 541) AT4G12300 | Symbols: CYP706A4 | CYP706A4
Solyc09g005400	20	similar to ( 107) AT1G70830 | Symbols: | MLP28 (MLP-LIKE PROTEIN 28) | chr1:26710203-26711395 REVERSEBet_v_I genomic_reference:SL2.40ch09 gene_region:296718-297754 transcript_region:SL2.40ch09:296718..297754- go_terms:GO:0009607 functional_description:Major latex-like protein (AHRD V1 **-- B5THI3_PANGI)
Solyc09g005420	20	similar to ( 112) AT1G70830 | Symbols: | MLP28 (MLP-LIKE PROTEIN 28) | chr1:26710203-26711395 REVERSEBet_v_I genomic_reference:SL2.40ch09 gene_region:304321-305404 transcript_region:SL2.40ch09:304321..305404- go_terms:GO:0009607 functional_description:Major latex-like protein (AHRD V1 **-- B5THI3_PANGI)
Solyc09g006010	20	similar to ( 115) AT2G14610 | Symbols: PR1, PR 1, ATPR1 | PR1 (PATHOGENESIS-RELATED GENE 1) | chr2:6241944-6242429 REVERSEsimilar to ( 135) PRB1_TOBAC Basic form of pathogenesis-related protein 1 precursor (PRP 1) - Nicotiana tabacum (Common tobacco)similar to ( 104) loc_os01g28500 12001.m43020 protein pathogenesis-related protein PRMS precursor, putative, expressedSCP genomic_reference:SL2.40ch0…
Solyc09g007150	20	similar to ( 281) AT5G02790 | Symbols: | In2-1 protein, putative | chr5:632877-634858 FORWARDsimilar to ( 251) IN21_MAIZE IN2-1 protein - Zea mays (Maize)similar to ( 290) loc_os03g17470 12003.m07174 protein IN2-1 protein, putative, expressed GST_C_Lambda genomic_reference:SL2.40ch09 gene_region:775043-778675 transcript_region:SL2.40ch09:775043..778675+ go_terms:GO:0045174 functional_description:…
Solyc09g011510	20	similar to ( 119) AT3G09270 | Symbols: ATGSTU8 | ATGSTU8 (GLUTATHIONE S-TRANSFERASE TAU 8)
Solyc09g011540	20	similar to ( 212) AT3G09270 | Symbols: ATGSTU8 | ATGSTU8 (GLUTATHIONE S-TRANSFERASE TAU 8)
Solyc09g011570	20	similar to ( 140) AT2G29420 | Symbols: ATGSTU7, GST25 | ATGSTU7 (ARABIDOPSIS THALIANA GLUTATHIONE S-TRANSFERASE TAU 7)
Solyc09g011620	20	similar to ( 197) AT3G09270 | Symbols: ATGSTU8 | ATGSTU8 (GLUTATHIONE S-TRANSFERASE TAU 8)
Solyc09g014530	20	similar to ( 115) AT5G28010 | Symbols: | Bet v I allergen family protein | chr5:10024813-10025382 FORWARDBet_v_I genomic_reference:SL2.40ch09 gene_region:6149317-6151058 transcript_region:SL2.40ch09:6149317..6151058- go_terms:GO:0009607 functional_description:Major latex-like protein (AHRD V1 **-- B5THI3_PANGI)
Solyc09g018220	20	similar to ( 271) AT3G46530 | Symbols: RPP13 | RPP13 (RECOGNITION OF PERONOSPORA PARASITICA 13)
Solyc09g059210	20	similar to (89.4) HSP12_MEDSA 18.2 kDa class I heat shock protein - Medicago sativa (Alfalfa) evidence_code:10F0H1E0IEG genomic_reference:SL2.40ch09 gene_region:49353051-49353254 transcript_region:SL2.40ch09:49353051..49353254- functional_description:class I heat shock protein (AHRD V1 ***- Q69BI7_CARPA)
Solyc09g064610	20	similar to ( 219) AT3G14470 | Symbols: | disease resistance protein (NBS-LRR class), putative | chr3:4857940-4861104 FORWARDsimilar to ( 271) loc_os05g41290 12005.m08304 protein disease resistance RPP13-like protein 1, putative, expressed NB-ARC genomic_reference:SL2.40ch09 gene_region:57524309-57527786 transcript_region:SL2.40ch09:57524309..57527786- go_terms:GO:0005515 functional_description:Cc…
Solyc09g074610	20	similar to ( 246) AT4G09350 | Symbols: | DNAJ heat shock N-terminal domain-containing protein | chr4:5931317-5932152 REVERSEsimilar to ( 213) loc_os11g10990 12011.m05292 protein heat shock protein binding protein, putative, expressedDnaJ genomic_reference:SL2.40ch09 gene_region:61937141-61938371 transcript_region:SL2.40ch09:61937141..61938371+ go_terms:GO:0031072 functional_description:Chaperone …
Solyc09g075410	20	similar to ( 127) AT2G47540 | Symbols: | pollen Ole e 1 allergen and extensin family protein | chr2:19505901-19506504 FORWARD genomic_reference:SL2.40ch09 gene_region:62620316-62622122 transcript_region:SL2.40ch09:62620316..62622122+ functional_description:Proline-rich protein (AHRD V1 **-- Q9LZJ7_ARATH)
Solyc09g075470	20	similar to (97.4) AT1G56300 | Symbols: | DNAJ heat shock N-terminal domain-containing protein | chr1:21079022-21080168 REVERSEsimilar to (95.1) loc_os01g42190 12001.m10485 protein dnaJ-like protein, putative, expressedDnaJ genomic_reference:SL2.40ch09 gene_region:62669771-62671268 transcript_region:SL2.40ch09:62669771..62671268- go_terms:GO:0031072 functional_description:Chaperone protein dnaJ (A…
Solyc09g084450	20	similar to ( 139) ICID_SOLTU Wound-induced proteinase inhibitor 1 precursor (Wound-induced proteinase inhibitor I) (Chymotrypsin inhibitor I, D subunit) - Solanum tuberosum (Potato)potato_inhibit genomic_reference:SL2.40ch09 gene_region:64520959-64522639 transcript_region:SL2.40ch09:64520959..64522639+ go_terms:GO:0009611 functional_description:Chymotrypsin inhibitor-2 (AHRD V1 *-*- A8V3P8_HORVD)
Solyc09g090850	20	similar to ( 171) AT4G13450 | Symbols: | universal stress protein (USP) family protein | chr4:7815395-7815904 REVERSEsimilar to ( 128) loc_os10g32590 12010.m06096 protein expressed protein genomic_reference:SL2.40ch09 gene_region:65597148-65598544 transcript_region:SL2.40ch09:65597148..65598544+ go_terms:GO:0006950 functional_description:Universal stress protein family protein (AHRD V1 ***- A8IXV…
Solyc09g091130	20	similar to ( 154) AT5G62480 | Symbols: ATGSTU9, GST14, GST14B | ATGSTU9 (ARABIDOPSIS THALIANA GLUTATHIONE S-TRANSFERASE TAU 9)
Solyc09g092290	20	similar to ( 271) AT3G46530 | Symbols: RPP13 | RPP13 (RECOGNITION OF PERONOSPORA PARASITICA 13)
Solyc09g092300	20	similar to ( 100) AT3G46530 | Symbols: RPP13 | RPP13 (RECOGNITION OF PERONOSPORA PARASITICA 13)
Solyc09g092310	20	similar to ( 265) AT3G46530 | Symbols: RPP13 | RPP13 (RECOGNITION OF PERONOSPORA PARASITICA 13)
Solyc09g092640	20	similar to ( 452) AT4G31500 | Symbols: CYP83B1, SUR2, RNT1, RED1, ATR4 | CYP83B1 (CYTOCHROME P450 MONOOXYGENASE 83B1)
Solyc10g007270	20	similar to ( 118) AT1G29140 | Symbols: | pollen Ole e 1 allergen and extensin family protein | chr1:10179029-10179811 FORWARDsimilar to ( 135) OLEE1_BETVE Olee1-like protein precursor - Betula verrucosa (White birch) (Betula pendula)similar to ( 111) loc_os04g32680 12004.m08366 protein pollen-specific protein C13 precursor, putative, expressedPollen_Ole_e_I genomic_reference:SL2.40ch10 gene_regio…
Solyc10g007580	20	functional_description:Tobacco rattle virus-induced protein variant 2
Solyc10g007880	20	similar to ( 580) AT3G14690 | Symbols: CYP72A15 | CYP72A15
Solyc10g007890	20	similar to ( 560) AT3G14690 | Symbols: CYP72A15 | CYP72A15
Solyc10g008900	20	similar to ( 153) AT1G58170 | Symbols: | disease resistance-responsive protein-related / dirigent protein-related | chr1:21536188-21536745 FORWARDsimilar to ( 139) loc_os11g07690 12011.m04965 protein disease resistance response protein 206, putativeDirigent genomic_reference:SL2.40ch10 gene_region:2932542-2933960 transcript_region:SL2.40ch10:2932542..2933960+ functional_description:Disease resist…
Solyc10g009570	20	similar to ( 349) AT4G01050 | Symbols: | hydroxyproline-rich glycoprotein family protein | chr4:455874-458175 FORWARDsimilar to ( 251) loc_os02g15750 12002.m06818 protein expressed protein genomic_reference:SL2.40ch10 gene_region:3694886-3699858 transcript_region:SL2.40ch10:3694886..3699858- go_terms:GO:0005515 functional_description:Rhodanese-related sulfurtransferase (AHRD V1 *--- A4U0Q7_9PROT)
Solyc10g051020	20	similar to ( 585) AT3G14690 | Symbols: CYP72A15 | CYP72A15
Solyc10g055190	20	similar to ( 182) AT2G21100 | Symbols: | disease resistance-responsive protein-related / dirigent protein-related | chr2:9048687-9049336 REVERSEsimilar to ( 157) loc_os11g07830 12011.m04979 protein dirigent-like protein pDIR9, putative, expressedDirigent evidence_code:10F0H1E1IEG genomic_reference:SL2.40ch10 gene_region:51917042-51917611 transcript_region:SL2.40ch10:51917042..51917611+ functional…
Solyc10g055230	20	similar to ( 165) AT1G55210 | Symbols: | disease resistance response | chr1:20598057-20598620 REVERSEsimilar to ( 152) loc_os11g07830 12011.m04979 protein dirigent-like protein pDIR9, putative, expressedDirigent evidence_code:10F0H1E0IEG genomic_reference:SL2.40ch10 gene_region:51979877-51980431 transcript_region:SL2.40ch10:51979877..51980431- functional_description:Disease resistance response pr…
Solyc10g076880	20	functional_description:Hsp20/alpha crystallin family protein expressed
Solyc10g078220	20	similar to ( 643) AT2G40890 | Symbols: CYP98A3 | CYP98A3 (cytochrome P450, family 98, subfamily A, polypeptide 3)
Solyc10g078230	20	similar to ( 663) AT2G40890 | Symbols: CYP98A3 | CYP98A3 (cytochrome P450, family 98, subfamily A, polypeptide 3)
Solyc10g084960	20	similar to ( 231) AT3G09270 | Symbols: ATGSTU8 | ATGSTU8 (GLUTATHIONE S-TRANSFERASE TAU 8)
Solyc10g085460	20	similar to ( 363) AT3G14470 | Symbols: | disease resistance protein (NBS-LRR class), putative | chr3:4857940-4861104 FORWARDsimilar to ( 417) loc_os05g31570 12005.m07391 protein disease resistance protein RGA4, putative, expressed NB-ARC evidence_code:10F0H1E1IEG genomic_reference:SL2.40ch10 gene_region:63950789-63954634 transcript_region:SL2.40ch10:63950789..63954634- go_terms:GO:0005515 functio…
Solyc11g006730	20	similar to (89.7) AT3G10080 | Symbols: | germin-like protein, putative | chr3:3107476-3108159 REVERSEsimilar to (82.0) NEC1_NICPL Nectarin-1 precursor (EC 1.15.1.1) (Superoxide dismutase [Mn]) - Nicotiana plumbaginifolia (Leadwort-leaved tobacco)similar to ( 133) loc_os09g39530 12009.m06891 protein germin-like protein subfamily 2 member 3 precursor, putative, expressedCupin_1 evidence_code:10F0H0…
Solyc11g011080	20	similar to ( 492) AT5G17680 | Symbols: | disease resistance protein (TIR-NBS-LRR class), putative | chr5:5822999-5827153 FORWARDsimilar to ( 121) loc_os01g15580 12001.m08156 protein disease resistance protein RGA2, putative, expressed NB-ARC TIR TIR evidence_code:10F0H1E0IEG genomic_reference:SL2.40ch11 gene_region:4161883-4167302 transcript_region:SL2.40ch11:4161883..4167302- go_terms:GO:0030275…
Solyc11g018800	20	similar to ( 409) AT1G14550 | Symbols: | anionic peroxidase, putative | chr1:4979028-4980324 FORWARDsimilar to ( 549) PERX_NICSY Lignin-forming anionic peroxidase precursor (EC 1.11.1.7) - Nicotiana sylvestris (Wood tobacco)similar to ( 330) loc_os02g14430 12002.m06688 protein peroxidase 68 precursor, putative, expressedsecretory_peroxidase plant_peroxidase peroxidase ascorbate_peroxidase evidenc…
Solyc11g021060	20	similar to ( 140) IP22_CAPAN Wound-induced proteinase inhibitor 2 precursor (Wound-induced proteinase inhibitor II) - Capsicum annuum (Bell pepper) evidence_code:10F1H1E1IEG genomic_reference:SL2.40ch11 gene_region:13312553-13313384 transcript_region:SL2.40ch11:13312553..13313384+ go_terms:GO:0004867 functional_description:Proteinase inhibitor (AHRD V1 ***- Q40378_NICAL)
Solyc11g028010	20	similar to ( 262) AT1G33970 | Symbols: | avirulence-responsive protein, putative / avirulence induced gene protein, putative / AIG protein, putative | chr1:12349614-12350960 REVERSEsimilar to ( 225) loc_os02g35130 12002.m100235 protein protein AIG1, putative, expressedAIG1 AIG1 evidence_code:10F1H1E1IEG genomic_reference:SL2.40ch11 gene_region:16511645-16514975 transcript_region:SL2.40ch11:165116…
Solyc12g014240	20	similar to ( 128) AT1G29140 | Symbols: | pollen Ole e 1 allergen and extensin family protein | chr1:10179029-10179811 FORWARDsimilar to ( 139) OLEE1_BETVE Olee1-like protein precursor - Betula verrucosa (White birch) (Betula pendula)similar to ( 112) loc_os04g32680 12004.m08366 protein pollen-specific protein C13 precursor, putative, expressedPollen_Ole_e_I evidence_code:10F1H1E1IEG genomic_refer…
Solyc12g042910	20	similar to ( 854) AT3G15620 | Symbols: UVR3 | UVR3 (UV REPAIR DEFECTIVE 3)
Solyc12g044190	20	similar to ( 197) AT4G27190 | Symbols: | disease resistance protein (NBS-LRR class), putative | chr4:13620977-13623934 REVERSEsimilar to ( 189) loc_os11g29090 12011.m06821 protein NB-ARC domain containing protein NB-ARC evidence_code:10F0H1E1IEG genomic_reference:SL2.40ch12 gene_region:44434035-44437619 transcript_region:SL2.40ch12:44434035..44437619- go_terms:GO:0006952,GO:0005515,GO:0006915 fun…
Solyc12g044200	20	similar to ( 179) AT1G61190 | Symbols: | disease resistance protein (CC-NBS-LRR class), putative | chr1:22557602-22560687 FORWARDsimilar to ( 169) loc_os01g57870 12001.m150747 protein disease resistance protein RPS2, putative, expressed NB-ARC evidence_code:10F0H1E1IEG genomic_reference:SL2.40ch12 gene_region:44488887-44494577 transcript_region:SL2.40ch12:44488887..44494577- go_terms:GO:0006952,G…
Solyc12g056360	20	similar to ( 259) AT4G11650 | Symbols: ATOSM34 | ATOSM34 (osmotin 34) | chr4:7025127-7026113 REVERSEsimilar to ( 250) OSMO_TOBAC Osmotin precursor - Nicotiana tabacum (Common tobacco)similar to ( 243) loc_os03g46070 12003.m09627 protein protein P21, putative, expressedThaumatin THN evidence_code:10F0H1E1IEG genomic_reference:SL2.40ch12 gene_region:47669474-47670163 transcript_region:SL2.40ch12:47…
Solyc12g094660	20	similar to ( 221) AT3G07040 | Symbols: RPM1, RPS3 | RPM1 (RESISTANCE TO P. SYRINGAE PV MACULICOLA 1)
Solyc12g098810	20	similar to ( 466) AT1G05850 | Symbols: POM1, ERH2, ELP1, CTL1, ELP, HOT2, ATCTL1 | POM1 (POM-POM1)
Solyc01g009910	21	similar to ( 114) AT5G14070 | Symbols: ROXY2 | ROXY2
Solyc01g015080	21	similar to ( 369) AT5G19890 | Symbols: | peroxidase, putative | chr5:6724372-6725877 REVERSEsimilar to ( 293) PERX_TOBAC Lignin-forming anionic peroxidase precursor (EC 1.11.1.7) (TOPA) - Nicotiana tabacum (Common tobacco)similar to ( 341) loc_os10g02070 12010.m03630 protein peroxidase N precursor, putative, expressedsecretory_peroxidase plant_peroxidase peroxidase ascorbate_peroxidase genomic_re…
Solyc01g067860	21	similar to ( 330) AT2G39040 | Symbols: | peroxidase, putative | chr2:16299463-16301173 REVERSEsimilar to ( 266) PER2_ARAHY Cationic peroxidase 2 precursor (EC 1.11.1.7) (PNPC2) - Arachis hypogaea (Peanut)similar to ( 286) loc_os07g34710 12007.m079701 protein peroxidase 27 precursor, putative, expressedsecretory_peroxidase plant_peroxidase peroxidase genomic_reference:SL2.40ch01 gene_region:692304…
Solyc01g079470	21	functional_description:CP12
Solyc02g064970	21	similar to ( 416) AT2G41480 | Symbols: | electron carrier/ heme binding / peroxidase | chr2:17296986-17298729 REVERSEsimilar to ( 364) PER2_ARAHY Cationic peroxidase 2 precursor (EC 1.11.1.7) (PNPC2) - Arachis hypogaea (Peanut)similar to ( 379) loc_os01g07770 12001.m07404 protein peroxidase 25 precursor, putativesecretory_peroxidase plant_peroxidase peroxidase genomic_reference:SL2.40ch02 gene_re…
Solyc02g084780	21	similar to ( 449) AT5G66390 | Symbols: | peroxidase 72 (PER72) (P72) (PRXR8) | chr5:26516063-26517329 REVERSEsimilar to ( 278) PERX_TOBAC Lignin-forming anionic peroxidase precursor (EC 1.11.1.7) (TOPA) - Nicotiana tabacum (Common tobacco)similar to ( 424) loc_os01g15830 12001.m08181 protein peroxidase 72 precursor, putative, expressedsecretory_peroxidase plant_peroxidase peroxidase ascorbate_per…
Solyc02g090450	21	similar to ( 404) AT1G49570 | Symbols: | peroxidase, putative | chr1:18347077-18348712 FORWARDsimilar to ( 307) PERX_NICSY Lignin-forming anionic peroxidase precursor (EC 1.11.1.7) - Nicotiana sylvestris (Wood tobacco)similar to ( 316) loc_os01g15830 12001.m08181 protein peroxidase 72 precursor, putative, expressedsecretory_peroxidase plant_peroxidase peroxidase genomic_reference:SL2.40ch02 gene_…
Solyc02g090470	21	similar to ( 400) AT1G49570 | Symbols: | peroxidase, putative | chr1:18347077-18348712 FORWARDsimilar to ( 294) PERX_NICSY Lignin-forming anionic peroxidase precursor (EC 1.11.1.7) - Nicotiana sylvestris (Wood tobacco)similar to ( 311) loc_os01g15830 12001.m08181 protein peroxidase 72 precursor, putative, expressedsecretory_peroxidase plant_peroxidase peroxidase genomic_reference:SL2.40ch02 gene_…
Solyc03g095500	21	similar to ( 140) AT3G08710 | Symbols: ATH9 | ATH9 (thioredoxin H-type 9) | chr3:2645590-2646304 FORWARDsimilar to ( 105) TRXH1_TOBAC Thioredoxin H-type 1 (TRX-H1) - Nicotiana tabacum (Common tobacco)similar to ( 142) loc_os01g07376 12001.m07364 protein thioredoxin H-type, putative, expressed TRX_family Thioredoxin genomic_reference:SL2.40ch03 gene_region:50068455-50069523 transcript_region:SL2.4…
Solyc03g096040	21	similar to ( 324) AT1G48130 | Symbols: ATPER1 | ATPER1
Solyc03g120800	21	similar to ( 285) AT4G33870 | Symbols: | peroxidase, putative | chr4:16234670-16236492 REVERSEsimilar to ( 232) PER2_ARAHY Cationic peroxidase 2 precursor (EC 1.11.1.7) (PNPC2) - Arachis hypogaea (Peanut)similar to ( 268) loc_os01g51550 12001.m11334 protein peroxidase family proteinsecretory_peroxidase plant_peroxidase peroxidase genomic_reference:SL2.40ch03 gene_region:63117512-63119653 transcri…
Solyc04g011790	21	similar to ( 129) AT1G03020 | Symbols: | glutaredoxin family protein | chr1:698207-698515 REVERSEsimilar to ( 106) loc_os12g35330 12012.m07326 protein OsGrx_C12 - glutaredoxin subgroup III GRX_GRXh_1_2_like evidence_code:10F0H1E0IEG genomic_reference:SL2.40ch04 gene_region:4230288-4230596 transcript_region:SL2.40ch04:4230288..4230596- go_terms:GO:0008794 functional_description:Glutaredoxin (AHRD …
Solyc04g064470	21	similar to (89.0) AT1G75270 | Symbols: DHAR2 | DHAR2 (DEHYDROASCORBATE REDUCTASE 2)
Solyc04g081970	21	similar to ( 386) AT1G76080 | Symbols: ATCDSP32, CDSP32 | CDSP32 (CHLOROPLASTIC DROUGHT-INDUCED STRESS PROTEIN OF 32 KD) | chr1:28548063-28549348 REVERSEsimilar to ( 368) loc_os07g29410 12007.m29166 protein electron transporter/ thiol-disulfide exchange intermediate, putative, expressedTRX_CDSP32 genomic_reference:SL2.40ch04 gene_region:63392195-63394296 transcript_region:SL2.40ch04:63392195..633…
Solyc05g010330	21	similar to ( 464) AT1G68850 | Symbols: | peroxidase, putative | chr1:25883806-25885177 REVERSEsimilar to ( 263) PERP7_BRARA Peroxidase P7 (EC 1.11.1.7) (TP7) - Brassica rapa (Turnip)similar to ( 415) loc_os06g16350 12006.m06348 protein peroxidase 11 precursor, putative, expressedsecretory_peroxidase plant_peroxidase peroxidase ascorbate_peroxidase genomic_reference:SL2.40ch05 gene_region:4476583-…
Solyc05g015910	21	similar to ( 140) AT5G14070 | Symbols: ROXY2 | ROXY2
Solyc05g046030	21	similar to ( 409) AT1G05260 | Symbols: RCI3, RCI3A | RCI3 (RARE COLD INDUCIBLE GENE 3)
Solyc05g050880	21	similar to ( 342) AT5G05340 | Symbols: | peroxidase, putative | chr5:1579142-1580819 REVERSEsimilar to ( 392) PER1_ARAHY Cationic peroxidase 1 precursor (EC 1.11.1.7) (PNPC1) - Arachis hypogaea (Peanut)similar to ( 362) loc_os12g02080 12012.m04210 protein peroxidase 52 precursor, putative, expressedsecretory_peroxidase plant_peroxidase peroxidase ascorbate_peroxidase genomic_reference:SL2.40ch05 …
Solyc05g056400	21	similar to ( 537) AT1G77510 | Symbols: ATPDIL1-2, PDI6, ATPDI6 | ATPDIL1-2 (PDI-LIKE 1-2)
Solyc06g008760	21	similar to ( 146) AT2G47880 | Symbols: | glutaredoxin family protein | chr2:19605124-19605432 FORWARDsimilar to ( 115) loc_os01g27140 12001.m09165 protein glutaredoxin, putative, expressed GRX_GRXh_1_2_like evidence_code:10F1H1E1IEG genomic_reference:SL2.40ch06 gene_region:2680655-2680960 transcript_region:SL2.40ch06:2680655..2680960+ go_terms:GO:0045454 functional_description:Glutaredoxin (AHRD …
Solyc06g075520	21	similar to ( 107) AT1G75270 | Symbols: DHAR2 | DHAR2 (DEHYDROASCORBATE REDUCTASE 2)
Solyc06g082420	21	similar to ( 343) AT5G58400 | Symbols: | peroxidase, putative | chr5:23605357-23606967 REVERSEsimilar to ( 410) PER1_ARAHY Cationic peroxidase 1 precursor (EC 1.11.1.7) (PNPC1) - Arachis hypogaea (Peanut)similar to ( 382) loc_os04g55740 12004.m10465 protein peroxidase 2 precursor, putative, expressedsecretory_peroxidase plant_peroxidase peroxidase genomic_reference:SL2.40ch06 gene_region:44532060…
Solyc07g047740	21	similar to ( 456) AT1G05260 | Symbols: RCI3, RCI3A | RCI3 (RARE COLD INDUCIBLE GENE 3)
Solyc09g074570	21	similar to ( 129) AT2G47880 | Symbols: | glutaredoxin family protein | chr2:19605124-19605432 FORWARDsimilar to ( 105) loc_os01g27140 12001.m09165 protein glutaredoxin, putative, expressed GRX_GRXh_1_2_like evidence_code:10F0H1E1IEG genomic_reference:SL2.40ch09 gene_region:61883118-61883438 transcript_region:SL2.40ch09:61883118..61883438- go_terms:GO:0008794 functional_description:Glutaredoxin (A…
Solyc10g008150	21	similar to ( 120) AT1G28480 | Symbols: GRX480 | GRX480
Solyc10g047110	21	similar to ( 314) AT4G25980 | Symbols: | cationic peroxidase, putative | chr4:13189393-13191507 FORWARDsimilar to ( 194) PER2_ARAHY Cationic peroxidase 2 precursor (EC 1.11.1.7) (PNPC2) - Arachis hypogaea (Peanut)similar to ( 235) loc_os11g10460 12011.m05241 protein peroxidase 43 precursor, putative, expressedsecretory_peroxidase plant_peroxidase peroxidase evidence_code:10F0H1E0IEG genomic_refer…
Solyc10g076190	21	similar to ( 305) AT5G05340 | Symbols: | peroxidase, putative | chr5:1579142-1580819 REVERSEsimilar to ( 329) PER1_ARAHY Cationic peroxidase 1 precursor (EC 1.11.1.7) (PNPC1) - Arachis hypogaea (Peanut)similar to ( 333) loc_os03g22020 12003.m07605 protein peroxidase 52 precursor, putative, expressedsecretory_peroxidase plant_peroxidase peroxidase evidence_code:10F0H1E1IEG genomic_reference:SL2.40…
Solyc10g076210	21	similar to ( 309) AT5G05340 | Symbols: | peroxidase, putative | chr5:1579142-1580819 REVERSEsimilar to ( 329) PER1_ARAHY Cationic peroxidase 1 precursor (EC 1.11.1.7) (PNPC1) - Arachis hypogaea (Peanut)similar to ( 335) loc_os03g22020 12003.m07605 protein peroxidase 52 precursor, putative, expressedsecretory_peroxidase plant_peroxidase peroxidase evidence_code:10F0H1E1IEG genomic_reference:SL2.40…
Solyc11g005270	21	similar to ( 225) AT5G13810 | Symbols: | glutaredoxin family protein | chr5:4455769-4456593 FORWARDsimilar to ( 165) loc_os04g54860 12004.m10378 protein glutaredoxin family protein, expressed GRX_GRX_like evidence_code:10F0H1E1IEG genomic_reference:SL2.40ch11 gene_region:223453-224025 transcript_region:SL2.40ch11:223453..224025+ go_terms:GO:0045454 functional_description:Glutaredoxin family prote…
Solyc11g072920	21	similar to ( 375) AT5G06720 | Symbols: | peroxidase, putative | chr5:2077567-2078857 REVERSEsimilar to ( 330) PERX_TOBAC Lignin-forming anionic peroxidase precursor (EC 1.11.1.7) (TOPA) - Nicotiana tabacum (Common tobacco)similar to ( 323) loc_os03g13200 12003.m06766 protein peroxidase 53 precursor, putative, expressedsecretory_peroxidase plant_peroxidase peroxidase evidence_code:10F0H1E1IEG geno…
Solyc12g005370	21	similar to ( 412) AT3G01190 | Symbols: | peroxidase 27 (PER27) (P27) (PRXR7) | chr3:67236-68477 REVERSEsimilar to ( 333) PER1_ORYSA Peroxidase 1 precursor (EC 1.11.1.7) - Oryza sativa (Rice)similar to ( 378) loc_os04g53640 12004.m10257 protein peroxidase 1 precursor, putative, expressedsecretory_peroxidase plant_peroxidase peroxidase evidence_code:10F0H1E0IEG genomic_reference:SL2.40ch12 gene_reg…
Solyc06g053510	22	similar to ( 397) AT1G23820 | Symbols: SPDS1 | SPDS1 (spermidine synthase 1)
Solyc08g014310	22	similar to ( 392) AT1G23820 | Symbols: SPDS1 | SPDS1 (spermidine synthase 1)
Solyc02g032550	23	similar to ( 360) AT5G18280 | Symbols: ATAPY2, APY2 | ATAPY2 (ARABIDOPSIS THALIANA APYRASE 2)
Solyc02g084300	23	functional_description:CTP synthase
Solyc02g088940	23	similar to ( 198) AT1G30820 | Symbols: | CTP synthase, putative / UTP--ammonia ligase, putative | chr1:10945251-10948825 REVERSEsimilar to ( 186) loc_os01g43020 12001.m10565 protein CTP synthase, putative, expressed GATase1_CTP_Synthase PRK05380 PyrG genomic_reference:SL2.40ch02 gene_region:45437427-45440214 transcript_region:SL2.40ch02:45437427..45440214+ go_terms:GO:0003824 functional_descripti…
Solyc05g012330	23	similar to ( 493) AT2G03590 | Symbols: ATUPS1 | ATUPS1 (ARABIDOPSIS THALIANA UREIDE PERMEASE 1)
Solyc09g007940	23	similar to ( 609) AT5G03300 | Symbols: ADK2 | ADK2 (ADENOSINE KINASE 2)
Solyc10g083420	23	similar to ( 252) AT2G36310 | Symbols: URH1 | URH1 (URIDINE-RIBOHYDROLASE 1)
Solyc04g016550	25	similar to ( 390) AT3G10160 | Symbols: ATDFC, DFC | DFC (DHFS-FPGS HOMOLOG C)
Solyc00g009120	26	similar to ( 289) AT4G09750 | Symbols: | short-chain dehydrogenase/reductase (SDR) family protein | chr4:6146770-6148698 FORWARDsimilar to ( 258) loc_os06g39040 12006.m08442 protein retinol dehydrogenase 12, putative, expressed genomic_reference:SL2.40ch00 gene_region:8831059-8832937 transcript_region:SL2.40ch00:8831059..8832937+ go_terms:GO:0008152 functional_description:Short-chain dehydrogenas…
Solyc00g009140	26	similar to ( 303) AT4G09750 | Symbols: | short-chain dehydrogenase/reductase (SDR) family protein | chr4:6146770-6148698 FORWARDsimilar to ( 270) loc_os06g39040 12006.m08442 protein retinol dehydrogenase 12, putative, expressed genomic_reference:SL2.40ch00 gene_region:8835428-8837855 transcript_region:SL2.40ch00:8835428..8837855+ go_terms:GO:0008152 functional_description:Short-chain dehydrogenas…
Solyc00g112930	26	similar to ( 116) AT5G13690 | Symbols: | alpha-N-acetylglucosaminidase family / NAGLU family | chr5:4415808-4420159 FORWARDsimilar to ( 125) loc_os04g55730 12004.m10464 protein alpha-N-acetylglucosaminidase precursor, putative, expressed NAGLU genomic_reference:SL2.40ch00 gene_region:16205697-16207501 transcript_region:SL2.40ch00:16205697..16207501- functional_description:Alpha-N-acetylglucosamin…
Solyc00g156980	26	similar to ( 160) AT1G72970 | Symbols: HTH, EDA17 | HTH (HOTHEAD)
Solyc01g005510	26	similar to ( 747) AT1G55570 | Symbols: sks12 | sks12 (SKU5 Similar 12)
Solyc01g008620	26	similar to ( 312) AT4G16260 | Symbols: | catalytic/ cation binding / hydrolase, hydrolyzing O-glycosyl compounds | chr4:9200180-9201441 REVERSEsimilar to ( 491) E13G_TOBAC Glucan endo-1,3-beta-glucosidase, acidic isoform GI9 precursor (EC 3.2.1.39) ((1->3)-beta-glucan endohydrolase) ((1->3)-beta-glucanase) (Beta-1,3-endoglucanase) (PR-2B) (PR-36) - Nicotiana tabacum (Common tobacco)similar to ( 2…
Solyc01g073640	26	similar to ( 272) AT2G47140 | Symbols: | short-chain dehydrogenase/reductase (SDR) family protein | chr2:19350970-19352059 REVERSEsimilar to ( 178) TS2_MAIZE Sex determination protein tasselseed-2 - Zea mays (Maize)similar to ( 207) loc_os03g61740 12003.m11055 protein sex determination protein tasselseed-2, putative, expressed PRK08324 PRK12429 PRK12826 fabG PRK06346 PRK07479 fabG PRK06841 fabG P…
Solyc01g079160	26	similar to ( 333) AT1G56670 | Symbols: | GDSL-motif lipase/hydrolase family protein | chr1:21241688-21243965 FORWARDsimilar to ( 214) EST_HEVBR Esterase precursor (EC 3.1.1.-) (Early nodule-specific protein homolog) (Latex allergen Hev b 13) - Hevea brasiliensis (Para rubber tree)similar to ( 328) loc_os01g22780 12001.m150574 protein alpha-L-fucosidase 2 precursor, putative, expressedSGNH_plant_l…
Solyc01g080230	26	similar to ( 279) AT3G23600 | Symbols: | dienelactone hydrolase family protein | chr3:8473833-8475655 FORWARDsimilar to ( 145) E134_MAIZE Endo-1,3
Solyc01g086830	26	similar to (94.0) AT3G07450 | Symbols: | protease inhibitor/seed storage/lipid transfer protein (LTP) family protein | chr3:2383610-2383930 REVERSE genomic_reference:SL2.40ch01 gene_region:73526106-73527528 transcript_region:SL2.40ch01:73526106..73527528+ go_terms:GO:0008289 functional_description:Protease inhibitor/seed storage/lipid transfer protein family protein (AHRD V1 **** D7L6K8_ARALY)
Solyc01g090350	26	similar to (85.5) AT4G33355 | Symbols: | lipid binding | chr4:16067097-16067450 FORWARDsimilar to (85.5) NLTPA_RICCO Nonspecific lipid-transfer protein A (NS-LTP A) (Phospholipid transfer protein) (PLTP) - Ricinus communis (Castor bean)similar to (80.9) loc_os08g03690 12008.m04513 protein nonspecific lipid-transfer protein 1 precursor, putative, expressednsLTP1 genomic_reference:SL2.40ch01 gene_r…
Solyc01g094250	26	similar to ( 335) AT3G61220 | Symbols: | short-chain dehydrogenase/reductase (SDR) family protein | chr3:22663025-22664316 FORWARDsimilar to ( 264) loc_os04g44950 12004.m09449 protein carbonyl reductase 1, putative, expressed FabG fabG fabG PRK12939 DltE COG4221 PRK07062 fabG PRK06484 PRK12826 PRK06197 PRK07326 genomic_reference:SL2.40ch01 gene_region:77556340-77558144 transcript_region:SL2.40ch0…
Solyc01g094260	26	similar to ( 340) AT3G61220 | Symbols: | short-chain dehydrogenase/reductase (SDR) family protein | chr3:22663025-22664316 FORWARDsimilar to ( 268) loc_os04g44950 12004.m09449 protein carbonyl reductase 1, putative, expressed FabG fabG fabG DltE PRK12939 PRK07062 COG4221 fabG PRK06484 PRK06197 PRK07326 PRK12826 PRK06182 genomic_reference:SL2.40ch01 gene_region:77565592-77569466 transcript_region:…
Solyc01g094270	26	similar to ( 336) AT2G24190 | Symbols: | short-chain dehydrogenase/reductase (SDR) family protein | chr2:10283740-10284934 REVERSEsimilar to ( 267) loc_os04g44980 12004.m09452 protein carbonyl reductase 3, putative, expressed FabG fabG fabG PRK06484 PRK12939 fabG PRK07062 DltE PRK12429 COG4221 genomic_reference:SL2.40ch01 gene_region:77571339-77574562 transcript_region:SL2.40ch01:77571339..775745…
Solyc01g099030	26	similar to ( 272) AT1G28590 | Symbols: | lipase, putative | chr1:10047509-10049300 REVERSEsimilar to ( 137) EST_HEVBR Esterase precursor (EC 3.1.1.-) (Early nodule-specific protein homolog) (Latex allergen Hev b 13) - Hevea brasiliensis (Para rubber tree)similar to ( 339) loc_os11g31940 12011.m07096 protein esterase precursor, putative, expressedSGNH_plant_lipase_like fatty_acyltransferase_like g…
Solyc01g103060	26	similar to ( 115) AT5G13900 | Symbols: | protease inhibitor/seed storage/lipid transfer protein (LTP) family protein | chr5:4481346-4481876 REVERSE genomic_reference:SL2.40ch01 gene_region:83504324-83505106 transcript_region:SL2.40ch01:83504324..83505106+ go_terms:GO:0006869 functional_description:Non-specific lipid-transfer protein (AHRD V1 ***- B9RGU5_RICCO)
Solyc01g105350	26	similar to ( 523) AT1G22340 | Symbols: AtUGT85A7 | AtUGT85A7 (UDP-glucosyl transferase 85A7)
Solyc01g111960	26	similar to ( 223) AT5G55050 | Symbols: | GDSL-motif lipase/hydrolase family protein | chr5:22337745-22339741 FORWARDsimilar to ( 148) APG_BRANA Anter-specific proline-rich protein APG (Protein CEX) (Fragment) - Brassica napus (Rape)similar to ( 290) loc_os02g44860 12002.m09526 protein GSDL-motif lipase, putative, expressedSGNH_plant_lipase_like fatty_acyltransferase_like genomic_reference:SL2.40c…
Solyc02g065530	26	similar to ( 466) AT3G50760 | Symbols: GATL2 | GATL2 (Galacturonosyltransferase-like 2)
Solyc02g070090	26	similar to ( 568) AT1G30700 | Symbols: | FAD-binding domain-containing protein | chr1:10892623-10894437 FORWARDsimilar to ( 382) loc_os06g35550 12006.m08092 protein retrotransposon protein, putative, Ty1-copia subclass, expressedFAD_binding_4 GlcD evidence_code:10F0H1E1IEG genomic_reference:SL2.40ch02 gene_region:34506045-34507649 transcript_region:SL2.40ch02:34506045..34507649- go_terms:GO:00090…
Solyc02g079460	26	similar to ( 482) AT4G20860 | Symbols: | FAD-binding domain-containing protein | chr4:11172726-11174318 FORWARDsimilar to ( 418) loc_os06g35700 12006.m08107 protein reticuline oxidase precursor, putative, expressedGlcD FAD_binding_4 evidence_code:10F0H1E1IEG genomic_reference:SL2.40ch02 gene_region:38590593-38592191 transcript_region:SL2.40ch02:38590593..38592191+ go_terms:GO:0055114,GO:0050660 f…
Solyc02g085660	26	similar to ( 435) AT3G50740 | Symbols: UGT72E1 | UGT72E1 (UDP-glucosyl transferase 72E1)
Solyc02g090210	26	similar to ( 566) AT2G23540 | Symbols: | GDSL-motif lipase/hydrolase family protein | chr2:10024366-10026058 FORWARDsimilar to ( 131) EST_HEVBR Esterase precursor (EC 3.1.1.-) (Early nodule-specific protein homolog) (Latex allergen Hev b 13) - Hevea brasiliensis (Para rubber tree)similar to ( 533) loc_os07g47210 12007.m08938 protein anther-specific proline-rich protein APG, putative, expressedSGN…
Solyc03g005210	26	similar to (90.5) AT3G22620 | Symbols: | protease inhibitor/seed storage/lipid transfer protein (LTP) family protein | chr3:8008615-8009415 FORWARD genomic_reference:SL2.40ch03 gene_region:122063-124091 transcript_region:SL2.40ch03:122063..124091+ go_terms:GO:0008289 functional_description:Non-specific lipid-transfer protein (AHRD V1 *-** B9GSL1_POPTR)
Solyc03g025710	26	similar to ( 187) AT1G72030 | Symbols: | GCN5-related N-acetyltransferase (GNAT) family protein | chr1:27110887-27111825 FORWARDsimilar to ( 203) loc_os07g16130 12007.m06056 protein histone acetyltransferase HPA2 and related acetyltransferases, putative, expressed genomic_reference:SL2.40ch03 gene_region:7500031-7502230 transcript_region:SL2.40ch03:7500031..7502230- go_terms:GO:0008152 functional…
Solyc03g058960	26	similar to ( 796) AT3G01310 | Symbols: | acid phosphatase/ oxidoreductase/ transition metal ion binding | chr3:94343-101603 REVERSEsimilar to ( 754) loc_os03g48300 12003.m35353 protein acid phosphatase, putative, expressed evidence_code:10F0H1E0IEG genomic_reference:SL2.40ch03 gene_region:24396272-24402465 transcript_region:SL2.40ch03:24396272..24402465- go_terms:GO:0003993,GO:0055114 functional_…
Solyc03g083710	26	similar to ( 103) AT4G25250 | Symbols: | invertase/pectin methylesterase inhibitor family protein | chr4:12934632-12935231 FORWARDsimilar to (93.6) 21KD_DAUCA 21 kDa protein precursor (1.2 protein) - Daucus carota (Carrot)PMEI evidence_code:10F0H0E0IEG genomic_reference:SL2.40ch03 gene_region:47198994-47199581 transcript_region:SL2.40ch03:47198994..47199581- go_terms:GO:0030599 functional_descrip…
Solyc03g096660	26	similar to ( 255) AT5G06060 | Symbols: | tropinone reductase, putative / tropine dehydrogenase, putative | chr5:1824066-1825833 REVERSEsimilar to (80.9) GRDH_ORYSA Glucose and ribitol dehydrogenase homolog (EC 1.1.1.-) - Oryza sativa (Rice)similar to ( 236) loc_os03g16220 12003.m101290 protein tropinone reductase, putative, expressed PRK09242 fabG fabG fabG PRK06124 FabG PRK06484 PRK12826 PRK1282…
Solyc03g113460	26	similar to ( 236) AT3G29250 | Symbols: | oxidoreductase | chr3:11193767-11194840 REVERSEsimilar to ( 169) TS2_MAIZE Sex determination protein tasselseed-2 - Zea mays (Maize)similar to ( 204) loc_os03g61740 12003.m11055 protein sex determination protein tasselseed-2, putative, expressed fabG PRK08324 PRK12826 fabG PRK06057 FabG fabG PRK07479 PRK12829 PRK06172 PRK12429 PRK06138 PRK08589 PRK07067 PR…
Solyc03g115960	26	similar to ( 528) AT1G74460 | Symbols: | GDSL-motif lipase/hydrolase family protein | chr1:27988150-27989765 REVERSEsimilar to ( 169) APG_BRANA Anter-specific proline-rich protein APG (Protein CEX) (Fragment) - Brassica napus (Rape)similar to ( 486) loc_os06g12410 12006.m05958 protein anther-specific proline-rich protein APG, putative, expressedSGNH_plant_lipase_like fatty_acyltransferase_like CO…
Solyc03g121100	26	similar to ( 215) AT4G25150 | Symbols: | acid phosphatase, putative | chr4:12901736-12902882 REVERSEsimilar to ( 204) VSPA_SOYBN Stem 28 kDa glycoprotein precursor (Vegetative storage protein A) - Glycine max (Soybean)similar to ( 217) loc_os06g04790 12006.m05208 protein acid phosphatase 1 precursor, putative, expressedAcid_phosphat_B genomic_reference:SL2.40ch03 gene_region:63376129-63377332 tra…
Solyc04g008330	26	similar to ( 176) AT4G34131 | Symbols: UGT73B3 | UGT73B3 (UDP-glucosyl transferase 73B3)
Solyc04g016470	26	similar to ( 320) AT3G57260 | Symbols: BGL2, PR2, BG2, PR-2 | BGL2 (BETA-1,3-GLUCANASE 2)
Solyc04g017650	26	similar to ( 528) AT2G41450 | Symbols: | N-acetyltransferase | chr2:17278670-17281637 FORWARDsimilar to ( 468) loc_os05g31254 12005.m07358 protein N-acetyltransferase, putative, expressed genomic_reference:SL2.40ch04 gene_region:7719041-7726013 transcript_region:SL2.40ch04:7719041..7726013- go_terms:GO:0008152,GO:0005622 functional_description:Mediator of DNA damage checkpoint protein 1 (AHRD V1 …
Solyc04g074340	26	similar to ( 563) AT1G22360 | Symbols: AtUGT85A2 | AtUGT85A2 (UDP-glucosyl transferase 85A2)
Solyc04g074350	26	similar to ( 611) AT1G22400 | Symbols: UGT85A1, ATUGT85A1 | UGT85A1
Solyc05g005030	26	functional_description:Unknown Protein
Solyc05g025890	26	similar to ( 236) AT2G06025 | Symbols: | GCN5-related N-acetyltransferase (GNAT) family protein | chr2:2350231-2351898 FORWARDsimilar to ( 186) loc_os03g07990 12003.m06308 protein N-acetyltransferase, putative, expressed evidence_code:10F0H1E0IEG genomic_reference:SL2.40ch05 gene_region:37241486-37243177 transcript_region:SL2.40ch05:37241486..37243177- go_terms:GO:0008152 functional_description:A…
Solyc05g041830	26	similar to ( 179) AT2G04845 | Symbols: | GCN5-related N-acetyltransferase (GNAT) family protein | chr2:1702451-1703993 REVERSEsimilar to ( 160) loc_os03g09860 12003.m35068 protein N-acetyltransferase, putative, expressed genomic_reference:SL2.40ch05 gene_region:52917391-52923023 transcript_region:SL2.40ch05:52917391..52923023+ functional_description:N-acetyltransferase (AHRD V1 ***- B6TRH8_MAIZE)
Solyc05g047560	26	similar to ( 483) AT5G59070 | Symbols: | glycosyl transferase family 1 protein | chr5:23845237-23847329 FORWARDsimilar to ( 335) loc_os01g46430 12001.m10841 protein transferase, transferring glycosyl groups, putative, expressedRfaG evidence_code:10F0H1E1IEG genomic_reference:SL2.40ch05 gene_region:58176982-58178496 transcript_region:SL2.40ch05:58176982..58178496- go_terms:GO:0016757 functional_de…
Solyc05g053010	26	similar to ( 768) AT3G55550 | Symbols: | lectin protein kinase, putative | chr3:20600019-20602073 REVERSEsimilar to ( 202) PSKR_DAUCA Phytosulfokine receptor precursor (EC 2.7.11.1) (Phytosulfokine LRR receptor kinase) - Daucus carota (Carrot)similar to ( 684) loc_os12g38610 12012.m07646 protein lectin-like receptor kinase 7, putative, expressed Lectin_legB Pkinase S_TKc S_TKc Pkinase_Tyr PTKc Ty…
Solyc05g053120	26	similar to ( 172) AT3G50740 | Symbols: UGT72E1 | UGT72E1 (UDP-glucosyl transferase 72E1)
Solyc05g054350	26	similar to ( 382) AT4G02340 | Symbols: | epoxide hydrolase, putative | chr4:1035722-1037403 FORWARDsimilar to ( 367) loc_os05g19150 12005.m06318 protein epoxide hydrolase 2, putative, expressed MhpC PRK03592 genomic_reference:SL2.40ch05 gene_region:63421809-63424843 transcript_region:SL2.40ch05:63421809..63424843- go_terms:GO:0004301 functional_description:Epoxide hydrolase (AHRD V1 **** Q41414_S…
Solyc06g054030	26	similar to (88.6) AT1G05450 | Symbols: | protease inhibitor/seed storage/lipid transfer protein (LTP)-related | chr1:1600860-1601090 FORWARD genomic_reference:SL2.40ch06 gene_region:33389461-33390372 transcript_region:SL2.40ch06:33389461..33390372- functional_description:Non-specific lipid-transfer protein (AHRD V1 *-*- B9GSL1_POPTR)
Solyc06g069110	26	similar to ( 103) AT2G44300 | Symbols: | lipid transfer protein-related | chr2:18307468-18308286 REVERSEsimilar to ( 101) loc_os03g07100 12003.m06227 protein lipid transfer protein, putative, expressed genomic_reference:SL2.40ch06 gene_region:39286953-39287833 transcript_region:SL2.40ch06:39286953..39287833- go_terms:GO:0006869 functional_description:Non-specific lipid-transfer protein (AHRD V1 *…
Solyc06g072670	26	similar to ( 436) AT5G50700 | Symbols: | short-chain dehydrogenase/reductase (SDR) family protein | chr5:20623259-20624995 REVERSEsimilar to (89.4) GRDH_DAUCA Glucose and ribitol dehydrogenase (EC 1.1.1.-) (Carrot ABA-induced in somatic embryos 5 protein) - Daucus carota (Carrot)similar to ( 341) loc_os12g27830 12012.m06599 protein corticosteroid 11-beta-dehydrogenase isozyme 1, putative, express…
Solyc06g076550	26	similar to ( 387) AT3G46660 | Symbols: UGT76E12 | UGT76E12 (UDP-GLUCOSYL TRANSFERASE 76E12)
Solyc06g082300	26	similar to ( 441) AT2G30140 | Symbols: | UDP-glucoronosyl/UDP-glucosyl transferase family protein | chr2:12872200-12873691 FORWARDsimilar to ( 176) IAAG_MAIZE Indole-3-acetate beta-glucosyltransferase (EC 2.4.1.121) (IAA-Glu synthetase) ((Uridine 5-diphosphate-glucose:indol-3-ylacetyl)-beta-D-glucosyl transferase) - Zea mays (Maize)similar to ( 347) loc_os05g41400 12005.m08315 protein indole-3-ac…
Solyc06g083480	26	similar to ( 188) AT5G06060 | Symbols: | tropinone reductase, putative / tropine dehydrogenase, putative | chr5:1824066-1825833 REVERSEsimilar to ( 169) loc_os03g16220 12003.m101290 protein tropinone reductase, putative, expressed PRK09242 fabG fabG FabG fabG PRK12826 PRK06484 PRK12429 PRK12827 PRK12829 PRK08324 PRK07479 PRK06124 PRK07523 PRK06138 fabG PRK07063 fabG genomic_reference:SL2.40ch06 g…
Solyc08g006350	26	similar to ( 445) AT2G43820 | Symbols: GT, UGT74F2 | UGT74F2 (UDP-GLUCOSYLTRANSFERASE 74F2)
Solyc08g066670	26	similar to ( 486) AT4G32790 | Symbols: | exostosin family protein | chr4:15812566-15814908 FORWARDsimilar to ( 396) loc_os01g01780 12001.m06821 protein limonene cyclase like protein, putative, expressed Exostosin genomic_reference:SL2.40ch08 gene_region:52709352-52712034 transcript_region:SL2.40ch08:52709352..52712034- go_terms:GO:0003824 functional_description:Exostosin-like glycosyltransferase …
Solyc08g066690	26	similar to ( 521) AT4G32790 | Symbols: | exostosin family protein | chr4:15812566-15814908 FORWARDsimilar to ( 459) loc_os01g01780 12001.m06821 protein limonene cyclase like protein, putative, expressed Exostosin genomic_reference:SL2.40ch08 gene_region:52723167-52726109 transcript_region:SL2.40ch08:52723167..52726109- go_terms:GO:0003824 functional_description:Exostosin family protein (AHRD V1 *…
Solyc08g068770	26	similar to ( 154) AT2G39030 | Symbols: | GCN5-related N-acetyltransferase (GNAT) family protein | chr2:16298260-16298946 FORWARDsimilar to ( 321) THT10_TOBAC Tyramine N-feruloyltransferase 10/30 (EC 2.3.1.110) (Hydroxycinnamoyl-CoA: tyramine N-hydroxycinnamoyltransferase) - Nicotiana tabacum (Common tobacco)similar to ( 128) loc_os03g05710 12003.m06093 protein N-acetyltransferase, putative, expre…
Solyc08g078910	26	similar to (91.7) AT4G12510 | Symbols: | protease inhibitor/seed storage/lipid transfer protein (LTP) family protein | chr4:7417414-7417803 REVERSEsimilar to (88.2) 14KD_DAUCA 14 kDa proline-rich protein DC2.15 precursor - Daucus carota (Carrot)similar to (84.3) loc_os04g46820 12004.m09630 protein cortical cell-delineating protein precursor, putativeHPS_like evidence_code:10F1H1E1IEG genomic_refe…
Solyc08g081470	26	functional_description:Nitrilase-associated protein
Solyc09g009600	26	similar to ( 605) AT3G52820 | Symbols: ATPAP22, PAP22 | PAP22 (PURPLE ACID PHOSPHATASE 22)
Solyc09g011140	26	similar to ( 305) AT1G07440 | Symbols: | tropinone reductase, putative / tropine dehydrogenase, putative | chr1:2286700-2287665 REVERSEsimilar to ( 107) GRDH_ORYSA Glucose and ribitol dehydrogenase homolog (EC 1.1.1.-) - Oryza sativa (Rice)similar to ( 295) loc_os03g16220 12003.m101290 protein tropinone reductase, putative, expressed PRK09242 fabG fabG fabG PRK12826 PRK12829 FabG PRK06124 PRK1242…
Solyc09g059030	26	similar to ( 482) AT4G13010 | Symbols: | oxidoreductase, zinc-binding dehydrogenase family protein | chr4:7600682-7602567 FORWARDsimilar to ( 451) QORH_SPIOL Chloroplastic quinone-oxidoreductase homolog (EC 1.-.-.-) (ceQORH) - Spinacia oleracea (Spinach)similar to ( 387) loc_os04g30420 12004.m08147 protein chloroplastic quinone-oxidoreductase, putative, expressed Qor AdhP COG2130 genomic_referenc…
Solyc09g082280	26	similar to ( 107) AT3G22600 | Symbols: | protease inhibitor/seed storage/lipid transfer protein (LTP) family protein | chr3:8006711-8007397 REVERSEsimilar to (81.6) loc_os07g07870 12007.m05247 protein lipid binding protein, putative genomic_reference:SL2.40ch09 gene_region:63458128-63460205 transcript_region:SL2.40ch09:63458128..63460205- functional_description:Non-specific lipid-transfer protein…
Solyc09g083030	26	similar to (89.7) AT2G43730 | Symbols: | lectin-related | chr2:18124821-18125669 REVERSE evidence_code:10F0H0E1IEG genomic_reference:SL2.40ch09 gene_region:64105104-64105607 transcript_region:SL2.40ch09:64105104..64105607- go_terms:GO:0005529 functional_description:Myrosinase binding protein (AHRD V1 **-* P93065_BRANA)
Solyc09g091090	26	similar to ( 631) AT1G04610 | Symbols: | flavin-containing monooxygenase / FMO (YUCCA3) | chr1:1279524-1281331 FORWARDsimilar to ( 556) loc_os04g03980 12004.m05705 protein disulfide oxidoreductase/ monooxygenase/ oxidoreductase, putative, expressed TrkA FMO-like evidence_code:10F0H1E1IEG genomic_reference:SL2.40ch09 gene_region:65795418-65797460 transcript_region:SL2.40ch09:65795418..65797460+ go…
Solyc10g008710	26	similar to ( 342) AT1G28610 | Symbols: | GDSL-motif lipase, putative | chr1:10053877-10055665 REVERSEsimilar to ( 171) EST_HEVBR Esterase precursor (EC 3.1.1.-) (Early nodule-specific protein homolog) (Latex allergen Hev b 13) - Hevea brasiliensis (Para rubber tree)similar to ( 310) loc_os01g11710 12001.m07788 protein esterase precursor, putative, expressedSGNH_plant_lipase_like fatty_acyltransfe…
Solyc10g055470	26	similar to ( 927) AT2G16730 | Symbols: BGAL13 | BGAL13
Solyc10g078510	26	similar to ( 672) AT1G64760 | Symbols: | glycosyl hydrolase family 17 protein | chr1:24054220-24056194 REVERSEsimilar to ( 208) E13B_WHEAT Glucan endo-1,3-beta-glucosidase precursor (EC 3.2.1.39) ((1->3)-beta-glucan endohydrolase) ((1->3)-beta-glucanase) (Beta-1,3-endoglucanase) - Triticum aestivum (Wheat)similar to ( 635) loc_os03g57880 12003.m101534 protein glucan endo-1,3-beta-glucosidase 5 pr…
Solyc10g081560	26	similar to ( 298) AT5G06060 | Symbols: | tropinone reductase, putative / tropine dehydrogenase, putative | chr5:1824066-1825833 REVERSEsimilar to ( 109) GRDH_ORYSA Glucose and ribitol dehydrogenase homolog (EC 1.1.1.-) - Oryza sativa (Rice)similar to ( 277) loc_os03g16220 12003.m101290 protein tropinone reductase, putative, expressed PRK09242 fabG fabG PRK12826 FabG fabG PRK12829 PRK06124 PRK1293…
Solyc10g084860	26	similar to ( 719) AT3G55550 | Symbols: | lectin protein kinase, putative | chr3:20600019-20602073 REVERSEsimilar to ( 194) PSKR_DAUCA Phytosulfokine receptor precursor (EC 2.7.11.1) (Phytosulfokine LRR receptor kinase) - Daucus carota (Carrot)similar to ( 647) loc_os12g38610 12012.m07646 protein lectin-like receptor kinase 7, putative, expressed Lectin_legB Pkinase Pkinase_Tyr PTKc TyrKc S_TKc S_…
Solyc10g085740	26	similar to ( 469) AT5G03810 | Symbols: | carboxylesterase/ hydrolase, acting on ester bonds / lipase | chr5:1013939-1015345 REVERSEsimilar to ( 212) APG_BRANA Anter-specific proline-rich protein APG (Protein CEX) (Fragment) - Brassica napus (Rape)similar to ( 406) loc_os06g05550 12006.m05282 protein anther-specific proline-rich protein APG precursor, putative, expressedSGNH_plant_lipase_like fatt…
Solyc10g085830	26	similar to ( 513) AT3G53140 | Symbols: | O-diphenol-O-methyl transferase, putative | chr3:19695692-19697355 FORWARDsimilar to ( 253) COMT1_CATRO Caffeic acid 3-O-methyltransferase (EC 2.1.1.68) (S-adenosysl-L-methionine:caffeic acid 3-O-methyltransferase) (COMT) (CAOMT) - Catharanthus roseus (Rosy periwinkle) (Madagascar periwinkle)similar to ( 400) loc_os02g57760 12002.m10797 protein caffeic aci…
Solyc10g086690	26	similar to ( 455) AT3G54020 | Symbols: | phosphatidic acid phosphatase-related / PAP2-related | chr3:20006098-20008020 FORWARDsimilar to ( 449) loc_os05g37910 12005.m27858 protein expressed protein evidence_code:10F1H1E1IEG genomic_reference:SL2.40ch10 gene_region:64782983-64785840 transcript_region:SL2.40ch10:64782983..64785840+ go_terms:GO:0045140 functional_description:Phosphatidylcholine:cera…
Solyc11g010890	26	similar to ( 642) AT4G38040 | Symbols: | exostosin family protein | chr4:17867501-17869131 FORWARDsimilar to ( 601) loc_os02g09430 12002.m06240 protein exostosin-like, putative, expressed Exostosin evidence_code:10F0H1E1IEG genomic_reference:SL2.40ch11 gene_region:3947873-3952034 transcript_region:SL2.40ch11:3947873..3952034- go_terms:GO:0016020 functional_description:Exostosin family protein (AH…
Solyc11g018490	26	similar to ( 998) AT1G77410 | Symbols: BGAL16 | BGAL16 (beta-galactosidase 16)
Solyc11g027840	26	similar to ( 282) AT1G35420 | Symbols: | dienelactone hydrolase family protein | chr1:13026320-13027463 FORWARDsimilar to ( 248) loc_os05g35470 12005.m07777 protein hydrolase, putative, expressed DLH COG0412 evidence_code:10F0H1E0IEG genomic_reference:SL2.40ch11 gene_region:15633855-15635833 transcript_region:SL2.40ch11:15633855..15635833+ go_terms:GO:0016787 functional_description:Carboxymethyle…
Solyc11g042710	26	similar to (91.7) loc_os07g48640 12007.m079798 protein oxidoreductase, putative, expressed evidence_code:10F0H1E0IEG genomic_reference:SL2.40ch11 gene_region:33611715-33613744 transcript_region:SL2.40ch11:33611715..33613744+ go_terms:GO:0008152,GO:0055114 functional_description:Short-chain dehydrogenase/reductase family protein (AHRD V1 ***- D7LGT5_ARALY)
Solyc11g043110	26	similar to ( 474) AT1G71250 | Symbols: | GDSL-motif lipase/hydrolase family protein | chr1:26860125-26861582 FORWARDsimilar to ( 149) APG_BRANA Anter-specific proline-rich protein APG (Protein CEX) (Fragment) - Brassica napus (Rape)similar to ( 338) loc_os08g02094 12008.m04355 protein anther-specific proline-rich protein APG, putative, expressedSGNH_plant_lipase_like fatty_acyltransferase_like ev…
Solyc12g009920	26	similar to ( 142) AT2G29730 | Symbols: UGT71D1 | UGT71D1 (UDP-GLUCOSYL TRANSFERASE 71D1)
Solyc12g010200	26	similar to ( 659) AT1G06780 | Symbols: GAUT6 | GAUT6 (Galacturonosyltransferase 6)
Solyc12g014630	26	similar to (82.8) AT2G45180 | Symbols: | protease inhibitor/seed storage/lipid transfer protein (LTP) family protein | chr2:18626377-18626781 FORWARDsimilar to (89.4) 14KD_DAUCA 14 kDa proline-rich protein DC2.15 precursor - Daucus carota (Carrot)similar to (86.7) loc_os02g44310 12002.m09471 protein cortical cell-delineating protein precursor, putative, expressed HPS_like evidence_code:10F0H1E1IE…
Solyc12g098590	26	similar to ( 411) AT4G15550 | Symbols: IAGLU | IAGLU (INDOLE-3-ACETATE BETA-D-GLUCOSYLTRANSFERASE)
Solyc00g039990	27	similar to ( 179) AT1G22660 | Symbols: | tRNA-nucleotidyltransferase, putative / tRNA adenylyltransferase, putative | chr1:8017410-8021538 FORWARDsimilar to ( 184) loc_os12g07350 12012.m04724 protein RNA binding protein, putative, expressed genomic_reference:SL2.40ch00 gene_region:13139767-13141518 transcript_region:SL2.40ch00:13139767..13141518- functional_description:TRNA nucleotidyltransferase…
Solyc01g007050	27	similar to ( 299) AT3G11840 | Symbols: PUB24 | PUB24 (PLANT U-BOX 24)
Solyc01g010600	27	similar to ( 216) AT1G69780 | Symbols: ATHB13 | ATHB13
Solyc01g056760	27	similar to (85.1) AT3G43590 | Symbols: | zinc knuckle (CCHC-type) family protein | chr3:15509753-15512255 FORWARD genomic_reference:SL2.40ch01 gene_region:49372570-49378698 transcript_region:SL2.40ch01:49372570..49378698+ go_terms:GO:0003697,GO:0003727 functional_description:DNA-binding protein HEXBP (AHRD V1 *--* HEXP_LEIMA)
Solyc01g059950	27	similar to (94.4) AT5G17490 | Symbols: RGL3 | RGL3 (RGA-LIKE PROTEIN 3)
Solyc01g079100	27	similar to ( 392) AT4G01730 | Symbols: | zinc ion binding | chr4:749574-752034 FORWARDsimilar to ( 343) loc_os12g16210 12012.m05579 protein metal ion binding protein, putative, expressed COG5273 zf-DHHC genomic_reference:SL2.40ch01 gene_region:70675984-70679430 transcript_region:SL2.40ch01:70675984..70679430+ go_terms:GO:0008270 functional_description:Palmitoyltransferase erf2 (AHRD V1 *-*- C5FZI…
Solyc01g087050	27	similar to ( 322) AT3G57670 | Symbols: NTT | NTT (NO TRANSMITTING TRACT)
Solyc01g087690	27	similar to ( 317) AT5G13730 | Symbols: SIG4, SIGD | SIG4 (SIGMA FACTOR 4)
Solyc01g089960	27	similar to ( 181) AT2G44745 | Symbols: | WRKY family transcription factor | chr2:18447482-18449004 REVERSEsimilar to ( 183) loc_os04g46060 12004.m09557 protein OsWRKY36 - Superfamily of rice TFs having WRKY and zinc finger domains, expressedWRKY genomic_reference:SL2.40ch01 gene_region:75418839-75424413 transcript_region:SL2.40ch01:75418839..75424413- go_terms:GO:0045449 functional_description:WR…
Solyc01g090790	27	similar to ( 229) AT4G00050 | Symbols: UNE10 | UNE10 (unfertilized embryo sac 10)
Solyc01g091010	27	similar to ( 228) AT2G45190 | Symbols: AFO, FIL, YAB1 | AFO (ABNORMAL FLORAL ORGANS)
Solyc01g095500	27	similar to ( 119) AT4G27950 | Symbols: CRF4 | CRF4 (CYTOKININ RESPONSE FACTOR 4)
Solyc01g095640	27	similar to (97.8) AT5G53200 | Symbols: TRY | TRY (TRIPTYCHON)
Solyc01g098720	27	similar to ( 200) AT1G72210 | Symbols: | basic helix-loop-helix (bHLH) family protein (bHLH096) | chr1:27180066-27182268 FORWARDsimilar to ( 205) loc_os03g08930 12003.m35054 protein helix-loop-helix-like protein, putative, expressed genomic_reference:SL2.40ch01 gene_region:80910735-80912501 transcript_region:SL2.40ch01:80910735..80912501+ go_terms:GO:0003700 functional_description:Transcription f…
Solyc01g100220	27	similar to (91.3) loc_os03g61570 12003.m11038 protein expressed protein genomic_reference:SL2.40ch01 gene_region:82030138-82031017 transcript_region:SL2.40ch01:82030138..82031017- go_terms:GO:0006355 functional_description:GATA transcription factor 22 (AHRD V1 *-*- B6U513_MAIZE)
Solyc01g102550	27	similar to ( 255) AT1G33410 | Symbols: SAR1, NUP160, ATNUP160 | SAR1 (suppressor of auxin resistance1) | chr1:12109769-12118828 REVERSEsimilar to ( 168) loc_os02g04970 12002.m05845 protein expressed protein genomic_reference:SL2.40ch01 gene_region:83096605-83104373 transcript_region:SL2.40ch01:83096605..83104373- functional_description:Nucleoporin-like protein (AHRD V1 *-*- Q6YWF9_ORYSJ)
Solyc01g102790	27	similar to ( 642) AT1G14470 | Symbols: | pentatricopeptide (PPR) repeat-containing protein | chr1:4954080-4955702 FORWARDsimilar to ( 110) RF1_ORYSA Rf1 protein, mitochondrial precursor (PPR protein) (Fertility restorer) (Restorer for CMS) - Oryza sativa (Rice)similar to ( 472) loc_os09g15800 12009.m04841 protein pentatricopeptide repeat protein PPR868-14, putative genomic_reference:SL2.40ch01 ge…
Solyc01g103870	27	functional_description:SRF-type transcription factor family protein (AHRD V1 ***- Q53J20_SOLLC)
Solyc01g109030	27	functional_description:B3 domain-containing protein REM5
Solyc01g109270	27	similar to ( 335) AT5G66600 | Symbols: | unknown protein | chr5:26575105-26578315 REVERSEsimilar to ( 341) loc_os03g55890 12003.m10501 protein ternary complex factor MIP1, putative, expressedDUF547 genomic_reference:SL2.40ch01 gene_region:88018018-88020994 transcript_region:SL2.40ch01:88018018..88020994- functional_description:Ternary complex factor MIP1 (AHRD V1 **-- B6UE27_MAIZE)
Solyc01g110180	27	similar to ( 197) AT4G39070 | Symbols: | zinc finger (B-box type) family protein | chr4:18205061-18206421 REVERSEsimilar to ( 173) loc_os04g45690 12004.m09520 protein salt tolerance-like protein, putative, expressed genomic_reference:SL2.40ch01 gene_region:88706256-88707726 transcript_region:SL2.40ch01:88706256..88707726+ go_terms:GO:0005622 functional_description:Zinc finger protein CONSTANS-LIK…
Solyc02g055370	27	functional_description:Transcriptional factor B3 family protein
Solyc02g062400	27	similar to ( 180) AT3G51060 | Symbols: STY1, SRS1 | STY1 (STYLISH 1)
Solyc02g062960	27	similar to ( 162) AT2G18550 | Symbols: HB-2, ATHB21 | HB-2 (HOMEOBOX-2)
Solyc02g068760	27	similar to ( 788) AT2G35130 | Symbols: | pentatricopeptide (PPR) repeat-containing protein | chr2:14807589-14810164 REVERSEsimilar to ( 183) RF1_ORYSA Rf1 protein, mitochondrial precursor (PPR protein) (Fertility restorer) (Restorer for CMS) - Oryza sativa (Rice)similar to ( 721) loc_os02g07360 12002.m06083 protein expressed protein genomic_reference:SL2.40ch02 gene_region:33258394-33262534 trans…
Solyc02g069390	27	similar to ( 169) AT2G35640 | Symbols: | hydroxyproline-rich glycoprotein family protein | chr2:14982835-14984182 FORWARDsimilar to ( 157) loc_os04g57530 12004.m10638 protein shattering protein, putative, expressed evidence_code:10F0H1E1IEG genomic_reference:SL2.40ch02 gene_region:33877631-33879483 transcript_region:SL2.40ch02:33877631..33879483- go_terms:GO:0003700 functional_description:Sh4 hom…
Solyc02g071220	27	similar to ( 172) AT3G57040 | Symbols: ARR9, ATRR4 | ARR9 (RESPONSE REGULATOR 9)
Solyc02g071730	27	similar to ( 294) AT4G18960 | Symbols: AG | AG (AGAMOUS)
Solyc02g073570	27	similar to ( 165) AT4G18690 | Symbols: | unknown protein | chr4:10282788-10283636 FORWARDsimilar to ( 115) loc_os01g06560 12001.m07286 protein tumor-related protein, putative, expressed evidence_code:10F0H1E0IEG genomic_reference:SL2.40ch02 gene_region:36321630-36322469 transcript_region:SL2.40ch02:36321630..36322469+ functional_description:BZIP transcription factor (AHRD V1 *--- Q6IVC2_ORYSJ)
Solyc02g073580	27	similar to ( 188) AT4G18650 | Symbols: | transcription factor-related | chr4:10264043-10265422 REVERSEsimilar to (96.3) loc_os01g06560 12001.m07286 protein tumor-related protein, putative, expressed evidence_code:10F0H1E1IEG genomic_reference:SL2.40ch02 gene_region:36326016-36326675 transcript_region:SL2.40ch02:36326016..36326675+ go_terms:GO:0005515 functional_description:BZIP transcription fact…
Solyc02g076670	27	similar to ( 120) AT2G38300 | Symbols: | DNA binding / transcription factor | chr2:16044175-16045679 REVERSEsimilar to ( 130) loc_os12g01490 12012.m04153 protein DNA binding protein, putative, expressed genomic_reference:SL2.40ch02 gene_region:36398211-36400409 transcript_region:SL2.40ch02:36398211..36400409+ go_terms:GO:0045449 functional_description:Myb-like DNA-binding domain SHAQKYF class fam…
Solyc02g078330	27	similar to ( 331) AT2G20710 | Symbols: | pentatricopeptide (PPR) repeat-containing protein | chr2:8926535-8927722 FORWARDsimilar to (85.1) RF1_ORYSA Rf1 protein, mitochondrial precursor (PPR protein) (Fertility restorer) (Restorer for CMS) - Oryza sativa (Rice)similar to ( 270) loc_os10g35760 12010.m065305 protein tetratricopeptide-like helical, putative, expressed genomic_reference:SL2.40ch02 ge…
Solyc02g081130	27	similar to ( 283) AT4G22140 | Symbols: | DNA binding / protein binding / zinc ion binding | chr4:11728093-11730230 REVERSEsimilar to ( 271) loc_os09g21770 12009.m05384 protein DNA binding protein, putative, expressed BAH_BAHCC1 BAH BAH evidence_code:10F0H1E0IEG genomic_reference:SL2.40ch02 gene_region:39778212-39781760 transcript_region:SL2.40ch02:39778212..39781760+ go_terms:GO:0003700,GO:004215…
Solyc02g085600	27	similar to ( 414) AT4G36710 | Symbols: | transcription factor | chr4:17306060-17307520 FORWARDsimilar to ( 116) NSP2_MEDTR Nodulation signaling pathway 2 protein - Medicago truncatula (Barrel medic)similar to ( 202) loc_os02g44360 12002.m09476 protein SCARECROW gene regulator, putative, expressedGRAS evidence_code:10F0H1E1IEG genomic_reference:SL2.40ch02 gene_region:43007859-43009469 transcript_r…
Solyc02g085750	27	similar to ( 168) AT5G16030 | Symbols: | unknown protein | chr5:5238242-5240578 FORWARD genomic_reference:SL2.40ch02 gene_region:43126378-43128695 transcript_region:SL2.40ch02:43126378..43128695+ functional_description:LuxR family transcriptional regulator (Fragment) (AHRD V1 *-*- D9ZBL8_9CARY)
Solyc02g085910	27	similar to ( 253) AT3G02550 | Symbols: LBD41 | LBD41 (LOB DOMAIN-CONTAINING PROTEIN 41) | chr3:536747-537650 REVERSEsimilar to ( 241) loc_os01g32770 12001.m09596 protein seed specific protein Bn15D17A, putative, expressedDUF260 genomic_reference:SL2.40ch02 gene_region:43268986-43270169 transcript_region:SL2.40ch02:43268986..43270169- functional_description:LOB domain protein 42 (AHRD V1 ***- D7KW…
Solyc02g090790	27	similar to (97.8) AT1G28370 | Symbols: ERF11, ATERF11 | ERF11 (ERF DOMAIN PROTEIN 11)
Solyc02g091550	27	similar to ( 245) AT4G37940 | Symbols: AGL21 | AGL21
Solyc02g091810	27	similar to ( 134) AT4G37850 | Symbols: | basic helix-loop-helix (bHLH) family protein | chr4:17796362-17797647 REVERSEsimilar to ( 128) loc_os12g43620 12012.m08136 protein helix-loop-helix DNA-binding domain containing protein evidence_code:10F0H0E1IEG genomic_reference:SL2.40ch02 gene_region:47604420-47608160 transcript_region:SL2.40ch02:47604420..47608160+ go_terms:GO:0003700 functional_descrip…
Solyc02g092570	27	similar to ( 501) AT3G49950 | Symbols: | scarecrow transcription factor family protein | chr3:18522570-18523802 FORWARDsimilar to ( 145) CIGR2_ORYSA Chitin-inducible gibberellin-responsive protein 2 - Oryza sativa (Rice)similar to ( 526) loc_os07g40020 12007.m08244 protein GRAS family transcription factor containing protein, expressedGRAS evidence_code:10F0H1E1IEG genomic_reference:SL2.40ch02 gen…
Solyc02g093280	27	similar to ( 145) AT4G36930 | Symbols: SPT | SPT (SPATULA)
Solyc02g094340	27	similar to ( 307) AT1G66350 | Symbols: RGL1, RGL | RGL1 (RGA-LIKE 1)
Solyc03g025430	27	similar to ( 228) AT5G52420 | Symbols: | unknown protein | chr5:21281817-21282545 FORWARDsimilar to ( 169) loc_os10g40040 12010.m06777 protein expressed protein evidence_code:10F0H1E1IEG genomic_reference:SL2.40ch03 gene_region:7230035-7230754 transcript_region:SL2.40ch03:7230035..7230754+ functional_description:Genomic DNA chromosome 5 TAC clone K24M7 (AHRD V1 **-- Q9FHB8_ARATH)
Solyc03g033660	27	similar to ( 159) AT5G66320 | Symbols: | zinc finger (GATA type) family protein | chr5:26496208-26497309 REVERSEsimilar to ( 130) loc_os02g43150 12002.m100295 protein GATA zinc finger family protein, expressed genomic_reference:SL2.40ch03 gene_region:9529928-9531162 transcript_region:SL2.40ch03:9529928..9531162- go_terms:GO:0005634,GO:0006355 functional_description:GATA transcription factor 9 (AH…
Solyc03g043900	27	similar to (84.0) AT2G22850 | Symbols: AtbZIP6 | AtbZIP6 (Arabidopsis thaliana basic leucine-zipper 6)
Solyc03g058160	27	similar to ( 108) AT2G41940 | Symbols: ZFP8 | ZFP8 (ZINC FINGER PROTEIN 8)
Solyc03g063690	27	similar to ( 795) AT5G52630 | Symbols: MEF1 | MEF1 (MITOCHONDRIAL RNA EDITING FACTOR 1) | chr5:21350375-21352141 FORWARDsimilar to ( 577) loc_os01g46230 12001.m10821 protein pentatricopeptide repeat protein PPR986-12, putative evidence_code:10F0H1E1IEG genomic_reference:SL2.40ch03 gene_region:32891552-32893342 transcript_region:SL2.40ch03:32891552..32893342+ go_terms:GO:0004519,GO:0034046 functio…
Solyc03g093350	27	similar to ( 632) AT5G51300 | Symbols: | splicing factor-related | chr5:20849881-20852295 REVERSEsimilar to ( 145) loc_os04g31620 12004.m08262 protein splicing factor 3b, subunit 4, putative, expressed SF1_like-KH MSL5 RRM genomic_reference:SL2.40ch03 gene_region:48068163-48070598 transcript_region:SL2.40ch03:48068163..48070598- go_terms:GO:0003676,GO:0003723,GO:0008270,GO:0000166 functional_desc…
Solyc03g093890	27	similar to ( 158) AT3G23250 | Symbols: MYB15, ATY19, ATMYB15 | MYB15 (MYB DOMAIN PROTEIN 15)
Solyc03g093930	27	similar to ( 154) AT3G23250 | Symbols: MYB15, ATY19, ATMYB15 | MYB15 (MYB DOMAIN PROTEIN 15)
Solyc03g095770	27	similar to ( 128) AT3G56400 | Symbols: WRKY70, ATWRKY70 | WRKY70
Solyc03g098200	27	similar to ( 849) AT1G73360 | Symbols: HDG11, EDT1, ATHDG11 | HDG11 (HOMEODOMAIN GLABROUS 11)
Solyc03g113120	27	similar to ( 182) AT5G15130 | Symbols: WRKY72, ATWRKY72 | WRKY72
Solyc03g114830	27	similar to ( 264) AT5G60910 | Symbols: AGL8, FUL | AGL8 (agamous-like 8)
Solyc03g115440	27	similar to ( 180) AT1G26580 | Symbols: | FUNCTIONS IN: molecular_function unknown
Solyc03g118770	27	similar to ( 163) AT3G18010 | Symbols: WOX1 | WOX1 (WUSCHEL related homeobox 1)
Solyc03g119590	27	functional_description:NIMIN2c protein
Solyc04g005320	27	similar to ( 236) AT3G02310 | Symbols: SEP2, AGL4 | SEP2 (SEPALLATA 2)
Solyc04g005640	27	similar to ( 258) AT1G14220 | Symbols: | ribonuclease T2 family protein | chr1:4858642-4859601 REVERSEsimilar to ( 103) RN28_PANGI Ribonuclease-like storage protein precursor (Root 28 kDa major protein) - Panax ginseng (Korean ginseng)similar to ( 244) loc_os08g33710 12008.m07361 protein ribonuclease 3 precursor, putative, expressed Ribonuclease_T2 RNase_T2_euk RNase_T2 RNase_T2_prok genomic_refe…
Solyc04g008100	27	similar to ( 303) AT5G37490 | Symbols: | U-box domain-containing protein | chr5:14887744-14889051 FORWARDsimilar to ( 112) SPL11_ORYSA Spotted leaf protein 11 (Spotted leaf11) (Cell death-related protein SPL11) - Oryza sativa (Rice)similar to ( 333) loc_os03g13740 12003.m06818 protein immediate-early fungal elicitor protein CMPG1, putative, expressedUbox evidence_code:10F0H1E1IEG genomic_referenc…
Solyc04g009020	27	similar to ( 751) AT3G17040 | Symbols: HCF107 | HCF107 (HIGH CHLOROPHYLL FLUORESCENT 107)
Solyc04g009820	27	similar to ( 115) AT5G28640 | Symbols: AN3, GIF, GIF1 | AN3 (ANGUSTIFOLIA 3)
Solyc04g039940	27	similar to ( 676) AT2G35030 | Symbols: | pentatricopeptide (PPR) repeat-containing protein | chr2:14761080-14762963 REVERSEsimilar to ( 130) RF1_ORYSA Rf1 protein, mitochondrial precursor (PPR protein) (Fertility restorer) (Restorer for CMS) - Oryza sativa (Rice)similar to ( 624) loc_os11g24530 12011.m06379 protein pentatricopeptide repeat protein PPR986-12, putative, expressed evidence_code:10F0…
Solyc04g051360	27	similar to (84.0) AT5G64750 | Symbols: ABR1 | ABR1 (ABA REPRESSOR1)
Solyc04g051690	27	similar to ( 117) AT5G26170 | Symbols: WRKY50, ATWRKY50 | WRKY50
Solyc04g056310	27	similar to ( 269) AT1G34670 | Symbols: AtMYB93 | AtMYB93 (myb domain protein 93)
Solyc04g056510	27	functional_description:BZIP family transcription factor
Solyc04g064540	27	similar to ( 196) AT1G17950 | Symbols: ATMYB52, BW52, MYB52 | MYB52 (MYB DOMAIN PROTEIN 52)
Solyc05g007090	27	similar to ( 388) AT5G20220 | Symbols: | zinc knuckle (CCHC-type) family protein | chr5:6822208-6825771 FORWARDsimilar to ( 338) loc_os01g51710 12001.m11349 protein zinc finger protein, putative, expressed genomic_reference:SL2.40ch05 gene_region:1668585-1672314 transcript_region:SL2.40ch05:1668585..1672314- go_terms:GO:0006457,GO:0008270 functional_description:Zinc knuckle (CCHC-type) family pro…
Solyc05g009310	27	similar to ( 236) AT1G25440 | Symbols: | zinc finger (B-box type) family protein | chr1:8933939-8935284 REVERSEsimilar to ( 192) loc_os06g15330 12006.m06246 protein zinc finger protein CONSTANS-LIKE 16, putative, expressed genomic_reference:SL2.40ch05 gene_region:3442971-3445112 transcript_region:SL2.40ch05:3442971..3445112+ go_terms:GO:0003700 functional_description:Zinc finger protein CONSTANS-…
Solyc05g014290	27	similar to ( 246) AT5G14340 | Symbols: AtMYB40 | AtMYB40 (myb domain protein 40)
Solyc05g014590	27	similar to ( 170) AT5G57150 | Symbols: | basic helix-loop-helix (bHLH) family protein | chr5:23152361-23153293 FORWARDsimilar to ( 117) loc_os04g23550 12004.m101486 protein DNA binding like, putative, expressed genomic_reference:SL2.40ch05 gene_region:8469227-8471705 transcript_region:SL2.40ch05:8469227..8471705+ go_terms:GO:0003700 functional_description:Transcription Factor (AHRD V1 **** Q84LF9…
Solyc05g048820	27	similar to (93.6) AT3G61260 | Symbols: | DNA-binding family protein / remorin family protein | chr3:22675403-22676701 REVERSEsimilar to (94.0) REMO_SOLTU Remorin (pp34) - Solanum tuberosum (Potato)similar to (95.9) loc_os04g45070 12004.m35179 protein remorin, putative, expressed genomic_reference:SL2.40ch05 gene_region:58663878-58666484 transcript_region:SL2.40ch05:58663878..58666484+ go_terms:GO…
Solyc05g050340	27	similar to ( 100) AT4G11070 | Symbols: WRKY41, AtWRKY41 | WRKY41
Solyc05g053150	27	similar to ( 225) AT3G24310 | Symbols: MYB305, ATMYB71 | MYB305 (myb domain protein 305)
Solyc05g054380	27	similar to ( 144) PRS2_SOLTU Pathogenesis-related protein STH-2 - Solanum tuberosum (Potato)similar to ( 105) loc_os03g18850 12003.m07305 protein pathogenesis-related protein 1, putative, expressedBet_v_I evidence_code:10F0H1E0IEG genomic_reference:SL2.40ch05 gene_region:63450982-63452851 transcript_region:SL2.40ch05:63450982..63452851- go_terms:GO:0009607 functional_description:Major allergen Ma…
Solyc06g005310	27	similar to ( 110) AT3G46130 | Symbols: MYB111, PFG3, ATMYB48-2 | MYB111 (MYB DOMAIN PROTEIN 111)
Solyc06g007380	27	similar to ( 487) AT5G01710 | Symbols: | LOCATED IN: endomembrane system
Solyc06g009490	27	functional_description:Pentatricopeptide repeat-containing protein At5g27110
Solyc06g035940	27	similar to ( 511) AT4G00730 | Symbols: ANL2, AHDP | ANL2 (ANTHOCYANINLESS 2)
Solyc06g051170	27	similar to ( 528) AT2G19930 | Symbols: | RNA-dependent RNA polymerase family protein | chr2:8607533-8612441 REVERSEsimilar to ( 487) loc_os01g10140 12001.m97489 protein RNA-directed RNA polymerase, putative, expressed RdRP genomic_reference:SL2.40ch06 gene_region:30850904-30862817 transcript_region:SL2.40ch06:30850904..30862817- functional_description:RNA-dependent RNA polymerase family protein (…
Solyc06g051550	27	similar to ( 216) AT2G28160 | Symbols: FIT1, ATBHLH029, FRU, BHLH029, ATBHLH29 | FRU (FER-LIKE REGULATOR OF IRON UPTAKE)
Solyc06g051680	27	functional_description:ELF4-like protein
Solyc06g060490	27	similar to ( 171) AT1G43700 | Symbols: VIP1 | VIP1 (VIRE2-INTERACTING PROTEIN 1)
Solyc06g060500	27	similar to ( 199) AT2G45430 | Symbols: | DNA-binding protein-related | chr2:18727848-18728801 FORWARDsimilar to ( 184) loc_os02g25020 12002.m07649 protein DNA binding protein, putative, expressedDUF296 evidence_code:10F0H1E0IEG genomic_reference:SL2.40ch06 gene_region:34915664-34916326 transcript_region:SL2.40ch06:34915664..34916326- go_terms:GO:0003680 functional_description:AT-hook DNA-binding …
Solyc06g062460	27	similar to ( 165) AT3G21330 | Symbols: | basic helix-loop-helix (bHLH) family protein | chr3:7507720-7508841 FORWARDsimilar to ( 112) loc_os01g51140 12001.m42701 protein helix-loop-helix DNA-binding domain containing protein, expressed genomic_reference:SL2.40ch06 gene_region:35797457-35799604 transcript_region:SL2.40ch06:35797457..35799604- go_terms:GO:0003700 functional_description:BHLH transcr…
Solyc06g065440	27	similar to ( 411) AT1G34370 | Symbols: STOP1 | STOP1 (sensitive to proton rhizotoxicity 1)
Solyc06g065820	27	similar to ( 157) AT5G25190 | Symbols: | ethylene-responsive element-binding protein, putative | chr5:8707007-8707655 REVERSEsimilar to ( 109) loc_os06g08340 12006.m05555 protein ethylene response factor 1, putative, expressedAP2 AP2 genomic_reference:SL2.40ch06 gene_region:37639581-37641049 transcript_region:SL2.40ch06:37639581..37641049- go_terms:GO:0003700 functional_description:Ethylene-respo…
Solyc06g068340	27	similar to ( 463) AT3G02650 | Symbols: | pentatricopeptide (PPR) repeat-containing protein | chr3:566271-569865 FORWARDsimilar to ( 505) loc_os06g08120 12006.m05534 protein expressed proteinDUF247 evidence_code:10F0H1E0IEG genomic_reference:SL2.40ch06 gene_region:38728981-38730819 transcript_region:SL2.40ch06:38728981..38730819+ functional_description:Pentatricopeptide (PPR) repeat-containing pro…
Solyc06g073920	27	similar to ( 206) AT1G08465 | Symbols: YAB2 | YAB2 (YABBY2)
Solyc06g074030	27	similar to ( 383) AT3G44260 | Symbols: | CCR4-NOT transcription complex protein, putative | chr3:15952213-15953055 REVERSEsimilar to ( 288) loc_os02g55300 12002.m10556 protein CCR4-NOT transcription complex subunit 7, putative, expressed CAF1 POP2 evidence_code:10F0H1E1IEG genomic_reference:SL2.40ch06 gene_region:42156677-42157471 transcript_region:SL2.40ch06:42156677..42157471- go_terms:GO:00001…
Solyc06g075780	27	similar to ( 111) AT5G59820 | Symbols: RHL41, ZAT12 | RHL41 (RESPONSIVE TO HIGH LIGHT 41)
Solyc06g082310	27	similar to ( 216) AT2G30130 | Symbols: ASL5, LBD12, PCK1 | ASL5
Solyc07g006470	27	similar to ( 155) AT3G18490 | Symbols: | aspartyl protease family protein | chr3:6349090-6350592 REVERSEsimilar to ( 148) loc_os01g52190 12001.m11393 protein aspartic proteinase nepenthesin-1 precursor, putative evidence_code:10F0H1E0IEG genomic_reference:SL2.40ch07 gene_region:1257724-1259199 transcript_region:SL2.40ch07:1257724..1259199+ go_terms:GO:0003677,GO:0008233 functional_description:Asp…
Solyc07g006560	27	functional_description:Hypersensitive response assisting protein
Solyc07g006880	27	functional_description:Zinc-finger protein 1
Solyc07g008180	27	similar to ( 227) AT2G26580 | Symbols: YAB5 | YAB5 (YABBY5)
Solyc07g052100	27	similar to ( 911) AT1G05120 | Symbols: | SNF2 domain-containing protein / helicase domain-containing protein / RING finger domain-containing protein | chr1:1471624-1476067 REVERSEsimilar to (80.1) ISW2_ORYSA Probable chromatin remodelling complex ATPase chain (EC 3.6.1.-) (ISW2-like) (Sucrose nonfermenting protein 2 homolog) - Oryza sativa (Rice)similar to ( 456) loc_os07g32730 12007.m07536 prote…
Solyc07g052750	27	functional_description:Storekeeper protein
Solyc07g052830	27	functional_description:Storekeeper protein
Solyc07g052900	27	similar to (82.4) AT4G00390 | Symbols: | transcription regulator | chr4:171650-172744 REVERSEsimilar to (93.2) loc_os09g27850 12009.m05936 protein expressed proteinDUF573 evidence_code:10F0H1E1IEG genomic_reference:SL2.40ch07 gene_region:58637739-58638932 transcript_region:SL2.40ch07:58637739..58638932+ functional_description:Os09g0451700 protein (Fragment) (AHRD V1 *--- Q0J1B9_ORYSJ)
Solyc07g053810	27	similar to ( 121) AT2G47070 | Symbols: SPL1 | SPL1 (SQUAMOSA PROMOTER BINDING PROTEIN-LIKE 1)
Solyc07g062790	27	similar to (92.0) AT5G53980 | Symbols: ATHB52 | ATHB52 (ARABIDOPSIS THALIANA HOMEOBOX PROTEIN 52)
Solyc08g007820	27	similar to ( 138) AT5G51990 | Symbols: CBF4, DREB1D | CBF4 (C- REPEAT-BINDING FACTOR 4)
Solyc08g008280	27	similar to ( 187) AT4G23810 | Symbols: WRKY53, ATWRKY53 | WRKY53
Solyc08g048370	27	similar to ( 130) AT4G18390 | Symbols: | TCP family transcription factor, putative | chr4:10163212-10164309 REVERSEsimilar to ( 116) loc_os07g05720 12007.m05036 protein TCP family transcription factor containing protein, expressedTCP genomic_reference:SL2.40ch08 gene_region:39566685-39571703 transcript_region:SL2.40ch08:39566685..39571703- functional_description:Transcription factor CYCLOIDEA (Fr…
Solyc08g061180	27	functional_description:Pentatricopeptide repeat-containing protein At3g53700, chloroplastic
Solyc08g068870	27	similar to ( 182) AT5G10770 | Symbols: | chloroplast nucleoid DNA-binding protein, putative | chr5:3403331-3405331 REVERSEsimilar to ( 202) loc_os09g30414 12009.m06195 protein aspartic proteinase nepenthesin-2 precursor, putative, expressed Asp genomic_reference:SL2.40ch08 gene_region:55150971-55153651 transcript_region:SL2.40ch08:55150971..55153651- go_terms:GO:0003677 functional_description:Asp…
Solyc08g076820	27	similar to ( 218) AT1G72210 | Symbols: | basic helix-loop-helix (bHLH) family protein (bHLH096) | chr1:27180066-27182268 FORWARDsimilar to ( 237) loc_os02g46560 12002.m09693 protein helix-loop-helix DNA-binding domain containing protein, expressed genomic_reference:SL2.40ch08 gene_region:57896589-57899605 transcript_region:SL2.40ch08:57896589..57899605+ go_terms:GO:0003700 functional_description:…
Solyc08g077000	27	similar to ( 114) AT4G17810 | Symbols: | nucleic acid binding / transcription factor/ zinc ion binding | chr4:9906918-9907532 FORWARDsimilar to (92.0) loc_os05g20930 12005.m06491 protein transcriptional regulator RABBIT EARS, putative, expressed evidence_code:10F0H0E0IEG genomic_reference:SL2.40ch08 gene_region:58110613-58111449 transcript_region:SL2.40ch08:58110613..58111449- go_terms:GO:0005622…
Solyc08g079100	27	similar to ( 201) AT4G00180 | Symbols: YAB3 | YAB3 (YABBY3)
Solyc08g081380	27	similar to ( 649) AT1G63850 | Symbols: | PRLI-interacting factor-related | chr1:23696962-23698708 FORWARDsimilar to ( 657) loc_os04g49060 12004.m09841 protein protein binding protein, putative, expressed genomic_reference:SL2.40ch08 gene_region:61613291-61616090 transcript_region:SL2.40ch08:61613291..61616090+ go_terms:GO:0005515 functional_description:At5g63850-like protein (Fragment) (AHRD V1 *…
Solyc08g082890	27	similar to ( 202) AT4G09460 | Symbols: ATMYB6 | ATMYB6
Solyc08g083130	27	similar to ( 117) AT2G46680 | Symbols: ATHB-7, ATHB7 | ATHB-7 (ARABIDOPSIS THALIANA HOMEOBOX 7)
Solyc08g083400	27	similar to ( 218) AT2G46870 | Symbols: NGA1 | NGA1 (NGATHA1)
Solyc09g005980	27	similar to ( 196) AT2G37340 | Symbols: RSZ33, ATRSZ33 | RSZ33
Solyc09g065180	27	similar to ( 579) AT3G63140 | Symbols: CSP41A | CSP41A (CHLOROPLAST STEM-LOOP BINDING PROTEIN OF 41 KDA)
Solyc09g066050	27	similar to ( 345) AT1G73360 | Symbols: HDG11, EDT1, ATHDG11 | HDG11 (HOMEODOMAIN GLABROUS 11)
Solyc09g066260	27	similar to ( 158) AT2G42430 | Symbols: LBD16, ASL18 | LBD16 (LATERAL ORGAN BOUNDARIES-DOMAIN 16) | chr2:17663668-17665153 FORWARDsimilar to ( 148) loc_os02g57490 12002.m10771 protein LOB domain protein 16, putative, expressedDUF260 genomic_reference:SL2.40ch09 gene_region:60284729-60286423 transcript_region:SL2.40ch09:60284729..60286423+ functional_description:LOB domain protein-like (AHRD V1 *-*…
Solyc10g006750	27	similar to (99.4) AT4G27310 | Symbols: | zinc finger (B-box type) family protein | chr4:13675853-13676616 FORWARDsimilar to (93.6) loc_os08g08120 12008.m26597 protein transcription factor/ zinc ion binding protein, putative, expressed genomic_reference:SL2.40ch10 gene_region:1205986-1206786 transcript_region:SL2.40ch10:1205986..1206786- go_terms:GO:0005622 functional_description:CONSTANS-like zin…
Solyc10g008160	27	similar to ( 111) AT2G20570 | Symbols: GPRI1, GLK1 | GPRI1 (GBFS PRO-RICH REGION-INTERACTING FACTOR 1)
Solyc10g008700	27	similar to ( 242) AT4G28110 | Symbols: AtMYB41 | AtMYB41 (myb domain protein 41)
Solyc10g012210	27	similar to ( 158) AT2G46040 | Symbols: | ARID/BRIGHT DNA-binding domain-containing protein / ELM2 domain-containing protein | chr2:18935684-18937807 REVERSEsimilar to (93.6) loc_os04g08410 12004.m06129 protein expressed protein evidence_code:10F0H1E1IEG genomic_reference:SL2.40ch10 gene_region:4629580-4634917 transcript_region:SL2.40ch10:4629580..4634917+ functional_description:ARID/BRIGHT DNA-bi…
Solyc10g049720	27	similar to ( 191) AT2G14760 | Symbols: | basic helix-loop-helix protein / bHLH protein | chr2:6322459-6323312 REVERSEsimilar to ( 159) loc_os03g42100 12003.m09268 protein DNA binding protein, putative evidence_code:10F0H1E0IEG genomic_reference:SL2.40ch10 gene_region:41978110-41979903 transcript_region:SL2.40ch10:41978110..41979903+ go_terms:GO:0003700 functional_description:BHLH transcription fa…
Solyc10g050970	27	similar to ( 119) AT4G34410 | Symbols: RRTF1 | RRTF1 ({REDOX RESPONSIVE TRANSCRIPTION FACTOR 1)
Solyc10g076370	27	similar to ( 117) AT2G40350 | Symbols: | DNA binding / transcription factor | chr2:16851595-16852068 REVERSEsimilar to ( 132) loc_os01g07120 12001.m07339 protein dehydration-responsive element-binding protein 2A, putative, expressedAP2 AP2 evidence_code:10F0H1E1IEG genomic_reference:SL2.40ch10 gene_region:58660798-58662015 transcript_region:SL2.40ch10:58660798..58662015+ go_terms:GO:0003677,GO:00…
Solyc10g078670	27	similar to ( 469) AT5G06839 | Symbols: | bZIP family transcription factor | chr5:2120911-2126217 FORWARDsimilar to ( 338) HBP1C_WHEAT Transcription factor HBP-1b(c1) (Fragment) - Triticum aestivum (Wheat)similar to ( 403) loc_os09g31390 12009.m22141 protein DNA binding protein, putative, expressed evidence_code:10F0H1E1IEG genomic_reference:SL2.40ch10 gene_region:59726600-59732997 transcript_regi…
Solyc10g080130	27	similar to ( 367) AT1G60080 | Symbols: | 3 exoribonuclease family domain 1-containing protein | chr1:22152605-22154339 REVERSEsimilar to ( 346) loc_os11g20689 12011.m06142 protein exosome complex exonuclease RRP43, putative, expressed COG2123 PRK04282 evidence_code:10F0H1E1IEG genomic_reference:SL2.40ch10 gene_region:60842749-60846876 transcript_region:SL2.40ch10:60842749..60846876+ go_terms:GO:0…
Solyc10g080460	27	similar to ( 161) AT5G06800 | Symbols: | myb family transcription factor | chr5:2103374-2105680 FORWARDsimilar to ( 164) loc_os04g56990 12004.m101684 protein transfactor, putative, expressed evidence_code:10F0H1E0IEG genomic_reference:SL2.40ch10 gene_region:61051696-61053673 transcript_region:SL2.40ch10:61051696..61053673- go_terms:GO:0045449 functional_description:MYB transcription factor (AHRD …
Solyc10g081320	27	similar to ( 219) AT1G69560 | Symbols: MYB105, AtMYB105 | MYB105 (myb domain protein 105)
Solyc10g086250	27	similar to ( 187) AT1G66370 | Symbols: MYB113, AtMYB113 | MYB113 (myb domain protein 113)
Solyc10g086640	27	similar to ( 228) AT5G02030 | Symbols: LSN, PNY, HB-6, BLR, RPL, BLH9, VAN | RPL (REPLUMLESS)
Solyc11g005730	27	similar to ( 434) AT5G09790 | Symbols: ATXR5, SDG15 | ATXR5
Solyc11g006230	27	similar to ( 117) AT5G28640 | Symbols: AN3, GIF, GIF1 | AN3 (ANGUSTIFOLIA 3)
Solyc11g008520	27	similar to (1466) AT3G03300 | Symbols: DCL2 | DCL2 (DICER-LIKE 2)
Solyc11g010900	27	similar to ( 387) AT4G38020 | Symbols: | tRNA/rRNA methyltransferase (SpoU) family protein | chr4:17861568-17863010 FORWARDsimilar to ( 290) loc_os03g48050 12003.m09816 protein spoU rRNA Methylase family protein, putative, expressed SpoU SpoU_methylase evidence_code:10F0H1E1IEG genomic_reference:SL2.40ch11 gene_region:3959714-3962267 transcript_region:SL2.40ch11:3959714..3962267- go_terms:GO:0006…
Solyc11g011030	27	functional_description:Pto-responsive gene 1 protein
Solyc11g011260	27	similar to ( 664) AT1G14920 | Symbols: GAI, RGA2 | GAI (GIBBERELLIC ACID INSENSITIVE)
Solyc11g020670	27	similar to ( 135) AT1G58100 | Symbols: | TCP family transcription factor, putative | chr1:21512680-21513885 REVERSEsimilar to ( 116) loc_os11g07460 12011.m04942 protein TCP family transcription factor containing protein, expressedTCP evidence_code:10F0H1E1IEG genomic_reference:SL2.40ch11 gene_region:11820759-11821883 transcript_region:SL2.40ch11:11820759..11821883- go_terms:GO:0003700 functional_…
Solyc11g028200	27	functional_description:ELF4-like protein
Solyc11g030380	27	similar to ( 244) AT1G44770 | Symbols: | unknown protein | chr1:16907834-16909409 REVERSEsimilar to ( 146) loc_os03g49490 12003.m09948 protein expressed protein evidence_code:10F0H1E1IEG genomic_reference:SL2.40ch11 gene_region:18204804-18209264 transcript_region:SL2.40ch11:18204804..18209264- functional_description:MADS box interactor-like (AHRD V1 *-*- Q6K819_ORYSJ)
Solyc11g066420	27	similar to ( 254) AT5G22890 | Symbols: | zinc finger (C2H2 type) family protein | chr5:7653541-7654662 REVERSEsimilar to ( 295) loc_os08g44830 12008.m08455 protein zinc finger protein, putative, expressed evidence_code:10F0H1E0IEG genomic_reference:SL2.40ch11 gene_region:49281582-49282736 transcript_region:SL2.40ch11:49281582..49282736+ go_terms:GO:0005622 functional_description:Zinc finger famil…
Solyc11g069240	27	similar to ( 276) AT3G45260 | Symbols: | zinc finger (C2H2 type) family protein | chr3:16596850-16598550 REVERSEsimilar to ( 276) loc_os03g10140 12003.m06467 protein nucleic acid binding protein, putative, expressed evidence_code:10F0H1E0IEG genomic_reference:SL2.40ch11 gene_region:50956654-50961903 transcript_region:SL2.40ch11:50956654..50961903+ go_terms:GO:0005622 functional_description:Zinc f…
Solyc11g073060	27	similar to (99.4) AT2G37430 | Symbols: | zinc finger (C2H2 type) family protein (ZAT11) | chr2:15706454-15706990 FORWARDsimilar to ( 104) loc_os03g17150 12003.m07146 protein ZFP16-1, putative, expressed evidence_code:10F0H1E0IEG genomic_reference:SL2.40ch11 gene_region:53255537-53256001 transcript_region:SL2.40ch11:53255537..53256001- go_terms:GO:0005622 functional_description:Zinc finger family …
Solyc12g008830	27	similar to (85.1) loc_os06g37450 12006.m08280 protein GATA zinc finger family protein, expressed evidence_code:10F0H0E1IEG genomic_reference:SL2.40ch12 gene_region:2159138-2161186 transcript_region:SL2.40ch12:2159138..2161186- go_terms:GO:0006355 functional_description:GATA transcription factor 20 (AHRD V1 *-*- B6SS40_MAIZE)
Solyc12g009240	27	similar to ( 159) AT1G19210 | Symbols: | AP2 domain-containing transcription factor, putative | chr1:6626973-6627530 REVERSEsimilar to ( 116) loc_os06g09717 12006.m05691 protein dehydration-responsive element binding protein 3, putativeAP2 AP2 evidence_code:10F0H1E1IEG genomic_reference:SL2.40ch12 gene_region:2519864-2520610 transcript_region:SL2.40ch12:2519864..2520610- go_terms:GO:0003677 funct…
Solyc12g009580	27	similar to ( 210) AT2G26580 | Symbols: YAB5 | YAB5 (YABBY5)
Solyc12g010170	27	similar to ( 177) AT2G24260 | Symbols: | basic helix-loop-helix (bHLH) family protein | chr2:10319646-10322177 REVERSEsimilar to ( 149) loc_os09g25040 12009.m05657 protein BHLH transcription factor, putative, expressed evidence_code:10F0H1E1IEG genomic_reference:SL2.40ch12 gene_region:3285767-3293079 transcript_region:SL2.40ch12:3285767..3293079- go_terms:GO:0005634,GO:0045449 functional_descript…
Solyc12g040800	27	similar to ( 251) AT1G48590 | Symbols: | C2 domain-containing protein | chr1:17962979-17964274 FORWARDsimilar to ( 203) loc_os02g22130 12002.m07451 protein GTPase activating protein, putative, expressed evidence_code:10F1H1E1IEG genomic_reference:SL2.40ch12 gene_region:40771023-40772733 transcript_region:SL2.40ch12:40771023..40772733- functional_description:C2 domain-containing protein (AHRD V1 *…
Solyc12g087830	27	similar to ( 104) AT1G26310 | Symbols: CAL, CAL1, agl10 | CAL (CAULIFLOWER)
Solyc12g089010	27	similar to (1202) AT5G13010 | Symbols: EMB3011 | EMB3011 (embryo defective 3011)
Solyc01g073970	28	similar to ( 189) AT4G40030 | Symbols: | histone H3.2 | chr4:18555840-18556417 REVERSEsimilar to ( 180) H32_WHEAT Histone H3.2 - Triticum aestivum (Wheat)similar to ( 186) loc_os06g06480 12006.m05373 protein core histone H2A/H2B/H3/H4 family protein, expressed H3 Histone HHT1 genomic_reference:SL2.40ch01 gene_region:70564085-70564659 transcript_region:SL2.40ch01:70564085..70564659+ go_terms:GO:00…
Solyc01g086800	28	similar to ( 128) AT4G40030 | Symbols: | histone H3.2 | chr4:18555840-18556417 REVERSEsimilar to ( 120) H32_WHEAT Histone H3.2 - Triticum aestivum (Wheat)similar to ( 122) loc_os11g05730 12011.m04769 protein histone H3, putative, expressed genomic_reference:SL2.40ch01 gene_region:73509413-73510011 transcript_region:SL2.40ch01:73509413..73510011- go_terms:GO:0042802,GO:0042393 functional_descripti…
Solyc01g091450	28	similar to ( 378) AT1G01970 | Symbols: | pentatricopeptide (PPR) repeat-containing protein | chr1:338538-339905 FORWARDsimilar to (85.5) RF1_ORYSA Rf1 protein, mitochondrial precursor (PPR protein) (Fertility restorer) (Restorer for CMS) - Oryza sativa (Rice)similar to ( 330) loc_os07g46730 12007.m079772 protein expressed protein genomic_reference:SL2.40ch01 gene_region:76821359-76826601 transcri…
Solyc02g005530	28	similar to (95.9) loc_os01g44200 12001.m10678 protein retrotransposon protein, putative, unclassified evidence_code:10F0H1E0IEG genomic_reference:SL2.40ch02 gene_region:3580853-3586505 transcript_region:SL2.40ch02:3580853..3586505- functional_description:Helitron helicase-like protein (AHRD V1 *-*- D0NJ00_PHYIN)
Solyc02g037640	28	similar to ( 207) loc_os02g26500 12002.m07794 protein retrotransposon protein, putative, unclassified DUF889 evidence_code:10F0H0E0IEG genomic_reference:SL2.40ch02 gene_region:21917270-21921866 transcript_region:SL2.40ch02:21917270..21921866+ functional_description:Helitron helicase-like protein (AHRD V1 ***- D0P2H8_PHYIN)
Solyc02g086850	28	similar to ( 516) AT3G27970 | Symbols: | exonuclease/ nucleic acid binding / zinc ion binding | chr3:10389609-10391544 FORWARDsimilar to ( 461) loc_os02g47920 12002.m09826 protein RNA exonuclease 4, putative EXOIII evidence_code:10F0H1E0IEG genomic_reference:SL2.40ch02 gene_region:44036807-44039072 transcript_region:SL2.40ch02:44036807..44039072+ go_terms:GO:0003676,GO:0005622 functional_descript…
Solyc02g091620	28	functional_description:DNA mismatch repair protein-like
Solyc03g006420	28	similar to ( 963) AT4G14700 | Symbols: ATORC1A, ORC1A | ORC1A (ORIGIN RECOGNITION COMPLEX 1)
Solyc03g120190	28	similar to ( 106) AT1G79960 | Symbols: ATOFP14, OFP14 | OFP14 (OVATE FAMILY PROTEIN 14) | chr1:30079665-30080549 REVERSEsimilar to (90.5) loc_os01g40970 12001.m10366 protein plant-specific domain TIGR01568 family protein genomic_reference:SL2.40ch03 gene_region:62702469-62703598 transcript_region:SL2.40ch03:62702469..62703598+ functional_description:Plant-specific domain TIGR01568 family protein …
Solyc04g005260	28	similar to ( 181) AT1G13635 | Symbols: | methyladenine glycosylase family protein | chr1:4674248-4675784 FORWARDsimilar to ( 139) loc_os08g38170 12008.m26850 protein GMP synthase, putative, expressedAdenine_glyco Tag evidence_code:10F0H1E0IEG genomic_reference:SL2.40ch04 gene_region:192553-194876 transcript_region:SL2.40ch04:192553..194876+ go_terms:GO:0006284,GO:0006281 functional_description:DN…
Solyc04g007510	28	similar to (1476) AT2G01130 | Symbols: | ATP binding / ATP-dependent helicase/ RNA binding / double-stranded RNA binding / helicase/ nucleic acid binding | chr2:88847-94635 REVERSEsimilar to (1168) loc_os03g53760 12003.m10345 protein helicase associated domain family protein, expressed HrpA PRK11131 PRK11664 HA2 DEXHc DEXDc DUF1605 DEXDc genomic_reference:SL2.40ch04 gene_region:1184948-1200116 tr…
Solyc04g049470	28	similar to (95.5) AT4G40030 | Symbols: | histone H3.2 | chr4:18555840-18556417 REVERSEsimilar to (90.1) H33_VITVI Histone H3.3 - Vitis vinifera (Grape)similar to (92.0) loc_os06g04030 12006.m05134 protein histone H3, putative, expressed genomic_reference:SL2.40ch04 gene_region:41160147-41160622 transcript_region:SL2.40ch04:41160147..41160622- go_terms:GO:0042802,GO:0042393 functional_description:…
Solyc05g008030	28	similar to ( 125) AT2G01440 | Symbols: | ATP binding / ATP-dependent DNA helicase/ ATP-dependent helicase/ helicase/ nucleic acid binding | chr2:193950-199056 REVERSE evidence_code:10F0H1E1IEG genomic_reference:SL2.40ch05 gene_region:2448150-2453637 transcript_region:SL2.40ch05:2448150..2453637+ functional_description:Unknown Protein
Solyc06g072400	28	similar to ( 221) AT2G01900 | Symbols: | endonuclease/exonuclease/phosphatase family protein | chr2:406136-408933 FORWARDsimilar to ( 227) loc_os09g23140 12009.m22080 protein type I inositol-1,4,5-trisphosphate 5-phosphatase CVP2, putative, expressed IPPc evidence_code:10F0H1E0IEG genomic_reference:SL2.40ch06 gene_region:41053768-41055791 transcript_region:SL2.40ch06:41053768..41055791- go_terms:…
Solyc06g076270	28	similar to ( 393) AT1G07540 | Symbols: TRFL2 | TRFL2 (TRF-LIKE 2)
Solyc07g065430	28	similar to ( 304) AT3G13170 | Symbols: ATSPO11-1 | ATSPO11-1
Solyc09g090890	28	similar to ( 137) AT3G24320 | Symbols: MSH1, CHM1, ATMSH1, CHM | MSH1 (MUTL PROTEIN HOMOLOG 1)
Solyc10g079730	28	similar to (1745) AT3G57060 | Symbols: | binding | chr3:21115078-21121051 REVERSEsimilar to (1558) loc_os07g46540 12007.m08871 protein condensin complex subunit 1, putative, expressed COG5098 evidence_code:10F0H1E1IEG genomic_reference:SL2.40ch10 gene_region:60549132-60561529 transcript_region:SL2.40ch10:60549132..60561529- go_terms:GO:0005634,GO:0005488 functional_description:Condensin complex s…
Solyc11g018510	28	similar to (93.6) AT1G21710 | Symbols: OGG1, ATOGG1 | OGG1 (8-OXOGUANINE-DNA GLYCOSYLASE 1)
Solyc11g040170	28	similar to ( 188) AT3G09100 | Symbols: | mRNA capping enzyme family protein | chr3:2788435-2792913 REVERSEsimilar to ( 164) loc_os11g11070 12011.m80137 protein mRNA capping enzyme, putative, expressed evidence_code:10F0H0E0IEG genomic_reference:SL2.40ch11 gene_region:29168611-29170962 transcript_region:SL2.40ch11:29168611..29170962+ functional_description:mRNA capping enzyme family protein (AHRD …
Solyc12g005750	28	similar to (81.6) AT4G15248 | Symbols: | zinc ion binding | chr4:8708881-8709234 FORWARD evidence_code:10F0H0E0IEG genomic_reference:SL2.40ch12 gene_region:400112-400441 transcript_region:SL2.40ch12:400112..400441+ go_terms:GO:0005622 functional_description:Zinc finger protein CONSTANS-LIKE 4 (AHRD V1 *--- COL4_ARATH)
Solyc00g042840	29	similar to (99.0) loc_os06g35080 12006.m08045 protein F-box domain containing protein, expressed evidence_code:10F0H0E0IEG genomic_reference:SL2.40ch00 gene_region:13287275-13288411 transcript_region:SL2.40ch00:13287275..13288411- functional_description:F-box domain containing protein (AHRD V1 ***- Q2QXK7_ORYSJ)
Solyc01g007570	29	similar to ( 174) ATCG00750 | Symbols: RPS11 | 30S chloroplast ribosomal protein S11 | chrC:78960-79376 REVERSEsimilar to ( 184) RR11_SOLTU Chloroplast 30S ribosomal protein S11 - Solanum tuberosum (Potato)similar to ( 138) loc_osp1g00670 11562.m00058 protein ribosomal protein S11 rps11 PRK05309 Ribosomal_S11 RpsK genomic_reference:SL2.40ch01 gene_region:1875699-1877380 transcript_region:SL2.40ch…
Solyc01g008870	29	similar to ( 433) AT2G02800 | Symbols: APK2B | APK2B (PROTEIN KINASE 2B)
Solyc01g079960	29	similar to ( 424) AT1G03220 | Symbols: | extracellular dermal glycoprotein, putative / EDGP, putative | chr1:787143-788444 FORWARDsimilar to ( 240) 7SB1_SOYBN Basic 7S globulin precursor (Bg) (SBg7S) [Contains: Basic 7S globulin high kDa subunit
Solyc01g087790	29	similar to ( 490) AT5G67090 | Symbols: | subtilase family protein | chr5:26774111-26776321 REVERSEsimilar to ( 618) loc_os01g64850 12001.m12598 protein subtilisin-like protease precursor, putative genomic_reference:SL2.40ch01 gene_region:74449520-74452175 transcript_region:SL2.40ch01:74449520..74452175+ go_terms:GO:0006508,GO:0043086 functional_description:Subtilisin-like protease (AHRD V1 **-- O…
Solyc01g087810	29	similar to ( 463) AT5G67090 | Symbols: | subtilase family protein | chr5:26774111-26776321 REVERSEsimilar to ( 607) loc_os05g36010 12005.m07831 protein subtilisin-like protease precursor, putative, expressed genomic_reference:SL2.40ch01 gene_region:74457667-74460205 transcript_region:SL2.40ch01:74457667..74460205+ go_terms:GO:0006508,GO:0043086 functional_description:Subtilisin-like protease (AHR…
Solyc01g090410	29	similar to ( 410) AT3G60340 | Symbols: | palmitoyl protein thioesterase family protein | chr3:22304395-22306389 FORWARDsimilar to ( 409) loc_os10g41340 12010.m06898 protein palmitoyl-protein thioesterase 1 precursor, putative, expressed Palm_thioest genomic_reference:SL2.40ch01 gene_region:75848647-75851160 transcript_region:SL2.40ch01:75848647..75851160+ go_terms:GO:0008474 functional_descriptio…
Solyc01g096170	29	similar to ( 527) AT3G18750 | Symbols: WNK6, ZIK5 | WNK6 (WITH NO K (=LYSINE) 6)
Solyc01g096560	29	similar to ( 564) AT1G20160 | Symbols: ATSBT5.2 | ATSBT5.2
Solyc01g099260	29	similar to ( 291) AT3G05345 | Symbols: | heat shock protein binding | chr3:1522449-1523847 REVERSEsimilar to ( 184) loc_os05g33010 12005.m64235 protein dnaJ domain containing protein, expressed genomic_reference:SL2.40ch01 gene_region:81302547-81306319 transcript_region:SL2.40ch01:81302547..81306319+ go_terms:GO:0031072 functional_description:Chaperone protein dnaJ (AHRD V1 *-*- A7J483_9EURY)
Solyc01g104850	29	similar to ( 694) AT5G42240 | Symbols: scpl42 | scpl42 (serine carboxypeptidase-like 42)
Solyc01g106510	29	functional_description:F-box protein family-like
Solyc01g108390	29	functional_description:Proteinase inhibitor
Solyc02g031860	29	similar to ( 705) AT1G79570 | Symbols: | protein kinase family protein | chr1:29932856-29937540 REVERSEsimilar to (82.0) NORK_MEDTR Nodulation receptor kinase precursor (EC 2.7.11.1) (Does not make infections protein 2) (Symbiosis receptor-like kinase) (MtSYMRK) - Medicago truncatula (Barrel medic)similar to ( 631) loc_os07g25680 12007.m06846 protein protein kinase domain containing protein, expr…
Solyc02g063480	29	similar to ( 328) AT1G03230 | Symbols: | extracellular dermal glycoprotein, putative / EDGP, putative | chr1:790110-791414 FORWARDsimilar to ( 223) 7SB1_SOYBN Basic 7S globulin precursor (Bg) (SBg7S) [Contains: Basic 7S globulin high kDa subunit
Solyc02g069110	29	similar to ( 505) AT1G02305 | Symbols: | cathepsin B-like cysteine protease, putative | chr1:455816-457974 FORWARDsimilar to ( 112) ALEU_HORVU Thiol protease aleurain precursor (EC 3.4.22.16) - Hordeum vulgare (Barley)similar to ( 480) loc_os05g24550 12005.m083685 protein cathepsin B-like cysteine proteinase 3 precursor, putative, expressed Peptidase_C1A_CathepsinB Peptidase_C1 Pept_C1 Peptidase_…
Solyc02g071580	29	similar to ( 846) AT5G45650 | Symbols: | subtilase family protein | chr5:18513520-18518790 REVERSEsimilar to ( 754) loc_os01g52750 12001.m11448 protein subtilisin-like protease precursor, putative, expressedPA_subtilisin_like PA genomic_reference:SL2.40ch02 gene_region:35553819-35559281 transcript_region:SL2.40ch02:35553819..35559281- go_terms:GO:0004252 functional_description:Subtilisin-like pro…
Solyc02g076980	29	similar to ( 321) AT2G34080 | Symbols: | cysteine proteinase, putative | chr2:14393431-14394777 REVERSEsimilar to ( 265) CYSP1_HORVU Cysteine proteinase EP-B 1 precursor (EC 3.4.22.-) - Hordeum vulgare (Barley)similar to ( 302) loc_os12g17540 12012.m05711 protein vignain precursor, putative Peptidase_C1A Peptidase_C1 Pept_C1 Peptidase_C1 Peptidase_C1A_CathepsinB Peptidase_C1A_CathepsinX Peptidase…
Solyc02g081050	29	similar to ( 642) AT3G21630 | Symbols: CERK1, LYSM RLK1 | CERK1 (CHITIN ELICITOR RECEPTOR KINASE 1)
Solyc02g082600	29	functional_description:Novel serine protease protein
Solyc02g084090	29	similar to (84.0) AT5G53350 | Symbols: CLPX | CLPX
Solyc02g085620	29	similar to ( 346) AT5G66710 | Symbols: | protein kinase, putative | chr5:26636609-26638564 FORWARDsimilar to (87.0) CDC22_ORYSA Cell division control protein 2 homolog 2 (EC 2.7.11.22) - Oryza sativa (Rice)similar to ( 304) loc_os02g38080 12002.m100261 protein mitogen-activated protein kinase kinase kinase 7, putative, expressed TyrKc Pkinase_Tyr S_TKc PTKc S_TKc Pkinase PTKc_Chk PTKc_InsR_like P…
Solyc02g090970	29	similar to ( 322) AT4G36950 | Symbols: MAPKKK21 | MAPKKK21
Solyc02g092970	29	similar to ( 329) AT1G70490 | Symbols: ATARFA1D, ARFA1D | ARFA1D
Solyc03g006960	29	similar to ( 263) AT5G51760 | Symbols: AHG1 | AHG1 (ABA-hypersensitive germination 1)
Solyc03g020070	29	similar to ( 174) IP2X_SOLTU Proteinase inhibitor type-2 precursor (Proteinase inhibitor type II) - Solanum tuberosum (Potato) genomic_reference:SL2.40ch03 gene_region:6927180-6928245 transcript_region:SL2.40ch03:6927180..6928245- go_terms:GO:0004867 functional_description:Proteinase inhibitor II (AHRD V1 ***- Q3S483_SOLTU)
Solyc03g033790	29	similar to ( 546) AT3G50930 | Symbols: BCS1 | BCS1 (CYTOCHROME BC1 SYNTHESIS)
Solyc03g098740	29	functional_description:Kunitz trypsin inhibitor
Solyc03g111510	29	similar to ( 285) AT1G13195 | Symbols: | zinc finger (C3HC4-type RING finger) family protein | chr1:4501778-4502855 REVERSEsimilar to ( 235) loc_os07g17400 12007.m06181 protein RNA-binding protein, putative, expressed genomic_reference:SL2.40ch03 gene_region:56169954-56173025 transcript_region:SL2.40ch03:56169954..56173025+ go_terms:GO:0008270 functional_description:Zinc finger family protein (AH…
Solyc03g112590	29	similar to (1397) AT5G03340 | Symbols: | cell division cycle protein 48, putative / CDC48, putative | chr5:810091-813133 REVERSEsimilar to (1419) CDC48_SOYBN Cell division cycle protein 48 homolog (Valosin-containing protein homolog) (VCP) - Glycine max (Soybean)similar to (1398) loc_os03g05730 12003.m06095 protein cell division control protein 48 homolog E, putative, expressed SpoVK RPT1 PRK0399…
Solyc03g117790	29	similar to ( 778) AT1G79640 | Symbols: | ATP binding / kinase/ protein kinase/ protein serine/threonine kinase/ protein tyrosine kinase | chr1:29966913-29971387 REVERSEsimilar to ( 136) M2K1_ORYSA Mitogen-activated protein kinase kinase 1 (EC 2.7.12.2) (MAP kinase kinase 1) (MAPKK1) (OsMEK1) - Oryza sativa (Rice)similar to ( 606) loc_os02g54900 12002.m10518 protein STE20/SPS1-related proline-alan…
Solyc03g117860	29	similar to ( 112) AT3G14250 | Symbols: | protein binding / zinc ion binding | chr3:4745963-4746958 REVERSEsimilar to ( 117) loc_os09g25190 12009.m05671 protein ubiquitin-protein ligase/ zinc ion binding protein, putative, expressed genomic_reference:SL2.40ch03 gene_region:60930998-60932206 transcript_region:SL2.40ch03:60930998..60932206- go_terms:GO:0008270 functional_description:IBR finger domai…
Solyc04g009780	29	similar to ( 117) AT5G06490 | Symbols: | zinc finger (C3HC4-type RING finger) family protein | chr5:1977996-1978589 REVERSEsimilar to (90.9) loc_os03g57410 12003.m10659 protein RING-H2 finger protein ATL5D, putative, expressed evidence_code:10F0H1E0IEG genomic_reference:SL2.40ch04 gene_region:3087597-3088157 transcript_region:SL2.40ch04:3087597..3088157+ go_terms:GO:0008270 functional_description…
Solyc04g077640	29	similar to ( 395) AT5G09640 | Symbols: SNG2, SCPL19 | SCPL19
Solyc05g008990	29	similar to ( 471) AT1G25390 | Symbols: | protein kinase family protein | chr1:8906640-8908800 REVERSEsimilar to ( 211) NORK_MEDTR Nodulation receptor kinase precursor (EC 2.7.11.1) (Does not make infections protein 2) (Symbiosis receptor-like kinase) (MtSYMRK) - Medicago truncatula (Barrel medic)similar to ( 412) loc_os01g04409 12001.m07075 protein OsWAK1 - OsWAK receptor-like cytoplasmic kinase …
Solyc05g009570	29	similar to ( 152) AT1G68590 | Symbols: | plastid-specific 30S ribosomal protein 3, putative / PSRP-3, putative | chr1:25757593-25758169 REVERSEsimilar to ( 152) RRP3_SPIOL Plastid-specific 30S ribosomal protein 3, chloroplast precursor (PSRP-3) - Spinacia oleracea (Spinach)similar to ( 144) loc_os04g38750 12004.m08864 protein plastid-specific 30S ribosomal protein 3, chloroplast precursor, putati…
Solyc05g013920	29	similar to ( 485) AT5G50260 | Symbols: | cysteine proteinase, putative | chr5:20455605-20456862 FORWARDsimilar to ( 516) CYSEP_PHAVU Vignain precursor (EC 3.4.22.-) (Bean endopeptidase) (Cysteine proteinase EP-C1) - Phaseolus vulgaris (Kidney bean) (French bean)similar to ( 430) loc_os08g44270 12008.m08400 protein vignain precursor, putative, expressed Peptidase_C1 Peptidase_C1A Pept_C1 Peptidase…
Solyc05g014190	29	similar to ( 217) AT3G26085 | Symbols: | CAAX amino terminal protease family protein | chr3:9530842-9532397 FORWARDsimilar to ( 192) loc_os05g22930 12005.m06589 protein CAAX amino terminal protease family protein genomic_reference:SL2.40ch05 gene_region:7962697-7964761 transcript_region:SL2.40ch05:7962697..7964761+ go_terms:GO:0016020 functional_description:CAAX amino terminal protease family pro…
Solyc05g026300	29	similar to ( 101) RK20_TOBAC Chloroplast 50S ribosomal protein L20 - Nicotiana tabacum (Common tobacco) evidence_code:10F0H1E0IEG genomic_reference:SL2.40ch05 gene_region:40382881-40383903 transcript_region:SL2.40ch05:40382881..40383903- go_terms:GO:0005840 functional_description:50S ribosomal protein L20 chloroplastic (AHRD V1 ***- D3WBK0_9AQUA)
Solyc05g044630	29	similar to ( 215) AT4G25910 | Symbols: NFU3, ATCNFU3 | NFU3
Solyc05g050590	29	similar to ( 734) AT2G46500 | Symbols: | phosphatidylinositol 3- and 4-kinase family protein / ubiquitin family protein | chr2:19086741-19088534 REVERSEsimilar to ( 618) loc_os05g51230 12005.m09188 protein phosphatidylinositol 3- and 4-kinase family protein, expressed PI3_PI4_kinase genomic_reference:SL2.40ch05 gene_region:59890165-59893304 transcript_region:SL2.40ch05:59890165..59893304- go_term…
Solyc05g050630	29	similar to (1638) AT1G01320 | Symbols: | tetratricopeptide repeat (TPR)-containing protein | chr1:121582-130099 REVERSEsimilar to (1448) loc_os07g23990 12007.m079667 protein TPR Domain containing protein, expressed genomic_reference:SL2.40ch05 gene_region:59912099-59932213 transcript_region:SL2.40ch05:59912099..59932213- go_terms:GO:0005488 functional_description:Protein TIF31 homolog (AHRD V1 *-…
Solyc05g050940	29	similar to ( 634) AT2G45270 | Symbols: | glycoprotease M22 family protein | chr2:18666583-18669332 FORWARDsimilar to ( 578) loc_os12g29990 12012.m073832 protein O-sialoglycoprotein endopeptidase, putative, expressed PRK09604 QRI7 Peptidase_M22 PRK09605 genomic_reference:SL2.40ch05 gene_region:60312326-60319564 transcript_region:SL2.40ch05:60312326..60319564+ go_terms:GO:0005515,GO:0004125 functio…
Solyc05g052690	29	similar to ( 385) AT2G39990 | Symbols: EIF2 | EIF2
Solyc06g019200	29	similar to ( 541) AT5G05740 | Symbols: ATEGY2, EGY2 | EGY2
Solyc06g050970	29	functional_description:Ulp1 protease family C-terminal catalytic domain containing protein
Solyc06g051160	29	similar to ( 127) AT3G17668 | Symbols: ENA | ENA (ENHANCER OF ATNSI ACTIVITY)
Solyc06g051940	29	similar to ( 226) AT3G11410 | Symbols: ATPP2CA, AHG3, PP2CA | PP2CA (ARABIDOPSIS THALIANA PROTEIN PHOSPHATASE 2CA)
Solyc06g053730	29	similar to ( 491) AT4G14480 | Symbols: | protein kinase family protein | chr4:8330081-8331544 REVERSEsimilar to ( 113) M2K1_ORYSA Mitogen-activated protein kinase kinase 1 (EC 2.7.12.2) (MAP kinase kinase 1) (MAPKK1) (OsMEK1) - Oryza sativa (Rice)similar to ( 397) loc_os03g47470 12003.m09757 protein ATP binding protein, putative S_TKc S_TKc Pkinase Pkinase_Tyr PTKc TyrKc SPS1 PTKc_Srm_Brk PTKc_Ja…
Solyc06g062540	29	similar to ( 370) AT1G73010 | Symbols: | phosphatase | chr1:27464780-27466180 REVERSEsimilar to ( 310) loc_os01g52230 12001.m11397 protein phosphatase phospho1, putative, expressed Put_Phosphatase genomic_reference:SL2.40ch06 gene_region:35855084-35856678 transcript_region:SL2.40ch06:35855084..35856678+ go_terms:GO:0003824 functional_description:Phosphatase (AHRD V1 ***- D2V497_NAEGR)
Solyc06g063360	29	similar to ( 657) AT1G78980 | Symbols: SRF5 | SRF5 (STRUBBELIG-RECEPTOR FAMILY 5)
Solyc06g071830	29	similar to ( 348) AT5G63160 | Symbols: BT1 | BT1 (BTB AND TAZ DOMAIN PROTEIN 1)
Solyc06g074770	29	similar to (1202) AT5G15400 | Symbols: | U-box domain-containing protein | chr5:4997764-5002907 REVERSEsimilar to (1019) loc_os03g31400 12003.m08387 protein ubiquitin conjugation factor E4 A, putative, expressed UFD2 genomic_reference:SL2.40ch06 gene_region:42707036-42710008 transcript_region:SL2.40ch06:42707036..42710008+ go_terms:GO:0031625 functional_description:Ubiquitin conjugation factor E4…
Solyc06g083050	29	similar to ( 698) AT4G12910 | Symbols: scpl20 | scpl20 (serine carboxypeptidase-like 20)
Solyc07g005680	29	similar to ( 705) AT4G30610 | Symbols: BRS1, SCPL24 | BRS1 (BRI1 SUPPRESSOR 1)
Solyc07g006030	29	similar to (1812) AT4G28080 | Symbols: | binding | chr4:13948993-13957840 REVERSEsimilar to (1236) loc_os04g55230 12004.m10415 protein ataxin-2 C-terminal region family protein, expressed genomic_reference:SL2.40ch07 gene_region:866918-880889 transcript_region:SL2.40ch07:866918..880889- go_terms:GO:0005488 functional_description:Protein TIF31 homolog (AHRD V1 *--- TIF31_COCIM)
Solyc07g007200	29	similar to ( 140) AT5G45290 | Symbols: | zinc finger (C3HC4-type RING finger) family protein | chr5:18350011-18352092 REVERSEsimilar to ( 184) loc_os02g55520 12002.m33916 protein zinc finger, C3HC4 type family protein, expressed genomic_reference:SL2.40ch07 gene_region:1939982-1946761 transcript_region:SL2.40ch07:1939982..1946761- go_terms:GO:0008270 functional_description:Ring finger protein 12 …
Solyc07g008530	29	similar to ( 650) AT3G02660 | Symbols: emb2768 | emb2768 (EMBRYO DEFECTIVE 2768)
Solyc07g041690	29	functional_description:Ulp1 protease family C-terminal catalytic domain containing protein
Solyc07g042050	29	functional_description:Ulp1 protease family C-terminal catalytic domain containing protein
Solyc07g051890	29	similar to ( 315) AT5G55090 | Symbols: MAPKKK15 | MAPKKK15
Solyc07g053420	29	similar to ( 133) AT2G42360 | Symbols: | zinc finger (C3HC4-type RING finger) family protein | chr2:17640907-17641617 FORWARDsimilar to (83.6) EL5_ORYSA E3 ubiquitin-protein ligase EL5 (EC 6.3.2.-) - Oryza sativa (Rice)similar to (88.2) loc_os01g11520 12001.m07769 protein RING-H2 finger protein ATL5I, putative, expressed genomic_reference:SL2.40ch07 gene_region:59188295-59189129 transcript_region…
Solyc08g005350	29	similar to ( 107) AT3G28410 | Symbols: | F-box family protein | chr3:10640152-10642071 REVERSE genomic_reference:SL2.40ch08 gene_region:263652-272720 transcript_region:SL2.40ch08:263652..272720+ go_terms:GO:0004842 functional_description:F-box family protein (AHRD V1 ***- B9GFH4_POPTR)
Solyc08g006840	29	similar to ( 261) AT1G80620 | Symbols: | ribosomal protein S15 family protein | chr1:30305404-30307182 FORWARDsimilar to ( 247) loc_os02g55940 12002.m10618 protein ribosomal protein S15 containing protein, expressed rpsO Ribosomal_S15p_S13e genomic_reference:SL2.40ch08 gene_region:1373840-1381510 transcript_region:SL2.40ch08:1373840..1381510+ go_terms:GO:0005840 functional_description:30S ribosom…
Solyc08g013770	29	functional_description:F-box family protein
Solyc08g028990	29	similar to (88.6) AT1G09070 | Symbols: SRC2, (AT)SRC2 | SRC2 (SOYBEAN GENE REGULATED BY COLD-2)
Solyc08g044610	29	functional_description:Protein phosphatase 2C
Solyc08g069230	29	similar to ( 119) AT2G24395 | Symbols: | chaperone protein dnaJ-related | chr2:10375497-10376081 FORWARD genomic_reference:SL2.40ch08 gene_region:55485626-55490941 transcript_region:SL2.40ch08:55485626..55490941- functional_description:Unknown Protein
Solyc08g076620	29	similar to ( 330) AT1G03230 | Symbols: | extracellular dermal glycoprotein, putative / EDGP, putative | chr1:790110-791414 FORWARDsimilar to ( 216) 7SB1_SOYBN Basic 7S globulin precursor (Bg) (SBg7S) [Contains: Basic 7S globulin high kDa subunit
Solyc08g076630	29	similar to ( 312) AT1G03220 | Symbols: | extracellular dermal glycoprotein, putative / EDGP, putative | chr1:787143-788444 FORWARDsimilar to ( 229) 7SB1_SOYBN Basic 7S globulin precursor (Bg) (SBg7S) [Contains: Basic 7S globulin high kDa subunit
Solyc08g077560	29	similar to ( 447) AT5G47070 | Symbols: | protein kinase, putative | chr5:19118683-19120528 REVERSEsimilar to ( 215) NORK_MEDTR Nodulation receptor kinase precursor (EC 2.7.11.1) (Does not make infections protein 2) (Symbiosis receptor-like kinase) (MtSYMRK) - Medicago truncatula (Barrel medic)similar to ( 442) loc_os02g43430 12002.m09378 protein protein kinase APK1B, chloroplast precursor, putati…
Solyc08g077630	29	similar to ( 317) AT5G47070 | Symbols: | protein kinase, putative | chr5:19118683-19120528 REVERSEsimilar to ( 132) NORK_MEDTR Nodulation receptor kinase precursor (EC 2.7.11.1) (Does not make infections protein 2) (Symbiosis receptor-like kinase) (MtSYMRK) - Medicago truncatula (Barrel medic)similar to ( 298) loc_os02g43430 12002.m09378 protein protein kinase APK1B, chloroplast precursor, putati…
Solyc08g079870	29	similar to ( 515) AT1G04110 | Symbols: SDD1 | SDD1 (STOMATAL DENSITY AND DISTRIBUTION)
Solyc08g079900	29	similar to ( 527) AT5G67360 | Symbols: ARA12 | ARA12
Solyc08g079930	29	similar to ( 544) AT1G04110 | Symbols: SDD1 | SDD1 (STOMATAL DENSITY AND DISTRIBUTION)
Solyc08g080770	29	similar to ( 162) AT3G14260 | Symbols: | unknown protein | chr3:4747986-4748779 REVERSEsimilar to ( 133) loc_os01g70600 12001.m13106 protein GTP binding protein, putative, expressedDUF567 genomic_reference:SL2.40ch08 gene_region:61143809-61144913 transcript_region:SL2.40ch08:61143809..61144913+ functional_description:GTP binding protein (AHRD V1 **-- B6TE93_MAIZE)
Solyc08g082050	29	similar to ( 287) AT1G14570 | Symbols: | UBX domain-containing protein | chr1:4983770-4987192 FORWARDsimilar to ( 282) loc_os04g57520 12004.m10637 protein UBX domain-containing protein 7, putative, expressed UAS UAS evidence_code:10F0H1E0IEG genomic_reference:SL2.40ch08 gene_region:62128612-62129741 transcript_region:SL2.40ch08:62128612..62129741+ functional_description:UBX domain-containing prot…
Solyc08g082980	29	similar to ( 509) AT5G41990 | Symbols: WNK8, ATWNK8 | WNK8 (WITH NO LYSINE (K) KINASE 8)
Solyc09g008600	29	similar to ( 560) AT2G36670 | Symbols: | aspartyl protease family protein | chr2:15364949-15368016 REVERSEsimilar to (97.1) ASP1_ORYSA Aspartic proteinase Asp1 precursor (EC 3.4.23.-) (OsAsp1) (OSAP1) (Nucellin-like protein) - Oryza sativa (Rice)similar to ( 499) loc_os01g56930 12001.m150738 protein aspartic proteinase nepenthesin-2 precursor, putative, expressed Asp genomic_reference:SL2.40ch09 …
Solyc09g008640	29	similar to ( 530) AT5G02070 | Symbols: | protein kinase-related | chr5:405895-408220 REVERSEsimilar to ( 214) NORK_MEDTR Nodulation receptor kinase precursor (EC 2.7.11.1) (Does not make infections protein 2) (Symbiosis receptor-like kinase) (MtSYMRK) - Medicago truncatula (Barrel medic)similar to ( 568) loc_os05g25390 12005.m06832 protein protein kinase, putative, expressed TyrKc S_TKc Pkinase_T…
Solyc09g010050	29	similar to (1003) AT4G02570 | Symbols: ATCUL1, CUL1, AXR6 | ATCUL1 (ARABIDOPSIS THALIANA CULLIN 1)
Solyc09g059490	29	functional_description:Ulp1 protease family C-terminal catalytic domain containing protein
Solyc09g083100	29	similar to ( 448) AT3G23000 | Symbols: CIPK7, SnRK3.10, PKS7, ATSRPK1, ATSR2 | CIPK7 (CBL-INTERACTING PROTEIN KINASE 7)
Solyc10g007280	29	similar to ( 384) AT3G50930 | Symbols: BCS1 | BCS1 (CYTOCHROME BC1 SYNTHESIS)
Solyc10g008100	29	similar to ( 193) AT2G42390 | Symbols: | protein kinase C substrate, heavy chain-related | chr2:17651381-17652509 REVERSEsimilar to ( 147) loc_os01g16970 12001.m150418 protein protein kinase C substrate 80K-H, putative, expressed genomic_reference:SL2.40ch10 gene_region:2229053-2232432 transcript_region:SL2.40ch10:2229053..2232432- functional_description:Glucosidase 2 subunit beta (AHRD V1 *--- B…
Solyc10g008410	29	similar to ( 119) AT4G03510 | Symbols: RMA1 | RMA1
Solyc10g018750	29	similar to ( 214) AT2G45040 | Symbols: | matrix metalloproteinase | chr2:18577693-18578721 FORWARDsimilar to ( 127) MEP1_SOYBN Metalloendoproteinase 1 precursor (EC 3.4.24.-) (SMEP1) - Glycine max (Soybean)similar to ( 190) loc_os10g40830 12010.m06853 protein metalloendoproteinase 1 precursor, putative, expressed Peptidase_M10 ZnMc_MMP evidence_code:10F0H1E0IEG genomic_reference:SL2.40ch10 gene_r…
Solyc10g039370	29	similar to ( 110) AT2G18600 | Symbols: | RUB1-conjugating enzyme, putative | chr2:8073337-8074565 REVERSEsimilar to ( 106) loc_os10g11260 12010.m22016 protein NEDD8-conjugating enzyme Ubc12-like, putative, expressed evidence_code:10F0H1E0IEG genomic_reference:SL2.40ch10 gene_region:21356872-21359084 transcript_region:SL2.40ch10:21356872..21359084+ go_terms:GO:0006464,GO:0043687 functional_descrip…
Solyc10g047840	29	functional_description:Ulp1 protease family C-terminal catalytic domain containing protein
Solyc10g054040	29	similar to ( 665) AT5G43010 | Symbols: RPT4A | RPT4A
Solyc11g006030	29	similar to ( 320) AT5G37490 | Symbols: | U-box domain-containing protein | chr5:14887744-14889051 FORWARDsimilar to ( 115) SPL11_ORYSA Spotted leaf protein 11 (Spotted leaf11) (Cell death-related protein SPL11) - Oryza sativa (Rice)similar to ( 294) loc_os03g13740 12003.m06818 protein immediate-early fungal elicitor protein CMPG1, putative, expressedUbox U-box evidence_code:10F0H1E0IEG genomic_re…
Solyc11g008420	29	similar to ( 112) AT1G20140 | Symbols: ASK4 | ASK4 (ARABIDOPSIS SKP1-LIKE 4)
Solyc11g011230	29	similar to ( 143) AT1G13570 | Symbols: | F-box family protein | chr1:4642528-4643930 REVERSEsimilar to (95.1) loc_os02g33400 12002.m08433 protein F-box domain containing protein, expressed evidence_code:10F0H1E1IEG genomic_reference:SL2.40ch11 gene_region:4283301-4285605 transcript_region:SL2.40ch11:4283301..4285605+ functional_description:F-box family protein (AHRD V1 ***- D7KQH0_ARALY)
Solyc11g011570	29	functional_description:RING finger protein 44
Solyc11g020160	29	similar to ( 153) AT5G05680 | Symbols: | nuclear pore complex protein-related | chr5:1698365-1702475 FORWARD evidence_code:10F0H1E0IEG genomic_reference:SL2.40ch11 gene_region:10390666-10392101 transcript_region:SL2.40ch11:10390666..10392101+ functional_description:Genomic DNA chromosome 5 P1 clone MJJ3 (AHRD V1 ***- Q9FFK6_ARATH)
Solyc11g020200	29	similar to ( 157) AT5G05680 | Symbols: | nuclear pore complex protein-related | chr5:1698365-1702475 FORWARDsimilar to ( 127) loc_os04g51900 12004.m10085 protein expressed protein evidence_code:10F0H0E0IEG genomic_reference:SL2.40ch11 gene_region:10415680-10417665 transcript_region:SL2.40ch11:10415680..10417665+ functional_description:Nuclear pore complex protein-related protein (Fragment) (AHRD …
Solyc11g028100	29	similar to ( 560) AT1G09640 | Symbols: | elongation factor 1B-gamma, putative / eEF-1B gamma, putative | chr1:3120162-3122152 FORWARDsimilar to ( 590) EF1G2_ORYSA Elongation factor 1-gamma 2 (EF-1-gamma 2) (eEF-1B gamma 2) - Oryza sativa (Rice)similar to ( 595) loc_os02g12794 12002.m100462 protein elongation factor 1-gamma 2, putative, expressed GST_C_EFB1gamma EF1G Gst GST_N_EF1Bgamma evidence_c…
Solyc11g044890	29	functional_description:Ulp1 protease family C-terminal catalytic domain containing protein
Solyc11g071370	29	similar to ( 589) AT1G05750 | Symbols: PDE247, CLB19 | PDE247 (pigment defective 247) | chr1:1721523-1723025 FORWARDsimilar to (98.2) RF1_ORYSA Rf1 protein, mitochondrial precursor (PPR protein) (Fertility restorer) (Restorer for CMS) - Oryza sativa (Rice)similar to ( 468) loc_os02g53050 12002.m10335 protein tetratricopeptide-like helical, putative, expressed evidence_code:10F0H1E0IEG genomic_ref…
Solyc11g071890	29	similar to ( 556) AT3G44160 | Symbols: | chloroplast outer membrane protein-related | chr3:15889225-15891814 REVERSEsimilar to (83.2) TOC75_PEA Protein TOC75, chloroplast precursor (75 kDa translocon at the outer-envelope-membrane of chloroplasts) (Import intermediate associated protein of 75 kDa) (75 kDa chloroplast outer envelope protein) - Pisum sativum (Garden pea)similar to ( 499) loc_os05g4…
Solyc12g010020	29	similar to ( 607) AT4G30920 | Symbols: | cytosol aminopeptidase family protein | chr4:15046589-15049304 REVERSEsimilar to ( 864) AMPL_SOLTU Leucine aminopeptidase, chloroplast precursor (EC 3.4.11.1) (LAP) (Leucyl aminopeptidase) (Proline aminopeptidase) (EC 3.4.11.5) (Prolyl aminopeptidase) - Solanum tuberosum (Potato)similar to ( 579) loc_os02g55140 12002.m10540 protein leucine aminopeptidase 3…
Solyc12g038600	29	similar to ( 152) AT1G18600 | Symbols: ATRBL12, RBL12 | RBL12 (ARABIDOPSIS RHOMBOID-LIKE PROTEIN 12) | chr1:6400647-6402587 FORWARDsimilar to ( 109) loc_os01g55740 12001.m11731 protein expressed protein evidence_code:10F0H1E1IEG genomic_reference:SL2.40ch12 gene_region:36049170-36053711 transcript_region:SL2.40ch12:36049170..36053711+ go_terms:GO:0016021 functional_description:Rhomboid family pro…
Solyc12g044480	29	functional_description:Ulp1 protease family C-terminal catalytic domain containing protein
Solyc12g044490	29	functional_description:Ulp1 protease family C-terminal catalytic domain containing protein
Solyc12g087860	29	similar to ( 167) AT3G05200 | Symbols: ATL6 | ATL6
Solyc01g005760	30	similar to ( 383) AT3G05650 | Symbols: AtRLP32 | AtRLP32 (Receptor Like Protein 32)
Solyc01g007980	30	similar to ( 732) AT1G70520 | Symbols: | protein kinase family protein | chr1:26584888-26587334 REVERSEsimilar to ( 208) NORK_PEA Nodulation receptor kinase precursor (EC 2.7.11.1) - Pisum sativum (Garden pea)similar to ( 458) loc_os05g03920 12005.m04926 protein protein kinase, putative, expressed TyrKc Pkinase_Tyr PTKc S_TKc S_TKc Pkinase PTKc_Srm_Brk PTKc_Src_like PTKc_Jak_rpt2 PTKc_EGFR_like P…
Solyc01g009810	30	similar to ( 206) AT1G34210 | Symbols: SERK2, ATSERK2 | SERK2 (SOMATIC EMBRYOGENESIS RECEPTOR-LIKE KINASE 2)
Solyc01g010480	30	similar to ( 367) AT2G02710 | Symbols: PLP, PLPB | PLPB (PAS/LOV PROTEIN B)
Solyc01g014560	30	similar to ( 253) AT5G60900 | Symbols: RLK1 | RLK1 (RECEPTOR-LIKE PROTEIN KINASE 1)
Solyc01g066970	30	similar to ( 131) AT5G24860 | Symbols: FPF1 | FPF1 (FLOWERING PROMOTING FACTOR 1) | chr5:8541822-8542154 FORWARDsimilar to ( 145) loc_os02g26210 12002.m07765 protein flowering promoting factor-like 1, putative, expressed genomic_reference:SL2.40ch01 gene_region:67676728-67677333 transcript_region:SL2.40ch01:67676728..67677333- functional_description:Flowering promoting factor-like 1 (Fragment) (A…
Solyc01g094610	30	similar to ( 555) AT1G01700 | Symbols: ATROPGEF2, ROPGEF2 | ROPGEF2
Solyc01g105630	30	similar to ( 168) AT2G27030 | Symbols: CAM5 | CAM5 (CALMODULIN 5)
Solyc01g108270	30	similar to ( 530) AT3G19230 | Symbols: | leucine-rich repeat family protein | chr3:6661088-6663519 REVERSEsimilar to ( 108) NORK_PEA Nodulation receptor kinase precursor (EC 2.7.11.1) - Pisum sativum (Garden pea)similar to ( 520) loc_os03g08610 12003.m101217 protein protein binding protein, putative, expressed genomic_reference:SL2.40ch01 gene_region:87389527-87393072 transcript_region:SL2.40ch01…
Solyc02g071790	30	functional_description:Receptor-like serine/threonine kinase (AHRD V1 --*- C6FF81_SOYBN)
Solyc02g076830	30	similar to ( 388) AT1G78830 | Symbols: | curculin-like (mannose-binding) lectin family protein | chr1:29637141-29638508 REVERSEsimilar to ( 370) EP1G_DAUCA Epidermis-specific secreted glycoprotein EP1 precursor (52/54 kDa medium protein) - Daucus carota (Carrot)similar to ( 139) loc_os04g23760 12004.m07515 protein ATP binding protein, putativeB_lectin B_lectin B_lectin evidence_code:10F0H1E1IEG g…
Solyc02g078750	30	similar to ( 494) AT4G03230 | Symbols: | ATP binding / kinase/ protein kinase/ protein serine/threonine kinase/ protein tyrosine kinase/ sugar binding | chr4:1419278-1422804 REVERSEsimilar to ( 205) NORK_MEDTR Nodulation receptor kinase precursor (EC 2.7.11.1) (Does not make infections protein 2) (Symbiosis receptor-like kinase) (MtSYMRK) - Medicago truncatula (Barrel medic)similar to ( 392) loc_…
Solyc02g082630	30	functional_description:Phosphoinositide phosphatase family protein
Solyc02g094000	30	similar to ( 128) AT1G76650 | Symbols: CML38 | calcium-binding EF hand family protein | chr1:28766909-28767442 REVERSEsimilar to ( 130) loc_os01g72550 12001.m13290 protein calmodulin-like protein 41, putative evidence_code:10F1H1E1IEG genomic_reference:SL2.40ch02 gene_region:49243310-49243735 transcript_region:SL2.40ch02:49243310..49243735+ go_terms:GO:0005509 functional_description:Calmodulin-li…
Solyc03g006030	30	similar to ( 553) AT4G20140 | Symbols: GSO1 | GSO1 (GASSHO1)
Solyc03g006100	30	similar to ( 464) AT3G47570 | Symbols: | leucine-rich repeat transmembrane protein kinase, putative | chr3:17527611-17530748 FORWARDsimilar to ( 341) RPK1_IPONI Receptor-like protein kinase precursor (EC 2.7.11.1) - Ipomoea nil (Japanese morning glory) (Pharbitis nil)similar to ( 507) loc_os06g16070 12006.m06320 protein receptor-like protein kinase precursor, putative TyrKc Pkinase_Tyr Pkinase S_…
Solyc03g025670	30	similar to ( 207) AT5G52390 | Symbols: | photoassimilate-responsive protein, putative | chr5:21264281-21265173 REVERSEPAR1 genomic_reference:SL2.40ch03 gene_region:7490876-7492241 transcript_region:SL2.40ch03:7490876..7492241+ functional_description:PAR-1c protein (AHRD V1 ***- Q43589_TOBAC)
Solyc03g033610	30	similar to (1235) AT4G36180 | Symbols: | leucine-rich repeat family protein | chr4:17120209-17123698 REVERSEsimilar to ( 322) RPK1_IPONI Receptor-like protein kinase precursor (EC 2.7.11.1) - Ipomoea nil (Japanese morning glory) (Pharbitis nil)similar to ( 961) loc_os04g48760 12004.m09811 protein BRASSINOSTEROID INSENSITIVE 1 precursor, putative, expressed S_TKc Pkinase S_TKc PTKc Pkinase_Tyr Tyr…
Solyc03g078570	30	similar to ( 362) AT5G10260 | Symbols: AtRABH1e | AtRABH1e (Arabidopsis Rab GTPase homolog H1e)
Solyc03g093380	30	similar to ( 702) AT2G19210 | Symbols: | leucine-rich repeat protein kinase, putative | chr2:8335639-8339307 REVERSEsimilar to ( 213) NORK_MEDTR Nodulation receptor kinase precursor (EC 2.7.11.1) (Does not make infections protein 2) (Symbiosis receptor-like kinase) (MtSYMRK) - Medicago truncatula (Barrel medic)similar to ( 574) loc_os05g44970 12005.m08622 protein senescence-induced receptor-like …
Solyc03g113970	30	similar to ( 159) AT4G25800 | Symbols: | calmodulin-binding protein | chr4:13125224-13127765 FORWARDsimilar to ( 159) loc_os02g08120 12002.m33346 protein calmodulin binding protein, putative, expressedCalmodulin_bind genomic_reference:SL2.40ch03 gene_region:58080123-58085965 transcript_region:SL2.40ch03:58080123..58085965+ go_terms:GO:0005516 functional_description:Calmodulin binding protein (AHR…
Solyc03g118320	30	similar to ( 661) AT1G24290 | Symbols: | AAA-type ATPase family protein | chr1:8612650-8614227 REVERSE MGS1 rfc DnaX evidence_code:10F0H1E0IEG genomic_reference:SL2.40ch03 gene_region:61288521-61290272 transcript_region:SL2.40ch03:61288521..61290272+ go_terms:GO:0043142,GO:0043130 functional_description:Holliday junction ATP-dependent DNA helicase ruvB (AHRD V1 *--* RUVB_CHLSY)
Solyc03g119960	30	similar to ( 496) AT1G52770 | Symbols: | phototropic-responsive NPH3 family protein | chr1:19656009-19657546 FORWARDsimilar to ( 240) NPH3_ORYSA Coleoptile phototropism protein 1 (Non-phototropic hypocotyl 3-like protein) (NPH3-like protein) - Oryza sativa (Rice)similar to ( 245) loc_os05g08530 12005.m05369 protein coleoptile phototropism protein 1, putative, expressedNPH3 genomic_reference:SL2.4…
Solyc04g014400	30	similar to ( 420) AT1G74170 | Symbols: AtRLP13 | AtRLP13 (Receptor Like Protein 13)
Solyc04g017620	30	similar to ( 273) AT3G09920 | Symbols: PIP5K9 | PIP5K9 (PHOSPHATIDYL INOSITOL MONOPHOSPHATE 5 KINASE)
Solyc04g040160	30	similar to ( 610) AT4G25650 | Symbols: ACD1-LIKE | ACD1-LIKE (ACD1-LIKE)
Solyc04g074050	30	similar to ( 580) AT4G08850 | Symbols: | kinase | chr4:5637467-5640496 REVERSEsimilar to ( 306) RPK1_IPONI Receptor-like protein kinase precursor (EC 2.7.11.1) - Ipomoea nil (Japanese morning glory) (Pharbitis nil)similar to ( 481) loc_os02g34790 12002.m08568 protein receptor-like protein kinase 5 precursor, putative, expressed S_TKc Pkinase Pkinase_Tyr S_TKc PTKc TyrKc PTKc_EphR PTKc_Src_like PT…
Solyc04g074400	30	similar to ( 282) AT4G08950 | Symbols: EXO | EXO (EXORDIUM) | chr4:5740378-5741322 FORWARDsimilar to ( 327) loc_os02g52010 12002.m10232 protein phi-1-like phosphate-induced protein, putative, expressedPhi_1 evidence_code:10F0H1E1IEG genomic_reference:SL2.40ch04 gene_region:58000263-58001192 transcript_region:SL2.40ch04:58000263..58001192- functional_description:Os06g0220000 protein (Fragment) (AH…
Solyc04g077270	30	similar to ( 869) AT4G27290 | Symbols: | ATP binding / protein kinase/ protein serine/threonine kinase/ protein tyrosine kinase/ sugar binding | chr4:13666281-13669202 FORWARDsimilar to ( 348) SLSG3_BRAOL S-locus-specific glycoprotein S13 precursor (SLSG-13) (Fragment) - Brassica oleracea (Wild cabbage)similar to ( 736) loc_os07g36544 12007.m07905 protein serine/threonine-protein kinase receptor …
Solyc05g009050	30	similar to ( 399) AT5G38260 | Symbols: | serine/threonine protein kinase, putative | chr5:15283692-15285837 REVERSEsimilar to ( 177) KPRO_MAIZE Putative receptor protein kinase ZmPK1 precursor (EC 2.7.11.1) - Zea mays (Maize)similar to ( 417) loc_os01g49580 12001.m11145 protein protein kinase domain containing protein, expressed Pkinase_Tyr TyrKc PTKc Pkinase S_TKc S_TKc PTKc_Jak_rpt2 PTKc_Src_li…
Solyc05g052900	30	similar to ( 357) AT1G07410 | Symbols: ATRABA2B, RAB-A2B, ATRAB-A2B | ATRABA2B (ARABIDOPSIS RAB GTPASE HOMOLOG A2B)
Solyc05g055020	30	similar to ( 226) AT5G28490 | Symbols: LSH1 | LSH1 (LIGHT-DEPENDENT SHORT HYPOCOTYLS 1) | chr5:10454541-10455113 REVERSEsimilar to ( 212) loc_os02g07030 12002.m06050 protein expressed proteinDUF640 genomic_reference:SL2.40ch05 gene_region:63942586-63944841 transcript_region:SL2.40ch05:63942586..63944841- functional_description:Light-dependent short hypocotyls 1 (AHRD V1 ***- D7M6V0_ARALY)
Solyc06g008300	30	similar to ( 442) AT2G15080 | Symbols: AtRLP19 | AtRLP19 (Receptor Like Protein 19)
Solyc06g052010	30	similar to ( 122) AT3G49260 | Symbols: iqd21 | iqd21 (IQ-domain 21)
Solyc06g062450	30	similar to ( 278) AT4G29990 | Symbols: | light repressible receptor protein kinase | chr4:14665802-14669438 REVERSEsimilar to (84.3) NORK_MEDTR Nodulation receptor kinase precursor (EC 2.7.11.1) (Does not make infections protein 2) (Symbiosis receptor-like kinase) (MtSYMRK) - Medicago truncatula (Barrel medic)similar to ( 221) loc_os05g44970 12005.m08622 protein senescence-induced receptor-like s…
Solyc06g082000	30	similar to ( 579) AT3G08510 | Symbols: | ATPLC2 (PHOSPHOLIPASE C 2)
Solyc07g007400	30	similar to (92.4) AT1G15740 | Symbols: | leucine-rich repeat family protein | chr1:5411509-5414544 FORWARDsimilar to ( 103) loc_os04g42470 12004.m35374 protein regulatory subunit, putative, expressed genomic_reference:SL2.40ch07 gene_region:2130546-2133345 transcript_region:SL2.40ch07:2130546..2133345- functional_description:Leucine-rich repeat-like protein (AHRD V1 **-- Q6K620_ORYSJ)
Solyc07g008600	30	similar to ( 355) AT2G34930 | Symbols: | disease resistance family protein | chr2:14737169-14739886 REVERSEsimilar to ( 150) RPK1_IPONI Receptor-like protein kinase precursor (EC 2.7.11.1) - Ipomoea nil (Japanese morning glory) (Pharbitis nil)similar to ( 409) loc_os01g41770 12001.m10445 protein expressed protein evidence_code:10F0H1E1IEG genomic_reference:SL2.40ch07 gene_region:3553058-3556042 t…
Solyc07g008640	30	similar to ( 331) AT2G34930 | Symbols: | disease resistance family protein | chr2:14737169-14739886 REVERSEsimilar to ( 190) RPK1_IPONI Receptor-like protein kinase precursor (EC 2.7.11.1) - Ipomoea nil (Japanese morning glory) (Pharbitis nil)similar to ( 328) loc_os02g17400 12002.m06983 protein conserved hypothetical protein evidence_code:10F0H1E0IEG genomic_reference:SL2.40ch07 gene_region:3578…
Solyc07g040710	30	similar to ( 517) AT4G33050 | Symbols: EDA39 | EDA39 (embryo sac development arrest 39)
Solyc07g053120	30	similar to ( 838) AT4G03230 | Symbols: | ATP binding / kinase/ protein kinase/ protein serine/threonine kinase/ protein tyrosine kinase/ sugar binding | chr4:1419278-1422804 REVERSEsimilar to ( 214) PSKR_DAUCA Phytosulfokine receptor precursor (EC 2.7.11.1) (Phytosulfokine LRR receptor kinase) - Daucus carota (Carrot)similar to ( 399) loc_os10g04720 12010.m03882 protein protein kinase, putative, …
Solyc07g055630	30	similar to ( 226) AT4G32300 | Symbols: SD2-5 | SD2-5 (S-DOMAIN-2 5)
Solyc07g063700	30	similar to ( 873) AT4G27290 | Symbols: | ATP binding / protein kinase/ protein serine/threonine kinase/ protein tyrosine kinase/ sugar binding | chr4:13666281-13669202 FORWARDsimilar to ( 343) SLSG3_BRAOL S-locus-specific glycoprotein S13 precursor (SLSG-13) (Fragment) - Brassica oleracea (Wild cabbage)similar to ( 741) loc_os07g36544 12007.m07905 protein serine/threonine-protein kinase receptor …
Solyc07g066190	30	similar to ( 130) AT5G56230 | Symbols: PRA1.G2 | PRA1.G2 (PRENYLATED RAB ACCEPTOR 1.G2) | chr5:22758768-22759328 REVERSEsimilar to (93.2) loc_os05g39670 12005.m08145 protein prenylated Rab receptor 2, putative, expressed PRA1 evidence_code:10F0H1E0IEG genomic_reference:SL2.40ch07 gene_region:64888622-64889203 transcript_region:SL2.40ch07:64888622..64889203- go_terms:GO:0005515 functional_descript…
Solyc09g005000	30	similar to ( 625) AT5G01550 | Symbols: LECRKA4.2 | LECRKA4.2 (LECTIN RECEPTOR KINASE A4.1)
Solyc09g011060	30	similar to ( 755) AT2G37710 | Symbols: RLK | RLK (receptor lectin kinase)
Solyc09g014940	30	similar to ( 156) AT5G01740 | Symbols: | FUNCTIONS IN: molecular_function unknown
Solyc09g072630	30	similar to ( 413) AT4G28560 | Symbols: RIC7 | RIC7 (ROP-INTERACTIVE CRIB MOTIF-CONTAINING PROTEIN 7)
Solyc10g005000	30	similar to ( 202) AT1G01110 | Symbols: IQD18 | IQD18 (IQ-domain 18) | chr1:52239-54494 FORWARDsimilar to ( 173) loc_os08g02250 12008.m04369 protein calmodulin binding protein, putative, expressed genomic_reference:SL2.40ch10 gene_region:4134-5923 transcript_region:SL2.40ch10:4134..5923- go_terms:GO:0005516 functional_description:Os03g0648300 protein (Fragment) (AHRD V1 *--- Q0DPZ6_ORYSJ)
Solyc10g006440	30	similar to ( 629) AT4G27100 | Symbols: | RAB GTPase activator | chr4:13595845-13598620 FORWARDsimilar to ( 584) loc_os11g37690 12011.m07614 protein TBC domain containing protein, expressed TBC COG5210 genomic_reference:SL2.40ch10 gene_region:1046336-1054965 transcript_region:SL2.40ch10:1046336..1054965+ go_terms:GO:0005622 functional_description:TBC1 domain family member 17 (AHRD V1 *--- Q0V9K4_X…
Solyc10g008000	30	similar to ( 229) AT2G42610 | Symbols: LSH10 | LSH10 (LIGHT SENSITIVE HYPOCOTYLS 10) | chr2:17748005-17748538 FORWARDsimilar to ( 181) loc_os01g61310 12001.m12257 protein conserved hypothetical proteinDUF640 evidence_code:10F0H1E1IEG genomic_reference:SL2.40ch10 gene_region:2170166-2170702 transcript_region:SL2.40ch10:2170166..2170702+ functional_description:Light-dependent short hypocotyls 1 (AH…
Solyc10g080640	30	similar to ( 530) AT3G13600 | Symbols: | calmodulin-binding family protein | chr3:4445102-4447383 FORWARDsimilar to ( 509) loc_os10g27170 12010.m05651 protein calmodulin binding protein, putative, expressed evidence_code:10F0H1E0IEG genomic_reference:SL2.40ch10 gene_region:61200494-61203396 transcript_region:SL2.40ch10:61200494..61203396+ go_terms:GO:0005516 functional_description:Calmodulin bind…
Solyc11g069960	30	similar to ( 400) AT1G68400 | Symbols: | leucine-rich repeat transmembrane protein kinase, putative | chr1:25646401-25648916 REVERSEsimilar to ( 154) PSKR_DAUCA Phytosulfokine receptor precursor (EC 2.7.11.1) (Phytosulfokine LRR receptor kinase) - Daucus carota (Carrot)similar to ( 345) loc_os01g60330 12001.m12161 protein ATP binding protein, putative, expressed Pkinase S_TKc S_TKc Pkinase_Tyr PT…
Solyc12g005720	30	similar to ( 238) AT3G22060 | Symbols: | receptor protein kinase-related | chr3:7771065-7772137 FORWARDsimilar to ( 150) loc_os07g35260 12007.m079704 protein serine/threonine kinase-like protein, putative, expressed evidence_code:10F0H1E0IEG genomic_reference:SL2.40ch12 gene_region:382632-383354 transcript_region:SL2.40ch12:382632..383354- functional_description:Cysteine-rich receptor-like protei…
Solyc12g009510	30	similar to ( 478) AT1G47890 | Symbols: AtRLP7 | AtRLP7 (Receptor Like Protein 7)
Solyc12g009530	30	similar to ( 269) AT1G47890 | Symbols: AtRLP7 | AtRLP7 (Receptor Like Protein 7)
Solyc12g036390	30	similar to ( 395) AT1G73805 | Symbols: | calmodulin binding | chr1:27745761-27749178 REVERSEsimilar to ( 342) loc_os01g04280 12001.m07063 protein calmodulin binding protein, putative, expressedCalmodulin_bind evidence_code:10F0H1E1IEG genomic_reference:SL2.40ch12 gene_region:30933296-30936090 transcript_region:SL2.40ch12:30933296..30936090- functional_description:Calmodulin-binding protein-like (…
Solyc12g039080	30	similar to ( 370) AT2G37050 | Symbols: | kinase | chr2:15569290-15573477 FORWARDsimilar to ( 352) loc_os12g01200 12012.m073729 protein transposon protein, putative, unclassified, expressed evidence_code:10F0H1E1IEG genomic_reference:SL2.40ch12 gene_region:37670840-37672032 transcript_region:SL2.40ch12:37670840..37672032- functional_description:Receptor-like kinase (AHRD V1 ***- A7VM37_MARPO)
Solyc12g044440	30	similar to (99.4) AT1G53460 | Symbols: | unknown protein | chr1:19954558-19956509 REVERSEsimilar to ( 100) loc_os01g10630 12001.m42917 protein expressed protein evidence_code:10F0H0E1IEG genomic_reference:SL2.40ch12 gene_region:44863790-44872861 transcript_region:SL2.40ch12:44863790..44872861+ functional_description:Unknown Protein
Solyc12g089330	30	similar to ( 733) AT2G20990 | Symbols: SYTA, NTMC2TYPE1.1, ATSYTA, NTMC2T1.1, SYT1 | SYTA (SYNAPTOTAGMIN A) | chr2:9014827-9017829 FORWARDsimilar to ( 725) loc_os09g36770 12009.m22025 protein calcium lipid binding protein-like, putative, expressed COG5038 C2 C2 C2 C2_1 evidence_code:10F0H1E1IEG genomic_reference:SL2.40ch12 gene_region:62902074-62906234 transcript_region:SL2.40ch12:62902074..62906…
Solyc00g147570	31	similar to ( 279) AT3G57410 | Symbols: VLN3, ATVLN3 | VLN3 (VILLIN 3)
Solyc01g097220	31	similar to ( 290) AT3G04710 | Symbols: | ankyrin repeat family protein | chr3:1278229-1280942 FORWARDsimilar to ( 285) loc_os05g01310 12005.m27662 protein ankyrin-1, putative, expressed ANK evidence_code:10F0H1E0IEG genomic_reference:SL2.40ch01 gene_region:79912542-79919624 transcript_region:SL2.40ch01:79912542..79919624+ go_terms:GO:0003950 functional_description:Ankyrin repeat protein-like (AHR…
Solyc02g043810	31	similar to ( 601) AT5G57200 | Symbols: | epsin N-terminal homology (ENTH) domain-containing protein / clathrin assembly protein-related | chr5:23177696-23180601 FORWARDsimilar to ( 557) loc_os02g07900 12002.m06136 protein ANTH domain containing protein, expressed ANTH ANTH_AP180_CALM ENTH genomic_reference:SL2.40ch02 gene_region:22303511-22307099 transcript_region:SL2.40ch02:22303511..22307099+ g…
Solyc02g055450	31	similar to ( 148) AT3G19780 | Symbols: | LOCATED IN: endomembrane system
Solyc02g055460	31	similar to ( 251) AT3G19780 | Symbols: | LOCATED IN: endomembrane system
Solyc02g068600	31	similar to ( 270) AT5G35810 | Symbols: | FUNCTIONS IN: molecular_function unknown
Solyc03g007030	31	similar to ( 124) AT5G51720 | Symbols: | unknown protein | chr5:21009645-21010227 FORWARDsimilar to ( 114) loc_os07g28400 12007.m07112 protein kinesin like protein, putative, expressed genomic_reference:SL2.40ch03 gene_region:1570911-1573506 transcript_region:SL2.40ch03:1570911..1573506- go_terms:GO:0042803 functional_description:CDGSH iron sulfur domain-containing protein 1 (AHRD V1 ***- B5X1R9_…
Solyc03g093180	31	similar to ( 286) AT3G47430 | Symbols: PEX11B | PEX11B | chr3:17480798-17481692 FORWARDsimilar to ( 283) loc_os04g45210 12004.m09474 protein peroxisomal biogenesis factor 11 family protein, expressed PEX11 evidence_code:10F1H1E1IEG genomic_reference:SL2.40ch03 gene_region:47830010-47830684 transcript_region:SL2.40ch03:47830010..47830684+ go_terms:GO:0005778 functional_description:Peroxisomal memb…
Solyc03g119860	31	similar to ( 296) AT1G74070 | Symbols: | peptidyl-prolyl cis-trans isomerase cyclophilin-type family protein | chr1:27851749-27852861 REVERSEsimilar to ( 233) loc_os01g02080 12001.m06850 protein peptidyl-prolyl cis-trans isomerase, putative, expressed Pro_isomerase genomic_reference:SL2.40ch03 gene_region:62462727-62464217 transcript_region:SL2.40ch03:62462727..62464217+ go_terms:GO:0006457 funct…
Solyc04g071260	31	similar to ( 727) AT3G12110 | Symbols: ACT11 | ACT11 (actin-11)
Solyc05g009620	31	similar to (94.4) AT1G68630 | Symbols: | unknown protein | chr1:25768653-25769458 FORWARD genomic_reference:SL2.40ch05 gene_region:3820985-3821756 transcript_region:SL2.40ch05:3820985..3821756+ functional_description:Cell number regulator 3 (AHRD V1 **-- D9HP19_MAIZE)
Solyc05g040090	31	functional_description:Membrin 11
Solyc05g040100	31	similar to (87.4) loc_os03g45260 12003.m09554 protein membrin 11, putative, expressed genomic_reference:SL2.40ch05 gene_region:48228064-48229815 transcript_region:SL2.40ch05:48228064..48229815+ go_terms:GO:0005484 functional_description:Golgi SNAP receptor complex member 2 (AHRD V1 *--* Q7T366_DANRE)
Solyc05g041440	31	similar to ( 165) AT3G18670 | Symbols: | ankyrin repeat family protein | chr3:6424135-6426471 REVERSE genomic_reference:SL2.40ch05 gene_region:50947911-50949818 transcript_region:SL2.40ch05:50947911..50949818- go_terms:GO:0005515 functional_description:Genomic DNA chromosome 5 P1 clone MUK11 (AHRD V1 ***- Q9LZ27_ARATH)
Solyc06g008500	31	similar to ( 322) AT3G23280 | Symbols: | zinc finger (C3HC4-type RING finger) family protein / ankyrin repeat family protein | chr3:8321588-8324109 FORWARDsimilar to ( 351) loc_os07g26490 12007.m079670 protein protein binding protein, putative, expressedANK genomic_reference:SL2.40ch06 gene_region:2391924-2399431 transcript_region:SL2.40ch06:2391924..2399431- go_terms:GO:0008270 functional_descri…
Solyc06g035980	31	similar to ( 233) AT4G25590 | Symbols: ADF7 | ADF7 (actin depolymerizing factor 7)
Solyc07g022910	31	similar to ( 426) AT2G26570 | Symbols: | unknown protein | chr2:11299565-11302076 FORWARDsimilar to ( 317) loc_os07g42700 12007.m29265 protein paramyosin, putative, expressedDUF827 genomic_reference:SL2.40ch07 gene_region:23226837-23229990 transcript_region:SL2.40ch07:23226837..23229990- functional_description:Myosin heavy chain-like (AHRD V1 ***- Q8LHQ6_ORYSJ)
Solyc07g052610	31	similar to ( 215) AT3G21870 | Symbols: CYCP2
Solyc08g014430	31	similar to ( 479) AT3G25500 | Symbols: AFH1, FH1, AHF1, ATFH1 | AFH1 (FORMIN HOMOLOGY 1)
Solyc08g062360	31	similar to ( 141) AT5G51160 | Symbols: | ankyrin repeat family protein | chr5:20792280-20793681 FORWARDsimilar to ( 105) loc_os08g42960 12008.m26779 protein protein binding protein, putative, expressed genomic_reference:SL2.40ch08 gene_region:48169401-48171051 transcript_region:SL2.40ch08:48169401..48171051+ go_terms:GO:0015276 functional_description:Ankyrin repeat protein (AHRD V1 **-- B1Q4U3_9R…
Solyc09g005830	31	similar to ( 588) AT3G09520 | Symbols: ATEXO70H4 | ATEXO70H4 (exocyst subunit EXO70 family protein H4)
Solyc09g074380	31	similar to ( 180) AT2G32910 | Symbols: | FUNCTIONS IN: molecular_function unknown
Solyc10g008030	31	similar to ( 439) AT1G29050 | Symbols: | unknown protein | chr1:10136376-10139082 REVERSEsimilar to ( 426) loc_os01g46350 12001.m10833 protein expressed proteinDUF231 genomic_reference:SL2.40ch10 gene_region:2196279-2199472 transcript_region:SL2.40ch10:2196279..2199472+ functional_description:Os06g0207500 protein (Fragment) (AHRD V1 ***- Q0DDQ9_ORYSJ)
Solyc10g018590	31	similar to ( 265) AT4G00030 | Symbols: | plastid-lipid associated protein PAP / fibrillin family protein | chr4:13565-14366 FORWARDsimilar to ( 240) loc_os04g46610 12004.m35406 protein PAP fibrillin family protein, expressedPAP_fibrillin evidence_code:10F1H1E1IEG genomic_reference:SL2.40ch10 gene_region:8707052-8708451 transcript_region:SL2.40ch10:8707052..8708451+ go_terms:GO:0009507 functional_…
Solyc10g078250	31	similar to (88.2) AT3G25230 | Symbols: ROF1, ATFKBP62, FKBP62 | ROF1 (ROTAMASE FKBP 1)
Solyc10g078260	31	similar to ( 350) AT5G48570 | Symbols: ROF2, ATFKBP65 | peptidyl-prolyl cis-trans isomerase, putative / FK506-binding protein, putative | chr5:19690746-19693656 REVERSEsimilar to ( 337) FKB70_WHEAT 70 kDa peptidyl-prolyl isomerase (EC 5.2.1.8) (Peptidyl-prolyl cis-trans isomerase) (PPIase) (Rotamase) - Triticum aestivum (Wheat)similar to ( 350) loc_os04g28420 12004.m101507 protein peptidyl-prolyl…
Solyc11g006740	31	similar to ( 121) AT2G02240 | Symbols: MEE66 | MEE66 (maternal effect embryo arrest 66) | chr2:592359-593602 REVERSEsimilar to ( 121) loc_os12g03740 12012.m04371 protein ATPP2-B10, putative, expressed evidence_code:10F0H1E1IEG genomic_reference:SL2.40ch11 gene_region:1346091-1347977 transcript_region:SL2.40ch11:1346091..1347977+ functional_description:F-box protein PP2-B1 (AHRD V1 ***- PP2B1_ARAT…
Solyc11g007640	31	similar to ( 123) AT3G19590 | Symbols: | WD-40 repeat family protein / mitotic checkpoint protein, putative | chr3:6805798-6808374 FORWARDsimilar to ( 124) loc_os03g33580 12003.m35290 protein mitotic checkpoint protein BUB3, putative, expressed evidence_code:10F0H1E0IEG genomic_reference:SL2.40ch11 gene_region:1872458-1874680 transcript_region:SL2.40ch11:1872458..1874680+ functional_description:M…
Solyc12g010110	31	similar to ( 536) AT5G58160 | Symbols: | actin binding | chr5:23533724-23539465 FORWARDsimilar to ( 435) loc_os08g17820 12008.m26828 protein actin binding protein, putative, expressed FH2 FH2 evidence_code:10F0H1E1IEG genomic_reference:SL2.40ch12 gene_region:3235748-3245807 transcript_region:SL2.40ch12:3235748..3245807+ go_terms:GO:0030036 functional_description:Formin 2B (AHRD V1 *-*- C7BGM9_PHY…
Solyc01g009580	33	similar to ( 244) AT2G27550 | Symbols: ATC | ATC (ARABIDOPSIS THALIANA CENTRORADIALIS)
Solyc01g066980	33	similar to ( 131) AT5G24860 | Symbols: FPF1 | FPF1 (FLOWERING PROMOTING FACTOR 1) | chr5:8541822-8542154 FORWARDsimilar to ( 141) loc_os01g15340 12001.m08132 protein FPF1, putative, expressed genomic_reference:SL2.40ch01 gene_region:67684096-67684727 transcript_region:SL2.40ch01:67684096..67684727- functional_description:Flowering promoting factor-like 1 (Fragment) (AHRD V1 *--- A6MZJ6_ORYSI)
Solyc01g067370	33	Pollen-specific lysine-rich protein SBgLR
Solyc01g087750	33	similar to ( 419) AT5G12470 | Symbols: | unknown protein | chr5:4044950-4047290 REVERSEsimilar to ( 434) loc_os05g32230 12005.m07456 protein expressed protein genomic_reference:SL2.40ch01 gene_region:74432516-74437097 transcript_region:SL2.40ch01:74432516..74437097- functional_description:Homology to unknown gene (Fragment) (AHRD V1 ***- Q015C3_OSTTA)
Solyc01g094110	33	similar to ( 219) AT2G28680 | Symbols: | cupin family protein | chr2:12303118-12304747 REVERSEsimilar to ( 216) loc_os05g02520 12005.m27675 protein legumin-like protein, putative, expressed genomic_reference:SL2.40ch01 gene_region:77444770-77446704 transcript_region:SL2.40ch01:77444770..77446704- go_terms:GO:0008270,GO:0005507 functional_description:Legumin 11S-globulin (AHRD V1 **-- Q39770_GINBI)
Solyc01g094320	33	similar to ( 260) AT1G01780 | Symbols: | LIM domain-containing protein | chr1:282919-284082 FORWARDsimilar to ( 178) SF3_HELAN Pollen-specific protein SF3 - Helianthus annuus (Common sunflower)similar to ( 242) loc_os02g42820 12002.m09317 protein pollen-specific protein SF3, putative, expressed genomic_reference:SL2.40ch01 gene_region:77600987-77603710 transcript_region:SL2.40ch01:77600987..77603…
Solyc01g100880	33	similar to ( 412) AT1G09380 | Symbols: | integral membrane family protein / nodulin MtN21-related | chr1:3026351-3029322 REVERSEsimilar to ( 335) loc_os01g19290 12001.m42978 protein nodulin-like protein, putative, expressed genomic_reference:SL2.40ch01 gene_region:82536275-82538541 transcript_region:SL2.40ch01:82536275..82538541- go_terms:GO:0016020 functional_description:MtN21 nodulin protein-li…
Solyc01g104110	33	similar to ( 211) AT2G28680 | Symbols: | cupin family protein | chr2:12303118-12304747 REVERSEsimilar to (81.3) GLUB2_ORYSA Glutelin type-B 2 precursor (Glutelin type-B 7) [Contains: Glutelin type-B 2 acidic chain
Solyc02g065090	33	similar to ( 379) AT4G37050 | Symbols: PLP4, PLA V | PLP4 (PATATIN-LIKE PROTEIN 4)
Solyc02g089540	33	similar to ( 266) AT5G15850 | Symbols: COL1, ATCOL1 | COL1 (constans-like 1)
Solyc02g090630	33	similar to ( 440) AT4G37050 | Symbols: PLP4, PLA V | PLP4 (PATATIN-LIKE PROTEIN 4)
Solyc03g026050	33	similar to ( 240) AT2G27550 | Symbols: ATC | ATC (ARABIDOPSIS THALIANA CENTRORADIALIS)
Solyc03g097560	33	similar to ( 259) AT3G48740 | Symbols: | nodulin MtN3 family protein | chr3:18052814-18054663 REVERSEsimilar to ( 271) loc_os11g31190 12011.m07024 protein mtN3-like protein, putative, expressed MtN3_slv genomic_reference:SL2.40ch03 gene_region:53339881-53341894 transcript_region:SL2.40ch03:53339881..53341894- go_terms:GO:0016021 functional_description:MtN3-like protein (AHRD V1 **-- B4FBY7_MAIZE)
Solyc03g097570	33	similar to ( 249) AT3G48740 | Symbols: | nodulin MtN3 family protein | chr3:18052814-18054663 REVERSEsimilar to ( 235) loc_os02g30910 12002.m08234 protein MTN3, putative, expressed MtN3_slv genomic_reference:SL2.40ch03 gene_region:53347015-53350566 transcript_region:SL2.40ch03:53347015..53350566- go_terms:GO:0016021 functional_description:MtN3-like protein (AHRD V1 **-- Q9LUE3_ARATH)
Solyc04g011340	33	similar to ( 318) AT2G39510 | Symbols: | nodulin MtN21 family protein | chr2:16491358-16493085 REVERSEsimilar to ( 272) loc_os10g14920 12010.m21851 protein nodulin-like protein, putative, expressed genomic_reference:SL2.40ch04 gene_region:3817607-3821614 transcript_region:SL2.40ch04:3817607..3821614- go_terms:GO:0016020 functional_description:Nodulin-like protein (AHRD V1 ***- Q9ZUS1_ARATH)
Solyc04g064610	33	similar to ( 298) AT1G21460 | Symbols: | nodulin MtN3 family protein | chr1:7512030-7513281 REVERSEsimilar to ( 269) loc_os01g65880 12001.m150795 protein seven-transmembrane-domain protein 1, putative, expressed MtN3_slv genomic_reference:SL2.40ch04 gene_region:54892730-54894564 transcript_region:SL2.40ch04:54892730..54894564- go_terms:GO:0016021 functional_description:RAG1-activating protein 1 h…
Solyc04g071430	33	similar to ( 315) AT1G43650 | Symbols: | integral membrane family protein / nodulin MtN21-related | chr1:16443861-16446814 REVERSEsimilar to ( 264) loc_os12g33300 12012.m07127 protein nodulin-like protein, putative, expressed evidence_code:10F0H1E0IEG genomic_reference:SL2.40ch04 gene_region:55999921-56002819 transcript_region:SL2.40ch04:55999921..56002819+ go_terms:GO:0016020 functional_descript…
Solyc05g053850	33	similar to ( 231) AT1G65480 | Symbols: FT | FT (FLOWERING LOCUS T)
Solyc06g061110	33	functional_description:Unknown Protein
Solyc06g073010	33	functional_description:PGPS/D3
Solyc06g082410	33	similar to ( 107) AT2G30300 | Symbols: | nodulin-related | chr2:12919401-12921222 FORWARDsimilar to ( 114) loc_os05g39800 12005.m08158 protein nodulin-like family protein, expressed evidence_code:10F0H1E0IEG genomic_reference:SL2.40ch06 gene_region:44524430-44524807 transcript_region:SL2.40ch06:44524430..44524807+ functional_description:Nodulin-like protein (AHRD V1 ***- B6SP54_MAIZE)
Solyc07g005380	33	similar to ( 114) loc_os04g50700 12004.m09967 protein major pollen allergen Car b 1 isoforms 1A and 1B, putative, expressed genomic_reference:SL2.40ch07 gene_region:291108-292521 transcript_region:SL2.40ch07:291108..292521+ go_terms:GO:0009607 functional_description:Pathogenesis-related (PR)-10-related norcoclaurine synthase-like protein (AHRD V1 **-- C3SBS5_ESCCA)
Solyc07g009060	33	functional_description:Anther-specific protein SF18 (Fragment)
Solyc08g006860	33	similar to ( 275) AT4G37070 | Symbols: PLP1, PLA IVA | patatin, putative | chr4:17465167-17467058 REVERSEsimilar to ( 502) PAT5_SOLTU Patatin T5 precursor (Potato tuber protein) - Solanum tuberosum (Potato)similar to ( 279) loc_os08g37250 12008.m07711 protein patatin class 1 precursor, putative, expressed Patatin COG3621 genomic_reference:SL2.40ch08 gene_region:1402460-1406481 transcript_region:S…
Solyc09g008730	33	similar to ( 403) AT2G22870 | Symbols: EMB2001 | EMB2001 (embryo defective 2001)
Solyc09g009560	33	similar to ( 255) AT2G27550 | Symbols: ATC | ATC (ARABIDOPSIS THALIANA CENTRORADIALIS)
Solyc09g010720	33	similar to ( 712) AT2G37670 | Symbols: | WD-40 repeat family protein | chr2:15797384-15800536 REVERSEsimilar to ( 418) loc_os12g07874 12012.m73976 protein signal transducer, putative, expressed WD40 genomic_reference:SL2.40ch09 gene_region:4029691-4033379 transcript_region:SL2.40ch09:4029691..4033379- go_terms:GO:0004871 functional_description:WD-40 repeat family protein (AHRD V1 ***- D7LKF0_ARAL…
Solyc09g090150	33	similar to ( 326) AT5G44120 | Symbols: CRA1, ATCRA1, CRU1 | CRA1 (CRUCIFERINA)
Solyc10g007800	33	similar to ( 111) AT2G42840 | Symbols: PDF1 | PDF1 (PROTODERMAL FACTOR 1) | chr2:17826327-17827426 REVERSEsimilar to (88.6) loc_os01g52690 12001.m11442 protein DNA-directed RNA polymerase II largest subunit, putative, expressed genomic_reference:SL2.40ch10 gene_region:2025768-2027379 transcript_region:SL2.40ch10:2025768..2027379+ functional_description:Meiosis 5 (AHRD V1 *-*- B6T5X0_MAIZE)
Solyc10g080990	33	similar to ( 386) AT5G07050 | Symbols: | LOCATED IN: membrane
Solyc10g083940	33	similar to ( 674) AT2G39210 | Symbols: | nodulin family protein | chr2:16366287-16368231 REVERSEsimilar to ( 605) loc_os03g58580 12003.m10763 protein nitrate and chloride transporter, putative, expressedNodulin-like evidence_code:10F0H1E1IEG genomic_reference:SL2.40ch10 gene_region:62966616-62968361 transcript_region:SL2.40ch10:62966616..62968361+ go_terms:GO:0055085 functional_description:Noduli…
Solyc11g011980	33	similar to ( 899) AT2G32950 | Symbols: COP1, ATCOP1, DET340, FUS1, EMB168 | COP1 (CONSTITUTIVE PHOTOMORPHOGENIC 1)
Solyc11g068780	33	similar to (93.2) AT3G52525 | Symbols: ATOFP6, OFP6 | OFP6 (OVATE FAMILY PROTEIN 6) | chr3:19475159-19475638 FORWARDsimilar to (94.4) loc_os02g45620 12002.m09599 protein plant-specific domain TIGR01568 family protein, expressed evidence_code:10F0H0E1IEG genomic_reference:SL2.40ch11 gene_region:50496070-50496483 transcript_region:SL2.40ch11:50496070..50496483- functional_description:Plant-specific…
Solyc11g069870	33	similar to ( 168) KIWEL_ACTCH Kiwellin (Allergen Act c ?) - Actinidia chinensis (Kiwi) (Yangtao)similar to ( 112) loc_os10g34770 12010.m06304 protein ripening-related protein 7 precursor, putative evidence_code:10F0H1E0IEG genomic_reference:SL2.40ch11 gene_region:51572488-51573030 transcript_region:SL2.40ch11:51572488..51573030+ functional_description:Ripening-related protein 3 (AHRD V1 **-- RIP3…
Solyc12g017850	33	similar to (81.3) AT5G20700 | Symbols: | senescence-associated protein-related | chr5:7006178-7007003 REVERSEsimilar to ( 101) loc_os02g07820 12002.m06128 protein expressed protein evidence_code:10F1H0E1IEG genomic_reference:SL2.40ch12 gene_region:7567695-7570822 transcript_region:SL2.40ch12:7567695..7570822+ functional_description:Os10g0422600 protein (Fragment) (AHRD V1 *-*- Q0IXM0_ORYSJ)
Solyc00g164680	34	similar to ( 327) AT1G17840 | Symbols: WBC11, ABCG11, DSO, COF1, ATWBC11 | WBC11 (WHITE-BROWN COMPLEX HOMOLOG PROTEIN 11)
Solyc01g008240	34	similar to ( 606) AT3G19940 | Symbols: | sugar transporter, putative | chr3:6938211-6939975 FORWARDsimilar to ( 565) STC_RICCO Sugar carrier protein C - Ricinus communis (Castor bean)similar to ( 597) loc_os07g01560 12007.m28944 protein sugar transport protein 1, putative, expressed Sugar_tr xylE genomic_reference:SL2.40ch01 gene_region:2369175-2373387 transcript_region:SL2.40ch01:2369175..237338…
Solyc01g095770	34	similar to ( 865) AT5G53130 | Symbols: CNGC1, ATCNGC1 | CNGC1 (CYCLIC NUCLEOTIDE GATED CHANNEL 1)
Solyc01g096720	34	similar to ( 607) AT5G13750 | Symbols: ZIFL1 | ZIFL1 (ZINC INDUCED FACILITATOR-like 1)
Solyc01g105450	34	similar to ( 590) AT1G17840 | Symbols: WBC11, ABCG11, DSO, COF1, ATWBC11 | WBC11 (WHITE-BROWN COMPLEX HOMOLOG PROTEIN 11)
Solyc01g106920	34	similar to ( 629) AT1G49960 | Symbols: | xanthine/uracil permease family protein | chr1:18498700-18501699 FORWARDsimilar to ( 636) loc_os02g50820 12002.m10116 protein permease I, putative, expressed Xan_ur_permease UraA PRK10720 genomic_reference:SL2.40ch01 gene_region:86388409-86392269 transcript_region:SL2.40ch01:86388409..86392269- go_terms:GO:0015229 functional_description:Nucleobase ascorbat…
Solyc02g079350	34	similar to ( 527) AT4G05120 | Symbols: ENT3, FUR1, ATENT3 | FUR1 (FUDR RESISTANT 1)
Solyc02g091080	34	similar to ( 382) AT2G04040 | Symbols: ATDTX1, TX1 | TX1
Solyc03g005530	34	similar to ( 782) AT5G43360 | Symbols: PHT3, ATPT4 | PHT3 (PHOSPHATE TRANSPORTER 3)
Solyc03g005560	34	similar to ( 782) AT5G43360 | Symbols: PHT3, ATPT4 | PHT3 (PHOSPHATE TRANSPORTER 3)
Solyc03g005860	34	similar to (1415) AT4G18050 | Symbols: PGP9 | PGP9 (P-GLYCOPROTEIN 9)
Solyc03g013160	34	similar to ( 432) AT5G15240 | Symbols: | amino acid transporter family protein | chr5:4947762-4950211 FORWARDsimilar to ( 383) loc_os04g38680 12004.m08857 protein amino acid/polyamine transporter II, putative, expressed Aa_trans SdaC genomic_reference:SL2.40ch03 gene_region:3275486-3277732 transcript_region:SL2.40ch03:3275486..3277732+ go_terms:GO:0015188,GO:0005302,GO:0015186 functional_descript…
Solyc03g025190	34	similar to ( 611) AT4G00350 | Symbols: | MATE efflux family protein | chr4:151978-153988 FORWARDsimilar to ( 474) loc_os08g44870 12008.m080240 protein transparent testa 12 protein, putative, expressed NorM PRK01766 MatE genomic_reference:SL2.40ch03 gene_region:7043560-7046813 transcript_region:SL2.40ch03:7043560..7046813+ go_terms:GO:0015299,GO:0015559 functional_description:Multidrug resistance …
Solyc03g032080	34	similar to ( 290) AT2G17500 | Symbols: | auxin efflux carrier family protein | chr2:7607063-7608990 FORWARDsimilar to ( 263) loc_os09g38130 12009.m060062 protein auxin Efflux Carrier family protein, expressed Mem_trans genomic_reference:SL2.40ch03 gene_region:8880430-8883641 transcript_region:SL2.40ch03:8880430..8883641+ go_terms:GO:0009672 functional_description:Auxin efflux carrier family prote…
Solyc03g045070	34	similar to ( 527) AT4G13510 | Symbols: AMT1
Solyc03g078000	34	similar to ( 640) AT5G59250 | Symbols: | sugar transporter family protein | chr5:23903958-23906853 FORWARDsimilar to ( 104) STA_RICCO Sugar carrier protein A - Ricinus communis (Castor bean)similar to ( 478) loc_os10g42830 12010.m07035 protein D-xylose-proton symporter, putative, expressed Sugar_tr xylE genomic_reference:SL2.40ch03 gene_region:42387002-42391566 transcript_region:SL2.40ch03:423870…
Solyc03g082700	34	similar to ( 996) AT4G27730 | Symbols: ATOPT6, OPT6 | OPT6 (OLIGOPEPTIDE TRANSPORTER 1)
Solyc03g113250	34	similar to ( 569) AT1G69850 | Symbols: ATNRT1:2, NTL1 | ATNRT1:2 (ARABIDOPSIS THALIANA NITRATE TRANSPORTER 1:2)
Solyc03g113430	34	similar to ( 710) AT5G62680 | Symbols: | proton-dependent oligopeptide transport (POT) family protein | chr5:25165430-25167822 REVERSEsimilar to ( 696) loc_os03g48180 12003.m101441 protein peptide transporter PTR2, putative, expressed PTR2 PTR2 genomic_reference:SL2.40ch03 gene_region:57627582-57629953 transcript_region:SL2.40ch03:57627582..57629953- go_terms:GO:0042936 functional_description:Pep…
Solyc04g050440	34	similar to ( 634) AT1G64780 | Symbols: ATAMT1
Solyc04g070970	34	similar to ( 716) AT5G06530 | Symbols: | ABC transporter family protein | chr5:1990334-1994605 REVERSEsimilar to ( 164) PDR15_ORYSA Pleiotropic drug resistance protein 15 - Oryza sativa (Rice)similar to ( 704) loc_os03g06139 12003.m06135 protein ATPase, coupled to transmembrane movement of substances, putative, expressed ABCG_White ABCG_EPDR CcmA ABC_PDR_domain2 ABC_PDR_domain1 ABC_tran ABC_MJ079…
Solyc05g006000	34	similar to ( 507) AT1G52190 | Symbols: | proton-dependent oligopeptide transport (POT) family protein | chr1:19434671-19438673 FORWARDsimilar to ( 412) loc_os01g55610 12001.m11718 protein peptide transporter PTR2, putative, expressed PTR2 PTR2 genomic_reference:SL2.40ch05 gene_region:742219-744379 transcript_region:SL2.40ch05:742219..744379+ go_terms:GO:0080054,GO:0042936 functional_description:S…
Solyc05g009500	34	similar to ( 852) AT1G68570 | Symbols: | proton-dependent oligopeptide transport (POT) family protein | chr1:25746811-25750110 FORWARDsimilar to ( 679) loc_os06g15370 12006.m06250 protein peptide transporter PTR2, putative, expressed PTR2 PTR2 genomic_reference:SL2.40ch05 gene_region:3668010-3672604 transcript_region:SL2.40ch05:3668010..3672604- go_terms:GO:0042937,GO:0042936 functional_descripti…
Solyc05g009590	34	similar to ( 463) AT3G18440 | Symbols: AtALMT9 | AtALMT9 (aluminum-activated malate transporter 9)
Solyc05g013460	34	similar to ( 593) AT1G12950 | Symbols: | MATE efflux family protein | chr1:4419849-4422462 FORWARDsimilar to ( 480) loc_os08g43654 12008.m08339 protein transparent testa 12 protein, putative, expressed NorM PRK01766 MatE genomic_reference:SL2.40ch05 gene_region:6653147-6662740 transcript_region:SL2.40ch05:6653147..6662740+ go_terms:GO:0015559 functional_description:Multidrug resistance protein md…
Solyc05g013470	34	similar to ( 555) AT1G12950 | Symbols: | MATE efflux family protein | chr1:4419849-4422462 FORWARDsimilar to ( 456) loc_os08g43654 12008.m08339 protein transparent testa 12 protein, putative, expressed NorM PRK01766 MatE genomic_reference:SL2.40ch05 gene_region:6680451-6685550 transcript_region:SL2.40ch05:6680451..6685550+ go_terms:GO:0015559 functional_description:Multidrug resistance protein md…
Solyc05g013510	34	similar to ( 680) AT3G26570 | Symbols: PHT2
Solyc05g045670	34	similar to ( 435) AT1G61800 | Symbols: GPT2 | GPT2
Solyc05g050380	34	similar to ( 716) AT4G01010 | Symbols: ATCNGC13, CNGC13 | ATCNGC13
Solyc05g051530	34	similar to ( 555) AT1G17840 | Symbols: WBC11, ABCG11, DSO, COF1, ATWBC11 | WBC11 (WHITE-BROWN COMPLEX HOMOLOG PROTEIN 11)
Solyc05g053860	34	similar to ( 496) AT1G16390 | Symbols: ATOCT3 | ATOCT3 (ARABIDOPSIS THALIANA ORGANIC CATION/CARNITINE TRANSPORTER 3)
Solyc05g054890	34	similar to ( 955) AT2G39350 | Symbols: | ABC transporter family protein | chr2:16430174-16432396 REVERSEsimilar to ( 180) PDR15_ORYSA Pleiotropic drug resistance protein 15 - Oryza sativa (Rice)similar to ( 804) loc_os03g17350 12003.m07163 protein ATPase, coupled to transmembrane movement of substances, putative, expressed ABCG_White ABCG_EPDR ABC_PDR_domain2 CcmA ABC_cobalt_CbiO_domain1 ABC_subf…
Solyc06g036440	34	similar to ( 604) AT5G24030 | Symbols: SLAH3 | SLAH3 (SLAC1 HOMOLOGUE 3)
Solyc06g066560	34	similar to ( 304) AT3G16240 | Symbols: DELTA-TIP, TIP2
Solyc06g075450	34	similar to ( 501) AT3G45650 | Symbols: NAXT1 | NAXT1 (NITRATE EXCRETION TRANSPORTER1)
Solyc06g075480	34	similar to ( 552) AT3G45650 | Symbols: NAXT1 | NAXT1 (NITRATE EXCRETION TRANSPORTER1)
Solyc07g008410	34	similar to ( 503) AT3G26590 | Symbols: | MATE efflux family protein | chr3:9761927-9765259 REVERSEsimilar to ( 447) loc_os08g43654 12008.m08339 protein transparent testa 12 protein, putative, expressed NorM PRK01766 MatE genomic_reference:SL2.40ch07 gene_region:3205306-3212516 transcript_region:SL2.40ch07:3205306..3212516+ go_terms:GO:0005215 functional_description:Multidrug and toxin extrusion p…
Solyc07g019650	34	similar to ( 460) AT2G32230 | Symbols: | pentatricopeptide (PPR) repeat-containing protein | chr2:13679608-13681756 REVERSEsimilar to ( 622) loc_os02g17360 12002.m100169 protein expressed protein genomic_reference:SL2.40ch07 gene_region:12629012-12634496 transcript_region:SL2.40ch07:12629012..12634496- go_terms:GO:0004526,GO:0005215 functional_description:Pentatricopeptide repeat-containing prote…
Solyc07g032080	34	similar to (1225) AT2G21410 | Symbols: VHA-A2 | VHA-A2 (VACUOLAR PROTON ATPASE A2)
Solyc08g015680	34	similar to (1075) AT3G02050 | Symbols: KUP3, ATKUP3, ATKT4 | KUP3 (K+ UPTAKE TRANSPORTER 3)
Solyc08g016160	34	similar to ( 677) AT2G13620 | Symbols: ATCHX15, CHX15 | ATCHX15
Solyc08g061020	34	similar to ( 314) AT2G26690 | Symbols: | nitrate transporter (NTP2) | chr2:11347347-11350916 REVERSEsimilar to ( 286) loc_os01g37590 12001.m43056 protein peptide transporter PTR2, putative, expressed PTR2 PTR2 evidence_code:10F0H0E1IEG genomic_reference:SL2.40ch08 gene_region:43609039-43612146 transcript_region:SL2.40ch08:43609039..43612146- go_terms:GO:0080054,GO:0042936 functional_description:N…
Solyc08g080870	34	similar to (1323) AT1G63440 | Symbols: HMA5 | HMA5 (HEAVY METAL ATPASE 5)
Solyc09g014230	34	similar to ( 797) AT3G54140 | Symbols: ATPTR1, PTR1 | PTR1 (PEPTIDE TRANSPORTER 1)
Solyc09g065920	34	similar to ( 444) AT5G64560 | Symbols: | magnesium transporter CorA-like family protein (MRS2-2) | chr5:25807163-25809395 REVERSEsimilar to ( 472) loc_os03g53110 12003.m10285 protein metal ion transporter, putative, expressed CorA genomic_reference:SL2.40ch09 gene_region:59804797-59809555 transcript_region:SL2.40ch09:59804797..59809555+ go_terms:GO:0015095 functional_description:Magnesium transpo…
Solyc09g075820	34	similar to ( 801) AT5G26340 | Symbols: MSS1, STP13 | MSS1
Solyc09g090070	34	similar to ( 832) AT2G38940 | Symbols: ATPT2, PHT1
Solyc10g007100	34	similar to ( 468) AT3G23560 | Symbols: ALF5 | ALF5 (ABERRANT LATERAL ROOT FORMATION 5)
Solyc10g019270	34	similar to (1312) AT3G60160 | Symbols: ATMRP9 | ATMRP9
Solyc10g055770	34	similar to ( 302) AT2G16980 | Symbols: | tetracycline transporter | chr2:7376376-7380944 FORWARDsimilar to ( 202) loc_os11g05390 12011.m04736 protein tetracycline transporter protein, putative, expressed evidence_code:10F0H1E1IEG genomic_reference:SL2.40ch10 gene_region:52874937-52878941 transcript_region:SL2.40ch10:52874937..52878941+ go_terms:GO:0055085,GO:0016021 functional_description:Multidr…
Solyc10g081260	34	similar to ( 503) AT3G03620 | Symbols: | MATE efflux family protein | chr3:873904-876252 REVERSEsimilar to ( 489) loc_os12g03260 12012.m04324 protein transparent testa 12 protein, putative, expressed NorM PRK01766 MatE evidence_code:10F0H1E1IEG genomic_reference:SL2.40ch10 gene_region:61712959-61715748 transcript_region:SL2.40ch10:61712959..61715748+ go_terms:GO:0016020 functional_description:Mul…
Solyc10g083880	34	similar to ( 329) AT2G36830 | Symbols: GAMMA-TIP, TIP1
Solyc10g084120	34	similar to ( 439) AT3G53420 | Symbols: PIP2A, PIP2, PIP2
Solyc11g006710	34	similar to ( 717) AT3G10600 | Symbols: CAT7 | CAT7 (CATIONIC AMINO ACID TRANSPORTER 7)
Solyc11g009100	34	similar to ( 607) AT1G17840 | Symbols: WBC11, ABCG11, DSO, COF1, ATWBC11 | WBC11 (WHITE-BROWN COMPLEX HOMOLOG PROTEIN 11)
Solyc11g012880	34	similar to ( 481) AT1G21870 | Symbols: | glucose-6-phosphate/phosphate translocator-related | chr1:7678208-7679697 FORWARDsimilar to (99.8) TPT_MAIZE Triose phosphate/phosphate translocator, chloroplast precursor (cTPT) - Zea mays (Maize)similar to ( 494) loc_os08g01410 12008.m04290 protein organic anion transporter, putative, expressed TPT evidence_code:10F0H1E0IEG genomic_reference:SL2.40ch11 g…
Solyc11g016940	34	similar to ( 325) AT2G21120 | Symbols: | unknown protein | chr2:9052103-9054266 REVERSEsimilar to ( 380) loc_os01g65310 12001.m12644 protein non-imprinted in Prader-Willi/Angelman syndrome region protein 1homolog, putative, expressed DUF803 evidence_code:10F1H1E1IEG genomic_reference:SL2.40ch11 gene_region:7599764-7604926 transcript_region:SL2.40ch11:7599764..7604926- functional_description:DUF80…
Solyc11g062100	34	similar to ( 711) AT1G63440 | Symbols: HMA5 | HMA5 (HEAVY METAL ATPASE 5)
Solyc11g072560	34	similar to ( 486) AT3G45650 | Symbols: NAXT1 | NAXT1 (NITRATE EXCRETION TRANSPORTER1)
Solyc12g017380	34	similar to ( 353) AT1G79360 | Symbols: ATOCT2 | ATOCT2 (ARABIDOPSIS THALIANA ORGANIC CATION/CARNITINE TRANSPORTER 2)
Solyc12g042240	34	similar to ( 360) AT2G02040 | Symbols: ATPTR2-B, NTR1, PTR2-B, PTR2, ATPTR2 | PTR2 (PEPTIDE TRANSPORTER 2)
Solyc12g042250	34	similar to ( 241) AT2G02040 | Symbols: ATPTR2-B, NTR1, PTR2-B, PTR2, ATPTR2 | PTR2 (PEPTIDE TRANSPORTER 2)
Solyc12g095750	34	similar to ( 374) AT1G20925 | Symbols: | auxin efflux carrier family protein | chr1:7290612-7292507 FORWARDsimilar to ( 364) loc_os09g31478 12009.m06269 protein auxin hydrogen symporter, putative, expressed Mem_trans evidence_code:10F0H1E1IEG genomic_reference:SL2.40ch12 gene_region:63226386-63230171 transcript_region:SL2.40ch12:63226386..63230171+ go_terms:GO:0009672 functional_description:Auxin…
Solyc12g098210	34	similar to (2006) AT1G15520 | Symbols: PDR12, ATPDR12 | PDR12 (PLEIOTROPIC DRUG RESISTANCE 12)
Solyc12g100180	34	similar to (2024) AT1G15520 | Symbols: PDR12, ATPDR12 | PDR12 (PLEIOTROPIC DRUG RESISTANCE 12)
Solyc00g007150	35	functional_description:Unknown Protein
Solyc00g013190	35	functional_description:Unknown Protein
Solyc00g048510	35	similar to (94.4) AT1G31200 | Symbols: ATPP2-A9 | ATPP2-A9 (Phloem protein 2-A9)
Solyc00g049520	35	functional_description:Unknown Protein
Solyc00g052540	35	functional_description:Unknown Protein
Solyc00g070680	35	functional_description:Unknown Protein
Solyc00g075440	35	functional_description:Unknown Protein
Solyc00g075450	35	functional_description:Unknown Protein
Solyc00g126010	35	functional_description:Uncharacterized mitochondrial protein AtMg01330
Solyc00g170200	35	similar to ( 114) AT3G24420 | Symbols: | hydrolase, alpha/beta fold family protein | chr3:8863111-8864883 REVERSEsimilar to ( 102) loc_os05g51240 12005.m09189 protein sigma factor sigB regulation protein rsbQ, putative, expressed evidence_code:10F1H1E1IEG genomic_reference:SL2.40ch00 gene_region:18003903-18004286 transcript_region:SL2.40ch00:18003903..18004286+ functional_description:Hydrolase al…
Solyc00g240580	35	functional_description:Unknown Protein
Solyc01g007710	35	functional_description:Unknown Protein
Solyc01g008030	35	functional_description:Unknown Protein
Solyc01g008920	35	similar to ( 376) AT4G31530 | Symbols: | binding / catalytic | chr4:15282281-15284064 FORWARDsimilar to ( 396) loc_os03g23980 12003.m07744 protein 3-beta hydroxysteroid dehydrogenase/isomerase family protein, putative, expressed genomic_reference:SL2.40ch01 gene_region:2941572-2947566 transcript_region:SL2.40ch01:2941572..2947566+ go_terms:GO:0008152 functional_description:NAD dependent epimerase…
Solyc01g009080	35	similar to ( 149) AT2G21530 | Symbols: | forkhead-associated domain-containing protein / FHA domain-containing protein | chr2:9219372-9220464 FORWARDsimilar to ( 120) loc_os11g03390 12011.m28715 protein FHA domain containing protein, expressed genomic_reference:SL2.40ch01 gene_region:3091052-3093978 transcript_region:SL2.40ch01:3091052..3093978+ functional_description:FHA domain containing protei…
Solyc01g010800	35	functional_description:Unknown Protein
Solyc01g011430	35	similar to ( 457) AT3G49210 | Symbols: | unknown protein | chr3:18238216-18241161 REVERSEsimilar to ( 406) loc_os05g48260 12005.m08897 protein expressed proteinDUF1298 genomic_reference:SL2.40ch01 gene_region:9218936-9221367 transcript_region:SL2.40ch01:9218936..9221367- functional_description:Diacylglycerol O-acyltransferase (AHRD V1 ***- A5UWY0_ROSS1)
Solyc01g014980	35	functional_description:Unknown Protein
Solyc01g015070	35	functional_description:Unknown Protein
Solyc01g018010	35	functional_description:Unknown Protein
Solyc01g020330	35	functional_description:Unknown Protein
Solyc01g044240	35	functional_description:Unknown Protein
Solyc01g044370	35	similar to ( 229) AT1G30910 | Symbols: | molybdenum cofactor sulfurase family protein | chr1:11000912-11002801 FORWARDsimilar to ( 215) loc_os09g38777 12009.m60100 protein mo-molybdopterin cofactor sulfurase, putative, expressed COG3217 evidence_code:10F0H1E0IEG genomic_reference:SL2.40ch01 gene_region:38355048-38357065 transcript_region:SL2.40ch01:38355048..38357065- go_terms:GO:0005515 function…
Solyc01g056370	35	functional_description:Unknown Protein
Solyc01g056830	35	functional_description:Syntaxin (Fragment)
Solyc01g057640	35	functional_description:Unknown Protein
Solyc01g060450	35	similar to ( 224) AT5G49320 | Symbols: | unknown protein | chr5:19995083-19996214 REVERSEsimilar to ( 117) loc_os01g14960 12001.m08097 protein expressed protein genomic_reference:SL2.40ch01 gene_region:63841510-63843144 transcript_region:SL2.40ch01:63841510..63843144+ functional_description:Unknown Protein
Solyc01g066120	35	functional_description:Glucosyltransferase
Solyc01g066150	35	functional_description:Glucosyltransferase
Solyc01g066630	35	functional_description:Unknown Protein
Solyc01g073860	35	similar to ( 149) AT2G28270 | Symbols: | DC1 domain-containing protein | chr2:12053652-12054398 FORWARD genomic_reference:SL2.40ch01 gene_region:70442024-70442791 transcript_region:SL2.40ch01:70442024..70442791- functional_description:CHP-rich zinc finger protein (AHRD V1 **-- C8CBB1_WHEAT)
Solyc01g086660	35	functional_description:Unknown Protein
Solyc01g086670	35	functional_description:Unknown Protein
Solyc01g087580	35	functional_description:Unknown Protein
Solyc01g090330	35	functional_description:Unknown Protein
Solyc01g090980	35	functional_description:Unknown Protein
Solyc01g091490	35	functional_description:Unknown Protein
Solyc01g094160	35	functional_description:Unknown Protein
Solyc01g095530	35	similar to (82.8) AT5G41761 | Symbols: | unknown protein | chr5:16711437-16711742 FORWARDsimilar to (84.3) loc_os02g15860 12002.m100163 protein expressed protein genomic_reference:SL2.40ch01 gene_region:78523066-78523612 transcript_region:SL2.40ch01:78523066..78523612- functional_description:Unknown Protein
Solyc01g096510	35	functional_description:Sigma factor binding protein 1
Solyc01g096970	35	functional_description:Unknown Protein
Solyc01g099490	35	functional_description:Unknown Protein
Solyc01g102950	35	similar to ( 748) AT2G32640 | Symbols: | unknown protein | chr2:13848495-13850811 REVERSEsimilar to ( 736) loc_os08g32630 12008.m26497 protein oxidoreductase, FAD-binding, putative, expressed genomic_reference:SL2.40ch01 gene_region:83364523-83371065 transcript_region:SL2.40ch01:83364523..83371065+ functional_description:FAD dependent oxidoreductase (AHRD V1 **-- B5VX05_SPIMA)
Solyc01g105770	35	functional_description:Unknown Protein
Solyc01g106520	35	functional_description:Unknown Protein
Solyc01g107460	35	similar to ( 160) AT2G15020 | Symbols: | unknown protein | chr2:6491706-6493286 REVERSEsimilar to ( 135) loc_os03g25850 12003.m07930 protein expressed protein genomic_reference:SL2.40ch01 gene_region:86769155-86770191 transcript_region:SL2.40ch01:86769155..86770191- functional_description:Unknown Protein
Solyc01g108220	35	functional_description:Unknown Protein
Solyc01g109610	35	similar to ( 260) AT1G19400 | Symbols: | unknown protein | chr1:6712222-6713676 REVERSEsimilar to ( 269) loc_os03g56420 12003.m35584 protein expressed protein genomic_reference:SL2.40ch01 gene_region:88270498-88272762 transcript_region:SL2.40ch01:88270498..88272762- functional_description:2-hydroxyacid dehydrongenase (Fragment) (AHRD V1 *-*- C6F725_PSEMZ)
Solyc01g110160	35	similar to ( 414) AT2G21385 | Symbols: | unknown protein | chr2:9150162-9151752 FORWARDsimilar to ( 392) loc_os09g36130 12009.m06562 protein expressed protein genomic_reference:SL2.40ch01 gene_region:88692307-88697480 transcript_region:SL2.40ch01:88692307..88697480- go_terms:GO:0055114 functional_description:Chromosome 11 contig 1 DNA sequence (AHRD V1 ***- Q00YQ5_OSTTA)
Solyc01g112060	35	similar to ( 633) AT4G35250 | Symbols: | vestitone reductase-related | chr4:16771401-16773269 REVERSEsimilar to ( 627) loc_os08g44000 12008.m08374 protein expressed protein NmrA COG0702 genomic_reference:SL2.40ch01 gene_region:89936997-89940250 transcript_region:SL2.40ch01:89936997..89940250- go_terms:GO:0008152 functional_description:NmrA family protein (AHRD V1 **-- B2J8Q2_NOSP7)
Solyc02g005050	35	functional_description:Unknown Protein
Solyc02g005110	35	functional_description:Unknown Protein
Solyc02g010680	35	functional_description:Unknown Protein
Solyc02g020990	35	functional_description:Unknown Protein
Solyc02g022880	35	functional_description:Unknown Protein
Solyc02g022900	35	functional_description:Unknown Protein
Solyc02g038680	35	similar to ( 250) loc_os01g32184 12001.m43473 protein tetratricopeptide repeat protein 5, putative, expressed evidence_code:10F0H0E0IEG genomic_reference:SL2.40ch02 gene_region:22022562-22028172 transcript_region:SL2.40ch02:22022562..22028172+ go_terms:GO:0005488 functional_description:Tetratricopeptide repeat protein 5 (AHRD V1 ***- TTC5_HUMAN)
Solyc02g055440	35	similar to ( 199) AT3G19800 | Symbols: | unknown protein | chr3:6876153-6877471 FORWARDsimilar to ( 139) loc_os04g44340 12004.m09393 protein expressed protein genomic_reference:SL2.40ch02 gene_region:26960778-26961988 transcript_region:SL2.40ch02:26960778..26961988+ functional_description:Genomic DNA chromosome 3 P1 clone MPN9 (AHRD V1 ***- Q9LT28_ARATH)
Solyc02g055470	35	similar to ( 156) AT3G19780 | Symbols: | LOCATED IN: endomembrane system
Solyc02g062730	35	functional_description:Unknown Protein
Solyc02g065020	35	similar to (84.3) AT5G66800 | Symbols: | unknown protein | chr5:26671433-26672116 FORWARD evidence_code:10F0H0E0IEG genomic_reference:SL2.40ch02 gene_region:30718020-30718665 transcript_region:SL2.40ch02:30718020..30718665+ functional_description:Unknown Protein
Solyc02g066990	35	functional_description:Unknown Protein
Solyc02g067050	35	similar to ( 342) AT3G29240 | Symbols: | unknown protein | chr3:11191780-11192868 FORWARDsimilar to ( 284) loc_os10g18370 12010.m04913 protein uncharacterized ACR, COG1678 family protein, expressedDUF179 PRK00228 genomic_reference:SL2.40ch02 gene_region:31869821-31871550 transcript_region:SL2.40ch02:31869821..31871550+ functional_description:Uncharacterized ACR COG1678 family protein (AHRD V1 **-…
Solyc02g068470	35	functional_description:Unknown Protein
Solyc02g069060	35	similar to (88.2) AT1G10155 | Symbols: ATPP2-A10 | ATPP2-A10 (PHLOEM PROTEIN 2-A10) | chr1:3327637-3328448 REVERSE genomic_reference:SL2.40ch02 gene_region:33611340-33612361 transcript_region:SL2.40ch02:33611340..33612361- go_terms:GO:0030246 functional_description:Phloem lectin (AHRD V1 --*- Q8LK67_9ROSI)
Solyc02g069730	35	similar to ( 177) AT5G44550 | Symbols: | integral membrane family protein | chr5:17942100-17943174 REVERSEsimilar to ( 144) loc_os12g41690 12012.m07950 protein plant integral membrane protein TIGR01569 containing protein, expressedDUF588 genomic_reference:SL2.40ch02 gene_region:34122815-34124375 transcript_region:SL2.40ch02:34122815..34124375+ functional_description:UPF0497 membrane protein 15 (A…
Solyc02g070590	35	functional_description:Unknown Protein
Solyc02g070800	35	similar to ( 306) loc_os05g49060 12005.m08976 protein expressed proteinDUF561 genomic_reference:SL2.40ch02 gene_region:34982396-34985095 transcript_region:SL2.40ch02:34982396..34985095- functional_description:Ycf23 protein (AHRD V1 ***- Q7NE74_GLOVI)
Solyc02g074600	35	functional_description:Unknown Protein
Solyc02g077940	35	functional_description:Unknown Protein
Solyc02g078250	35	similar to ( 105) AT4G03540 | Symbols: | integral membrane family protein | chr4:1570042-1571483 FORWARDDUF588 genomic_reference:SL2.40ch02 gene_region:37574876-37576211 transcript_region:SL2.40ch02:37574876..37576211- functional_description:UPF0497 membrane protein 9 (AHRD V1 ***- U4979_RICCO)
Solyc02g078870	35	functional_description:Unknown Protein
Solyc02g081540	35	functional_description:Genomic DNA chromosome 5 P1 clone MLF18
Solyc02g082980	35	similar to ( 135) AT4G35680 | Symbols: | unknown protein | chr4:16917938-16919749 FORWARDsimilar to (95.1) loc_os08g43750 12008.m08349 protein expressed proteinDUF241 evidence_code:10F0H1E0IEG genomic_reference:SL2.40ch02 gene_region:41150273-41151151 transcript_region:SL2.40ch02:41150273..41151151+ functional_description:CM0216.330.nc protein (AHRD V1 ***- B0BLI1_LOTJA)
Solyc02g083050	35	similar to ( 137) AT4G35690 | Symbols: | unknown protein | chr4:16921886-16922740 FORWARDDUF241 evidence_code:10F0H1E0IEG genomic_reference:SL2.40ch02 gene_region:41193246-41194061 transcript_region:SL2.40ch02:41193246..41194061+ functional_description:CM0216.330.nc protein (AHRD V1 ***- B0BLI1_LOTJA)
Solyc02g084130	35	functional_description:Unknown Protein
Solyc02g084290	35	functional_description:Unknown Protein
Solyc02g084960	35	similar to ( 123) AT5G66440 | Symbols: | unknown protein
Solyc02g085380	35	similar to ( 318) AT2G18460 | Symbols: LCV3 | LCV3 (like cov 3) | chr2:8001638-8002854 FORWARDsimilar to ( 317) loc_os05g45280 12005.m08653 protein COV1, putative, expressedDUF502 COG2928 genomic_reference:SL2.40ch02 gene_region:42885498-42887506 transcript_region:SL2.40ch02:42885498..42887506+ functional_description:Integral membrane protein (AHRD V1 **-- A8JE84_CHLRE)
Solyc02g086350	35	similar to ( 162) AT1G66840 | Symbols: | INVOLVED IN: biological_process unknown
Solyc02g087890	35	functional_description:Unknown Protein
Solyc02g090120	35	functional_description:Unknown Protein
Solyc02g090750	35	similar to ( 223) AT4G37020 | Symbols: | unknown protein | chr4:17445778-17447135 FORWARDsimilar to ( 214) loc_os10g25000 12010.m05451 protein expressed protein genomic_reference:SL2.40ch02 gene_region:46838035-46842708 transcript_region:SL2.40ch02:46838035..46842708- functional_description:ATP-dependent RNA helicase fal1 (AHRD V1 ***- B2WHT2_PYRTR)
Solyc02g091260	35	similar to ( 119) AT2G01300 | Symbols: | unknown protein | chr2:151221-151691 REVERSEsimilar to (99.0) loc_os01g03130 12001.m06952 protein expressed protein evidence_code:10F1H1E1IEG genomic_reference:SL2.40ch02 gene_region:47192370-47192804 transcript_region:SL2.40ch02:47192370..47192804- functional_description:Predicted by genscan and genefinder (AHRD V1 ***- Q9ZU37_ARATH)
Solyc02g092700	35	similar to ( 384) AT5G67370 | Symbols: | unknown protein | chr5:26877667-26879465 REVERSEsimilar to ( 346) loc_os03g32490 12003.m08490 protein expressed proteinDUF1230 genomic_reference:SL2.40ch02 gene_region:48271107-48274657 transcript_region:SL2.40ch02:48271107..48274657- functional_description:Ycf36 protein (AHRD V1 *-*- D4ZSA0_SPIPL)
Solyc02g094740	35	similar to (87.4) AT5G15510 | Symbols: | FUNCTIONS IN: molecular_function unknown
Solyc03g006290	35	similar to ( 203) AT5G46060 | Symbols: | unknown protein | chr5:18681533-18682459 FORWARDsimilar to ( 237) loc_os08g28970 12008.m06901 protein expressed proteinDUF599 genomic_reference:SL2.40ch03 gene_region:897708-899440 transcript_region:SL2.40ch03:897708..899440- functional_description:DUF599 family protein (AHRD V1 ***- Q8T1D5_DICDI)
Solyc03g006370	35	functional_description:Unknown Protein
Solyc03g006410	35	similar to ( 220) AT4G32480 | Symbols: | unknown protein | chr4:15676488-15677776 FORWARDsimilar to ( 185) loc_os01g54340 12001.m43190 protein plant-specific domain TIGR01615 family protein, expressedDUF506 genomic_reference:SL2.40ch03 gene_region:1009242-1011978 transcript_region:SL2.40ch03:1009242..1011978+ functional_description:Plant-specific domain TIGR01615 family protein (AHRD V1 ***- B6UD…
Solyc03g006540	35	similar to ( 123) AT2G01755 | Symbols: | unknown protein | chr2:332249-332770 REVERSEsimilar to (92.8) loc_os03g50530 12003.m101467 protein 3-deoxy-D-arabino-heptulosonate 7-phosphate, putative, expressed genomic_reference:SL2.40ch03 gene_region:1111307-1112418 transcript_region:SL2.40ch03:1111307..1112418- functional_description:Unknown Protein
Solyc03g013240	35	similar to ( 623) AT3G01060 | Symbols: | unknown protein | chr3:16831-18782 REVERSEsimilar to ( 601) loc_os05g43650 12005.m08492 protein expressed protein genomic_reference:SL2.40ch03 gene_region:3967763-3971439 transcript_region:SL2.40ch03:3967763..3971439+ functional_description:Homology to unknown gene (AHRD V1 ***- Q01H71_OSTTA)
Solyc03g034280	35	similar to (88.6) AT2G20700 | Symbols: | unknown protein | chr2:8925003-8925714 REVERSEsimilar to (84.7) loc_os02g48980 12002.m09932 protein GPI-anchored protein, putative, expressed genomic_reference:SL2.40ch03 gene_region:10304703-10306240 transcript_region:SL2.40ch03:10304703..10306240- functional_description:GPI-anchored protein (AHRD V1 ***- A2PZD8_IPONI)
Solyc03g044850	35	functional_description:Unknown Protein
Solyc03g044860	35	similar to ( 124) AT2G23690 | Symbols: | unknown protein | chr2:10072297-10075969 FORWARD evidence_code:10F0H1E0IEG genomic_reference:SL2.40ch03 gene_region:14677000-14677440 transcript_region:SL2.40ch03:14677000..14677440+ functional_description:Os01g0686000 protein (Fragment) (AHRD V1 **-- Q0JKB2_ORYSJ)
Solyc03g062710	35	similar to ( 267) AT1G55370 | Symbols: NDF5 | carbohydrate binding / catalytic | chr1:20674852-20676071 FORWARDsimilar to ( 278) loc_os03g53710 12003.m10341 protein aldose 1-epimerase family protein, expressed genomic_reference:SL2.40ch03 gene_region:29342362-29343967 transcript_region:SL2.40ch03:29342362..29343967- go_terms:GO:0005975 functional_description:Aldose 1-epimerase family protein expr…
Solyc03g065260	35	functional_description:Unknown Protein
Solyc03g082950	35	functional_description:Unknown Protein
Solyc03g091040	35	functional_description:Cortical cell-delineating protein
Solyc03g093340	35	similar to ( 153) AT4G25170 | Symbols: | FUNCTIONS IN: molecular_function unknown
Solyc03g093680	35	similar to ( 272) AT1G02140 | Symbols: MEE63, MAGO, HAP1 | MAGO (MAGO NASHI)
Solyc03g095330	35	functional_description:Unknown Protein
Solyc03g096410	35	functional_description:Unknown Protein
Solyc03g096420	35	functional_description:Unknown Protein
Solyc03g096430	35	functional_description:Unknown Protein
Solyc03g110990	35	functional_description:Unknown Protein
Solyc03g113810	35	functional_description:Unknown Protein
Solyc03g114040	35	similar to ( 806) AT4G14180 | Symbols: AtPRD1 | AtPRD1 (Arabidopsis thaliana Putative Recombination initiation Defect 1)
Solyc03g114250	35	similar to ( 385) AT5G62840 | Symbols: | phosphoglycerate/bisphosphoglycerate mutase family protein | chr5:25228296-25229672 REVERSEsimilar to ( 324) loc_os01g47190 12001.m10914 protein phosphoglycerate mutase family protein, expressed genomic_reference:SL2.40ch03 gene_region:58333902-58335830 transcript_region:SL2.40ch03:58333902..58335830+ go_terms:GO:0003824 functional_description:Phosphoglyce…
Solyc03g115280	35	functional_description:Unknown Protein
Solyc03g115600	35	functional_description:Unknown Protein
Solyc03g116820	35	similar to ( 202) AT3G15920 | Symbols: | phox (PX) domain-containing protein | chr3:5383768-5386955 REVERSEsimilar to ( 179) loc_os06g43560 12006.m08886 protein PX domain containing protein, expressed genomic_reference:SL2.40ch03 gene_region:60134878-60137848 transcript_region:SL2.40ch03:60134878..60137848- functional_description:Phox domain-containing protein (AHRD V1 ***- D7L4Y9_ARALY)
Solyc03g116930	35	similar to ( 165) AT1G15940 | Symbols: | binding | chr1:5473672-5478050 FORWARDsimilar to ( 131) loc_os06g17840 12006.m06496 protein HEAT repeat family protein, expressed genomic_reference:SL2.40ch03 gene_region:60253150-60260762 transcript_region:SL2.40ch03:60253150..60260762- functional_description:Sister chromatid cohesion protein PDS5 homolog B (AHRD V1 *-*- PDS5B_CHICK)
Solyc03g120410	35	similar to ( 270) AT1G64980 | Symbols: | unknown protein | chr1:24137840-24138619 REVERSEsimilar to ( 228) loc_os07g23120 12007.m29140 protein expressed protein evidence_code:10F0H1E1IEG genomic_reference:SL2.40ch03 gene_region:62869968-62870444 transcript_region:SL2.40ch03:62869968..62870444+ functional_description:Hypothetical conserved protein (AHRD V1 ***- Q2K5X5_RHIEC)
Solyc03g120790	35	functional_description:Unknown Protein
Solyc03g121010	35	functional_description:Unknown Protein
Solyc03g121190	35	functional_description:Unknown Protein
Solyc03g121340	35	functional_description:Unknown Protein
Solyc03g121350	35	similar to ( 789) AT1G73020 | Symbols: | unknown protein | chr1:27469714-27473181 REVERSEsimilar to ( 796) loc_os01g51040 12001.m11285 protein expressed protein DUF590 genomic_reference:SL2.40ch03 gene_region:63518526-63524599 transcript_region:SL2.40ch03:63518526..63524599- functional_description:Anoctamin-like protein (AHRD V1 ***- D0MXY8_PHYIN)
Solyc04g007810	35	functional_description:Unknown Protein
Solyc04g011770	35	functional_description:Unknown Protein
Solyc04g014290	35	functional_description:Unknown Protein
Solyc04g014320	35	functional_description:Unknown Protein
Solyc04g014330	35	functional_description:Unknown Protein
Solyc04g014770	35	functional_description:Unknown Protein
Solyc04g015820	35	functional_description:Unknown Protein
Solyc04g017740	35	functional_description:Unknown Protein
Solyc04g018080	35	functional_description:Unknown Protein
Solyc04g019310	35	similar to (97.1) AT3G50120 | Symbols: | unknown protein | chr3:18585157-18587246 REVERSEsimilar to ( 107) loc_os12g29650 12012.m06779 protein expressed proteinDUF247 evidence_code:10F0H0E0IEG genomic_reference:SL2.40ch04 gene_region:11575837-11576604 transcript_region:SL2.40ch04:11575837..11576604+ functional_description:Os06g0524700 protein (Fragment) (AHRD V1 ***- Q0DBU9_ORYSJ)
Solyc04g024780	35	similar to ( 147) AT1G70420 | Symbols: | unknown protein | chr1:26539840-26540658 REVERSEDUF1645 evidence_code:10F0H1E0IEG genomic_reference:SL2.40ch04 gene_region:14567364-14568377 transcript_region:SL2.40ch04:14567364..14568377- functional_description:Unknown Protein
Solyc04g025450	35	functional_description:Adenosine monophosphate binding protein 1 AMPBP1
Solyc04g026250	35	functional_description:Unknown Protein
Solyc04g040010	35	functional_description:Unknown Protein
Solyc04g047850	35	functional_description:Unknown Protein
Solyc04g051100	35	functional_description:Unknown Protein
Solyc04g058010	35	functional_description:Unknown Protein
Solyc04g071100	35	functional_description:Unknown Protein
Solyc04g074650	35	functional_description:Unknown Protein
Solyc04g074680	35	functional_description:Unknown Protein
Solyc04g074920	35	similar to ( 453) AT4G33590 | Symbols: | unknown protein | chr4:16142585-16143985 REVERSEsimilar to ( 393) loc_os09g29160 12009.m06067 protein expressed protein genomic_reference:SL2.40ch04 gene_region:58415736-58417441 transcript_region:SL2.40ch04:58415736..58417441+ functional_description:Unknown Protein
Solyc04g076440	35	functional_description:Unknown Protein
Solyc04g077750	35	functional_description:Unknown Protein
Solyc04g077860	35	similar to ( 414) AT3G03990 | Symbols: | esterase/lipase/thioesterase family protein | chr3:1033788-1034591 FORWARDsimilar to ( 395) loc_os03g10620 12003.m35082 protein sigma factor sigB regulation protein rsbQ, putative, expressedMhpC genomic_reference:SL2.40ch04 gene_region:60335672-60337954 transcript_region:SL2.40ch04:60335672..60337954- go_terms:GO:0016787 functional_description:Hydrolase al…
Solyc04g077930	35	similar to ( 654) AT1G27752 | Symbols: | FUNCTIONS IN: molecular_function unknown
Solyc04g078100	35	functional_description:Unknown Protein
Solyc04g078170	35	similar to ( 618) AT5G43120 | Symbols: | tetratricopeptide repeat (TPR)-containing protein | chr5:17312602-17314368 FORWARDsimilar to ( 562) loc_os05g34820 12005.m07712 protein expressed protein evidence_code:10F0H1E0IEG genomic_reference:SL2.40ch04 gene_region:60569012-60571652 transcript_region:SL2.40ch04:60569012..60571652- go_terms:GO:0005488 functional_description:Tetratricopeptide repeat-co…
Solyc04g078450	35	functional_description:Unknown Protein
Solyc04g081700	35	functional_description:Unknown Protein
Solyc04g082910	35	functional_description:Unknown Protein
Solyc05g005230	35	similar to ( 103) AT1G10657 | Symbols: | unknown protein | chr1:3530652-3531572 FORWARD genomic_reference:SL2.40ch05 gene_region:189311-190275 transcript_region:SL2.40ch05:189311..190275+ functional_description:Uncharacterized plant-specific domain TIGR01589 family protein (AHRD V1 *-*- Q60CZ4_SOLDE)
Solyc05g006300	35	functional_description:Unknown Protein
Solyc05g006390	35	functional_description:Unknown Protein
Solyc05g006440	35	similar to ( 100) AT3G17930 | Symbols: | unknown protein | chr3:6142307-6143246 REVERSEsimilar to (95.1) loc_os01g59080 12001.m12047 protein expressed protein genomic_reference:SL2.40ch05 gene_region:1069478-1072256 transcript_region:SL2.40ch05:1069478..1072256- functional_description:Homology to unknown gene (AHRD V1 *--- Q00X05_OSTTA)
Solyc05g008150	35	functional_description:Metallocarboxypeptidase inhibitor
Solyc05g008360	35	similar to ( 127) AT2G01300 | Symbols: | unknown protein | chr2:151221-151691 REVERSEsimilar to (93.6) loc_os01g03130 12001.m06952 protein expressed protein evidence_code:10F0H1E1IEG genomic_reference:SL2.40ch05 gene_region:2720439-2720873 transcript_region:SL2.40ch05:2720439..2720873+ functional_description:Predicted by genscan and genefinder (AHRD V1 ***- Q9ZU37_ARATH)
Solyc05g009490	35	functional_description:Unknown Protein
Solyc05g009650	35	functional_description:Unknown Protein
Solyc05g010010	35	similar to ( 237) AT3G25640 | Symbols: | unknown protein | chr3:9333775-9334578 FORWARDsimilar to ( 228) loc_os05g50160 12005.m09085 protein plant-specific domain TIGR01570 family protein, expressedDUF617 evidence_code:10F0H1E1IEG genomic_reference:SL2.40ch05 gene_region:4215012-4215788 transcript_region:SL2.40ch05:4215012..4215788- functional_description:Plant-specific domain TIGR01570 family pr…
Solyc05g012320	35	similar to ( 329) AT5G63010 | Symbols: | WD-40 repeat family protein | chr5:25281739-25282967 FORWARDsimilar to ( 293) loc_os04g42880 12004.m09253 protein expressed protein evidence_code:10F0H1E0IEG genomic_reference:SL2.40ch05 gene_region:5585354-5586434 transcript_region:SL2.40ch05:5585354..5586434- go_terms:GO:0000166 functional_description:WD-40 repeat family protein (AHRD V1 **-- D7MND7_ARAL…
Solyc05g012350	35	similar to ( 427) AT1G13820 | Symbols: | hydrolase, alpha/beta fold family protein | chr1:4735622-4737617 FORWARDsimilar to ( 311) loc_os07g41080 12007.m08345 protein hydrolase, alpha/beta fold family protein MhpC genomic_reference:SL2.40ch05 gene_region:5613049-5616480 transcript_region:SL2.40ch05:5613049..5616480+ go_terms:GO:0003824 functional_description:Hydrolase alpha/beta fold family prote…
Solyc05g013330	35	functional_description:Unknown Protein
Solyc05g014300	35	functional_description:Unknown Protein
Solyc05g015410	35	functional_description:Unknown Protein
Solyc05g015700	35	similar to (89.4) AT3G48660 | Symbols: | unknown protein | chr3:18029659-18030133 FORWARDsimilar to (85.5) loc_os11g30360 12011.m06945 protein expressed protein evidence_code:10F0H1E0IEG genomic_reference:SL2.40ch05 gene_region:11752540-11752749 transcript_region:SL2.40ch05:11752540..11752749+ functional_description:Os02g0508100 protein (Fragment) (AHRD V1 ***- Q0E0Z9_ORYSJ)
Solyc05g021070	35	functional_description:O-glucosyltransferase 3
Solyc05g021510	35	functional_description:Unknown Protein
Solyc05g023910	35	functional_description:Unknown Protein
Solyc05g024430	35	similar to ( 108) AT4G13500 | Symbols: | unknown protein | chr4:7856987-7857874 REVERSEsimilar to ( 108) loc_os03g39830 12003.m09066 protein expressed protein genomic_reference:SL2.40ch05 gene_region:31716103-31717615 transcript_region:SL2.40ch05:31716103..31717615- functional_description:Unknown Protein
Solyc05g025670	35	functional_description:Unknown Protein
Solyc05g039940	35	functional_description:Unknown Protein
Solyc05g041430	35	similar to ( 160) AT2G04790 | Symbols: | unknown protein | chr2:1679528-1680020 FORWARDsimilar to ( 125) loc_os02g37600 12002.m08848 protein expressed protein genomic_reference:SL2.40ch05 gene_region:50848963-50851647 transcript_region:SL2.40ch05:50848963..50851647+ functional_description:Unknown Protein
Solyc05g043410	35	functional_description:Unknown Protein
Solyc05g050660	35	functional_description:Unknown Protein
Solyc05g051430	35	similar to ( 120) AT5G65400 | Symbols: | unknown protein | chr5:26131448-26133062 FORWARDsimilar to ( 117) loc_os04g37710 12004.m08760 protein expressed protein genomic_reference:SL2.40ch05 gene_region:60898279-60903096 transcript_region:SL2.40ch05:60898279..60903096- functional_description:Ovarian cancer-associated gene 2 protein homolog (AHRD V1 ***- B5X7T4_SALSA)
Solyc05g053060	35	functional_description:Unknown Protein
Solyc05g054090	35	functional_description:Unknown Protein
Solyc05g054750	35	functional_description:Plant-specific domain TIGR01589 family protein
Solyc06g009810	35	functional_description:Unknown Protein
Solyc06g010170	35	similar to ( 548) AT2G28310 | Symbols: | unknown protein | chr2:12085773-12087888 FORWARDsimilar to ( 528) loc_os05g01760 12005.m04713 protein lysine ketoglutarate reductase trans-splicing related 1, putative, expressedDUF707 genomic_reference:SL2.40ch06 gene_region:5289009-5295897 transcript_region:SL2.40ch06:5289009..5295897- functional_description:Lysine ketoglutarate reductase trans-splicing …
Solyc06g036550	35	functional_description:Unknown Protein
Solyc06g050340	35	functional_description:Unknown Protein
Solyc06g053170	35	functional_description:Cytochrome b5
Solyc06g060700	35	functional_description:Unknown Protein
Solyc06g061100	35	similar to ( 504) AT4G17970 | Symbols: | unknown protein | chr4:9975482-9977722 FORWARDsimilar to ( 473) loc_os10g42180 12010.m06973 protein ALMT1, putative, expressed UPF0005 genomic_reference:SL2.40ch06 gene_region:35505484-35510383 transcript_region:SL2.40ch06:35505484..35510383- go_terms:GO:0008509 functional_description:Aluminum-activated malate transporter (Fragment) (AHRD V1 *--* C6EP55_SE…
Solyc06g063390	35	functional_description:Wound-induced basic protein
Solyc06g064900	35	functional_description:Unknown Protein
Solyc06g065050	35	similar to ( 199) AT1G72100 | Symbols: | late embryogenesis abundant domain-containing protein / LEA domain-containing protein | chr1:27127250-27128811 FORWARD evidence_code:10F0H1E0IEG genomic_reference:SL2.40ch06 gene_region:36958423-36959849 transcript_region:SL2.40ch06:36958423..36959849- functional_description:Transmembrane protein 205 (AHRD V1 *-*- TM205_MOUSE)
Solyc06g065960	35	functional_description:Unknown Protein
Solyc06g066420	35	functional_description:Cold induced protein-like
Solyc06g068160	35	similar to ( 368) AT1G15330 | Symbols: | CBS domain-containing protein | chr1:5274368-5275499 FORWARDsimilar to ( 308) loc_os02g06410 12002.m05989 protein pv42p, putative, expressed CBS_pair_29 genomic_reference:SL2.40ch06 gene_region:38629781-38631465 transcript_region:SL2.40ch06:38629781..38631465- functional_description:5&apos-AMP-activated protein kinase subunit gamma-3 (AHRD V1 **-- B1PM77_S…
Solyc06g072840	35	functional_description:Seed specific protein Bn15D1B
Solyc06g073040	35	functional_description:Unknown Protein
Solyc06g073970	35	similar to ( 365) AT3G52060 | Symbols: | unknown protein | chr3:19310987-19312027 REVERSEsimilar to ( 342) loc_os03g44580 12003.m35334 protein expressed proteinDUF266 evidence_code:10F0H1E1IEG genomic_reference:SL2.40ch06 gene_region:42111866-42112939 transcript_region:SL2.40ch06:42111866..42112939- go_terms:GO:0005515 functional_description:AT5G22070 protein (Fragment) (AHRD V1 ***- B9DHZ2_ARATH)
Solyc06g075970	35	similar to ( 694) AT2G28780 | Symbols: | unknown protein | chr2:12340099-12343281 REVERSEsimilar to ( 303) loc_os12g01020 12012.m04107 protein conserved hypothetical protein genomic_reference:SL2.40ch06 gene_region:43547530-43550801 transcript_region:SL2.40ch06:43547530..43550801- functional_description:Unknown Protein
Solyc06g082020	35	functional_description:Unknown Protein
Solyc06g082570	35	functional_description:Unknown Protein
Solyc07g005410	35	similar to ( 148) AT5G58005 | Symbols: | unknown protein | chr5:23482234-23482757 FORWARDsimilar to ( 141) loc_os08g34270 12008.m26504 protein expressed protein genomic_reference:SL2.40ch07 gene_region:317845-319328 transcript_region:SL2.40ch07:317845..319328- functional_description:Unknown Protein
Solyc07g005910	35	similar to ( 162) AT5G57830 | Symbols: | unknown protein | chr5:23429406-23430860 REVERSEDUF593 genomic_reference:SL2.40ch07 gene_region:748702-750452 transcript_region:SL2.40ch07:748702..750452+ functional_description:IFA-binding protein (AHRD V1 *-*- Q9CAC4_ARATH)
Solyc07g006020	35	similar to ( 359) AT4G30850 | Symbols: HHP2 | HHP2 (HEPTAHELICAL TRANSMEMBRANE PROTEIN2)
Solyc07g006040	35	similar to (97.4) AT4G30845 | Symbols: | unknown protein | chr4:15019895-15020319 FORWARDsimilar to (82.0) loc_os03g11250 12003.m06576 protein expressed protein genomic_reference:SL2.40ch07 gene_region:889320-890200 transcript_region:SL2.40ch07:889320..890200- functional_description:Unknown Protein
Solyc07g006420	35	functional_description:Unknown Protein
Solyc07g007070	35	functional_description:Unknown Protein
Solyc07g007240	35	functional_description:Metallocarboxypeptidase inhibitor
Solyc07g008470	35	similar to ( 194) AT5G57170 | Symbols: | macrophage migration inhibitory factor family protein / MIF family protein | chr5:23162201-23163140 REVERSEsimilar to ( 147) loc_os06g48600 12006.m09386 protein macrophage migration inhibitory factor, putative, expressed MIF genomic_reference:SL2.40ch07 gene_region:3375701-3379146 transcript_region:SL2.40ch07:3375701..3379146- go_terms:GO:0004167 functiona…
Solyc07g009030	35	functional_description:Unknown Protein
Solyc07g009040	35	functional_description:Unknown Protein
Solyc07g009050	35	functional_description:Unknown Protein
Solyc07g009070	35	functional_description:Unknown Protein
Solyc07g009080	35	functional_description:Unknown Protein
Solyc07g009090	35	functional_description:Unknown Protein
Solyc07g009230	35	functional_description:Unknown Protein
Solyc07g009280	35	functional_description:Unknown Protein
Solyc07g016160	35	functional_description:Unknown Protein
Solyc07g016210	35	similar to (80.1) OSS2_PEA Organ-specific protein S2 - Pisum sativum (Garden pea) evidence_code:10F0H0E0IEG genomic_reference:SL2.40ch07 gene_region:6483974-6485166 transcript_region:SL2.40ch07:6483974..6485166+ functional_description:Organ-specific protein S2 (AHRD V1 *-*- OSS2_PEA)
Solyc07g016220	35	functional_description:Unknown Protein
Solyc07g017980	35	functional_description:Unknown Protein
Solyc07g032020	35	functional_description:Unknown Protein
Solyc07g040660	35	functional_description:Unknown Protein
Solyc07g041890	35	similar to ( 125) AT2G06005 | Symbols: FIP1 | unknown protein | chr2:2332583-2336022 FORWARDsimilar to (89.4) loc_os02g53780 12002.m33464 protein expressed protein evidence_code:10F0H1E0IEG genomic_reference:SL2.40ch07 gene_region:51781288-51785289 transcript_region:SL2.40ch07:51781288..51785289- functional_description:Unknown Protein
Solyc07g042400	35	functional_description:Unknown Protein
Solyc07g042850	35	functional_description:Unknown Protein
Solyc07g043090	35	functional_description:Unknown Protein
Solyc07g045530	35	functional_description:Unknown Protein
Solyc07g052360	35	similar to ( 362) AT1G61900 | Symbols: | unknown protein | chr1:22882561-22884722 REVERSEsimilar to ( 344) loc_os07g01240 12007.m079591 protein expressed protein evidence_code:10F0H1E0IEG genomic_reference:SL2.40ch07 gene_region:58197046-58200556 transcript_region:SL2.40ch07:58197046..58200556+ functional_description:Uncharacterized GPI-anchored protein At1g61900 (AHRD V1 ***- UGPI6_ARATH)
Solyc07g052740	35	functional_description:Storekeeper protein
Solyc07g054790	35	functional_description:Wound induced protein
Solyc07g065420	35	similar to ( 282) AT5G06990 | Symbols: | unknown protein | chr5:2169699-2170484 FORWARDsimilar to ( 225) loc_os01g59200 12001.m12057 protein plant-specific domain TIGR01570 family protein, expressedDUF617 evidence_code:10F0H1E1IEG genomic_reference:SL2.40ch07 gene_region:64410110-64410823 transcript_region:SL2.40ch07:64410110..64410823- functional_description:Plant-specific domain TIGR01570 famil…
Solyc07g065600	35	similar to ( 131) AT5G55820 | Symbols: | unknown protein | chr5:22586287-22594035 FORWARD genomic_reference:SL2.40ch07 gene_region:64517382-64527961 transcript_region:SL2.40ch07:64517382..64527961+ functional_description:Genomic DNA chromosome 5 P1 clone MDF20 (AHRD V1 *-*- Q9FM57_ARATH)
Solyc07g066590	35	functional_description:Unknown Protein
Solyc08g006290	35	functional_description:Unknown Protein
Solyc08g007740	35	functional_description:Unknown Protein
Solyc08g008360	35	similar to (82.0) AT3G61920 | Symbols: | unknown protein | chr3:22932638-22933201 REVERSE genomic_reference:SL2.40ch08 gene_region:2784028-2785741 transcript_region:SL2.40ch08:2784028..2785741- functional_description:Unknown Protein
Solyc08g016440	35	functional_description:Unknown Protein
Solyc08g022060	35	functional_description:Unknown Protein
Solyc08g022100	35	functional_description:Unknown Protein
Solyc08g044230	35	functional_description:Unknown Protein
Solyc08g048400	35	functional_description:Unknown Protein
Solyc08g062290	35	functional_description:Unknown Protein
Solyc08g065460	35	functional_description:Unknown Protein
Solyc08g066460	35	similar to ( 120) AT2G25780 | Symbols: | unknown protein | chr2:10995169-10995923 FORWARDsimilar to (97.4) loc_os05g44410 12005.m08567 protein conserved hypothetical proteinDUF1677 evidence_code:10F0H1E0IEG genomic_reference:SL2.40ch08 gene_region:52319289-52320007 transcript_region:SL2.40ch08:52319289..52320007+ functional_description:Unknown Protein
Solyc08g066910	35	functional_description:Unknown Protein
Solyc08g067240	35	similar to ( 362) AT2G26270 | Symbols: | unknown protein | chr2:11184739-11187659 FORWARDsimilar to ( 429) loc_os09g26870 12009.m21993 protein BRCA1 C Terminus domain containing protein, expressed genomic_reference:SL2.40ch08 gene_region:53474309-53480890 transcript_region:SL2.40ch08:53474309..53480890- go_terms:GO:0005622 functional_description:DNA topoisomerase 2-binding protein 1 (AHRD V1 *---…
Solyc08g068850	35	functional_description:Proton pump interactor 1
Solyc08g068930	35	functional_description:Unknown Protein
Solyc08g074630	35	similar to (1001) PPOB_SOLTU Catechol oxidase B, chloroplast precursor (EC 1.10.3.1) (Polyphenol oxidase) (PPO) (Fragment) - Solanum tuberosum (Potato)similar to ( 357) loc_os04g53300 12004.m10221 protein polyphenol oxidase II, chloroplast precursor, putative, expressedTyrosinase evidence_code:10F1H1E1IEG genomic_reference:SL2.40ch08 gene_region:55921673-55923436 transcript_region:SL2.40ch08:5592…
Solyc08g074690	35	similar to ( 521) PPOB_SOLTU Catechol oxidase B, chloroplast precursor (EC 1.10.3.1) (Polyphenol oxidase) (PPO) (Fragment) - Solanum tuberosum (Potato)similar to ( 393) loc_os04g53300 12004.m10221 protein polyphenol oxidase II, chloroplast precursor, putative, expressedTyrosinase genomic_reference:SL2.40ch08 gene_region:56016134-56018999 transcript_region:SL2.40ch08:56016134..56018999- go_terms:G…
Solyc08g074890	35	functional_description:Unknown Protein
Solyc08g074910	35	functional_description:Unknown Protein
Solyc08g075150	35	similar to ( 208) AT5G45310 | Symbols: | unknown protein | chr5:18359373-18360796 REVERSEsimilar to ( 109) loc_os01g73110 12001.m13340 protein expressed protein genomic_reference:SL2.40ch08 gene_region:56464526-56467946 transcript_region:SL2.40ch08:56464526..56467946- functional_description:Genomic DNA chromosome 5 TAC clone K9E15 (AHRD V1 *-*- Q9FH79_ARATH)
Solyc08g076290	35	similar to ( 630) AT1G32080 | Symbols: | membrane protein, putative | chr1:11537572-11539756 REVERSEsimilar to ( 537) loc_os10g42780 12010.m22039 protein lrgB-like family protein, expressedLrgB LrgB genomic_reference:SL2.40ch08 gene_region:57425191-57429464 transcript_region:SL2.40ch08:57425191..57429464- go_terms:GO:0016020 functional_description:Unknown Protein
Solyc08g078030	35	similar to ( 167) AT5G02890 | Symbols: | transferase family protein | chr5:670207-671454 REVERSEsimilar to ( 110) loc_os04g46140 12004.m09565 protein transferase, putative, expressed genomic_reference:SL2.40ch08 gene_region:59068934-59071763 transcript_region:SL2.40ch08:59068934..59071763- go_terms:GO:0016747 functional_description:Hydroxycinnamoyl CoA shikimate/quinate hydroxycinnamoyltransferas…
Solyc08g078900	35	functional_description:Cortical cell-delineating protein
Solyc08g079240	35	similar to ( 224) AT1G62780 | Symbols: | unknown protein | chr1:23249349-23251066 REVERSEsimilar to ( 206) loc_os04g01540 12004.m05471 protein expressed protein genomic_reference:SL2.40ch08 gene_region:60020025-60025240 transcript_region:SL2.40ch08:60020025..60025240- functional_description:Homology to unknown gene (AHRD V1 *-*- Q01GV2_OSTTA)
Solyc08g081440	35	functional_description:Unknown Protein
Solyc08g081660	35	functional_description:Unknown Protein
Solyc08g082160	35	similar to ( 115) loc_os01g12110 12001.m07826 protein expressed protein genomic_reference:SL2.40ch08 gene_region:62189308-62190294 transcript_region:SL2.40ch08:62189308..62190294- functional_description:Unknown Protein
Solyc08g082400	35	similar to ( 155) AT4G23890 | Symbols: | unknown protein | chr4:12420593-12421345 REVERSEsimilar to ( 116) loc_os07g09800 12007.m05435 protein expressed protein evidence_code:10F0H1E1IEG genomic_reference:SL2.40ch08 gene_region:62383099-62383851 transcript_region:SL2.40ch08:62383099..62383851- functional_description:Genome sequencing data contig C313 (AHRD V1 *-*- A8YHF7_MICAE)
Solyc09g005020	35	functional_description:Unknown Protein
Solyc09g005430	35	functional_description:Unknown Protein
Solyc09g005480	35	functional_description:F-box family protein
Solyc09g005510	35	functional_description:Unknown Protein
Solyc09g005570	35	functional_description:Unknown Protein
Solyc09g005730	35	functional_description:Plant-specific domain TIGR01589 family protein
Solyc09g006000	35	similar to ( 178) AT5G02710 | Symbols: | unknown protein | chr5:612628-613480 FORWARDsimilar to ( 151) loc_os03g24844 12003.m78866 protein expressed protein genomic_reference:SL2.40ch09 gene_region:679753-681517 transcript_region:SL2.40ch09:679753..681517- functional_description:Fe-S-cluster oxidoreductase-like (AHRD V1 ***- D8LKL6_ECTSI)
Solyc09g007090	35	functional_description:Unknown Protein
Solyc09g007380	35	similar to ( 623) AT5G02970 | Symbols: | hydrolase, alpha/beta fold family protein | chr5:695391-697412 FORWARDsimilar to ( 536) loc_os03g17900 12003.m07215 protein catalytic/ hydrolase, putative, expressed genomic_reference:SL2.40ch09 gene_region:972929-976824 transcript_region:SL2.40ch09:972929..976824+ go_terms:GO:0016787 functional_description:Hydrolase alpha/beta fold family protein (AHRD V1…
Solyc09g008590	35	functional_description:Unknown Protein
Solyc09g010540	35	functional_description:Unknown Protein
Solyc09g015100	35	functional_description:Unknown Protein
Solyc09g015140	35	functional_description:Unknown Protein
Solyc09g015450	35	functional_description:Unknown Protein
Solyc09g018770	35	functional_description:Unknown Protein
Solyc09g018890	35	similar to ( 164) AT2G04039 | Symbols: | unknown protein | chr2:1333464-1334457 FORWARD genomic_reference:SL2.40ch09 gene_region:17714897-17716024 transcript_region:SL2.40ch09:17714897..17716024+ functional_description:Genome sequencing data contig C320 (AHRD V1 ***- A8YJ83_MICAE)
Solyc09g055550	35	functional_description:Unknown Protein
Solyc09g061870	35	functional_description:Unknown Protein
Solyc09g064750	35	functional_description:Unknown Protein
Solyc09g065530	35	functional_description:Unknown Protein
Solyc09g065750	35	similar to ( 217) AT1G03055 | Symbols: | unknown protein | chr1:710912-711763 REVERSEsimilar to ( 251) loc_os11g37650 12011.m07610 protein conserved hypothetical protein genomic_reference:SL2.40ch09 gene_region:59623251-59628604 transcript_region:SL2.40ch09:59623251..59628604- functional_description:Homology to unknown gene (AHRD V1 ***- Q014B2_OSTTA)
Solyc09g073040	35	functional_description:Unknown Protein
Solyc09g074450	35	functional_description:Unknown Protein
Solyc09g074500	35	functional_description:Unknown Protein
Solyc09g082810	35	functional_description:Unknown Protein
Solyc09g082820	35	functional_description:Unknown Protein
Solyc09g083190	35	similar to ( 248) AT5G43750 | Symbols: | unknown protein | chr5:17580100-17581145 REVERSEsimilar to ( 228) loc_os01g70400 12001.m43437 protein expressed protein genomic_reference:SL2.40ch09 gene_region:64266291-64268554 transcript_region:SL2.40ch09:64266291..64268554+ functional_description:Genomic DNA chromosome 5 P1 clone MQD19 (AHRD V1 ***- Q9FG89_ARATH)
Solyc09g091380	35	functional_description:Unknown Protein
Solyc09g092740	35	functional_description:Unknown Protein
Solyc09g092750	35	functional_description:Unknown Protein
Solyc09g097810	35	functional_description:SAR8.2 protein
Solyc10g005190	35	similar to (99.0) AT4G20190 | Symbols: | unknown protein | chr4:10906508-10907677 REVERSE evidence_code:10F0H0E0IEG genomic_reference:SL2.40ch10 gene_region:146046-147059 transcript_region:SL2.40ch10:146046..147059+ functional_description:Unknown Protein
Solyc10g005470	35	similar to ( 150) AT4G21445 | Symbols: | unknown protein | chr4:11424781-11425590 FORWARDsimilar to ( 144) loc_os04g54320 12004.m10323 protein expressed protein genomic_reference:SL2.40ch10 gene_region:349301-350998 transcript_region:SL2.40ch10:349301..350998+ functional_description:Unknown Protein
Solyc10g007490	35	similar to (83.6) AT3G14760 | Symbols: | unknown protein | chr3:4956440-4957045 FORWARD evidence_code:10F0H0E0IEG genomic_reference:SL2.40ch10 gene_region:1828352-1829774 transcript_region:SL2.40ch10:1828352..1829774- functional_description:Unknown Protein
Solyc10g007670	35	similar to ( 154) AT2G33180 | Symbols: | unknown protein | chr2:14066479-14067314 FORWARDsimilar to ( 148) loc_os09g30410 12009.m06192 protein expressed protein genomic_reference:SL2.40ch10 gene_region:1944125-1945603 transcript_region:SL2.40ch10:1944125..1945603+ go_terms:GO:0016226 functional_description:Unknown Protein
Solyc10g007790	35	functional_description:Unknown Protein
Solyc10g008040	35	functional_description:Seed biotin-containing protein SBP65
Solyc10g008370	35	functional_description:Unknown Protein
Solyc10g008380	35	functional_description:Unknown Protein
Solyc10g044720	35	functional_description:Unknown Protein
Solyc10g044920	35	functional_description:Unknown Protein
Solyc10g045650	35	functional_description:Unknown Protein
Solyc10g074830	35	similar to ( 125) AT5G52980 | Symbols: | unknown protein | chr5:21482329-21483642 REVERSEsimilar to (97.8) loc_os02g13200 12002.m33621 protein expressed protein evidence_code:10F0H1E1IEG genomic_reference:SL2.40ch10 gene_region:57865317-57866527 transcript_region:SL2.40ch10:57865317..57866527- functional_description:Os02g0225300 protein (Fragment) (AHRD V1 *-*- Q0E2N4_ORYSJ)
Solyc10g080050	35	similar to ( 213) AT2G41660 | Symbols: MIZ1 | MIZ1 (mizu-kussei 1) | chr2:17367945-17368838 FORWARDsimilar to ( 179) loc_os02g47980 12002.m09832 protein plant-specific domain TIGR01570 family protein, expressedDUF617 evidence_code:10F0H1E0IEG genomic_reference:SL2.40ch10 gene_region:60779511-60780278 transcript_region:SL2.40ch10:60779511..60780278+ functional_description:Plant-specific domain TIG…
Solyc10g080250	35	functional_description:Unknown Protein
Solyc10g080380	35	functional_description:Unknown Protein
Solyc10g080670	35	functional_description:Unknown Protein
Solyc10g085080	35	similar to ( 192) AT3G09050 | Symbols: | unknown protein | chr3:2764860-2765907 FORWARDsimilar to ( 162) loc_os01g63410 12001.m12457 protein expressed protein evidence_code:10F0H0E1IEG genomic_reference:SL2.40ch10 gene_region:63720057-63721795 transcript_region:SL2.40ch10:63720057..63721795- functional_description:Unknown Protein
Solyc10g085350	35	similar to ( 145) AT5G01650 | Symbols: | macrophage migration inhibitory factor family protein / MIF family protein | chr5:243067-244033 REVERSEsimilar to ( 139) loc_os11g01600 12011.m61747 protein macrophage migration inhibitory factor, putative, expressed evidence_code:10F0H1E0IEG genomic_reference:SL2.40ch10 gene_region:63887618-63888882 transcript_region:SL2.40ch10:63887618..63888882+ go_term…
Solyc10g085470	35	functional_description:Unknown Protein
Solyc10g086100	35	similar to ( 147) ITR1_NICSY Trypsin inhibitor 1 precursor (Trypsin inhibitor I) (NSTI-I) - Nicotiana sylvestris (Wood tobacco)potato_inhibit evidence_code:10F0H0E0IEG genomic_reference:SL2.40ch10 gene_region:64373881-64374896 transcript_region:SL2.40ch10:64373881..64374896- go_terms:GO:0009611 functional_description:Chymotrypsin inhibitor-2 (AHRD V1 ***- A8V445_HORSP)
Solyc11g005390	35	similar to ( 234) AT3G18800 | Symbols: | unknown protein | chr3:6479746-6480339 FORWARDsimilar to ( 170) loc_os04g59050 12004.m10783 protein expressed protein evidence_code:10F0H1E0IEG genomic_reference:SL2.40ch11 gene_region:308377-308943 transcript_region:SL2.40ch11:308377..308943+ functional_description:Expressed protein (Fragment) (AHRD V1 ***- B3VWQ2_POPTN)
Solyc11g005480	35	similar to ( 232) CBPR_HEVBR Citrate-binding protein precursor - Hevea brasiliensis (Para rubber tree)similar to ( 231) loc_os12g07310 12012.m04720 protein citrate-binding protein precursor, putative, expressedAlginate_lyase2 evidence_code:10F0H1E0IEG genomic_reference:SL2.40ch11 gene_region:380298-381152 transcript_region:SL2.40ch11:380298..381152- functional_description:Citrate binding protein …
Solyc11g006510	35	similar to ( 224) AT5G04830 | Symbols: | unknown protein | chr5:1402294-1403671 REVERSEsimilar to ( 218) loc_os01g73500 12001.m13378 protein expressed protein evidence_code:10F0H1E1IEG genomic_reference:SL2.40ch11 gene_region:1177337-1180831 transcript_region:SL2.40ch11:1177337..1180831- functional_description:Genomic DNA chromosome 5 P1 clone MUK11 (AHRD V1 ***- Q9FMC7_ARATH)
Solyc11g009020	35	similar to ( 430) AT4G39970 | Symbols: | haloacid dehalogenase-like hydrolase family protein | chr4:18536678-18538429 REVERSEsimilar to ( 398) loc_os08g37940 12008.m080193 protein HAD-superfamily hydrolase subfamily IA, variant 3, putative, expressed COG0637 Gph Hydrolase PRK10826 evidence_code:10F1H1E1IEG genomic_reference:SL2.40ch11 gene_region:3160364-3163079 transcript_region:SL2.40ch11:31603…
Solyc11g010360	35	similar to ( 215) AT5G65340 | Symbols: | unknown protein | chr5:26113684-26114445 REVERSEsimilar to ( 131) loc_os01g59200 12001.m12057 protein plant-specific domain TIGR01570 family protein, expressedDUF617 evidence_code:10F0H1E0IEG genomic_reference:SL2.40ch11 gene_region:3435328-3436035 transcript_region:SL2.40ch11:3435328..3436035- functional_description:Plant-specific domain TIGR01570 family …
Solyc11g010530	35	functional_description:Unknown Protein
Solyc11g010670	35	functional_description:Unknown Protein
Solyc11g010720	35	similar to ( 154) AT5G65520 | Symbols: | binding | chr5:26189876-26190496 REVERSEsimilar to (91.7) loc_os02g10940 12002.m06392 protein TPR Domain containing protein, expressed evidence_code:10F0H1E1IEG genomic_reference:SL2.40ch11 gene_region:3767979-3768617 transcript_region:SL2.40ch11:3767979..3768617- go_terms:GO:0005488 functional_description:Genomic DNA chromosome 5 TAC clone K21L13 (AHRD V1…
Solyc11g010870	35	functional_description:Unknown Protein
Solyc11g011010	35	similar to ( 176) AT5G17190 | Symbols: | unknown protein | chr5:5652310-5652702 FORWARDsimilar to ( 147) loc_os02g50210 12002.m10055 protein erwinia induced protein 2, putative, expressed evidence_code:10F1H1E1IEG genomic_reference:SL2.40ch11 gene_region:4040728-4041120 transcript_region:SL2.40ch11:4040728..4041120+ functional_description:Erwinia induced protein 2 (AHRD V1 ***- Q84XG6_SOLTU)
Solyc11g012520	35	functional_description:Unknown Protein
Solyc11g018850	35	functional_description:Unknown Protein
Solyc11g028080	35	functional_description:Unknown Protein
Solyc11g039470	35	functional_description:Unknown Protein
Solyc11g042800	35	functional_description:Late embryogenesis abundant protein (Fragment)
Solyc11g042880	35	similar to ( 154) AT2G41990 | Symbols: | unknown protein | chr2:17527396-17528527 FORWARDsimilar to ( 115) loc_os04g59330 12004.m35067 protein expressed protein evidence_code:10F0H1E1IEG genomic_reference:SL2.40ch11 gene_region:34353128-34353894 transcript_region:SL2.40ch11:34353128..34353894- functional_description:Harpin-induced protein (AHRD V1 **-- B6TDG9_MAIZE)
Solyc11g044330	35	similar to ( 143) AT4G33925 | Symbols: | unknown protein | chr4:16263292-16264109 FORWARD evidence_code:10F0H1E0IEG genomic_reference:SL2.40ch11 gene_region:35459460-35460103 transcript_region:SL2.40ch11:35459460..35460103+ functional_description:Zinc finger SWIM domain-containing protein 7 (AHRD V1 ***- B5X833_SALSA)
Solyc11g051130	35	functional_description:Unknown Protein
Solyc11g056470	35	functional_description:Unknown Protein
Solyc11g061700	35	similar to (1074) AT5G12950 | Symbols: | catalytic | chr5:4093117-4096806 FORWARDsimilar to ( 948) loc_os02g10190 12002.m06317 protein secreted protein, putative, expressedDUF1680 COG3533 evidence_code:10F0H1E0IEG genomic_reference:SL2.40ch11 gene_region:45229698-45234094 transcript_region:SL2.40ch11:45229698..45234094- functional_description:Acetyl-CoA carboxylase-like protein (AHRD V1 *-*- Q8AB…
Solyc11g062000	35	functional_description:Unknown Protein
Solyc11g062290	35	functional_description:Unknown Protein
Solyc11g072400	35	similar to ( 314) AT5G60370 | Symbols: | unknown protein | chr5:24282858-24284760 FORWARDsimilar to ( 318) loc_os05g03200 12005.m04854 protein expressed protein evidence_code:10F0H1E1IEG genomic_reference:SL2.40ch11 gene_region:52658674-52663835 transcript_region:SL2.40ch11:52658674..52663835+ functional_description:Defects in morphology protein 1 homolog (AHRD V1 ***- DEM1_BOVIN)
Solyc12g005000	35	functional_description:Unknown Protein
Solyc12g005240	35	similar to ( 279) AT3G20680 | Symbols: | unknown protein | chr3:7230147-7231163 REVERSEsimilar to ( 219) loc_os05g42100 12005.m08383 protein expressed proteinDUF1995 evidence_code:10F0H1E1IEG genomic_reference:SL2.40ch12 gene_region:155128-156093 transcript_region:SL2.40ch12:155128..156093- functional_description:Unknown Protein
Solyc12g006760	35	functional_description:Unknown Protein
Solyc12g009000	35	similar to ( 554) AT5G12010 | Symbols: | unknown protein | chr5:3877975-3879483 REVERSEsimilar to ( 555) loc_os01g40070 12001.m10279 protein expressed protein evidence_code:10F0H1E1IEG genomic_reference:SL2.40ch12 gene_region:2301084-2302538 transcript_region:SL2.40ch12:2301084..2302538+ go_terms:GO:0016042 functional_description:Os07g0175100 protein (Fragment) (AHRD V1 ***- Q0D898_ORYSJ)
Solyc12g010140	35	functional_description:Unknown Protein
Solyc12g015630	35	similar to ( 127) AT5G55570 | Symbols: | unknown protein | chr5:22514587-22515260 REVERSEsimilar to ( 119) loc_os01g55670 12001.m11724 protein expressed protein evidence_code:10F1H0E1IEG genomic_reference:SL2.40ch12 gene_region:5639981-5641409 transcript_region:SL2.40ch12:5639981..5641409- functional_description:Genomic DNA chromosome 5 P1 clone MDF20 (AHRD V1 ***- Q9FM81_ARATH)
Solyc12g015920	35	functional_description:ATFP4
Solyc12g019550	35	functional_description:Unknown Protein
Solyc12g035230	35	functional_description:Unknown Protein
Solyc12g038420	35	functional_description:Unknown Protein
Solyc12g049630	35	functional_description:Unknown Protein
Solyc12g057020	35	similar to ( 309) AT3G53010 | Symbols: | FUNCTIONS IN: molecular_function unknown
Solyc12g088310	35	functional_description:Unknown Protein
Solyc12g088350	35	functional_description:Unknown Protein
Solyc12g098130	35	functional_description:Unknown Protein
Solyc12g098260	35	functional_description:Unknown Protein
Solyc12g098270	35	functional_description:Unknown Protein
Solyc12g099610	35	similar to ( 126) AT5G24860 | Symbols: FPF1 | FPF1 (FLOWERING PROMOTING FACTOR 1) | chr5:8541822-8542154 FORWARDsimilar to ( 140) loc_os01g15340 12001.m08132 protein FPF1, putative, expressed evidence_code:10F0H1E0IEG genomic_reference:SL2.40ch12 gene_region:65037635-65037958 transcript_region:SL2.40ch12:65037635..65037958+ functional_description:Flowering promoting factor-like 1 (Fragment) (AHRD…
