# Supplementary material for: Transcriptional Basis for Differential Thermosensitivity of Seedlings of Various Tomato Genotypes
Source: Genes (Basel). 2020 Jun 16;11(6):655. doi: 10.3390/genes11060655 (PMC7349527; doi:10.3390/genes11060655)
Supplement: Supplementary file 1 [file genes-11-00655-s001.zip › Supplements/Table S9.xlsx]

## Sheet: Tabelle1
Table S9. Genes involved in RNA based regulation contributing to PC1 and PC2 while analyzing the temperature dependent profile. As information the accession number, the classification according to the functional category and the gene of A. thaliana showing the highest similarity. Subsequently, the average value of the expression as log10 for each temperature and each genotype is listed.
Accesion number	Classification	Similarity	LA1994	25°C	39°C	45°C	LA2661	25°C	39°C	45°C	Money Maker	25°C	39°C	45°C	Red Setter	25°C	39°C	45°C
Solyc03g093890	RNA.regulation of transcription.MYB domain transcription factor family	similar to AT3G23250		0.1812	-0.4258	-0.1129		0.2916	-0.1697	0.14		0.6088	-0.4161	0.2586		-0.344	-0.7377	-0.1228
Solyc03g098200	RNA.regulation of transcription.HB,Homeobox transcription factor family	similar to AT1G73360		-0.2636	-0.4258	0.1479		-1	-0.4745	0.4326		-1	-0.4255	0.1356		-0.553	-0.7377	0.0472
Solyc05g054380	RNA.processing.ribonucleases	similar to PRS2_SOLTU		-0.6481	-0.6687	-0.3603		-1	-1	-1		0.0595	-1	-0.4439		-1	-1	-0.7687
Solyc08g008280	RNA.regulation of transcription.WRKY domain transcription factor family	similar to AT4G23810		0.7424	0.2101	0.8283		0.7148	0.3568	0.7554		0.6632	0.4947	1.7028		0.4405	0.3545	1.6472
Solyc02g068760	RNA.regulation of transcription.putative transcription regulator	similar to AT2G35130		0.2668	0.3407	0.5468		-0.2063	0.8123	-0.7898		-0.1371	0.332	-0.6917		-0.553	0.2707	-0.2234
Solyc09g065180	RNA.regulation of transcription.unclassified	similar to AT3G63140		0.3884	0.661	0.8383		0.0309	1.0171	-0.1953		0.1795	0.6915	-0.2613		-0.1416	0.3422	-0.1692
Solyc10g008160	RNA.regulation of transcription.G2-like transcription factor family, GARP	similar to AT2G20570		0.3884	-0.5448	0.0102		-0.0049232	-0.0918	0.0138		0.1403	-0.1981	-1		-0.487	-1	-0.7497
Solyc02g073580	RNA.regulation of transcription.putative transcription regulator	similar to AT4G18650		-0.3063	-1	-1		0.2737	-0.6567	-0.1492		0.6125	0.1674	0.7694		0.451	-0.4415	0.7182
Solyc02g090790	RNA.regulation of transcription.AP2/EREBP, APETALA2/Ethylene-responsive element binding protein family	similar to AT1G28370		-0.8096	0.3421	0.6113		-0.793	-0.3415	0.6775		-1	-0.6114	0.3751		-1	-0.3322	0.5733
Solyc03g119590	RNA.regulation of transcription			-0.8143	-0.8288	-1		-0.2129	-0.5715	-0.5591		0.2369	-0.7995	-0.121		-0.448	-0.8315	-1
Solyc04g051360	RNA.regulation of transcription.AP2/EREBP, APETALA2/Ethylene-responsive element binding protein family	similar to AT5G64750		-0.8143	-0.0337	-0.2192		-0.843	0.2123	-0.5876		-0.6649	-0.0377	-0.3608		-1	-0.7691	-0.6365
Solyc04g051690	RNA.regulation of transcription.WRKY domain transcription factor family	similar to AT5G26170		-0.1617	-0.5489	-0.5735		-0.1774	-0.2948	0.1207		0.2115	-0.7995	-0.262		-0.5623	-0.0952	-0.2824
Solyc06g073920	RNA.regulation of transcription.C2C2(Zn) YABBY family	similar to AT1G08465		0.2915	0.0091287	0.7253		-0.6189	0.2913	-0.2746		-0.0337	0.2575	-0.7522		-0.734	-0.3914	-0.2234
Solyc07g062790	RNA.regulation of transcription.HB,Homeobox transcription factor family	similar to AT5G53980		1.2794	1.2581	0.2132		0.9215	0.4903	0.5403		1.2669	0.8615	0.7368		1.1971	1.136	0.6319
Solyc07g008180	RNA.regulation of transcription.C2C2(Zn) YABBY family	similar to AT2G26580		0.4873	0.4291	0.8691		-0.793	0.3382	-0.685		-0.1465	0.4801	-1		-0.7217	0.1308	-0.1692
Solyc08g077000	RNA.regulation of transcription.C2H2 zinc finger family	similar to AT4G17810		-1	-0.8145	-0.4594		-1	0.0292	-1		-0.6436	-0.3562	-1		-1	-1	-1
Solyc12g009240	RNA.regulation of transcription.AP2/EREBP, APETALA2/Ethylene-responsive element binding protein family	similar to AT1G19210		-0.6238	-1	-1		-1	-0.8416	-0.5591		-0.7557	-0.7995	0.4493		-0.487	-0.7691	-0.0316
Solyc12g009580	RNA.regulation of transcription.C2C2(Zn) YABBY family	similar to AT2G26580		-0.0030684	0.0223	0.3795		-0.462	0.1685	-0.5591		0.0231	-0.0335	-1		-0.437	-0.3507	-0.04
Solyc01g091010	RNA.regulation of transcription.C2C2(Zn) YABBY family	similar to AT2G45190		0.6796	0.7525	1.1986		-0.2764	0.8916	-0.345		-0.0599	0.8843	-0.7522		-0.0404	0.192	-0.0897
Solyc03g118770	RNA.regulation of transcription.HB,Homeobox transcription factor family	similar to AT3G18010		0.0291	-0.226	0.0748		-0.0351	0.1081	-1		-0.3085	-0.1867	-1		-0.6037	-0.5817	-0.409
Solyc07g053810	RNA.regulation of transcription.SBP,Squamosa promoter binding protein family	similar to AT2G47070		-0.2896	-0.4773	-0.3314		0.0815	-0.3155	-1		-0.0823	-0.1867	0.0791		-0.7217	-0.4188	-0.5326
Solyc06g051680	RNA.regulation of transcription			0.6796	1.2587	0.4186		0.6412	1.3799	0.8234		0.9137	1.1841	0.1024		0.6154	0.9725	-0.4635
Solyc10g080460	RNA.regulation of transcription.G2-like transcription factor family, GARP	similar to AT5G06800		-1	0.1041	-0.4594		0.0188	0.144	0.2508		-0.5092	0.5968	0.5767		-0.819	0.2393	0.6143
Solyc10g086250	RNA.regulation of transcription.MYB domain transcription factor family	similar to AT1G66370		-0.0114	0.3049	-0.061		0.6578	0.7674	0.3067		0.8357	0.674	0.00027548		0.6509	0.7095	-0.2958
Solyc11g008520	RNA.processing.degradation dicer	similar to AT3G03300		-0.2896	-0.0073416	-0.1645		0.0854	0.3849	0.5578		-0.4866	0.1209	0.0064743		-1	-0.3165	0.4041
Solyc02g069390	RNA.regulation of transcription.Trihelix, Triple-Helix transcription factor family	similar to AT2G35640		-0.3572	-0.2898	-0.061		-0.5373	-0.1609	-0.5591		0.0089541	-0.265	-1		-0.437	-0.2097	-0.7687
Solyc03g025430	RNA.regulation of transcription.putative transcription regulator	similar to AT5G52420		-0.4253	0.0423	-0.3861		-0.3595	-0.0077764	-0.6599		0.2281	0.0235	-0.7952		-0.734	0.2013	-0.7687
Solyc08g083400	RNA.regulation of transcription.ABI3/VP1-related B3-domain-containing transcription factor family	similar to AT2G46870		0.0529	-0.5489	0.3837		0.3034	0.2256	0.1781		-0.3085	-0.4255	-0.1875		0.0991	-0.2414	0.069
Solyc01g102550	RNA.transcription	similar to AT1G33410		-0.7156	-0.8288	0.0874		-0.689	-0.6567	-0.1065		-0.7557	-0.5279	-1		-0.734	-0.6005	-0.7687
Solyc02g085910	RNA.regulation of transcription.AS2,Lateral Organ Boundaries Gene Family	similar to AT3G02550		1.3156	1.2092	0.6973		0.7662	0.6292	0.5474		0.8721	1.235	0.9009		0.8714	1.2596	0.8275
Solyc10g076370	RNA.regulation of transcription.AP2/EREBP, APETALA2/Ethylene-responsive element binding protein family	similar to AT2G40350		0.3194	0.4351	0.063		0.1274	-0.3616	0.5532		0.1806	0.1174	0.2421		-0.4714	-0.6223	0.0038885
Solyc01g109030	RNA.transcription			0.48	0.6897	0.7969		0.2688	0.9267	0.0138		0.3094	0.6541	-0.3058		-0.0024602	0.5901	-0.1493
Solyc01g089960	RNA.regulation of transcription.WRKY domain transcription factor family	similar to AT2G44745		-0.6481	-0.3828	-0.1886		-0.0883	-0.751	-0.2022		-0.4206	-0.0318	0.00053831		-0.0463	-0.0010798	-0.0942
Solyc02g062400	RNA.regulation of transcription.C2H2 zinc finger family	similar to AT3G51060		-0.161	-0.0612	-0.5176		-0.843	-0.6873	-0.685		-0.0542	-0.6238	-0.2573		-0.1456	-0.0805	-1
Solyc12g008830	RNA.regulation of transcription.C2C2(Zn) GATA transcription factor family	similar to os06g37450		0.6779	0.4684	0.8701		0.0632	0.6284	-0.0168		0.4341	0.3944	-0.4439		0.1055	0.1978	-0.7497
Solyc08g079100	RNA.regulation of transcription.C2C2(Zn) YABBY family	similar to AT4G00180		0.4648	0.5227	1.0149		-0.3083	0.661	-0.2184		0.4149	0.5554	-0.1875		-0.3376	0.0181	-0.0587
Solyc07g052750	RNA.transcription			0.1353	-0.0040676	0.0638		0.0338	-0.2948	-0.5591		-0.0087267	-0.003169	0.0317		-0.0659	-0.2071	0.0834
Solyc04g009020	RNA.processing	similar to AT3G17040		0.7031	0.7882	0.8681		0.8385	1.0704	-0.0155		0.9026	0.8491	-0.4346		0.6624	0.8263	0.1216
Solyc12g087830	RNA.regulation of transcription.MADS box transcription factor family	similar to AT1G26310		0.9153	1.4565	1.2634		0.2715	0.5653	0.4337		0.253	0.7665	0.0553		-0.3397	0.6158	0.1426
Solyc01g007050	RNA.regulation of transcription.PHOR1	similar to AT3G11840		-0.6238	-1	-0.7583		-0.4824	-0.8416	-1		-0.7309	-1	-0.1307		-0.819	-0.7691	-0.0157
Solyc03g095770	RNA.regulation of transcription.WRKY domain transcription factor family	similar to AT3G56400		0.2569	-0.1916	0.1002		0.5809	0.1584	0.6662		0.7455	0.3149	0.9805		-0.0583	0.4036	0.7395
Solyc06g060500	RNA.regulation of transcription.putative transcription regulator	similar to AT2G45430		-1	-0.3828	-0.4041		-0.636	-0.5715	-0.2799		-0.37	-0.7995	-0.3058		-1	-0.4912	-0.2761
Solyc01g095500	RNA.regulation of transcription.AP2/EREBP, APETALA2/Ethylene-responsive element binding protein family	similar to AT4G27950		0.7148	0.4973	0.6484		0.6104	0.1372	0.7102		0.6696	0.5223	0.6789		-0.3734	-0.2869	0.2927
Solyc10g008700	RNA.regulation of transcription.MYB domain transcription factor family	similar to AT4G28110		-1	-0.4503	-0.7583		-1	-1	-0.7898		-0.235	-0.7995	-0.3741		-1	-0.5331	-0.4052
Solyc03g113120	RNA.regulation of transcription.WRKY domain transcription factor family	similar to AT5G15130		-0.4558	-0.5489	-0.8126		-0.843	-0.8204	-0.685		0.0105	-0.2615	-0.2023		-1	-0.2097	-0.409
Solyc04g056310	RNA.regulation of transcription.MYB domain transcription factor family	similar to AT1G34670		-0.4901	-0.3171	-0.2513		-0.843	-1	-0.685		-0.4597	-0.7284	-0.2573		-0.6179	-0.3322	-0.04
Solyc08g068870	RNA.regulation of transcription.unclassified	similar to AT5G10770		-0.3578	-0.2549	-0.7583		-0.2554	-0.2247	-0.5591		0.0261	-0.322	-0.3311		-0.819	-0.4415	-0.7687
Solyc06g074030	RNA.processing.ribonucleases	similar to AT3G44260		1.5547	0.9204	1.1176		1.4096	0.9689	1.2507		1.1726	1.1447	1.9525		1.3585	1.1285	1.9253
Solyc01g056760	RNA.regulation of transcription.Zn-finger(CCHC)	similar to AT3G43590		-1	-1	-1		-1	-1	-0.7693		0.6037	0.4652	0.4105		-1	-1	-0.4532
Solyc02g085600	RNA.regulation of transcription.GRAS transcription factor family	similar to AT4G36710		0.4952	0.2199	0.281		0.1205	0.3211	0.1754		0.3132	0.3432	0.1544		-0.3898	0.3534	0.1423
Solyc01g010600	RNA.regulation of transcription.HB,Homeobox transcription factor family	similar to AT1G69780		-0.4576	-1	-0.3314		0.5315	0.0149	0.202		0.0899	-0.3037	0.3556		-0.487	-0.3322	0.0338
Solyc04g009820	RNA.regulation of transcription.unclassified	similar to AT5G28640		0.3707	0.3886	0.7498		0.2526	0.3094	0.2929		0.6666	0.2248	0.1005		-0.1156	0.3422	0.4026
Solyc06g009490	RNA.transcription			-1	-1	-0.7583		-1	-1	-1		0.5754	0.4005	0.4395		-1	-1	-0.4893
Solyc06g082310	RNA.regulation of transcription.AS2,Lateral Organ Boundaries Gene Family	similar to AT2G30130		-0.5252	-0.5489	-0.1993		-0.4418	0.029	-0.1751		-0.4387	-1	-0.6219		-1	-0.6725	-0.4893
Solyc01g079100	RNA.regulation of transcription.unclassified	similar to AT4G01730		-0.1096	-0.4258	-0.061		-0.1326	-0.4745	-1		-0.0454	-0.7995	-0.3213		-0.7217	-0.6725	-0.2218
Solyc02g092570	RNA.regulation of transcription.GRAS transcription factor family	similar to AT3G49950		0.0271	-0.6434	0.1479		-0.5459	-0.1887	-0.3309		-0.1801	-0.5213	-0.4346		-1	-0.6005	-0.5184
Solyc05g009310	RNA.regulation of transcription.C2C2(Zn) CO-like, Constans-like zinc finger family	similar to AT1G25440		-0.2063	0.214	-0.0062661		-0.0609	0.6544	-0.1127		0.1157	0.3044	-0.6394		-0.819	0.0181	-0.7497
Solyc01g100220	RNA.regulation of transcription.C2C2(Zn) GATA transcription factor family	similar to os03g61570		-0.1448	-0.1329	-0.4041		-0.1638	-0.2438	-0.6146		-0.0858	-0.4109	-0.2435		-1	-0.5817	-0.5184
Solyc06g051550	RNA.regulation of transcription.bHLH,Basic Helix-Loop-Helix family	similar to AT2G28160		0.5218	0.7746	0.4158		0.2966	0.2848	0.2772		0.0444	0.5598	0.5626		-0.0463	-0.0748	0.4325
Solyc03g043900	RNA.regulation of transcription.bZIP transcription factor family	similar to AT2G22850		0.1889	-0.1893	-0.193		-0.2409	-0.5651	-0.3309		-0.258	-0.6621	-0.3311		-0.7217	-0.7691	-0.2824
Solyc04g008100	RNA.regulation of transcription.PHOR1	similar to AT5G37490		0.4665	0.5105	0.1824		0.4992	0.2022	0.2627		0.557	0.495	1.1295		0.4157	-0.0372	0.8513
Solyc11g030380	RNA.regulation of transcription.putative transcription regulator	similar to AT1G44770		1.737	1.5028	1.6951		1.6417	1.4299	1.7157		1.5734	1.4849	1.5905		0.3935	0.2632	0.8111
Solyc11g069240	RNA.regulation of transcription.C2H2 zinc finger family	similar to AT3G45260		0.5001	0.3266	0.501		0.0234	-0.0993	0.1092		-0.1528	-0.6238	-0.7952		-0.7217	-0.2598	-0.3312
Solyc05g014590	RNA.regulation of transcription.bHLH,Basic Helix-Loop-Helix family	similar to AT5G57150		-0.2092	-0.8145	-0.4719		-0.462	-0.1916	-0.4543		-0.3303	-1	-0.0736		-0.734	-1	-0.5184
Solyc06g075780	RNA.regulation of transcription.C2H2 zinc finger family	similar to AT5G59820		-0.1099	0.851	0.1328		0.0577	-0.0736	0.6612		0.2378	0.4551	0.7863		-0.0906	0.516	0.8292
Solyc11g011260	RNA.regulation of transcription.GRAS transcription factor family	similar to AT1G14920		-0.1044	-0.3313	0.1002		0.2207	-0.4984	0.084		0.9507	0.6663	0.843		-0.0049782	-0.1121	0.3578
Solyc11g028200	RNA.regulation of transcription			-0.8143	-1	-0.7583		-0.7529	-0.6621	-1		-0.1844	-0.7284	-0.1863		-1	-1	-0.6593
Solyc02g085750	RNA.regulation of transcription	similar to AT5G16030		-0.4558	-0.5206	0.1563		-0.793	-0.4462	-1		-0.0084779	-0.2374	-1		-1	-1	-0.6593
Solyc11g020670	RNA.regulation of transcription.TCP transcription factor family	similar to AT1G58100		2.1637	1.8328	2.0886		1.9589	1.527	1.8791		1.9461	1.8019	2.0439		1.3076	1.0284	1.6393
Solyc07g006880	RNA.regulation of transcription			-1	-0.716	-0.5709		-0.3783	-0.5651	-0.4498		-0.1801	-0.3592	-0.2789		-0.734	-0.3914	-0.4052
Solyc02g078330	RNA.regulation of transcription.putative transcription regulator	similar to AT2G20710		-0.8096	-0.5489	-0.3525		-0.3718	-0.3616	-0.6146		-0.235	-0.5213	-0.3741		-0.819	-0.7691	-0.5184
Solyc12g089010	RNA.processing.RNA helicase	similar to AT5G13010		-0.4558	-0.3828	-0.3861		-0.636	-0.5077	0.0138		-1	-0.6621	-0.7952		-1	-0.8315	-0.7497
Solyc10g086640	RNA.regulation of transcription.HB,Homeobox transcription factor family	similar to AT5G02030		-0.5252	-0.8288	-1		0.0442	-0.4999	-0.2022		-0.7309	-0.7995	-1		-1	-1	-0.7497
Solyc01g110180	RNA.regulation of transcription.C2C2(Zn) CO-like, Constans-like zinc finger family	similar to AT4G39070		-0.6238	-0.8145	-0.6458		-0.636	-0.2948	-0.2799		-0.5819	-0.4255	-0.5474		-1	-1	-0.7497
Solyc01g059950	RNA.regulation of transcription.GRAS transcription factor family	similar to AT5G17490		0.4385	0.3421	0.3293		0.248	0.3302	0.0572		-0.1844	0.0714	-0.0798		-0.2963	0.2013	-0.0503
Solyc03g033660	RNA.regulation of transcription.C2C2(Zn) GATA transcription factor family	similar to AT5G66320		-0.3272	-0.3843	0.0496		-0.5665	-0.3616	-0.7898		-0.0793	-0.5279	-0.5474		-0.1644	-0.1555	0.0704
Solyc08g061180	RNA.transcription			0.1178	0.1742	-0.1959		-0.636	-0.8416	-1		-1	-1	-1		-1	-1	-0.7687
Solyc08g083130	RNA.regulation of transcription.HB,Homeobox transcription factor family	similar to AT2G46680		1.2997	1.5134	1.304		0.9887	0.8501	0.8186		0.5928	0.9173	0.8386		0.5409	0.9499	0.7621
Solyc07g052100	RNA.regulation of transcription.Chromatin Remodeling Factors	similar to AT1G05120		-0.8143	-0.6434	-0.6458		0.4099	0.1427	0.2887		-0.1826	-0.4616	-0.3213		-0.2617	-0.5068	-0.0503
Solyc06g062460	RNA.regulation of transcription.bHLH,Basic Helix-Loop-Helix family	similar to AT3G21330		0.2309	0.3686	0.126		0.1541	0.324	-0.345		-0.2024	0.0533	-0.2573		-0.1803	-0.3914	0.0153
Solyc05g014290	RNA.regulation of transcription.MYB domain transcription factor family	similar to AT5G14340		-0.1446	0.0971	-0.3603		-1	-0.5715	-0.5591		-0.3414	0.0853	-0.3889		-0.819	0.0468	-0.6593
Solyc03g063690	RNA.regulation of transcription.MYB domain transcription factor family	similar to AT5G52630		-0.2896	-0.1985	-0.0262		-0.3083	-0.2438	-1		0.0227	-0.0111	-0.2613		-0.3887	-0.1347	-0.2761
Solyc12g010170	RNA.regulation of transcription.bHLH,Basic Helix-Loop-Helix family	similar to AT2G24260		1.3523	0.9666	1.1232		0.8934	0.599	0.8132		0.69	0.5622	0.7428		0.5977	0.7718	0.6907
Solyc11g006230	RNA.regulation of transcription.unclassified	similar to AT5G28640		0.1427	-0.0986	0.4585		-0.636	-0.5349	-0.3309		-0.3525	-0.3573	-1		-0.734	-0.6005	-0.6593
Solyc05g050340	RNA.regulation of transcription.WRKY domain transcription factor family	similar to AT4G11070		0.2067	-0.3343	0.1086		0.5826	0.2817	0.3454		0.3588	0.0224	0.2588		-0.2616	-0.2097	-0.1957
Solyc10g078670	RNA.regulation of transcription.bZIP transcription factor family	similar to AT5G06839		-0.524	-0.3313	-0.6468		-1	-0.8416	-1		-0.8262	-1	-0.3741		-0.7217	-1	-0.6593
Solyc04g005320	RNA.regulation of transcription.MADS box transcription factor family	similar to AT3G02310		-0.8143	-0.7343	-0.8126		-0.1238	-0.1872	-0.2022		-0.0886	-1	-0.2086		-0.1464	-0.169	-0.0897
Solyc06g005310	RNA.regulation of transcription.MYB domain transcription factor family	similar to AT3G46130		0.0447	-0.3171	-0.287		-0.3933	-0.4474	-0.2221		-0.8262	-0.3037	-0.6219		-0.6179	-0.4912	-0.5625
Solyc08g076820	RNA.regulation of transcription.bHLH,Basic Helix-Loop-Helix family	similar to AT1G72210		0.7533	0.6031	1.2552		0.2659	0.9125	0.4927		0.4282	0.7902	-0.0924		0.0297	0.0627	0.0834
Solyc02g091550	RNA.regulation of transcription.MADS box transcription factor family	similar to AT4G37940		-0.2382	-0.1105	-0.8126		0.2916	-0.0183	0.343		-0.0886	0.0458	0.0784		0.1676	-0.0509	0.2094
Solyc10g080130	RNA.processing.ribonucleases	similar to AT1G60080		0.8963	0.3827	0.7376		0.3878	-0.0479	0.4879		0.0455	-0.1111	0.3751		0.6085	0.1935	0.6469
Solyc09g005980	RNA.processing.splicing	similar to AT2G37340		0.8295	1.0399	0.8912		1.4312	2.0155	1.5274		1.3712	1.9737	1.4816		1.4277	1.951	1.4497
Solyc07g006560	RNA.processing.ribonucleases			0.4723	0.5667	-0.0062661		0.5159	0.6116	0.6585		0.8468	0.6991	0.5747		0.0651	0.1489	0.0665
Solyc01g087690	RNA.transcription	similar to AT5G13730		-0.4253	-0.8288	-0.2323		-1	-0.2394	-1		-0.6436	-0.6621	-1		-1	-1	-1
Solyc01g109270	RNA.regulation of transcription.NAC domain transcription factor family	similar to AT5G66600		-0.8096	-1	-1		-0.5459	-0.751	-0.3839		-0.8262	-0.6238	-1		-1	-0.7377	-1
Solyc03g114830	RNA.regulation of transcription.MADS box transcription factor family	similar to AT5G60910		-0.1077	-0.3828	-0.4611		-0.843	-0.6621	-1		-0.37	-0.7995	-0.7952		-1	-0.8315	-1
Solyc11g005730	RNA.regulation of transcription.SET-domain transcriptional regulator family	similar to AT5G09790		-1	-0.4773	-0.7583		-0.636	-0.8204	-0.7693		-0.37	-0.6238	-0.4439		-1	-1	-1
Solyc02g081130	RNA.regulation of transcription.Chromatin Remodeling Factors	similar to AT4G22140		-0.7097	-0.3847	0.0912		-0.6403	-0.2326	-0.1492		-0.7557	-0.8242	-1		-1	-1	-1
Solyc02g073570	RNA.regulation of transcription.bZIP transcription factor family	similar to AT4G18690		-0.2286	0.5352	0.1917		-0.793	-1	-1		-1	-1	-1		-1	-1	-1
Solyc06g068340	RNA.transcription	similar to AT3G02650		-1	-0.8145	-0.5709		-0.843	-1	-1		-0.3085	-0.6971	-0.7952		-1	-0.6005	-1
Solyc11g073060	RNA.regulation of transcription.C2H2 zinc finger family	similar to AT2G37430		-0.6238	-0.3847	-0.7135		-0.636	-0.5715	-0.5616		-0.258	-0.8242	-0.3608		-1	-0.4912	-1
Solyc07g006470	RNA.regulation of transcription.unclassified	similar to AT3G18490		-1	-1	-1		-1	-0.6567	-1		-1	-0.8242	-0.7522		-1	-0.169	-1
Solyc06g060490	RNA.regulation of transcription.bZIP transcription factor family	similar to AT1G43700		0.3276	0.1566	0.2568		1.7986	1.5092	1.7172		1.6913	1.4313	1.7081		1.7527	1.3437	1.7496
Solyc04g039940	RNA.processing	similar to AT2G35030		-0.5252	-1	-0.5709		-0.843	-1	-0.6599		-0.8262	-1	-0.6394		0.0093184	0.1583	0.0038885
Solyc09g066260	RNA.regulation of transcription.AS2,Lateral Organ Boundaries Gene Family	similar to AT2G42430		0.6304	0.396	0.6089		0.7698	0.0753	0.6238		0.2577	-0.2329	0.1379		0.1266	-0.3165	0.1106
Solyc02g076670	RNA.regulation of transcription.G2-like transcription factor family, GARP	similar to AT2G38300		0.292	0.1045	0.1954		-0.0121	-0.1887	-0.6146		0.0993	0.1784	0.1674		0.0597	-0.325	0.0394
Solyc02g071220	RNA.regulation of transcription.ARR	similar to AT3G57040		1.1348	1.0619	0.8479		0.0517	0.0811	0.1051		0.3678	0.2009	0.6461		0.769	0.8027	0.7454
Solyc02g062960	RNA.regulation of transcription.HB,Homeobox transcription factor family	similar to AT2G18550		0.681	0.4438	0.8299		-0.1638	0.5248	0.2338		0.0085875	-0.7995	-0.4346		0.2051	-0.1555	0.1784
Solyc08g081380	RNA.regulation of transcription.putative transcription regulator	similar to AT1G63850		-0.6416	0.0484	-0.0276		0.0026832	0.1422	0.0755		0.0444	0.1165	0.1096		0.0498	0.1355	0.0174
Solyc03g093930	RNA.regulation of transcription.MYB domain transcription factor family	similar to AT3G23250		-0.7156	-0.7343	-0.4594		-0.3292	-0.751	-0.6146		0.1451	-0.8242	-0.5106		-0.6037	-1	-0.6365
Solyc08g048370	RNA.regulation of transcription.TCP transcription factor family	similar to AT4G18390		-0.548	-0.3843	-0.026		-0.843	-0.233	-1		-0.4698	-0.6238	-1		-0.734	-0.7377	-0.7687
Solyc05g048820	RNA.regulation of transcription.unclassified	similar to AT3G61260		0.6122	0.4898	0.1761		0.6676	0.35	0.1235		0.2675	-0.0070046	-0.0374		-0.2549	0.0818	-0.2958
Solyc04g056510	RNA.regulation of transcription			-1	-0.8145	-1		-0.843	-0.8416	-1		-1	-1	-0.1599		0.8087	0.6246	0.7592
Solyc03g115440	RNA.regulation of transcription.MYB domain transcription factor family	similar to AT1G26580		-0.0114	-0.0724	-0.2759		0.0234	-0.3215	-0.0524		0.8618	0.6975	0.4459		-0.0292	-0.0249	-0.0794
Solyc07g052900	RNA.regulation of transcription.GeBP like	similar to AT4G00390		0.3323	0.3622	0.4661		0.0613	-0.2025	-0.4543		0.5261	0.3949	0.3751		0.3753	0.3406	0.3065
Solyc11g010900	RNA.processing	similar to AT4G38020		-0.5898	-0.3921	-0.6468		-0.4824	-0.4984	-0.685		-0.7309	-1	-0.5106		0.1817	0.6354	0.0908
Solyc03g093350	RNA.processing.splicing	similar to AT5G51300		-1	-0.8145	-1		-1	-0.8416	-0.7898		0.5341	0.411	0.6086		0.5608	0.3715	0.4686
Solyc11g066420	RNA.regulation of transcription.C2H2 zinc finger family	similar to AT5G22890		-0.3646	-1	-0.8126		-0.4418	-0.5651	-0.1047		-0.217	-0.7995	-0.2613		-0.6548	-0.5068	-0.7687
Solyc09g066050	RNA.regulation of transcription.HB,Homeobox transcription factor family	similar to AT1G73360		-0.8143	-0.3828	-0.1676		0.2008	-0.1624	0.0154		-0.166	-0.2392	-0.0569		-0.0443	-0.5068	-0.1692
Solyc06g051170	RNA.transcription	similar to AT2G19930		-0.0818	-0.5489	0.0638		0.207	-0.4474	0.2802		0.1052	-0.2374	-0.0175		0.4405	0.2933	0.3102
Solyc06g065440	RNA.regulation of transcription.C2H2 zinc finger family	similar to AT1G34370		0.727	0.3518	0.5705		0.5855	0.4154	0.63		-0.4866	-0.0681	-0.121		0.6387	0.35	0.4894
Solyc04g064540	RNA.regulation of transcription.MYB domain transcription factor family	similar to AT1G17950		0.144	-0.5489	-0.1886		-0.6894	-0.8416	-0.685		-0.4206	-1	-0.3741		-0.819	-1	-1
Solyc01g103870	RNA.regulation of transcription.MADS box transcription factor family			-0.8143	-0.3847	-0.7135		-0.6189	-0.7235	-0.2746		-0.1	-0.4255	-0.2789		-0.819	-1	-1
Solyc10g050970	RNA.regulation of transcription.AP2/EREBP, APETALA2/Ethylene-responsive element binding protein family	similar to AT4G34410		-0.8096	0.0281	-0.2192		-0.793	-0.3616	-1		-1	-0.7995	-0.3213		-0.819	-0.7691	-1
Solyc11g011030	RNA.regulation of transcription.C2C2(Zn) CO-like, Constans-like zinc finger family			-1	-1	-0.5735		-0.1775	-0.1624	-0.6146		-0.1267	-0.1691	-0.2573		0.0305	0.0778	-0.1692
Solyc10g049720	RNA.regulation of transcription.bHLH,Basic Helix-Loop-Helix family	similar to AT2G14760		-0.3063	-0.8288	-0.4611		-0.2592	-0.751	-0.1492		-1	-0.7284	-0.7522		-0.2087	-0.8315	-0.409
Solyc00g039990	RNA.processing	similar to AT1G22660		-0.3578	0.1375	-0.2926		-0.689	-0.5715	-0.685		-0.7309	-0.6971	-0.5656		-0.2054	-0.0249	-0.409
Solyc07g052830	RNA.regulation of transcription	functional_description:Storekeeper protein		0.9295	0.6184	0.8312		0.7473	0.6365	0.0352		0.9272	0.7462	0.764		0.8545	0.6724	0.6468
Solyc02g094340	RNA.regulation of transcription.GRAS transcription factor family	similar to AT1G66350		-1	-1	-1		-0.843	-0.8204	-0.345		-0.7557	-1	-0.7522		-0.734	-0.8315	-1
Solyc08g007820	RNA.regulation of transcription.AP2/EREBP, APETALA2/Ethylene-responsive element binding protein family	similar to AT5G51990		-0.8096	0.0894	-0.4719		-1	-0.5077	-1		-1	-0.6238	-0.1592		-0.734	-1	-1
Solyc01g087050	RNA.regulation of transcription.C2H2 zinc finger family	similar to AT3G57670		-0.6238	-0.3843	0.1237		-1	-0.2325	-1		-0.7557	-0.2261	-1		-0.734	-0.6597	-1
Solyc08g082890	RNA.regulation of transcription.MYB domain transcription factor family	similar to AT4G09460		-0.2896	-0.5448	-0.8126		-0.636	-0.6567	-0.685		-0.7309	-0.3037	-0.7952		-0.1156	-0.0714	-0.4052
Solyc10g081320	RNA.regulation of transcription.MYB domain transcription factor family	similar to AT1G69560		-0.2636	-0.3828	-0.5942		-0.0311	0.0846	-0.0030982		0.1799	0.1522	-0.4439		-0.4075	-0.1347	-0.7497
Solyc06g035940	RNA.regulation of transcription.HB,Homeobox transcription factor family	similar to AT4G00730		-0.8096	-0.3171	-0.7583		-0.7529	-0.5651	-0.7898		-0.7557	-0.7284	-0.0376		1.5675	1.4418	1.2222
Solyc04g005640	RNA.processing.ribonucleases	similar to AT1G14220		1.0034	0.4957	0.2659		-0.0883	-0.4474	-0.1492		0.2973	-0.1456	-0.0924		0.1992	-0.0805	-0.1493
Solyc01g090790	RNA.regulation of transcription.bHLH,Basic Helix-Loop-Helix family	similar to AT4G00050		0.4427	0.4225	0.5153		0.1565	0.6506	0.2159		0.1601	0.2081	-0.4667		0.1776	0.384	-0.1719
Solyc01g098720	RNA.regulation of transcription.bHLH,Basic Helix-Loop-Helix family	similar to AT1G72210		0.3956	-0.1916	-0.1644		0.4036	0.394	0.2889		0.5142	-0.2261	0.1639		0.1832	-0.4686	-0.1692
Solyc06g065820	RNA.regulation of transcription.AP2/EREBP, APETALA2/Ethylene-responsive element binding protein family	similar to AT5G25190		0.8912	0.5399	0.7207		0.7401	0.5196	0.6352		0.0227	0.0528	0.4331		1.0024	0.7907	0.6014
Solyc02g091810	RNA.regulation of transcription.bHLH,Basic Helix-Loop-Helix family	similar to AT4G37850		-0.1864	-0.0638	-0.4719		-0.3083	-0.5715	-0.3774		-0.4206	-0.6278	-0.5656		0.0381	-0.7691	-0.4052
Solyc12g040800	RNA.regulation of transcription.C2H2 zinc finger family	similar to AT1G48590		-1	-1	-1		-0.1469	-0.5715	-0.2184		-0.4866	-1	-0.5106		-0.553	-0.8315	-1
Solyc10g012210	RNA.regulation of transcription.putative transcription regulator	similar to AT2G46040		0.7851	0.6059	0.547		0.8546	0.7117	0.7295		-0.8262	-1	-0.3258		0.7385	0.46	0.2907
Solyc01g095640	RNA.regulation of transcription.MYB-related transcription factor family	similar to AT5G53200		-0.6416	-0.2935	-0.6468		-0.462	-0.0736	-0.148		-0.5819	-0.3592	-0.2086		-0.5427	-0.1121	-1
Solyc02g071730	RNA.regulation of transcription.MADS box transcription factor family	similar to AT4G18960		-0.2896	-0.4503	-0.5942		-0.7529	-0.5091	-0.5591		-1	-0.6238	-1		-0.2727	-0.6005	-0.7687
Solyc06g007380	RNA.regulation of transcription.Chromatin Remodeling Factors	similar to AT5G01710		-0.524	-0.8288	-1		-0.689	-0.6381	-0.139		-0.2461	-0.1076	-0.2086		-0.1456	-0.3507	-0.6593
Solyc02g093280	RNA.regulation of transcription.bHLH,Basic Helix-Loop-Helix family	similar to AT4G36930		0.2661	0.2808	0.1821		-0.0553	-0.1029	-0.345		-0.5152	-0.5213	-0.3741		0.2044	0.2217	-0.3116
Solyc10g006750	RNA.regulation of transcription.C2C2(Zn) CO-like, Constans-like zinc finger family	similar to AT4G27310		0.8647	0.4408	0.7317		1.3	1.0439	1.0257		1.4822	1.2181	0.9143		1.4379	1.0826	0.8926
Solyc01g102790	RNA.regulation of transcription.MYB domain transcription factor family	similar to AT1G14470		-0.1617	-0.3313	-0.5176		-0.2592	-0.2948	-0.0516		-0.1364	-0.3562	-0.2435		-0.2616	-0.3914	-1
Solyc05g007090	RNA.regulation of transcription.C2H2 zinc finger family	similar to AT5G20220		0.5158	0.606	0.8337		0.6162	0.5636	0.2393		0.7659	0.6283	0.0791		0.4929	0.3892	-0.2824
Solyc02g055370	RNA.regulation of transcription			0.1889	0.1682	0.3125		0.6922	0.6325	0.4983		0.7623	0.6913	0.3888		0.0651	0.5428	0.3522
Solyc05g053150	RNA.regulation of transcription.MYB domain transcription factor family	similar to AT3G24310		-0.6481	-0.1538	-0.4719		-0.689	-0.8416	-0.4498		-1	-0.3055	-1		-1	-1	-0.7687
